# Supplementary material for: Structural and Functional Analysis of Viral siRNAs
Source: PLoS Pathog. 2010 Apr 1;6(4):e1000838. doi: 10.1371/journal.ppat.1000838 (PMC2848561; doi:10.1371/journal.ppat.1000838)
Supplement: Figure S5 — Simulation of the effect of sequencing errors on positive and negative strand vsiRNAs. The effect of sequencing errors on positive and negative strand vsiRNAs was simulated by applying sequencing errors at different rates (1 error in 1000, 100 or 10 sequences) on perfectly matching positive and negative strand vsiRNAs (either redundant or non-redundant sequences). The ratio of perfectly matching sequences to those matching with 0 or 1 mismatch was calculated. We found a similar effect on the positive and negative strand vsiRNAs when redundant reads were used but a much more pronounced effect on the positive strand vsiRNAs when the simulation was applied to non-redundant reads. (0.03 MB XLS) [file ppat.1000838.s005.xls]

## Sheet: Sheet1
error rate: 1 in 1000				error rate: 1 in 100				error rate: 1 in 10
Redundant				Redundant				Redundant
	0 mismatch	0 or 1 mismatch			0 mismatch	0 or 1 mismatch			0 mismatch	0 or 1 mismatch
Plus	1106385	1107492		Plus	1096418	1107492		Plus	996743	1107492
Minus	69110	69179		Minus	68488	69179		Minus	62262	69179
Non-redundant				Non-redundant				Non-redundant
	0 mismatch	0 or 1 mismatch			0 mismatch	0 or 1 mismatch			0 mismatch	0 or 1 mismatch
Plus	19852	20924		Plus	19807	28640		Plus	19285	74503
Minus	8974	9043		Minus	8946	9630		Minus	8633	15016
Ratios 0 vs 0 or 1 mismatches
Redundant	1/1000	1/100	1/10
Plus	0.999	0.990001	0.9
Minus	0.999003	0.990011	0.900013
Non-redundant	1/1000	1/100	1/10
Plus	0.948767	0.691585	0.258849
Minus	0.99237	0.928972	0.57492
