# Supplementary material for: Structural and Functional Analysis of Viral siRNAs
Source: PLoS Pathog. 2010 Apr 1;6(4):e1000838. doi: 10.1371/journal.ppat.1000838 (PMC2848561; doi:10.1371/journal.ppat.1000838)
Supplement: Table S1 — Potential vsiRNA duplexes derived from the + strand. All sequences matching to the plus strand of the CymRSV genome were searched against the reverse complement of all plus strand genome matching sequences. Potential duplexes with four or fewer mismatches and a maximum of one bulge are listed. The number of reads is shown in brackets after each sequence. (1.29 MB TXT) [file ppat.1000838.s009.txt]

>CTAGGTTGTGTATCCGGTGAT(14)	GATCGCTGGAAGCACTACCGG(7)	mis:4

5' GAUCGCUGGAAGCACUACCGG- 3'
    |||o|o||| o||| ||| o  
3'  UAGUGGCCUAUGUGUUGGAUC 5'

>CTAGGTTGTGTATCCGGTGAT(14)	ATCGCTGGAAGCACTACCGGA(11)	mis:4

5' AUCGCUGGAAGCACUACCGGA 3'
   |||o|o||| o||| ||| o  
3' UAGUGGCCUAUGUGUUGGAUC 5'

>CTAGGTTGTGTATCCGGTGAT(14)	AGATCGCTGGAAGCACTACCGG(1)	mis:4

5' AGAUCGCUGGAAGCACUACCGG- 3'
     |||o|o||| o||| ||| o  
3'   UAGUGGCCUAUGUGUUGGAUC 5'

>CTAGGTTGTGTATCCGGTGAT(14)	GATCGCTGGAAGCACTACCGGA(1)	mis:4

5' GAUCGCUGGAAGCACUACCGGA 3'
    |||o|o||| o||| ||| o  
3'  UAGUGGCCUAUGUGUUGGAUC 5'

>CTAGGTTGTGTATCTGGTGAT(1)	GATCTCCAGGTACATACCTAGT(3)	mis:3

5' GAUCUCCAGGUACAU-ACCUAGU 3'
    ||| ||||o||||o ||||||  
3'  UAGUGGUCUAUGUGUUGGAUC- 5'

>CTAGGTTGTGTATCTGGTGAT(1)	AGATCTCCAGGTACATACCTAG(2)	mis:2

5' AGAUCUCCAGGUACAU-ACCUAG 3'
     ||| ||||o||||o |||||| 
3'   UAGUGGUCUAUGUGUUGGAUC 5'

>CTAGGTTGTGTATCTGGTGAT(1)	ATCTCCAGGTACATACCTAGT(1)	mis:3

5' AUCUCCAGGUACAU-ACCUAGU 3'
   ||| ||||o||||o ||||||  
3' UAGUGGUCUAUGUGUUGGAUC- 5'

>CTAGGTTGTGTATCTGGTGAT(1)	GATCTCCAGGTACATACCTAG(1)	mis:2

5' GAUCUCCAGGUACAU-ACCUAG 3'
    ||| ||||o||||o |||||| 
3'  UAGUGGUCUAUGUGUUGGAUC 5'

>CTAGGTTGTGTATCCGGTGATT(3)	GATCGCTGGAAGCACTACCGG(7)	mis:4

5' GAUCGCUGGAAGCACUACCGG- 3'
   o|||o|o||| o||| ||| o  
3' UUAGUGGCCUAUGUGUUGGAUC 5'

>CTAGGTTGTGTATCCGGTGATT(3)	AGATCGCTGGAAGCACTACCGG(1)	mis:4

5' AGAUCGCUGGAAGCACUACCGG- 3'
    o|||o|o||| o||| ||| o  
3'  UUAGUGGCCUAUGUGUUGGAUC 5'

>CTAGGTTGTGTATCCGGTGATT(3)	GATCGCTGGAAGCACTACCGGA(1)	mis:4

5' GAUCGCUGGAAGCACUACCGGA 3'
   o|||o|o||| o||| ||| o  
3' UUAGUGGCCUAUGUGUUGGAUC 5'

>TAGGTTGTGTATCCGGTGATT(33)	GATCGCTGGAAGCACTACCGG(7)	mis:3

5' GAUCGCUGGAAGCACUACCGG 3'
   o|||o|o||| o||| ||| o 
3' UUAGUGGCCUAUGUGUUGGAU 5'

>TAGGTTGTGTATCCGGTGATT(33)	GATCGCTGGAAGCACTACCGGA(1)	mis:4

5' GAUCGCUGGAAGCACUACCGGA 3'
   o|||o|o||| o||| ||| o  
3' UUAGUGGCCUAUGUGUUGGAU- 5'

>TAGGTTGTGTATCCGGTGATT(33)	AGATCGCTGGAAGCACTACCGG(1)	mis:3

5' AGAUCGCUGGAAGCACUACCGG 3'
    o|||o|o||| o||| ||| o 
3'  UUAGUGGCCUAUGUGUUGGAU 5'

>CTAGGTTGTGTATCCGGTGATC(1)	GATCGCTGGAAGCACTACCGGA(1)	mis:4

5' GAUCGCUGGAAGCACUACCGGA 3'
   ||||o|o||| o||| ||| o  
3' CUAGUGGCCUAUGUGUUGGAUC 5'

>CTAGGTTGTGTATCCGGTGATC(1)	AGATCGCTGGAAGCACTACCGG(1)	mis:4

5' AGAUCGCUGGAAGCACUACCGG- 3'
    ||||o|o||| o||| ||| o  
3'  CUAGUGGCCUAUGUGUUGGAUC 5'

>CTAGGTTGTGTATCCGGTGATC(1)	GATCGCTGGAAGCACTACCGG(7)	mis:4

5' GAUCGCUGGAAGCACUACCGG- 3'
   ||||o|o||| o||| ||| o  
3' CUAGUGGCCUAUGUGUUGGAUC 5'

>CTAGGTTGTGTATCCGGTGATC(1)	GATCTCCAGGTACATACCTAGT(3)	mis:4

5' GAUCUCCAGGUACAU-ACCUAGU 3'
   |||| || |o||||o ||||||  
3' CUAGUGGCCUAUGUGUUGGAUC- 5'

>CTAGGTTGTGTATCCGGTGATC(1)	AGATCTCCAGGTACATACCTAG(2)	mis:3

5' AGAUCUCCAGGUACAU-ACCUAG 3'
    |||| || |o||||o |||||| 
3'  CUAGUGGCCUAUGUGUUGGAUC 5'

>CTAGGTTGTGTATCCGGTGATC(1)	GATCTCCAGGTACATACCTAG(1)	mis:3

5' GAUCUCCAGGUACAU-ACCUAG 3'
   |||| || |o||||o |||||| 
3' CUAGUGGCCUAUGUGUUGGAUC 5'

>CTAGGTTGTGTATCCGGTGATC(1)	GATCGCTGGAAGCATTACCGG(1)	mis:4

5' GAUCGCUGGAAGCAUUACCGG- 3'
   ||||o|o||| o||o ||| o  
3' CUAGUGGCCUAUGUGUUGGAUC 5'

>TAGGTTGTGTATCTGGTGATT(1)	CAGATCTCCAGGTACATACCTA(2)	mis:2

5' CAGAUCUCCAGGUACAU-ACCUA 3'
     o||| ||||o||||o ||||| 
3'   UUAGUGGUCUAUGUGUUGGAU 5'

>TAGGTTGTGTATCTGGTGATT(1)	AGATCTCCAGGTACATACCTAG(2)	mis:3

5' AGAUCUCCAGGUACAU-ACCUAG 3'
    o||| ||||o||||o |||||  
3'  UUAGUGGUCUAUGUGUUGGAU- 5'

>TAGGTTGTGTATCTGGTGATT(1)	AGATCTCCAGGTACATACCTA(1)	mis:2

5' AGAUCUCCAGGUACAU-ACCUA 3'
    o||| ||||o||||o ||||| 
3'  UUAGUGGUCUAUGUGUUGGAU 5'

>TAGGTTGTGTATCTGGTGATT(1)	GATCTCCAGGTACATACCTAG(1)	mis:3

5' GAUCUCCAGGUACAU-ACCUAG 3'
   o||| ||||o||||o |||||  
3' UUAGUGGUCUAUGUGUUGGAU- 5'

>TAGGTTGTGTATTCGGTGATT(2)	ATGGTCACTGAATACCAACAAG(1)	mis:3

5' AUGGUCACUGAAUAC-CAACAAG 3'
     oo||||o|||||| ||||  o 
3'   UUAGUGGCUUAUGUGUUGGAU 5'

>TAGGTTGTGTATTCGGTGATT(2)	TGGACACTGAATACCAACACG(1)	mis:4

5' UGGACACUGAAUAC-CAACACG 3'
    oo |||o|||||| ||||  o 
3'  UUAGUGGCUUAUGUGUUGGAU 5'

>TAGGTTGTGTATTCGGTGATT(2)	TGGACACTGAATACCAACAAG(196)	mis:4

5' UGGACACUGAAUAC-CAACAAG 3'
    oo |||o|||||| ||||  o 
3'  UUAGUGGCUUAUGUGUUGGAU 5'

>TAGGTTGTGTATTCGGTGATT(2)	TGGACACTGAATACTAACAAG(1)	mis:4

5' UGGACACUGAAUAC-UAACAAG 3'
    oo |||o|||||| o|||  o 
3'  UUAGUGGCUUAUGUGUUGGAU 5'

>TAGGTTGTGTATTCGGTGATT(2)	TGGACACTGAATACCAACAAA(2)	mis:4

5' UGGACACUGAAUAC-CAACAAA 3'
    oo |||o|||||| ||||  | 
3'  UUAGUGGCUUAUGUGUUGGAU 5'

>TAGGTTGTGTATTCGGTGATT(2)	TGGACACTGAATACCAATAAG(1)	mis:4

5' UGGACACUGAAUAC-CAAUAAG 3'
    oo |||o|||||| |||o  o 
3'  UUAGUGGCUUAUGUGUUGGAU 5'

>TAGGTTGTGTATTCGGTGATT(2)	ATGGACACTGAATACCAACCAG(1)	mis:3

5' AUGGACACUGAAUAC-CAACCAG 3'
     oo |||o|||||| ||||| o 
3'   UUAGUGGCUUAUGUGUUGGAU 5'

>TAGGTTGTGTATTCGGTGATT(2)	ATGGACACTGAATACCAACAAA(4)	mis:4

5' AUGGACACUGAAUAC-CAACAAA 3'
     oo |||o|||||| ||||  | 
3'   UUAGUGGCUUAUGUGUUGGAU 5'

>TAGGTTGTGTATTCGGTGATT(2)	ATGGACACTGAATACTAACAAG(1)	mis:4

5' AUGGACACUGAAUAC-UAACAAG 3'
     oo |||o|||||| o|||  o 
3'   UUAGUGGCUUAUGUGUUGGAU 5'

>TAGGTTGTGTATTCGGTGATT(2)	ATGGACACTGAATACCAACAAG(150)	mis:4

5' AUGGACACUGAAUAC-CAACAAG 3'
     oo |||o|||||| ||||  o 
3'   UUAGUGGCUUAUGUGUUGGAU 5'

>TAGGTTGTGTATTCGGTGATT(2)	ATGGACACTGAATACCAACACG(3)	mis:4

5' AUGGACACUGAAUAC-CAACACG 3'
     oo |||o|||||| ||||  o 
3'   UUAGUGGCUUAUGUGUUGGAU 5'

>TATGTTGTGTATCCGGTGATT(1)	AGATCGCTGGAAGCACTACCGG(1)	mis:4

5' AGAUCGCUGGAAGCACUACCGG 3'
    o|||o|o||| o||| ||  o 
3'  UUAGUGGCCUAUGUGUUGUAU 5'

>TATGTTGTGTATCCGGTGATT(1)	GATCGCTGGAAGCACTACCGG(7)	mis:4

5' GAUCGCUGGAAGCACUACCGG 3'
   o|||o|o||| o||| ||  o 
3' UUAGUGGCCUAUGUGUUGUAU 5'

>TATGTTGTGTATCCGGTGATT(1)	CAGATCTCCAGGTACATACCTA(2)	mis:4

5' CAGAUCUCCAGGUACAU-ACCUA 3'
     o||| || |o||||o || || 
3'   UUAGUGGCCUAUGUGUUGUAU 5'

>TATGTTGTGTATCCGGTGATT(1)	AGATCTCCAGGTACATACCTA(1)	mis:4

5' AGAUCUCCAGGUACAU-ACCUA 3'
    o||| || |o||||o || || 
3'  UUAGUGGCCUAUGUGUUGUAU 5'

>TATGTTGTGTATCCGGTGATT(1)	ATGGTCACTGAATACCAACAAG(1)	mis:3

5' AUGGUCACUGAAUAC-CAACAAG 3'
     oo||||o| |||| ||||| o 
3'   UUAGUGGCCUAUGUGUUGUAU 5'

>TAGGTTGTGTATCCGGTGATTT(8)	GATCGCTGGAAGCACTACCGG(7)	mis:4

5' -GAUCGCUGGAAGCACUACCGG 3'
    o|||o|o||| o||| ||| o 
3' UUUAGUGGCCUAUGUGUUGGAU 5'

>TAGGTTGTGTATCCGGTGATTT(8)	AGATCGCTGGAAGCACTACCGG(1)	mis:3

5' AGAUCGCUGGAAGCACUACCGG 3'
   |o|||o|o||| o||| ||| o 
3' UUUAGUGGCCUAUGUGUUGGAU 5'

>AGGTTGTGTATCCGGTGATTT(2)	GAGATCGCTGGAAGCACTACC(3)	mis:3

5' GAGAUCGCUGGAAGCACUACC- 3'
    |o|||o|o||| o||| |||  
3'  UUUAGUGGCCUAUGUGUUGGA 5'

>AGGTTGTGTATCCGGTGATTT(2)	AGATCGCTGGAAGCACTACCGG(1)	mis:4

5' AGAUCGCUGGAAGCACUACCGG 3'
   |o|||o|o||| o||| |||   
3' UUUAGUGGCCUAUGUGUUGGA- 5'

>AGGTTGTGTATCCGGTGATTT(2)	ATAGATCGCTGGAAGCACTACC(1)	mis:3

5' AUAGAUCGCUGGAAGCACUACC- 3'
     |o|||o|o||| o||| |||  
3'   UUUAGUGGCCUAUGUGUUGGA 5'

>AGGTTGTGTATCCGGTGATTT(2)	AGAGATCGCTGGAAGCACTACC(98)	mis:3

5' AGAGAUCGCUGGAAGCACUACC- 3'
     |o|||o|o||| o||| |||  
3'   UUUAGUGGCCUAUGUGUUGGA 5'

>AGGTTGTGTATCCGGTGATTT(2)	AGAGATCGCTGGAAGCACTACT(1)	mis:3

5' AGAGAUCGCUGGAAGCACUACU- 3'
     |o|||o|o||| o||| ||o  
3'   UUUAGUGGCCUAUGUGUUGGA 5'

>AGGTTGTGTATCCGGTGATTT(2)	AGAGATCGCTGGAAGCACTACA(1)	mis:4

5' AGAGAUCGCUGGAAGCACUACA- 3'
     |o|||o|o||| o||| ||   
3'   UUUAGUGGCCUAUGUGUUGGA 5'

>TAGGTTGTGTATCCGGTGATTC(1)	GATCGCTGGAAGCACTACCGG(7)	mis:4

5' -GAUCGCUGGAAGCACUACCGG 3'
    o|||o|o||| o||| ||| o 
3' CUUAGUGGCCUAUGUGUUGGAU 5'

>TAGGTTGTGTATCCGGTGATTC(1)	AGATCGCTGGAAGCACTACCGG(1)	mis:4

5' AGAUCGCUGGAAGCACUACCGG 3'
    o|||o|o||| o||| ||| o 
3' CUUAGUGGCCUAUGUGUUGGAU 5'

>CAGGTTGTGTATCCGGTGATTT(1)	GATCGCTGGAAGCACTACCGG(7)	mis:4

5' -GAUCGCUGGAAGCACUACCGG 3'
    o|||o|o||| o||| ||| | 
3' UUUAGUGGCCUAUGUGUUGGAC 5'

>CAGGTTGTGTATCCGGTGATTT(1)	AGATCGCTGGAAGCACTACCGG(1)	mis:3

5' AGAUCGCUGGAAGCACUACCGG 3'
   |o|||o|o||| o||| ||| | 
3' UUUAGUGGCCUAUGUGUUGGAC 5'

>AGGTTGTGTATCCGGTGATTTG(7)	GAGATCGCTGGAAGCACTACC(3)	mis:4

5' GAGAUCGCUGGAAGCACUACC- 3'
    |o|||o|o||| o||| |||  
3' GUUUAGUGGCCUAUGUGUUGGA 5'

>AGGTTGTGTATCCGGTGATTTG(7)	AGAGATCGCTGGAAGCACTACC(98)	mis:4

5' AGAGAUCGCUGGAAGCACUACC- 3'
     |o|||o|o||| o||| |||  
3'  GUUUAGUGGCCUAUGUGUUGGA 5'

>AGGTTGTGTATCCGGTGATTTG(7)	ATAGATCGCTGGAAGCACTACC(1)	mis:3

5' AUAGAUCGCUGGAAGCACUACC- 3'
    o|o|||o|o||| o||| |||  
3'  GUUUAGUGGCCUAUGUGUUGGA 5'

>AGGTTGTGTATCCGGTGATTTG(7)	CAGATCTCCAGGTACATACCTA(2)	mis:4

5' CAGAUCUCCAGGUACAUACCUA 3'
   ||o||| || |o||||o| |o  
3' GUUUAGUGGCCUAUGUGUUGGA 5'

>AGGTTGTGTATCCGGTGATTTG(7)	CAGATCTCCAGGTACATACCT(7)	mis:4

5' CAGAUCUCCAGGUACAUACCU- 3'
   ||o||| || |o||||o| |o  
3' GUUUAGUGGCCUAUGUGUUGGA 5'

>AGGTTGTGTATCCGGTGATTTG(7)	AGAGATCGCTGGAAGCACTACT(1)	mis:4

5' AGAGAUCGCUGGAAGCACUACU- 3'
     |o|||o|o||| o||| ||o  
3'  GUUUAGUGGCCUAUGUGUUGGA 5'

>GGTTGTGTATCCGGTGATTTG(2)	GAGATCGCTGGAAGCACTACC(3)	mis:3

5' GAGAUCGCUGGAAGCACUACC 3'
    |o|||o|o||| o||| ||| 
3' GUUUAGUGGCCUAUGUGUUGG 5'

>GGTTGTGTATCCGGTGATTTG(2)	ATAGATCGCTGGAAGCACTACC(1)	mis:2

5' AUAGAUCGCUGGAAGCACUACC 3'
    o|o|||o|o||| o||| ||| 
3'  GUUUAGUGGCCUAUGUGUUGG 5'

>GGTTGTGTATCCGGTGATTTG(2)	AGAGATCGCTGGAAGCACTACC(98)	mis:3

5' AGAGAUCGCUGGAAGCACUACC 3'
     |o|||o|o||| o||| ||| 
3'  GUUUAGUGGCCUAUGUGUUGG 5'

>GGTTGTGTATCCGGTGATTTG(2)	CAGATCTCCAGGTACATACCT(7)	mis:3

5' CAGAUCUCCAGGUACAUACCU 3'
   ||o||| || |o||||o| |o 
3' GUUUAGUGGCCUAUGUGUUGG 5'

>GGTTGTGTATCCGGTGATTTG(2)	TCAGATCTCCAGGTACATACC(2)	mis:4

5' UCAGAUCUCCAGGUACAUACC- 3'
    ||o||| || |o||||o| |  
3'  GUUUAGUGGCCUAUGUGUUGG 5'

>GGTTGTGTATCCGGTGATTTG(2)	TTCAGATCTCCAGGTACATACC(8)	mis:4

5' UUCAGAUCUCCAGGUACAUACC- 3'
     ||o||| || |o||||o| |  
3'   GUUUAGUGGCCUAUGUGUUGG 5'

>GGTTGTGTATCCGGTGATTTG(2)	CAGATCTCCAGGTACATACCTA(2)	mis:4

5' CAGAUCUCCAGGUACAUACCUA 3'
   ||o||| || |o||||o| |o  
3' GUUUAGUGGCCUAUGUGUUGG- 5'

>GGTTGTGTATCCGGTGATTTG(2)	AGAGATCGCTGGAAGCACTACT(1)	mis:3

5' AGAGAUCGCUGGAAGCACUACU 3'
     |o|||o|o||| o||| ||o 
3'  GUUUAGUGGCCUAUGUGUUGG 5'

>GGTTGTGTATCCGGTGATTTG(2)	AGAGATCGCTGGAAGCACTACA(1)	mis:4

5' AGAGAUCGCUGGAAGCACUACA 3'
     |o|||o|o||| o||| ||  
3'  GUUUAGUGGCCUAUGUGUUGG 5'

>GGTTGTGTATCCGGTGATTTG(2)	TAGAGATCGCTGGAAGCACTAC(65)	mis:4

5' UAGAGAUCGCUGGAAGCACUAC- 3'
      |o|||o|o||| o||| ||  
3'   GUUUAGUGGCCUAUGUGUUGG 5'

>GGTTGTGTATCCGGTGATTTG(2)	AGAGATCGCTGGAAGCACTAC(19)	mis:4

5' AGAGAUCGCUGGAAGCACUAC- 3'
     |o|||o|o||| o||| ||  
3'  GUUUAGUGGCCUAUGUGUUGG 5'

>GATTGTGTATCCGGTGATTTG(1)	AGAGATCGCTGGAAGCACTATC(1)	mis:3

5' AGAGAUCGCUGGAAGCACUAUC 3'
     |o|||o|o||| o||| ||| 
3'  GUUUAGUGGCCUAUGUGUUAG 5'

>GATTGTGTATCCGGTGATTTG(1)	CAGATCTCCAGGTACATACCT(7)	mis:4

5' CAGAUCUCCAGGUACAUACCU 3'
   ||o||| || |o||||o|  o 
3' GUUUAGUGGCCUAUGUGUUAG 5'

>GATTGTGTATCCGGTGATTTG(1)	CTAAATCTAGGTTATACAATG(2)	mis:4

5' CUAAAUC-UAGGUUAUACAAUG 3'
    o||||| o || ||o|||||  
3'  GUUUAGUGGCCUAUGUGUUAG 5'

>GTTGTGTATCCGGTGATTTGC(3)	TCAGATCTCCAGGTACATACC(2)	mis:4

5' UCAGAUCUCCAGGUACAUACC 3'
    ||o||| || |o||||o| | 
3' CGUUUAGUGGCCUAUGUGUUG 5'

>GTTGTGTATCCGGTGATTTGC(3)	TTCAGATCTCCAGGTACATACC(8)	mis:4

5' UUCAGAUCUCCAGGUACAUACC 3'
     ||o||| || |o||||o| | 
3'  CGUUUAGUGGCCUAUGUGUUG 5'

>GTTGTGTATCCGGTGATTTGC(3)	GGGAATCACGGGGAACATGTAC(1)	mis:4

5' GGGAAUCACGGGGAACAUGUAC 3'
   | o|||||| ||o |||oo || 
3' CGUUUAGUGGCCUAUGUGU-UG 5'

>GTTGTGTATCCGGTGATTTGC(3)	AGAGATCGCTGGAAGCACTAC(19)	mis:4

5' AGAGAUCGCUGGAAGCACUAC 3'
     |o|||o|o||| o||| || 
3' CGUUUAGUGGCCUAUGUGUUG 5'

>GTTGTGTATCCGGTGATTTGC(3)	ATAGATCGCTGGAAGCACTACC(1)	mis:4

5' AUAGAUCGCUGGAAGCACUACC 3'
    o|o|||o|o||| o||| ||  
3' CGUUUAGUGGCCUAUGUGUUG- 5'

>GTTGTGTATCCGGTGATTTGC(3)	TAGAGATCGCTGGAAGCACTAC(65)	mis:4

5' UAGAGAUCGCUGGAAGCACUAC 3'
      |o|||o|o||| o||| || 
3'  CGUUUAGUGGCCUAUGUGUUG 5'

>GTTGTGTATCCGGTGATTTGC(3)	CGTGCATCAAAGGTTATACAGC(13)	mis:4

5' CGUGCAUCAAAGGUUAUACAGC 3'
    |oo ||||  || ||o|||o| 
3'  CGUUUAGUGGCCUAUGUGUUG 5'

>GTTGTGTATCCGGTGATTTGA(1)	TTCATATCTCCAGGTACATACC(1)	mis:4

5' UUCAUAUCUCCAGGUACAUACC 3'
    ||| ||| || |o||||o| | 
3'  AGUUUAGUGGCCUAUGUGUUG 5'

>GTTGTGTATCCGGTGATTTGA(1)	GTTCAGATCTCCAGGTACATAC(1)	mis:4

5' GUUCAGAUCUCCAGGUACAUAC- 3'
     |||o||| || |o||||o|   
3'   AGUUUAGUGGCCUAUGUGUUG 5'

>GTTGTGTATCCGGTGATTTGA(1)	TTCAGATCTCCAGGTACATACC(8)	mis:3

5' UUCAGAUCUCCAGGUACAUACC 3'
    |||o||| || |o||||o| | 
3'  AGUUUAGUGGCCUAUGUGUUG 5'

>GTTGTGTATCCGGTGATTTGA(1)	TCAGATCTCCAGGTACATACC(2)	mis:3

5' UCAGAUCUCCAGGUACAUACC 3'
   |||o||| || |o||||o| | 
3' AGUUUAGUGGCCUAUGUGUUG 5'

>GTTGTGTATCCGGTGATTTGA(1)	TTCAGATCTCCAGGTACATAC(8)	mis:4

5' UUCAGAUCUCCAGGUACAUAC- 3'
    |||o||| || |o||||o|   
3'  AGUUUAGUGGCCUAUGUGUUG 5'

>GTTGTGTATCCGGTGATTTGA(1)	TCATGGACACCGAATACCAAC(1)	mis:4

5' UCAUGGACACCGAAUAC-CAAC 3'
   ||| oo ||||| |||| |||| 
3' AGU-UUAGUGGCCUAUGUGUUG 5'

>GTTGTGTATCCGGTGATTTGA(1)	AGAGATCGCTGGAAGCACTAC(19)	mis:4

5' AGAGAUCGCUGGAAGCACUAC 3'
     |o|||o|o||| o||| || 
3' AGUUUAGUGGCCUAUGUGUUG 5'

>GTTGTGTATCCGGTGATTTGA(1)	TAGAGATCGCTGGAAGCACTAC(65)	mis:4

5' UAGAGAUCGCUGGAAGCACUAC 3'
      |o|||o|o||| o||| || 
3'  AGUUUAGUGGCCUAUGUGUUG 5'

>GTTGTGTATCCGGTGATTTGA(1)	ATAGATCGCTGGAAGCACTACC(1)	mis:4

5' AUAGAUCGCUGGAAGCACUACC 3'
    o|o|||o|o||| o||| ||  
3' AGUUUAGUGGCCUAUGUGUUG- 5'

>GGTTGTGTATCCGGTCATTTGC(1)	CGCGCTGGCCGTGTACGCTACC(36)	mis:4

5' CGC-GCUGGCCGUGUACGCUACC 3'
    || o ||o||| o|||o| ||| 
3'  CGUUUACUGGCCUAUGUGUUGG 5'

>GTTGTGTATCCGGTGATTTGCG(1)	TTCAGATCTCCAGGTACATACC(8)	mis:4

5' UUCAGAUCUCCAGGUACAUACC 3'
   o ||o||| || |o||||o| | 
3' GCGUUUAGUGGCCUAUGUGUUG 5'

>GTTGTGTATCCGGTGATTTGCG(1)	TAGAGATCGCTGGAAGCACTAC(65)	mis:4

5' UAGAGAUCGCUGGAAGCACUAC 3'
   o  |o|||o|o||| o||| || 
3' GCGUUUAGUGGCCUAUGUGUUG 5'

>GTTGTGTATCCGGTGATTTGCG(1)	CGTGCATCAAAGGTTATACAGC(13)	mis:4

5' CGUGCAUCAAAGGUUAUACAGC 3'
   ||oo ||||  || ||o|||o| 
3' GCGUUUAGUGGCCUAUGUGUUG 5'

>TTGTGTATCCGGTGATTTGCGC(9)	GTTCAGATCTCCAGGTACATAC(1)	mis:4

5' GUUCAGAUCUCCAGGUACAUAC 3'
   |o ||o||| || |o||||o|  
3' CGCGUUUAGUGGCCUAUGUGUU 5'

>TTGTGTATCCGGTGATTTGCGC(9)	CGTTCAGATCTCCAGGTACATA(1)	mis:4

5' CGUUCAGAUCUCCAGGUACAUA- 3'
    |o ||o||| || |o||||o|  
3'  CGCGUUUAGUGGCCUAUGUGUU 5'

>TTGTGTATCCGGTGATTTGCGC(9)	GTTCAGATCTCCAGGTACATA(2)	mis:4

5' GUUCAGAUCUCCAGGUACAUA- 3'
   |o ||o||| || |o||||o|  
3' CGCGUUUAGUGGCCUAUGUGUU 5'

>TTGTGTATCCGGTGATTTGCGC(9)	GTCCAGATCTCCAGGTACATA(1)	mis:4

5' GUCCAGAUCUCCAGGUACAUA- 3'
   |o ||o||| || |o||||o|  
3' CGCGUUUAGUGGCCUAUGUGUU 5'

>TGTGTATCCGGTGATTTGCGC(1)	CGTTCAGATCTCCAGGTACAT(11)	mis:4

5' CGUUCAGAUCUCCAGGUACAU- 3'
    |o ||o||| || |o||||o  
3'  CGCGUUUAGUGGCCUAUGUGU 5'

>TGTGTATCCGGTGATTTGCGC(1)	GTTCAGATCTCCAGGTACATA(2)	mis:3

5' GUUCAGAUCUCCAGGUACAUA 3'
   |o ||o||| || |o||||o| 
3' CGCGUUUAGUGGCCUAUGUGU 5'

>TGTGTATCCGGTGATTTGCGC(1)	GTCCAGATCTCCAGGTACATA(1)	mis:3

5' GUCCAGAUCUCCAGGUACAUA 3'
   |o ||o||| || |o||||o| 
3' CGCGUUUAGUGGCCUAUGUGU 5'

>TGTGTATCCGGTGATTTGCGC(1)	CGTTCAGATCTCCAGGTACATA(1)	mis:3

5' CGUUCAGAUCUCCAGGUACAUA 3'
    |o ||o||| || |o||||o| 
3'  CGCGUUUAGUGGCCUAUGUGU 5'

>TGTGTATCCGGTGATTTGCGC(1)	GTTCAGATCTCCAGGTACATAC(1)	mis:4

5' GUUCAGAUCUCCAGGUACAUAC 3'
   |o ||o||| || |o||||o|  
3' CGCGUUUAGUGGCCUAUGUGU- 5'

>TGTGTATCCGGTGATTTGCGC(1)	ACGTTCAGATCTCCAGGTACAT(1)	mis:4

5' ACGUUCAGAUCUCCAGGUACAU- 3'
     |o ||o||| || |o||||o  
3'   CGCGUUUAGUGGCCUAUGUGU 5'

>TGTGTATCCGGTGATTTGCGC(1)	ATAGAGATCGCTGGAAGCACA(1)	mis:4

5' AUAGAGAUCGCUGGAAGCACA 3'
    o  |o|||o|o||| o|||| 
3' CGCGUUUAGUGGCCUAUGUGU 5'

>CTGTTGCTTTGCGTAGAGGAT(5)	ATCGTCGATCCAAAGCTGATAG(1)	mis:4

5' AUCGUCGAUCCAAAGCUGAUAG 3'
   ||| || |o |||||| o|o|| 
3' UAGGAGAUGCGUUUCG-UUGUC 5'

>CGTAGAGGATTTCTCTCCTGT(5)	AAAGCAGAGAAGTTATCGACG(1)	mis:4

5' AAAGCAGAGAAGUUAUCGACG 3'
   | || ||||||o|o || ||| 
3' UGUCCUCUCUUUAGGAGAUGC 5'

>CGTAGAGGATTTCTCTCCTGT(5)	TATGGGACAGCAATTCTTTATG(1)	mis:2

5' UAUGGGACAGCAAUUCUUUAUG 3'
    |oo||| || |||o||o||o| 
3'  UGUCCUCUCUUUAGGAGAUGC 5'

>CGTAGAGGATTTCTCTCCTGT(5)	TATAGGACAGCAATTATTTAT(2)	mis:4

5' UAUAGGACAGCAAUUAUUUAU- 3'
    |o|||| || |||o |o||o  
3'  UGUCCUCUCUUUAGGAGAUGC 5'

>CGTAGAGGATTTCTCTCCTGT(5)	AGGGTCGGGAAATCTTCAGCG(2)	mis:4

5' AGGGUCGGGAAAUCUUCAGCG 3'
   | o|  |o||||||o|| o|| 
3' UGUCCUCUCUUUAGGAGAUGC 5'

>CGTAGAGGATTTCTCTCCTGT(5)	AGGGTCGGGAACTCTTCTGCG(2)	mis:4

5' AGGGUCGGGAACUCUUCUGCG 3'
   | o|  |o||| ||o|||o|| 
3' UGUCCUCUCUUUAGGAGAUGC 5'

>CGTAGAGGATTTTTCTCCTGT(1)	AAAGCAGAGAAGTTATCGACG(1)	mis:4

5' AAAGCAGAGAAGUUAUCGACG 3'
   | || |||o||o|o || ||| 
3' UGUCCUCUUUUUAGGAGAUGC 5'

>CGTAGAGGATTTCTCTCCTGTT(2)	TATGGGACAGCAATTCTTTATG(1)	mis:3

5' UAUGGGACAGCAAUUCUUUAUG 3'
    |oo||| || |||o||o||o| 
3' UUGUCCUCUCUUUAGGAGAUGC 5'

>CGTAGAGGATTTCTCTCCTGTT(2)	AACGGGGCAGAAACTTCATTGC(2)	mis:4

5' AACGGGGCAGAAACUUCAUUGC- 3'
   |||o||o ||||| |o| o|o|  
3' UUGUCCUCUCUUU-AGGAGAUGC 5'

>AGAGGATTTCTCTCCTGTTCAC(1)	TTGAACAGGAAGGGGCTTCTT(1)	mis:4

5' UUGAACAGGAAGGGGCUUCUU- 3'
    ||||||||| o|oo |o||o  
3' CACUUGUCCUCUCUUUAGGAGA 5'

>AGAGGATTTCTCTCCTGTTCAC(1)	GTGAGTAGGACAGACTCTTCA(1)	mis:4

5' GUGAGUAGGACAG-ACUCUUCA 3'
   ||||oo|||| || | ||o||  
3' CACUUGUCCUCUCUUUAGGAGA 5'

>AGAGGATTTCTCTCCTGTTCAC(1)	TTGCACAGGAGGGGGCTTCTTG(1)	mis:4

5' UUGCACAGGAGGGGGCUUCUUG 3'
    || |||||||o|oo |o||o  
3' CACUUGUCCUCUCUUUAGGAGA 5'

>AGAGGATTTCTCTCCTGTTCAC(1)	GTGCACAGGAAGGGGCTTCTT(1)	mis:4

5' GUGCACAGGAAGGGGCUUCUU- 3'
   ||| |||||| o|oo |o||o  
3' CACUUGUCCUCUCUUUAGGAGA 5'

>AGAGGATTTCTCTCCTGTTCAC(1)	GTGAAAGCAGAGAAGTTATCG(2)	mis:4

5' GUGAA-AGCAGAGAAGUUAUCG 3'
   ||||| || ||||||o|o ||  
3' CACUUGUCCUCUCUUUAGGAGA 5'

>GAGGATTTCTCTCCTGTTCACT(1)	AGTGAGTAGGACAGACTCTTC(1)	mis:3

5' AGUGAGUAGGACAG-ACUCUUC 3'
   |||||oo|||| || | ||o|| 
3' UCACUUGUCCUCUCUUUAGGAG 5'

>GAGGATTTCTCTCCTGTTCACT(1)	TTGAACAGGAAGGGGCTTCTT(1)	mis:4

5' -UUGAACAGGAAGGGGCUUCUU 3'
     ||||||||| o|oo |o||o 
3' UCACUUGUCCUCUCUUUAGGAG 5'

>GAGGATTTCTCTCCTGTTCACT(1)	CATTGCACAGGAAGGGGATTCT(1)	mis:4

5' CAUUGCACAGGAAGGGGAUUCU- 3'
    | || |||||| o|oo||o||  
3'  UCACUUGUCCUCUCUUUAGGAG 5'

>GAGGATTTCTCTCCTGTTCACT(1)	GTGCACAGGAAGGGGCTTCTT(1)	mis:4

5' -GUGCACAGGAAGGGGCUUCUU 3'
    ||| |||||| o|oo |o||o 
3' UCACUUGUCCUCUCUUUAGGAG 5'

>GAGGATTTCTCTCCTGTTCACT(1)	AAGCGAGTAGGACAGACTCTTC(8)	mis:4

5' AAGCGAGUAGGACAG-ACUCUUC 3'
    || ||oo|||| || | ||o|| 
3'  UCACUUGUCCUCUCUUUAGGAG 5'

>GAGGATTTCTCTCCTGTTCACT(1)	TCGTGAAAGCAGAGAAGATCTC(1)	mis:4

5' UCGUGAA-AGCAGAGAAGAUCUC 3'
     ||||| || ||||||o o||| 
3'  UCACUUGUCCUCUCUUUAGGAG 5'

>GAGGATTTCTCTCCTGTTCACT(1)	AGCGAGTAGGACAGACTCTTC(25)	mis:4

5' AGCGAGUAGGACAG-ACUCUUC 3'
   || ||oo|||| || | ||o|| 
3' UCACUUGUCCUCUCUUUAGGAG 5'

>GAGGATTTCTCTCCTGTTCACT(1)	CGTGAAAGCAGAGAAGATCTC(1)	mis:4

5' CGUGAA-AGCAGAGAAGAUCUC 3'
    ||||| || ||||||o o||| 
3' UCACUUGUCCUCUCUUUAGGAG 5'

>GAGGATTTCTCTCCTGTTCACT(1)	AGCGAGTAGGACAGATTCTTC(2)	mis:4

5' AGCGAGUAGGACAG-AUUCUUC 3'
   || ||oo|||| || | ||o|| 
3' UCACUUGUCCUCUCUUUAGGAG 5'

>AGGATTTCTCTCCTGTTCACT(4)	AAGTGAGTAGGACAGACTCTT(1)	mis:3

5' AAGUGAGUAGGACAG-ACUCUU 3'
    |||||oo|||| || | ||o| 
3'  UCACUUGUCCUCUCUUUAGGA 5'

>AGGATTTCTCTCCTGTTCACT(4)	CATTGCACAGGAAAGGGCTTCT(1)	mis:4

5' CAUUGCACAGGAAAGGGCUUCU 3'
    | || |||||| ||oo |o|| 
3'  UCACUUGUCCUCUCUUUAGGA 5'

>AGGATTTCTCTCCTGTTCACT(4)	CATTGCACAGGAAGGGGCTCCT(1)	mis:4

5' CAUUGCACAGGAAGGGGCUCCU 3'
    | || |||||| o|oo |||| 
3'  UCACUUGUCCUCUCUUUAGGA 5'

>AGGATTTCTCTCCTGTTCACT(4)	CATTGCACAGGAAGGGGATTCT(1)	mis:3

5' CAUUGCACAGGAAGGGGAUUCU 3'
    | || |||||| o|oo||o|| 
3'  UCACUUGUCCUCUCUUUAGGA 5'

>AGGATTTCTCTCCTGTTCACT(4)	CATTGCACAGGAGGGGGCTTC(1)	mis:4

5' CAUUGCACAGGAGGGGGCUUC- 3'
    | || |||||||o|oo |o|  
3'  UCACUUGUCCUCUCUUUAGGA 5'

>AGGATTTCTCTCCTGTTCACT(4)	ATTGCACAGGAAGGAGCTTCT(1)	mis:4

5' AUUGCACAGGAAGGAGCUUCU 3'
   | || |||||| o||o |o|| 
3' UCACUUGUCCUCUCUUUAGGA 5'

>AGGATTTCTCTCCTGTTCACT(4)	ATTGCACAGGAAGGGGCTCCT(2)	mis:4

5' AUUGCACAGGAAGGGGCUCCU 3'
   | || |||||| o|oo |||| 
3' UCACUUGUCCUCUCUUUAGGA 5'

>AGGATTTCTCTCCTGTTCACT(4)	AAAGCGAGTAGGACAGACTCTT(25)	mis:4

5' AAAGCGAGUAGGACAG-ACUCUU 3'
     || ||oo|||| || | ||o| 
3'   UCACUUGUCCUCUCUUUAGGA 5'

>AGGATTTCTCTCCTGTTCACT(4)	AAGCGAGTAGGAAAGACTCTT(1)	mis:4

5' AAGCGAGUAGGAAAG-ACUCUU 3'
    || ||oo|||| || | ||o| 
3'  UCACUUGUCCUCUCUUUAGGA 5'

>AGGATTTCTCTCCTGTTCACT(4)	AAGCGAGTAGGACAGACTCTT(47)	mis:4

5' AAGCGAGUAGGACAG-ACUCUU 3'
    || ||oo|||| || | ||o| 
3'  UCACUUGUCCUCUCUUUAGGA 5'

>GATTTCTCTCCTGTTCACTACA(1)	TGTATTGCACAGGAAGGGGCTT(1)	mis:4

5' UGUAUUGCACAGGAAGGGGCUU 3'
   |||| || |||||| o|oo |o 
3' ACAUCACUUGUCCUCUCUUUAG 5'

>ATCTCTCTCCTGTTCACTACA(1)	TTGCAGTGCACAGGAAGGGGCT(1)	mis:4

5' UUGCAGUGCACAGGAAGGGGCU 3'
    || |||| |||||| o|o| | 
3'  ACAUCACUUGUCCUCUCUCUA 5'

>GTTCACTACACATCAGGGGTT(1)	ATTATTTATGAGTGGGGTGAAC(2)	mis:4

5' AUUAUUUAUGA-GUGGGGUGAAC 3'
      |ooo ||| ||| o|||||| 
3'   UUGGGGACUACACAUCACUUG 5'

>ACATCAGGGGTTTGAAGGCAG(6)	CTCCCTTCAAACTTCCTGACG(1)	mis:4

5' CUCCCUUCAAACUUCCUGACG- 3'
   || ||||||||| o||||| |  
3' GACGGAAGUUUG-GGGACUACA 5'

>ACATCAGGGGTTTGAAGGCAG(6)	TCTGGCAACAAACTCTTGAGT(1)	mis:4

5' UCUGGCAACAAACUCUUGA-GU 3'
    ||| |  |||||o|o||| || 
3'  GACGGAAGUUUGGGGACUACA 5'

>ACATCAGGGGTTTGAAGGCAG(6)	CCTGGCAACAAACTCTTGAGT(33)	mis:4

5' CCUGGCAACAAACUCUUGA-GU 3'
    ||| |  |||||o|o||| || 
3'  GACGGAAGUUUGGGGACUACA 5'

>ACATCAGGGGTTTGAAGGCAG(6)	CCCTGGCAACAAACTCTTGAGT(10)	mis:4

5' CCCUGGCAACAAACUCUUGA-GU 3'
     ||| |  |||||o|o||| || 
3'   GACGGAAGUUUGGGGACUACA 5'

>ACATCAGGGGTTTGAAGGCAG(6)	TCCTGGCAACAAACTCTTGAGT(3)	mis:4

5' UCCUGGCAACAAACUCUUGA-GU 3'
     ||| |  |||||o|o||| || 
3'   GACGGAAGUUUGGGGACUACA 5'

>ACATCAGGGGTTTGAAGGCAG(6)	CCTGCTTGCAAACATTGGCGT(1)	mis:4

5' CCUGCUUGCAAA-CAUUGGCGU 3'
    ||||o| |||| | o||o || 
3'  GACGGAAGUUUGGGGACUACA 5'

>ACATCAGGGGTTTGAAGGCAGG(28)	CCCTGGCAACAAACTCTTGAGT(10)	mis:4

5' CCCUGGCAACAAACUCUUGA-GU 3'
    |||| |  |||||o|o||| || 
3'  GGACGGAAGUUUGGGGACUACA 5'

>ACATCAGGGGTTTGAAGGCAGG(28)	TCCTGGCAACAAACTCTTGAGT(3)	mis:4

5' UCCUGGCAACAAACUCUUGA-GU 3'
    |||| |  |||||o|o||| || 
3'  GGACGGAAGUUUGGGGACUACA 5'

>ACATCAGGGGTTTGAAGGCAGG(28)	CCTGGCAACAAACTCTTGAGT(33)	mis:4

5' CCUGGCAACAAACUCUUGA-GU 3'
   |||| |  |||||o|o||| || 
3' GGACGGAAGUUUGGGGACUACA 5'

>ACATCAGGGGTTTGAAGGCAGG(28)	CCTGCTTGCAAACATTGGCGT(1)	mis:4

5' CCUGCUUGCAAA-CAUUGGCGU 3'
   |||||o| |||| | o||o || 
3' GGACGGAAGUUUGGGGACUACA 5'

>ACATCAGGGGTTTGAAGGCAGG(28)	TCTGGCAACAAACTCTTGAGT(1)	mis:4

5' UCUGGCAACAAACUCUUGA-GU 3'
   o||| |  |||||o|o||| || 
3' GGACGGAAGUUUGGGGACUACA 5'

>CATCAGGGGTTTGAAGGCAGG(43)	CTCCCTTCAAACTTCCTGACG(1)	mis:4

5' -CUCCCUUCAAACUUCCUGACG 3'
    || ||||||||| o||||| | 
3' GGACGGAAGUUUG-GGGACUAC 5'

>CATCAGGGGTTTGAAGGCAGG(43)	TCTCCCTTCAAACTTCCTGAC(1)	mis:4

5' UCUCCCUUCAAACUUCCUGAC- 3'
   o|| ||||||||| o|||||   
3' GGACGGAAGUUUG-GGGACUAC 5'

>ATCAGGGGTTTGAAGGCAGGGT(1)	ACCCTGGCAACAAACTCTTGA(4)	mis:4

5' ACCCUGGCAACAAACUCUUGA- 3'
   |||||| |  |||||o|o|||  
3' UGGGACGGAAGUUUGGGGACUA 5'

>ATCAGGGGTTTGAAGGCAGGGT(1)	TACCCTGGCAACAAACTCTTGA(4)	mis:4

5' UACCCUGGCAACAAACUCUUGA- 3'
    |||||| |  |||||o|o|||  
3'  UGGGACGGAAGUUUGGGGACUA 5'

>ATCAGGGGTTTGAAGGCAGGGT(1)	ACCCTGGCAACAAACTCTTGAG(1)	mis:4

5' ACCCUGGCAACAAACUCUUGAG 3'
   |||||| |  |||||o|o|||  
3' UGGGACGGAAGUUUGGGGACUA 5'

>ATCAGGGGTTTGAAGGCAGGGT(1)	ACTCTGGCAACAAACTCTTGAG(1)	mis:4

5' ACUCUGGCAACAAACUCUUGAG 3'
   ||o||| |  |||||o|o|||  
3' UGGGACGGAAGUUUGGGGACUA 5'

>ATCAGGGGTTTGAAGGCAGGGT(1)	ACTCTGGCAACAAACTCTTGA(1)	mis:4

5' ACUCUGGCAACAAACUCUUGA- 3'
   ||o||| |  |||||o|o|||  
3' UGGGACGGAAGUUUGGGGACUA 5'

>ATCAGGGGTTTGAAGGCAGGGT(1)	TATCCTGGCAACAAACTCTTGA(1)	mis:4

5' UAUCCUGGCAACAAACUCUUGA- 3'
    |o|||| |  |||||o|o|||  
3'  UGGGACGGAAGUUUGGGGACUA 5'

>TCAGGGGTTTGAAGGCAGGGT(1)	ACCCTGGCAACAAACTCTTGA(4)	mis:3

5' ACCCUGGCAACAAACUCUUGA 3'
   |||||| |  |||||o|o||| 
3' UGGGACGGAAGUUUGGGGACU 5'

>TCAGGGGTTTGAAGGCAGGGT(1)	TACCCTGGCAACAAACTCTTGA(4)	mis:3

5' UACCCUGGCAACAAACUCUUGA 3'
    |||||| |  |||||o|o||| 
3'  UGGGACGGAAGUUUGGGGACU 5'

>TCAGGGGTTTGAAGGCAGGGT(1)	ACCCTGGCAACAAACTCTTGAG(1)	mis:4

5' ACCCUGGCAACAAACUCUUGAG 3'
   |||||| |  |||||o|o|||  
3' UGGGACGGAAGUUUGGGGACU- 5'

>TCAGGGGTTTGAAGGCAGGGT(1)	TACCCTGGCAACAAACTCTTG(13)	mis:4

5' UACCCUGGCAACAAACUCUUG- 3'
    |||||| |  |||||o|o||  
3'  UGGGACGGAAGUUUGGGGACU 5'

>TCAGGGGTTTGAAGGCAGGGT(1)	GTACCCTGGCAACAAACTCTTG(1)	mis:4

5' GUACCCUGGCAACAAACUCUUG- 3'
     |||||| |  |||||o|o||  
3'   UGGGACGGAAGUUUGGGGACU 5'

>TCAGGGGTTTGAAGGCAGGGT(1)	ACTCTGGCAACAAACTCTTGA(1)	mis:3

5' ACUCUGGCAACAAACUCUUGA 3'
   ||o||| |  |||||o|o||| 
3' UGGGACGGAAGUUUGGGGACU 5'

>TCAGGGGTTTGAAGGCAGGGT(1)	CTTCTCCCTTCAAACTTCCTG(1)	mis:4

5' CUUCUCCCUUCAAACUUCCUG 3'
    oo|| |||||||||oo|  o 
3' UGGGACGGAAGUUUGGGGACU 5'

>TCAGGGGTTTGAAGGCAGGGT(1)	ACTCTGGCAACAAACTCTTGAG(1)	mis:4

5' ACUCUGGCAACAAACUCUUGAG 3'
   ||o||| |  |||||o|o|||  
3' UGGGACGGAAGUUUGGGGACU- 5'

>TCAGGGGTTTGAAGGCAGGGT(1)	TATCCTGGCAACAAACTCTTGA(1)	mis:3

5' UAUCCUGGCAACAAACUCUUGA 3'
    |o|||| |  |||||o|o||| 
3'  UGGGACGGAAGUUUGGGGACU 5'

>TCAGGGGTTTGAAGGCAGGGT(1)	TACTCTGGCAACAAACTCTTG(1)	mis:4

5' UACUCUGGCAACAAACUCUUG- 3'
    ||o||| |  |||||o|o||  
3'  UGGGACGGAAGUUUGGGGACU 5'

>TCAGGGGTTTGAAGGCAGGGT(1)	TACCCTGGCAATAAACTCTTG(1)	mis:4

5' UACCCUGGCAAUAAACUCUUG- 3'
    |||||| |  o||||o|o||  
3'  UGGGACGGAAGUUUGGGGACU 5'

>TCAGGGGTTTGAAGGCAGGGTC(2)	TACCCTGGCAACAAACTCTTGA(4)	mis:4

5' UACCCUGGCAACAAACUCUUGA 3'
    |||||| |  |||||o|o||| 
3' CUGGGACGGAAGUUUGGGGACU 5'

>TCAGGGGTTTGAAGGCAGGGTC(2)	ACCCTGGCAACAAACTCTTGA(4)	mis:4

5' -ACCCUGGCAACAAACUCUUGA 3'
    |||||| |  |||||o|o||| 
3' CUGGGACGGAAGUUUGGGGACU 5'

>TCAGGGGTTTGAAGGCAGGGTC(2)	ACTCTGGCAACAAACTCTTGA(1)	mis:4

5' -ACUCUGGCAACAAACUCUUGA 3'
    ||o||| |  |||||o|o||| 
3' CUGGGACGGAAGUUUGGGGACU 5'

>TCAGGGGTTTGAAGGCAGGGTC(2)	TATCCTGGCAACAAACTCTTGA(1)	mis:4

5' UAUCCUGGCAACAAACUCUUGA 3'
    |o|||| |  |||||o|o||| 
3' CUGGGACGGAAGUUUGGGGACU 5'

>CAGGGGTTTGAAGGCAGGGTC(14)	GTACCCTGGCAACAAACTCTTG(1)	mis:4

5' GUACCCUGGCAACAAACUCUUG 3'
     |||||| |  |||||o|o|| 
3'  CUGGGACGGAAGUUUGGGGAC 5'

>CAGGGGTTTGAAGGCAGGGTC(14)	TACCCTGGCAACAAACTCTTG(13)	mis:4

5' UACCCUGGCAACAAACUCUUG 3'
    |||||| |  |||||o|o|| 
3' CUGGGACGGAAGUUUGGGGAC 5'

>CAGGGGTTTGAAGGCAGGGTC(14)	CTTCTCCCTTCAAACTTCCTG(1)	mis:4

5' -CUUCUCCCUUCAAACUUCCUG 3'
     oo|| ||||||||| o|||| 
3' CUGGGACGGAAGUUUG-GGGAC 5'

>CAGGGGTTTGAAGGCAGGGTC(14)	TACTCTGGCAACAAACTCTTG(1)	mis:4

5' UACUCUGGCAACAAACUCUUG 3'
    ||o||| |  |||||o|o|| 
3' CUGGGACGGAAGUUUGGGGAC 5'

>CAGGGGTTTGAAGGCAGGGTC(14)	TACCCTGGCAATAAACTCTTG(1)	mis:4

5' UACCCUGGCAAUAAACUCUUG 3'
    |||||| |  o||||o|o|| 
3' CUGGGACGGAAGUUUGGGGAC 5'

>TCAGGGGTTTGAAGGCAGGGGC(1)	CTTCTCCCTTCAAACTTCCTG(1)	mis:4

5' -CUUCUCCCUUCAAACUUCCUG 3'
    |oo|| |||||||||oo|  o 
3' CGGGGACGGAAGUUUGGGGACU 5'

>CAGGGGTTTGAAGGCAGGGTCT(5)	GTACCCTGGCAACAAACTCTTG(1)	mis:4

5' GUACCCUGGCAACAAACUCUUG 3'
   o |||||| |  |||||o|o|| 
3' UCUGGGACGGAAGUUUGGGGAC 5'

>AGGGGTTTGAAGGCAGGGTCT(3)	TGTACCCTGGCAACAAACTCTT(6)	mis:4

5' UGUACCCUGGCAACAAACUCUU 3'
    o |||||| |  |||||o|o| 
3'  UCUGGGACGGAAGUUUGGGGA 5'

>AGGGGTTTGAAGGCAGGGTCT(3)	TGTACCCTGGCAACAAATTCTT(1)	mis:4

5' UGUACCCUGGCAACAAAUUCUU 3'
    o |||||| |  ||||oo|o| 
3'  UCUGGGACGGAAGUUUGGGGA 5'

>AGGGGTTTGAAGGCAGGGTCTA(1)	TGTACCCTGGCAACAAACTCTT(6)	mis:4

5' UGUACCCUGGCAACAAACUCUU 3'
   |o |||||| |  |||||o|o| 
3' AUCUGGGACGGAAGUUUGGGGA 5'

>AGGGGTTTGAAGGCAGGGTCTA(1)	TGTACCCTGGCAACAAATTCTT(1)	mis:4

5' UGUACCCUGGCAACAAAUUCUU 3'
   |o |||||| |  ||||oo|o| 
3' AUCUGGGACGGAAGUUUGGGGA 5'

>GGGGTTTGAAGGCAGGGTCTA(2)	TTGTACCCTGGCAACAAACTCT(9)	mis:4

5' UUGUACCCUGGCAACAAACUCU 3'
    |o |||||| |  |||||o|o 
3'  AUCUGGGACGGAAGUUUGGGG 5'

>GGGGTTTGAAGGCAGGGTCTA(2)	TGTACCCTGGCAACAAACTCT(3)	mis:4

5' UGUACCCUGGCAACAAACUCU 3'
   |o |||||| |  |||||o|o 
3' AUCUGGGACGGAAGUUUGGGG 5'

>GTTTGAAGGCAGGGTCTACCT(4)	GAGGTAGGCGCAATCTTCAGG(25)	mis:4

5' GAGGUAGGCGCAAUCUUCAGG- 3'
    ||||||o| |  o|||||oo  
3'  UCCAUCUGGGACGGAAGUUUG 5'

>GTTTGAAGGCAGGGTCTACCT(4)	AGGTAGGCGCAATCTTCAGGA(26)	mis:4

5' AGGUAGGCGCAAUCUUCAGGA 3'
   ||||||o| |  o|||||oo  
3' UCCAUCUGGGACGGAAGUUUG 5'

>GTTTGAAGGCAGGGTCTACCT(4)	TGAGGTAGGCGCAATCTTCAGG(26)	mis:4

5' UGAGGUAGGCGCAAUCUUCAGG- 3'
     ||||||o| |  o|||||oo  
3'   UCCAUCUGGGACGGAAGUUUG 5'

>GTTTGAAGGCAGGGTCTACCT(4)	GAGGTAGGCGCAATCTTCAGGA(13)	mis:4

5' GAGGUAGGCGCAAUCUUCAGGA 3'
    ||||||o| |  o|||||oo  
3'  UCCAUCUGGGACGGAAGUUUG 5'

>TTTGAAGGCAGGGTCTACCTT(1)	ATGAGGTAGGCGCAATCTTCAG(13)	mis:4

5' AUGAGGUAGGCGCAAUCUUCAG- 3'
     o||||||o| |  o|||||o  
3'   UUCCAUCUGGGACGGAAGUUU 5'

>TTTGAAGGCAGGGTCTACCTT(1)	GAGGTAGGCGCAATCTTCAGGA(13)	mis:4

5' GAGGUAGGCGCAAUCUUCAGGA 3'
   o||||||o| |  o|||||oo  
3' UUCCAUCUGGGACGGAAGUUU- 5'

>TTTGAAGGCAGGGTCTACCTT(1)	TGAGGTAGGCGCAATCTTCAGG(26)	mis:3

5' UGAGGUAGGCGCAAUCUUCAGG 3'
    o||||||o| |  o|||||oo 
3'  UUCCAUCUGGGACGGAAGUUU 5'

>TTTGAAGGCAGGGTCTACCTT(1)	TGAGGTAGGCGCAATCTTCAG(25)	mis:4

5' UGAGGUAGGCGCAAUCUUCAG- 3'
    o||||||o| |  o|||||o  
3'  UUCCAUCUGGGACGGAAGUUU 5'

>TTTGAAGGCAGGGTCTACCTT(1)	GAGGTAGGCGCAATCTTCAGG(25)	mis:3

5' GAGGUAGGCGCAAUCUUCAGG 3'
   o||||||o| |  o|||||oo 
3' UUCCAUCUGGGACGGAAGUUU 5'

>AAGGCAGGGTCTACCTTTCGG(1)	TTTGAAGGCAGGGTCTACCTT(1)	mis:4

5' UUUGAAGGCAGGGUCUACCUU 3'
   oo o|||| ||o o|| |||| 
3' GGCUUUCCAUCUGGGACGGAA 5'

>AAGGCAGGGTCTACCTTTCGGG(1)	CCCGGAGTCTAGAGCTAGCTTT(1)	mis:4

5' CCCGGAGUCUAGAGCUAGCUUU 3'
   ||||o|o  |||| |o ||o|| 
3' GGGCUUUCCAUCUGGGACGGAA 5'

>AAGGCAGGGTCTACCTTTCGGG(1)	CCCGGAGTTTAGAGCTAGCTTT(1)	mis:4

5' CCCGGAGUUUAGAGCUAGCUUU 3'
   ||||o|o  |||| |o ||o|| 
3' GGGCUUUCCAUCUGGGACGGAA 5'

>GGCAGGGTCTACCTTTCGGGG(1)	ACCCCGGAGTCTAGACCTAGC(1)	mis:4

5' ACCCCGGAGUCUAGACCUAGC- 3'
    |||||o|o  ||||||o ||  
3'  GGGGCUUUCCAUCUGGGACGG 5'

>GGCAGGGTCTACCTTTCGGGG(1)	ACCCCGGAGTCTAGAGCTAGCT(1)	mis:4

5' ACCCCGGAGUCUAGAGCUAGCU 3'
    |||||o|o  |||| |o ||o 
3'  GGGGCUUUCCAUCUGGGACGG 5'

>GCAGGGTCTACCTTTCGGGGG(1)	ACCCCGGAGTCTAGACCTAGC(1)	mis:4

5' ACCCCGGAGUCUAGACCUAGC 3'
    |||||o|o  ||||||o || 
3' GGGGGCUUUCCAUCUGGGACG 5'

>CAGGGTCTACCTTTCGGTGGG(1)	TTTCAAGGAAAGCTGGACTTTC(1)	mis:4

5' UUUCAAGGAAAGCUGGACUUUC 3'
    oo||  ||||| |o|||oo|  
3'  GGGUGGCUUUCCAUCUGGGAC 5'

>TTTCGGGGGGATACATTGTAAC(1)	GGTACAATGTGTAACTTGGAAG(1)	mis:4

5' GGUACAAUGUGUAACUUGGAAG 3'
   | ||||||||o|  |oo |||o 
3' CAAUGUUACAUAGGGGGGCUUU 5'

>TCGGGGGGATAAATTGTAACT(4)	AGGTAAAGGTTATGTCCCTGA(4)	mis:4

5' AGGUAAAGGUUAUGUCCCUGA 3'
   || || |o |||| o|||o|| 
3' UCAAUGUUAAAUAGGGGGGCU 5'

>CGGGGGGATAAATTGTAACTT(7)	CAAGACACGGTTGATCTCCCC(1)	mis:4

5' CAAGACACGGUUGAUCUCCCC- 3'
    |||  ||oo|| |||o||||  
3'  UUCAAUGUUAAAUAGGGGGGC 5'

>CGGGGGGATAAATTGTAACTT(7)	CAAGATACGGTTGATCTCACC(1)	mis:4

5' CAAGAUACGGUUGAUCUCACC- 3'
    ||| |||oo|| |||o| ||  
3'  UUCAAUGUUAAAUAGGGGGGC 5'

>CGGGGGGATAAATTGTAACTT(7)	CAAGACACGGTTTATCTCACC(1)	mis:4

5' CAAGACACGGUUUAUCUCACC- 3'
    |||  ||oo||||||o| ||  
3'  UUCAAUGUUAAAUAGGGGGGC 5'

>CGGGGGGATAAATTGTAACTT(7)	CAAGACACGGTTGATCTCCCCC(1)	mis:4

5' CAAGACACGGUUGAUCUCCCCC 3'
    |||  ||oo|| |||o||||  
3'  UUCAAUGUUAAAUAGGGGGGC 5'

>CGGGGGGATAAATTGTAACTT(7)	AAAGGTAAAGGTTATGTCCCTG(1)	mis:4

5' AAAGGUAAAGGUUAUGUCCCUG 3'
    ||| || |o |||| o|||o| 
3'  UUCAAUGUUAAAUAGGGGGGC 5'

>CGGGGGGATAAATTGTAACTT(7)	AAGGTAAAGGTTATGTCCCTG(1)	mis:4

5' AAGGUAAAGGUUAUGUCCCUG 3'
   ||| || |o |||| o|||o| 
3' UUCAAUGUUAAAUAGGGGGGC 5'

>CGGGGGGATAAATTGTAACTT(7)	CAAGACACGGTTGATCTCTCC(1)	mis:4

5' CAAGACACGGUUGAUCUCUCC- 3'
    |||  ||oo|| |||o|o||  
3'  UUCAAUGUUAAAUAGGGGGGC 5'

>GGGATAAATTGTAACTTCCTGC(1)	GAAGGAAGTGACGGATTGTTT(2)	mis:4

5' GAAGGAAGUGACGGAUUGUUU- 3'
   | ||||||| ||oo ||o|oo  
3' CGUCCUUCAAUGUUAAAUAGGG 5'

>TTGTAACTTCCTTCAAATAAG(1)	CTAGTTTGGAGGAAGCAGGAG(1)	mis:4

5' CUAGUUUGGAGGAAGCAGGAG 3'
   || o||||o||||||  o |o 
3' GAAUAAACUUCCUUCAAUGUU 5'

>TTGTAACTTCCTTCAAATAAG(1)	TTTTAATTGGAAGAGGTTGAA(1)	mis:4

5' UUUUAAUUGGAAGAGGUUGAA- 3'
    o||| |||o| ||o|||o |  
3'  GAAUAAACUUCCUUCAAUGUU 5'

>TTGTAACTTCTTGCAAATAAG(1)	TTTTAATTGGAAGAGGTTGAA(1)	mis:4

5' UUUUAAUUGGAAGAGGUUGAA- 3'
    o||| ||| ||||o|||o |  
3'  GAAUAAACGUUCUUCAAUGUU 5'

>TGTAACTTCCTGCAAATAAGC(9)	TGCTGATGTGCGCGATGTTACA(1)	mis:4

5' UGCUGAUGUGCGCGAUGUUACA 3'
    ||| || |||o || |||||| 
3'  CGAAUAAACGUCCUUCAAUGU 5'

>TTGTAACTTCCTGCAAATCAGC(1)	TGCTGATGTGCGCGATGTTACA(1)	mis:4

5' UGCUGAUGUGCGCGAUGUUACA- 3'
    |||||| |||o || ||||||  
3'  CGACUAAACGUCCUUCAAUGUU 5'

>TGTAACTTCTTGCAAATAAGC(1)	TGCTGATGTGCGCGATGTTACA(1)	mis:4

5' UGCUGAUGUGCGCGAUGUUACA 3'
    ||| || |||o || |||||| 
3'  CGAAUAAACGUUCUUCAAUGU 5'

>TGTAACTTCTTGCAAATAAGC(1)	TTTTAATTGGAAGAGGTTGAA(1)	mis:4

5' UUUUAAUUGGAAGAGGUUGAA 3'
    o||| ||| ||||o|||o | 
3' CGAAUAAACGUUCUUCAAUGU 5'

>TGTAACTTTCTGCAAATAAGC(2)	TGCTGATGTGCGCGATGTTACA(1)	mis:4

5' UGCUGAUGUGCGCGAUGUUACA 3'
    ||| || |||o o| |||||| 
3'  CGAAUAAACGUCUUUCAAUGU 5'

>TGTAATTTCCTGCAAATAAGC(2)	TGCTGATGTGCGCGATGTTACA(1)	mis:4

5' UGCUGAUGUGCGCGAUGUUACA 3'
    ||| || |||o || o||||| 
3'  CGAAUAAACGUCCUUUAAUGU 5'

>AATAAGCAAAATGGAGATCAT(1)	GATGACTGCGTTTTGATTATC(12)	mis:4

5' GAUGA-CUGCGUUUUGAUUAUC 3'
    |||| || |o||||| ||||  
3'  UACUAGAGGUAAAACGAAUAA 5'

>AATAAGCAAAATGGAGATCAT(1)	GATGATTGCGTTTTGATTATC(1)	mis:4

5' GAUGAU-UGCGUUUUGAUUAUC 3'
    ||||| | |o||||| ||||  
3'  UACUAGAGGUAAAACGAAUAA 5'

>ATAAGCAAAATGGAGACCATC(79)	GGGATGACTGCGTTTTGATTAT(1)	mis:4

5' GGGAUGA-CUGCGUUUUGAUUAU 3'
     ||||  || |o||||| |||| 
3'   CUACCAGAGGUAAAACGAAUA 5'

>ATAAGTAAAATGGAGACCATC(1)	GGGATGACTGCGTTTTGATTAT(1)	mis:4

5' GGGAUGA-CUGCGUUUUGAUUAU 3'
     ||||  || |o||||o |||| 
3'   CUACCAGAGGUAAAAUGAAUA 5'

>TAATCAAAATGGAGACCATCA(1)	GGGATGACTGCGTTTTGATTA(6)	mis:4

5' GGGAUGA-CUGCGUUUUGAUUA 3'
     ||||  || |o||||||||| 
3'  ACUACCAGAGGUAAAACUAAU 5'

>AAGAGATTAATCTGGCCTAAG(8)	GACTTGGGCCAGGTTGGGCTGG(10)	mis:4

5' GACUUGGGCCAGGUUGGGCUGG- 3'
     |||o||||||o||oo ||    
3'   GAAUCCGGUCUAAUUAGAGAA 5'

>AAGAGATTAATCTGGCCTAAG(8)	ACTTGGGCCAGGTTGGGCTGGC(26)	mis:4

5' ACUUGGGCCAGGUUGGGCUGGC 3'
    |||o||||||o||oo ||    
3'  GAAUCCGGUCUAAUUAGAGAA 5'

>AAGAGATTAATCTGGCCTAAG(8)	CTTGGGCCAGGTTGGGCTGGC(112)	mis:4

5' CUUGGGCCAGGUUGGGCUGGC 3'
   |||o||||||o||oo ||    
3' GAAUCCGGUCUAAUUAGAGAA 5'

>AAGAGATTAATCTGGCCTAAG(8)	ACTTGGGCCAGGTTGGGCTGG(35)	mis:4

5' ACUUGGGCCAGGUUGGGCUGG- 3'
    |||o||||||o||oo ||    
3'  GAAUCCGGUCUAAUUAGAGAA 5'

>AAGAGATTAATCTGGCCTAAG(8)	TTTGGGCCAGGTTGGGCTGGC(1)	mis:4

5' UUUGGGCCAGGUUGGGCUGGC 3'
   o||o||||||o||oo ||    
3' GAAUCCGGUCUAAUUAGAGAA 5'

>AGAGATTAATCTGGCCTAAGA(26)	ACTTGGGCCAGGTTGGGCTGG(35)	mis:4

5' ACUUGGGCCAGGUUGGGCUGG 3'
    |||o||||||o||oo ||   
3' AGAAUCCGGUCUAAUUAGAGA 5'

>AGAGATTAATCTGGCCTAAGA(26)	GACTTGGGCCAGGTTGGGCTG(14)	mis:4

5' GACUUGGGCCAGGUUGGGCUG- 3'
     |||o||||||o||oo ||   
3'  AGAAUCCGGUCUAAUUAGAGA 5'

>AGAGATTAATCTGGCCTAAGA(26)	AGACTTGGGCCAGGTTGGGCTG(3)	mis:4

5' AGACUUGGGCCAGGUUGGGCUG- 3'
      |||o||||||o||oo ||   
3'   AGAAUCCGGUCUAAUUAGAGA 5'

>AGAGATTAATCTGGCCTAAGA(26)	GACTTGGGCCAGGTTGGGCTGG(10)	mis:4

5' GACUUGGGCCAGGUUGGGCUGG 3'
     |||o||||||o||oo ||   
3'  AGAAUCCGGUCUAAUUAGAGA 5'

>AGAGATTAATCTGGTCTAAGA(2)	CAATTGGAAGAGGTTGATTTCT(1)	mis:4

5' CAAUUGGAAGAGGUUGAUUUCU 3'
      ||o||  ||o||o||o||| 
3'  AGAAUCUGGUCUAAUUAGAGA 5'

>AGAGATTAATTTGGCCTAAGA(2)	AGACTTGGGCCAGGTTGGGCTG(3)	mis:4

5' AGACUUGGGCCAGGUUGGGCUG- 3'
      |||o|||||oo||oo ||   
3'   AGAAUCCGGUUUAAUUAGAGA 5'

>AGAGATTAATTTGGCCTAAGA(2)	GACTTGGGCCAGGTTGGGCTGG(10)	mis:4

5' GACUUGGGCCAGGUUGGGCUGG 3'
     |||o|||||oo||oo ||   
3'  AGAAUCCGGUUUAAUUAGAGA 5'

>AGAGATTAATTTGGCCTAAGA(2)	ACTTGGGCCAGGTTGGGCTGG(35)	mis:4

5' ACUUGGGCCAGGUUGGGCUGG 3'
    |||o|||||oo||oo ||   
3' AGAAUCCGGUUUAAUUAGAGA 5'

>AGAGATTAATTTGGCCTAAGA(2)	GACTTGGGCCAGGTTGGGCTG(14)	mis:4

5' GACUUGGGCCAGGUUGGGCUG- 3'
     |||o|||||oo||oo ||   
3'  AGAAUCCGGUUUAAUUAGAGA 5'

>AGAGACTAATCTGGCCTAAGA(1)	AGACTTGGGCCAGGTTGGGCTG(3)	mis:4

5' AGACUUGGGCCAGGUUGGGCUG- 3'
      |||o||||||o||o| ||   
3'   AGAAUCCGGUCUAAUCAGAGA 5'

>AGAGACTAATCTGGCCTAAGA(1)	GACTTGGGCCAGGTTGGGCTGG(10)	mis:4

5' GACUUGGGCCAGGUUGGGCUGG 3'
     |||o||||||o||o| ||   
3'  AGAAUCCGGUCUAAUCAGAGA 5'

>AGAGACTAATCTGGCCTAAGA(1)	GACTTGGGCCAGGTTGGGCTG(14)	mis:4

5' GACUUGGGCCAGGUUGGGCUG- 3'
     |||o||||||o||o| ||   
3'  AGAAUCCGGUCUAAUCAGAGA 5'

>AGAGACTAATCTGGCCTAAGA(1)	ACTTGGGCCAGGTTGGGCTGG(35)	mis:4

5' ACUUGGGCCAGGUUGGGCUGG 3'
    |||o||||||o||o| ||   
3' AGAAUCCGGUCUAAUCAGAGA 5'

>GAGATTAATCTGGCCTAAGAA(4)	AGACTTGGGCCAGGTTGGGCT(1)	mis:4

5' AGACUUGGGCCAGGUUGGGCU- 3'
      |||o||||||o||oo ||  
3'  AAGAAUCCGGUCUAAUUAGAG 5'

>GAGATTAATCTGGCCTAAGAA(4)	GACTTGGGCCAGGTTGGGCTG(14)	mis:4

5' GACUUGGGCCAGGUUGGGCUG 3'
     |||o||||||o||oo ||  
3' AAGAAUCCGGUCUAAUUAGAG 5'

>GAGATTAATCTGGCCTAAGAA(4)	AGACTTGGGCCAGGTTGGGCTG(3)	mis:4

5' AGACUUGGGCCAGGUUGGGCUG 3'
      |||o||||||o||oo ||  
3'  AAGAAUCCGGUCUAAUUAGAG 5'

>GAGATTAATCTGGCCTAAGAA(4)	TAGACTTGGGCCAGGTTGGGCT(36)	mis:4

5' UAGACUUGGGCCAGGUUGGGCU- 3'
       |||o||||||o||oo ||  
3'   AAGAAUCCGGUCUAAUUAGAG 5'

>AGATTAATCTGGCCTAAGAAA(5)	TAGACTTGGGCCAGGTTGGGCT(36)	mis:4

5' UAGACUUGGGCCAGGUUGGGCU 3'
       |||o||||||o||oo || 
3'  AAAGAAUCCGGUCUAAUUAGA 5'

>AGATTAATCTGGCCTAAGAAA(5)	AGACTTGGGCCAGGTTGGGCT(1)	mis:4

5' AGACUUGGGCCAGGUUGGGCU 3'
      |||o||||||o||oo || 
3' AAAGAAUCCGGUCUAAUUAGA 5'

>AGATTAATCTGGCCTAAGACA(1)	TAGACTTGGGCCAGGTTGGGC(49)	mis:4

5' UAGACUUGGGCCAGGUUGGGC- 3'
     | |||o||||||o||oo |  
3'  ACAGAAUCCGGUCUAAUUAGA 5'

>AGATTAATCTGGCCTAAGACA(1)	GACTTGGGCCAGGTTGGGCTG(14)	mis:4

5' -GACUUGGGCCAGGUUGGGCUG 3'
    | |||o||||||o||oo ||  
3' ACAGAAUCCGGUCUAAUUAGA- 5'

>AGATTAATCTGGCCTAAGACA(1)	AGACTTGGGCCAGGTTGGGCT(1)	mis:3

5' AGACUUGGGCCAGGUUGGGCU 3'
    | |||o||||||o||oo || 
3' ACAGAAUCCGGUCUAAUUAGA 5'

>AGATTAATCTGGCCTAAGACA(1)	TAGACTTGGGCCAGGTTGGGCT(36)	mis:3

5' UAGACUUGGGCCAGGUUGGGCU 3'
     | |||o||||||o||oo || 
3'  ACAGAAUCCGGUCUAAUUAGA 5'

>AGATTAATCTGGCCTAAGACA(1)	ATAGACTTGGGCCAGGTTGGGC(13)	mis:4

5' AUAGACUUGGGCCAGGUUGGGC- 3'
      | |||o||||||o||oo |  
3'   ACAGAAUCCGGUCUAAUUAGA 5'

>AGATTAATCTGGCCTAAGACA(1)	AGACTTGGGCCAGGTTGGGCTG(3)	mis:4

5' AGACUUGGGCCAGGUUGGGCUG 3'
    | |||o||||||o||oo ||  
3' ACAGAAUCCGGUCUAAUUAGA- 5'

>AGATTAATCTGGCCTAAGACA(1)	TAGATTTGGGCCAGGTTGGGC(2)	mis:4

5' UAGAUUUGGGCCAGGUUGGGC- 3'
     | o||o||||||o||oo |  
3'  ACAGAAUCCGGUCUAAUUAGA 5'

>GATTAATCTGGCCTAAGAAAG(64)	ATAGACTTGGGCCAGGTTGGGC(13)	mis:4

5' AUAGACUUGGGCCAGGUUGGGC 3'
    o   |||o||||||o||oo | 
3'  GAAAGAAUCCGGUCUAAUUAG 5'

>GATTAATCTGGCCTAAGAAAG(64)	TAGACTTGGGCCAGGTTGGGC(49)	mis:4

5' UAGACUUGGGCCAGGUUGGGC 3'
   o   |||o||||||o||oo | 
3' GAAAGAAUCCGGUCUAAUUAG 5'

>GATTAATCTGGCCTAAGAAAG(64)	TAGATTTGGGCCAGGTTGGGC(2)	mis:4

5' UAGAUUUGGGCCAGGUUGGGC 3'
   o   o||o||||||o||oo | 
3' GAAAGAAUCCGGUCUAAUUAG 5'

>GATTAATTTGGCCTAAGAAAG(7)	ATAGACTTGGGCCAGGTTGGGC(13)	mis:4

5' AUAGACUUGGGCCAGGUUGGGC 3'
    o   |||o|||||oo||oo | 
3'  GAAAGAAUCCGGUUUAAUUAG 5'

>GATTAATTTGGCCTAAGAAAG(7)	TAGACTTGGGCCAGGTTGGGC(49)	mis:4

5' UAGACUUGGGCCAGGUUGGGC 3'
   o   |||o|||||oo||oo | 
3' GAAAGAAUCCGGUUUAAUUAG 5'

>GATTAATCTGGCCTAAGAAAGT(1)	ATAGACTTGGGCCAGGTTGGGC(13)	mis:4

5' AUAGACUUGGGCCAGGUUGGGC 3'
   |o   |||o||||||o||oo | 
3' UGAAAGAAUCCGGUCUAAUUAG 5'

>GATTAATCTGGCCTAAGACAGA(1)	ATAGACTTGGGCCAGGTTGGGC(13)	mis:4

5' AUAGACUUGGGCCAGGUUGGGC 3'
    o | |||o||||||o||oo | 
3' AGACAGAAUCCGGUCUAAUUAG 5'

>GATTAATCTGGCCTAAGACAGA(1)	TAGACTTGGGCCAGGTTGGGC(49)	mis:4

5' -UAGACUUGGGCCAGGUUGGGC 3'
    o | |||o||||||o||oo | 
3' AGACAGAAUCCGGUCUAAUUAG 5'

>GATTAATCTGGCCTAAGACAGA(1)	TAGATTTGGGCCAGGTTGGGC(2)	mis:4

5' -UAGAUUUGGGCCAGGUUGGGC 3'
    o | o||o||||||o||oo | 
3' AGACAGAAUCCGGUCUAAUUAG 5'

>TTAATCTGGCCTAAGAAAGAC(1)	GATAGACTTGGGCCAGGTTGG(1)	mis:4

5' GAUAGACUUGGGCCAGGUUGG 3'
   | o   |||o||||||o||oo 
3' CAGAAAGAAUCCGGUCUAAUU 5'

>TTAATCTGGCCTAAGAAAGAC(1)	TGATAGACTTGGGCCAGGTTGG(2)	mis:4

5' UGAUAGACUUGGGCCAGGUUGG 3'
    | o   |||o||||||o||oo 
3'  CAGAAAGAAUCCGGUCUAAUU 5'

>TTAATCTGGCCTAAGATAGAA(1)	TGATAGACTTGGGCCAGGTTGG(2)	mis:4

5' UGAUAGACUUGGGCCAGGUUGG 3'
   |  ||  |||o||||||o||oo 
3' AAGAU-AGAAUCCGGUCUAAUU 5'

>TTAATCTGGCCTAAGATAGAA(1)	GATAGACTTGGGCCAGGTTGG(1)	mis:4

5' GAUAGACUUGGGCCAGGUUGG 3'
     o o |||o||||||o||oo 
3' AAGAUAGAAUCCGGUCUAAUU 5'

>AAATTTTTGTAGGCGATTCCG(10)	GTGGAGTCGCCTCGTGAGCTC(1)	mis:4

5' GUGGAGUCGCCU-CGUGAGCUC 3'
    o|||o|||||| |o o|o |  
3'  GCCUUAGCGGAUGUUUUUAAA 5'

>AAATTTTTGTAGGCGATTCCG(10)	GGTGGAGTCGCCTCGTGAGCTC(1)	mis:4

5' GGUGGAGUCGCCU-CGUGAGCUC 3'
     o|||o|||||| |o o|o |  
3'   GCCUUAGCGGAUGUUUUUAAA 5'

>AAATTTTTGTAGGCGATTCCG(10)	ATTGAAATCATTGACAAAGATT(1)	mis:4

5' AUUGAAAUCAUUGACAAAGAUU- 3'
     o| |||| oo |||||o|||  
3'   GCCUUAGCGGAUGUUUUUAAA 5'

>AATTTTTGTAGGCGATTTCGC(2)	TTGAAATCATGGACAAAGATT(4)	mis:4

5' UUGAAAUCAUGGACAAAGAUU 3'
    o|||||| o  |||||o||| 
3' CGCUUUAGCGGAUGUUUUUAA 5'

>AATTTTTGTAGGCGATTTCGC(2)	ATTGAAATCATGGACAAAGATT(13)	mis:4

5' AUUGAAAUCAUGGACAAAGAUU 3'
     o|||||| o  |||||o||| 
3'  CGCUUUAGCGGAUGUUUUUAA 5'

>AATTTTTGTAGGCGATTTCGC(2)	ATTGAAATCATTGACAAAGATT(1)	mis:3

5' AUUGAAAUCAUUGACAAAGAUU 3'
     o|||||| oo |||||o||| 
3'  CGCUUUAGCGGAUGUUUUUAA 5'

>AAATTTTTGTAGGCGATTCCGC(1)	GGTGGAGTCGCCTCGTGAGCTC(1)	mis:4

5' GGUGGAGUCGCCU-CGUGAGCUC 3'
    |o|||o|||||| |o o|o |  
3'  CGCCUUAGCGGAUGUUUUUAAA 5'

>AAATTTTTGTAGGCGATTCCGC(1)	GTGGAGTCGCCTCGTGAGCTC(1)	mis:4

5' GUGGAGUCGCCU-CGUGAGCUC 3'
   |o|||o|||||| |o o|o |  
3' CGCCUUAGCGGAUGUUUUUAAA 5'

>AATTTTTGTAGGCGATTCCGC(33)	TGGCGGAGTCGGCTCGTGAGCT(17)	mis:4

5' UGGCGGAGUCGGCU-CGUGAGCU 3'
     |||||o||| || |o o|o | 
3'   CGCCUUAGCGGAUGUUUUUAA 5'

>AATTTTTGTAGGCGATTCCGC(33)	GGCGGAGTCGGCTCGTGAGCT(4)	mis:4

5' GGCGGAGUCGGCU-CGUGAGCU 3'
    |||||o||| || |o o|o | 
3'  CGCCUUAGCGGAUGUUUUUAA 5'

>AATTTTTGTAGGCGATTCCGC(33)	TGGTGGAATCGGCTCGTGAGCT(4)	mis:4

5' UGGUGGAAUCGGCU-CGUGAGCU 3'
     |o||||||| || |o o|o | 
3'   CGCCUUAGCGGAUGUUUUUAA 5'

>AATTTTTGTAGGCGATTCCGC(33)	GGTGGAATCGGCTCGTGAGCT(1)	mis:4

5' GGUGGAAUCGGCU-CGUGAGCU 3'
    |o||||||| || |o o|o | 
3'  CGCCUUAGCGGAUGUUUUUAA 5'

>AATTTTTGTAGGCGATTCCGC(33)	ATTGAAATCATTGACAAAGATT(1)	mis:4

5' AUUGAAAUCAUUGACAAAGAUU 3'
     o| |||| oo |||||o||| 
3'  CGCCUUAGCGGAUGUUUUUAA 5'

>AATTTTTGTAGGCGATTTTGCG(1)	ATTGAAATCATTGACAAAGATT(1)	mis:4

5' AUUGAAAUCAUUGACAAAGAUU 3'
     oo||||| oo |||||o||| 
3' GCGUUUUAGCGGAUGUUUUUAA 5'

>ATTTTTGTAGGCGATTCCGCG(12)	TGGTGGAGTCGCCTCGTGAGC(4)	mis:4

5' UGGUGGAGUCGCCU-CGUGAGC 3'
     |o|||o|||||| |o o|o  
3'  GCGCCUUAGCGGAUGUUUUUA 5'

>ATTTTTGTAGGCGATTCCGCG(12)	GTGGTGGAGTCGCCTCGTGAGC(8)	mis:4

5' GUGGUGGAGUCGCCU-CGUGAGC 3'
      |o|||o|||||| |o o|o  
3'   GCGCCUUAGCGGAUGUUUUUA 5'

>ATTTTTGTAGGCGATTCCGCGA(27)	GTCGTGGAGTCGGCTCGTGAGC(9)	mis:4

5' GUCGUGGAGUCGGCU-CGUGAGC 3'
    |||o|||o||| || |o o|o  
3'  AGCGCCUUAGCGGAUGUUUUUA 5'

>ATTTTTGTAGGCGATTCCGCGA(27)	TCGTGGAGTCGGCTCGTGAGC(7)	mis:4

5' UCGUGGAGUCGGCU-CGUGAGC 3'
   |||o|||o||| || |o o|o  
3' AGCGCCUUAGCGGAUGUUUUUA 5'

>ATTTTTGTAGGCGATTCCGCGA(27)	TGGTGGAGTCGCCTCGTGAGC(4)	mis:4

5' UGGUGGAGUCGCCU-CGUGAGC 3'
   | |o|||o|||||| |o o|o  
3' AGCGCCUUAGCGGAUGUUUUUA 5'

>ATTTTTGTAGGCGATTCCGCGA(27)	GTGGTGGAGTCGCCTCGTGAGC(8)	mis:4

5' GUGGUGGAGUCGCCU-CGUGAGC 3'
    | |o|||o|||||| |o o|o  
3'  AGCGCCUUAGCGGAUGUUUUUA 5'

>TTTTGTAGGCGATTCCGCGAT(77)	GTCGTGGAGTCGGCTCGTGAG(1)	mis:4

5' GUCGUGGAGUCGGCUCGUGAG 3'
   o|||o|||o||| ||   o|o 
3' UAGCGCCUUAGCGGAUGUUUU 5'

>TTTTGTAGGCGATTCCGCGATC(155)	TAAGTGGGAATGGCTTATGAAG(1)	mis:4

5' UAAGUG-GGAAUGGCUUAUGAAG 3'
     | o| ||||| ||o||oo||o 
3'  CUAGCGCCUUAGCGGAUGUUUU 5'

>TTTTGTAGGCGATTCCGCGATC(155)	TAAGTGGGAATGGTCTATGAAG(1)	mis:4

5' UAAGUG-GGAAUGGUCUAUGAAG 3'
     | o| ||||| |o|||oo||o 
3'  CUAGCGCCUUAGCGGAUGUUUU 5'

>TTGTAGGCGATTCCGCGATCG(4)	ATGAAGGTGGAATCCCCTGTA(3)	mis:4

5' AUGAAGGUGGAAUCCCCUGUA- 3'
    o||  |o|||||| |||oo|  
3'  GCUAGCGCCUUAGCGGAUGUU 5'

>TTGTAGGCGATTCCGCGATCG(4)	TGAAGGTGGAATCCCCTGTAT(1)	mis:4

5' UGAAGGUGGAAUCCCCUGUAU 3'
   o||  |o|||||| |||oo|  
3' GCUAGCGCCUUAGCGGAUGUU 5'

>TTGTAGGCGATTCCGCGATCG(4)	GTGAAGGTGGAATCCCCTGTA(1)	mis:4

5' GUGAAGGUGGAAUCCCCUGUA- 3'
    o||  |o|||||| |||oo|  
3'  GCUAGCGCCUUAGCGGAUGUU 5'

>TTGTAGGCGATTCCGCGATCG(4)	ATGAAGGTGGAATCCCCTGTAT(1)	mis:4

5' AUGAAGGUGGAAUCCCCUGUAU 3'
    o||  |o|||||| |||oo|  
3'  GCUAGCGCCUUAGCGGAUGUU 5'

>TTGTAGGCGATTCCGCGATCG(4)	TAGTCGTGGAGTCGGCTCGTGA(1)	mis:3

5' UAGUCGUGGAGUCGGCUCGUGA 3'
   o o|||o|||o|| ||o ooo| 
3' GCUAGCGCCUUAG-CGGAUGUU 5'

>TTGTAGGCGATTCCGCGATCG(4)	AGTCGTGGAGTCGGCTCGTGA(1)	mis:4

5' -AGUCGUGGAGUCGGCUCGUGA 3'
     o|||o|||o|| ||o ooo| 
3' GCUAGCGCCUUAG-CGGAUGUU 5'

>TTGTAGGCGATTCCGCGATCGG(1)	TAGTCGTGGAGTCGGCTCGTGA(1)	mis:4

5' -UAGUCGUGGAGUCGGCUCGUGA 3'
    o o|||o|||o|| ||o ooo| 
3' GGCUAGCGCCUUAG-CGGAUGUU 5'

>TGTAGGCGATTCCGCGATCGG(1)	ATGAAGGTGGAATCCCCTGTA(3)	mis:4

5' AUGAAGGUGGAAUCCCCUGUA 3'
    o||  |o|||||| |||oo| 
3' GGCUAGCGCCUUAGCGGAUGU 5'

>TGTAGGCGATTCCGCGATCGG(1)	GTGAAGGTGGAATCCCCTGTA(1)	mis:4

5' GUGAAGGUGGAAUCCCCUGUA 3'
    o||  |o|||||| |||oo| 
3' GGCUAGCGCCUUAGCGGAUGU 5'

>GTAGGCGATTCCGCGATCGGTG(2)	CAATGAAGGTGGAATCCCCTGT(10)	mis:4

5' CAAUGAAGGUGGAAUCCCCUGU 3'
   || o||  |o|||||| |||oo 
3' GUGGCUAGCGCCUUAGCGGAUG 5'

>TAGGCGATTCCGCGATCGGTG(8)	ACAATGAAGGTGGAATCCCCTG(3)	mis:4

5' ACAAUGAAGGUGGAAUCCCCUG 3'
    || o||  |o|||||| |||o 
3'  GUGGCUAGCGCCUUAGCGGAU 5'

>TAGGCGATTCCGCGATCGGTG(8)	CAATGAAGGTGGAATCCCCTG(11)	mis:4

5' CAAUGAAGGUGGAAUCCCCUG 3'
   || o||  |o|||||| |||o 
3' GUGGCUAGCGCCUUAGCGGAU 5'

>TAGGCGATTCCGCGATCGGTGT(5)	ACAATGAAGGTGGAATCCCCTG(3)	mis:4

5' ACAAUGAAGGUGGAAUCCCCUG 3'
   ||| o||  |o|||||| |||o 
3' UGUGGCUAGCGCCUUAGCGGAU 5'

>CCGCGATCGGTGTTAATAGGA(14)	ATTTGATTAACACTGTTCCGT(1)	mis:4

5' AUUUGAUUAACACUGUUC-CGU 3'
    |oo ||||||||o| || ||  
3'  AGGAUAAUUGUGGCUAGCGCC 5'

>CGCGATCGGTGTTAATAGGAC(1354)	AGATTTGATTAACACTGTTCCG(1)	mis:4

5' AGAUUUGAUUAACACUGUUC-CG 3'
      |oo ||||||||o| || || 
3'   CAGGAUAAUUGUGGCUAGCGC 5'

>CGCGATCGGTGTTAATAGGAA(9)	AGATTTGATTAACACTGTTCCG(1)	mis:4

5' AGAUUUGAUUAACACUGUUC-CG 3'
      |oo ||||||||o| || || 
3'   AAGGAUAAUUGUGGCUAGCGC 5'

>CGCGATCGGTGTTAATAGGCC(4)	AGATTTGATTAACACTGTTCCG(1)	mis:4

5' AGAUUUGAUUAACACUGUUC-CG 3'
    | oo| ||||||||o| || || 
3'  CCGGA-UAAUUGUGGCUAGCGC 5'

>CGCGATCGGTGTTAATAGGGC(1)	AGATTTGATTAACACTGTTCCG(1)	mis:4

5' AGAUUUGAUUAACACUGUUC-CG 3'
      ooo ||||||||o| || || 
3'   CGGGAUAAUUGUGGCUAGCGC 5'

>CGCGATCGGTGTTAATCGGAC(3)	ATTTGATTAACACTGTTCCGT(1)	mis:4

5' AUUUGAUUAACACUGUUC-CGU 3'
    |oo|||||||||o| || ||  
3' CAGGCUAAUUGUGGCUAGCGC- 5'

>CGCGATCGGTGTTAATCGGAC(3)	AGATTTGATTAACACTGTTCCG(1)	mis:3

5' AGAUUUGAUUAACACUGUUC-CG 3'
      |oo|||||||||o| || || 
3'   CAGGCUAAUUGUGGCUAGCGC 5'

>CGCGATCGGTGTTAATGGGAC(1)	AGATTTGATTAACACTGTTCCG(1)	mis:4

5' AGAUUUGAUUAACACUGUUC-CG 3'
      |oo ||||||||o| || || 
3'   CAGGGUAAUUGUGGCUAGCGC 5'

>CGCGACCGGTGTTAATAGGAC(2)	AGATTTGATTAACACTGTTCCG(1)	mis:4

5' AGAUUUGAUUAACACUGUUC-CG 3'
      |oo ||||||||o| || || 
3'   CAGGAUAAUUGUGGCCAGCGC 5'

>CGTGATCGGTGTTAATAGGAC(3)	AGATTTGATTAACACTGTTCCG(1)	mis:4

5' AGAUUUGAUUAACACUGUUC-CG 3'
      |oo ||||||||o| || || 
3'   CAGGAUAAUUGUGGCUAGUGC 5'

>ACGCGATCGGTGTTAATAGGAC(3)	ATTTGATTAACACTGTTCCGT(1)	mis:4

5' AUUUGAUUAACACUGUUC-CGU 3'
    |oo ||||||||o| || ||| 
3' CAGGAUAAUUGUGGCUAGCGCA 5'

>CGCGATCGGTGTTAATAGGACT(1)	AGATTTGATTAACACTGTTCCG(1)	mis:4

5' AGAUUUGAUUAACACUGUUC-CG 3'
    o |oo ||||||||o| || || 
3'  UCAGGAUAAUUGUGGCUAGCGC 5'

>ACGGTACCGGTGGATGTCTTC(8)	GAAGATATCTACGGCATATGGT(2)	mis:4

5' GAAGAUAUCUACGGCAUAUGGU 3'
   |||||o|||o|| |  ||o || 
3' CUUCUGUAGGUGGC-CAUGGCA 5'

>CGGTACCGGTGGATGTCTTCC(18)	GGAAGATATCTACGGCATATGG(4)	mis:4

5' GGAAGAUAUCUACGGCAUAUGG 3'
   ||||||o|||o|| |  ||o | 
3' CCUUCUGUAGGUGGC-CAUGGC 5'

>CGTTACCGGTGGATGTCTTCCA(1)	TGGAAGATATCTACGGCATATG(20)	mis:4

5' UGGAAGAUAUCUACGGCAUAUG 3'
   |||||||o|||o|| |   |o| 
3' ACCUUCUGUAGGUGGCCAUUGC 5'

>GTACCGGTGGATGTCTTCCAAT(1)	ACTTGGAAGATATCTACGGCAT(24)	mis:3

5' ACUUGGAAGAUAUCUA-CGGCAU 3'
     ||||||||o|||o| ||| |o 
3'  UAACCUUCUGUAGGUGGCCAUG 5'

>GTACCGGTGGATGTCTTCCAAT(1)	CTTGGAAGATATCTACGGCACA(1)	mis:4

5' CUUGGAAGAUAUCUA-CGGCACA 3'
    ||||||||o|||o| ||| ||  
3' UAACCUUCUGUAGGUGGCCAUG- 5'

>GTACCGGTGGATGTCTTCCAAT(1)	TTTGGAAGATATCTACGGCATA(4)	mis:4

5' UUUGGAAGAUAUCUA-CGGCAUA 3'
    ||||||||o|||o| ||| |o  
3' UAACCUUCUGUAGGUGGCCAUG- 5'

>GTACCGGTGGATGTCTTCCAAT(1)	CTTGGAAGATATCTACGGCATA(60)	mis:4

5' CUUGGAAGAUAUCUA-CGGCAUA 3'
    ||||||||o|||o| ||| |o  
3' UAACCUUCUGUAGGUGGCCAUG- 5'

>GTACCGGTGGATGTCTTCCAAT(1)	ATTTGGAAGATATCTACGGCAT(1)	mis:3

5' AUUUGGAAGAUAUCUA-CGGCAU 3'
     ||||||||o|||o| ||| |o 
3'  UAACCUUCUGUAGGUGGCCAUG 5'

>GTACCGGTGGATGTCTTCCAAT(1)	TTTGGAAGATATCTACGGCAT(1)	mis:3

5' UUUGGAAGAUAUCUA-CGGCAU 3'
    ||||||||o|||o| ||| |o 
3' UAACCUUCUGUAGGUGGCCAUG 5'

>GTACCGGTGGATGTCTTCCAAT(1)	CTTGGAAGATATCTACGGCAT(208)	mis:3

5' CUUGGAAGAUAUCUA-CGGCAU 3'
    ||||||||o|||o| ||| |o 
3' UAACCUUCUGUAGGUGGCCAUG 5'

>GTACCGGTGGATGTCTTCCAAT(1)	CTTGGAAGATATCTTCGGCAT(1)	mis:3

5' CUUGGAAGAUAUCU-UCGGCAU 3'
    ||||||||o|||o o||| |o 
3' UAACCUUCUGUAGGUGGCCAUG 5'

>GTACCGGTGGATGTCTTCCAAT(1)	CTTGGAAGATATTTACGGCAT(10)	mis:3

5' CUUGGAAGAUAUUUA-CGGCAU 3'
    ||||||||o||oo| ||| |o 
3' UAACCUUCUGUAGGUGGCCAUG 5'

>GTACCGGTGGATGTCTTCCAAT(1)	CTTGGAAGGTATCTACGGCAT(1)	mis:3

5' CUUGGAAGGUAUCUA-CGGCAU 3'
    |||||||oo|||o| ||| |o 
3' UAACCUUCUGUAGGUGGCCAUG 5'

>GTACCGGTGGATGTCTTCCAAT(1)	CTTGCAAGATATCTACGGCAT(1)	mis:4

5' CUUGCAAGAUAUCUA-CGGCAU 3'
    ||| ||||o|||o| ||| |o 
3' UAACCUUCUGUAGGUGGCCAUG 5'

>GTACCGGTGGATGTCTTCCAAT(1)	CTTGGAAGATCTCTACGGCAT(1)	mis:4

5' CUUGGAAGAUCUCUA-CGGCAU 3'
    ||||||||o ||o| ||| |o 
3' UAACCUUCUGUAGGUGGCCAUG 5'

>GTACCGGTGGATGTCTTCCAAT(1)	CTTGGGAGATATCTACGGCATA(1)	mis:4

5' CUUGGGAGAUAUCUA-CGGCAUA 3'
    ||||o|||o|||o| ||| |o  
3' UAACCUUCUGUAGGUGGCCAUG- 5'

>GTACCGGTGGATGTCTTCCAAT(1)	CTTGGAAGATATTTACGGCATA(8)	mis:4

5' CUUGGAAGAUAUUUA-CGGCAUA 3'
    ||||||||o||oo| ||| |o  
3' UAACCUUCUGUAGGUGGCCAUG- 5'

>TACCGGTGGATGTCTTCTAAT(1)	ACTTGGAAGACATCTACGGCA(1)	mis:3

5' ACUUGGAAGACAUCUA-CGGCA 3'
     ||o|||||||||o| ||| | 
3'  UAAUCUUCUGUAGGUGGCCAU 5'

>TACCGGTGGATGTCTTCTAAT(1)	ATTTGGAAGATATCTACGGCAT(1)	mis:4

5' AUUUGGAAGAUAUCUA-CGGCAU 3'
     ||o|||||o|||o| ||| |  
3'  UAAUCUUCUGUAGGUGGCCAU- 5'

>TACCGGTGGATGTCTTCTAAT(1)	ACTTGGAAGATATCTACGGCAT(24)	mis:4

5' ACUUGGAAGAUAUCUA-CGGCAU 3'
     ||o|||||o|||o| ||| |  
3'  UAAUCUUCUGUAGGUGGCCAU- 5'

>TACCGGTGGATGTCTTCTAAT(1)	AACTTGGAAGATATCTACGGCA(25)	mis:3

5' AACUUGGAAGAUAUCUA-CGGCA 3'
      ||o|||||o|||o| ||| | 
3'   UAAUCUUCUGUAGGUGGCCAU 5'

>TACCGGTGGATGTCTTCTAAT(1)	ACTTGGAAGATATCTACGGCA(72)	mis:3

5' ACUUGGAAGAUAUCUA-CGGCA 3'
     ||o|||||o|||o| ||| | 
3'  UAAUCUUCUGUAGGUGGCCAU 5'

>TACCGGTGGATGTCTTCTAAT(1)	ATTTGGAAGATATCTACGGCA(1)	mis:3

5' AUUUGGAAGAUAUCUA-CGGCA 3'
     ||o|||||o|||o| ||| | 
3'  UAAUCUUCUGUAGGUGGCCAU 5'

>TACCGGTGGATGTCTTCTAAT(1)	CTTGGAAGATATCTACGGCAT(208)	mis:4

5' CUUGGAAGAUAUCUA-CGGCAU 3'
    ||o|||||o|||o| ||| |  
3' UAAUCUUCUGUAGGUGGCCAU- 5'

>TACCGGTGGATGTCTTCTAAT(1)	TTTGGAAGATATCTACGGCAT(1)	mis:4

5' UUUGGAAGAUAUCUA-CGGCAU 3'
    ||o|||||o|||o| ||| |  
3' UAAUCUUCUGUAGGUGGCCAU- 5'

>TACCGGTGGATGTCTTCTAAT(1)	CTTGGAAGATATCTACGGCTT(1)	mis:4

5' CUUGGAAGAUAUCUACGGCUU 3'
    ||o|||||o|||o|| | |  
3' UAAUCUUCUGUAGGUGGCCAU 5'

>TACCGGTGGATGTCTTCTAAT(1)	CTTGGAAGATATCTTCGGCAT(1)	mis:4

5' CUUGGAAGAUAUCU-UCGGCAU 3'
    ||o|||||o|||o o||| |  
3' UAAUCUUCUGUAGGUGGCCAU- 5'

>TACCGGTGGATGTCTTCTAAT(1)	ACTCGGAAGATATCTACGGCA(1)	mis:4

5' ACUCGGAAGAUAUCUA-CGGCA 3'
     | o|||||o|||o| ||| | 
3'  UAAUCUUCUGUAGGUGGCCAU 5'

>TACCGGTGGATGTTTTCCAAT(1)	ACTTGGAAGACATCTACGGCA(1)	mis:3

5' ACUUGGAAGACAUCUA-CGGCA 3'
     ||||||o|||||o| ||| | 
3'  UAACCUUUUGUAGGUGGCCAU 5'

>TACCGGTGGATGTTTTCCAAT(1)	ACTTGGAAGATATCTACGGCA(72)	mis:3

5' ACUUGGAAGAUAUCUA-CGGCA 3'
     ||||||o|o|||o| ||| | 
3'  UAACCUUUUGUAGGUGGCCAU 5'

>TACCGGTGGATGTTTTCCAAT(1)	CTTGGAAGATATCTACGGCAT(208)	mis:4

5' CUUGGAAGAUAUCUA-CGGCAU 3'
    ||||||o|o|||o| ||| |  
3' UAACCUUUUGUAGGUGGCCAU- 5'

>TACCGGTGGATGTTTTCCAAT(1)	TTTGGAAGATATCTACGGCAT(1)	mis:4

5' UUUGGAAGAUAUCUA-CGGCAU 3'
    ||||||o|o|||o| ||| |  
3' UAACCUUUUGUAGGUGGCCAU- 5'

>TACCGGTGGATGTTTTCCAAT(1)	ATTTGGAAGATATCTACGGCA(1)	mis:3

5' AUUUGGAAGAUAUCUA-CGGCA 3'
     ||||||o|o|||o| ||| | 
3'  UAACCUUUUGUAGGUGGCCAU 5'

>TACCGGTGGATGTTTTCCAAT(1)	CTTGGAAGATATCTACGGCTT(1)	mis:4

5' CUUGGAAGAUAUCUACGGCUU 3'
    ||||||o|o|||o|| | |  
3' UAACCUUUUGUAGGUGGCCAU 5'

>TACCGGTGGATGTTTTCCAAT(1)	AACTTGGAAGATATCTACGGCA(25)	mis:3

5' AACUUGGAAGAUAUCUA-CGGCA 3'
      ||||||o|o|||o| ||| | 
3'   UAACCUUUUGUAGGUGGCCAU 5'

>TACCGGTGGATGTTTTCCAAT(1)	ATTTGGAAGATATCTACGGCAT(1)	mis:4

5' AUUUGGAAGAUAUCUA-CGGCAU 3'
     ||||||o|o|||o| ||| |  
3'  UAACCUUUUGUAGGUGGCCAU- 5'

>TACCGGTGGATGTTTTCCAAT(1)	ACTTGGAAGATATCTACGGCAT(24)	mis:4

5' ACUUGGAAGAUAUCUA-CGGCAU 3'
     ||||||o|o|||o| ||| |  
3'  UAACCUUUUGUAGGUGGCCAU- 5'

>TACCGGTGGATGTTTTCCAAT(1)	CTTGGAAGATATCTTCGGCAT(1)	mis:4

5' CUUGGAAGAUAUCU-UCGGCAU 3'
    ||||||o|o|||o o||| |  
3' UAACCUUUUGUAGGUGGCCAU- 5'

>TACCGGTGGATGTTTTCCAAT(1)	ATCGGAGAACATTTGTGGAAA(2)	mis:4

5' AUCGGAGAACAUUUGUGGAAA 3'
   || |||o|||||oooo |  | 
3' UAACCUUUUGUAGGUGGCCAU 5'

>TACCGGTGGATGTTTTCCAAT(1)	CTTGGAAGGTATCTACGGCAT(1)	mis:4

5' CUUGGAAGGUAUCUA-CGGCAU 3'
    ||||||ooo|||o| ||| |  
3' UAACCUUUUGUAGGUGGCCAU- 5'

>TACCGGTGGATGTTTTCCAAT(1)	ACTTGGAAGATATTTACGGCA(12)	mis:3

5' ACUUGGAAGAUAUUUA-CGGCA 3'
     ||||||o|o||oo| ||| | 
3'  UAACCUUUUGUAGGUGGCCAU 5'

>TACCGGTGGATGTTTTCCAAT(1)	ACTTGGAAGATCTCTACGGCA(1)	mis:4

5' ACUUGGAAGAUCUCUA-CGGCA 3'
     ||||||o|o ||o| ||| | 
3'  UAACCUUUUGUAGGUGGCCAU 5'

>TACCGGTGGATGTTTTCCAAT(1)	ACTTGGAAGTTATCTACGGCA(1)	mis:4

5' ACUUGGAAGUUAUCUA-CGGCA 3'
     ||||||o o|||o| ||| | 
3'  UAACCUUUUGUAGGUGGCCAU 5'

>TACCGGTGGATGTTTTCCAAT(1)	ACTTGGAAGGTATCTACGGCA(1)	mis:3

5' ACUUGGAAGGUAUCUA-CGGCA 3'
     ||||||ooo|||o| ||| | 
3'  UAACCUUUUGUAGGUGGCCAU 5'

>TACCGGTGGATGTTTTCCAAT(1)	CTTGGAAGATATTTACGGCAT(10)	mis:4

5' CUUGGAAGAUAUUUA-CGGCAU 3'
    ||||||o|o||oo| ||| |  
3' UAACCUUUUGUAGGUGGCCAU- 5'

>TACCGGTGGATGTTTTCCAAT(1)	ACTTGGAAGATAACTACGGCA(1)	mis:4

5' ACUUGGAAGAUAACUA-CGGCA 3'
     ||||||o|o| |o| ||| | 
3'  UAACCUUUUGUAGGUGGCCAU 5'

>TACTGGTGGATGTCTTCCAAT(1)	ACTTGGAAGACATCTACGGCA(1)	mis:3

5' ACUUGGAAGACAUCUA-CGGCA 3'
     ||||||||||||o| |o| | 
3'  UAACCUUCUGUAGGUGGUCAU 5'

>TACTGGTGGATGTCTTCCAAT(1)	ATTTGGAAGATATCTACGGCAT(1)	mis:4

5' AUUUGGAAGAUAUCUA-CGGCAU 3'
     ||||||||o|||o| |o| |  
3'  UAACCUUCUGUAGGUGGUCAU- 5'

>TACTGGTGGATGTCTTCCAAT(1)	ACTTGGAAGATATCTACGGCAT(24)	mis:4

5' ACUUGGAAGAUAUCUA-CGGCAU 3'
     ||||||||o|||o| |o| |  
3'  UAACCUUCUGUAGGUGGUCAU- 5'

>TACTGGTGGATGTCTTCCAAT(1)	AACTTGGAAGATATCTACGGCA(25)	mis:3

5' AACUUGGAAGAUAUCUA-CGGCA 3'
      ||||||||o|||o| |o| | 
3'   UAACCUUCUGUAGGUGGUCAU 5'

>TACTGGTGGATGTCTTCCAAT(1)	TTTGGAAGATATCTACGGCAT(1)	mis:4

5' UUUGGAAGAUAUCUA-CGGCAU 3'
    ||||||||o|||o| |o| |  
3' UAACCUUCUGUAGGUGGUCAU- 5'

>TACTGGTGGATGTCTTCCAAT(1)	ATTTGGAAGATATCTACGGCA(1)	mis:3

5' AUUUGGAAGAUAUCUA-CGGCA 3'
     ||||||||o|||o| |o| | 
3'  UAACCUUCUGUAGGUGGUCAU 5'

>TACTGGTGGATGTCTTCCAAT(1)	CTTGGAAGATATCTACGGCTT(1)	mis:4

5' CUUGGAAGAUAUCUACGGCUU 3'
    ||||||||o|||o|| o |  
3' UAACCUUCUGUAGGUGGUCAU 5'

>TACTGGTGGATGTCTTCCAAT(1)	CTTGGAAGATATCTACGGCAT(208)	mis:4

5' CUUGGAAGAUAUCUA-CGGCAU 3'
    ||||||||o|||o| |o| |  
3' UAACCUUCUGUAGGUGGUCAU- 5'

>TACTGGTGGATGTCTTCCAAT(1)	ACTTGGAAGATATCTACGGCA(72)	mis:3

5' ACUUGGAAGAUAUCUA-CGGCA 3'
     ||||||||o|||o| |o| | 
3'  UAACCUUCUGUAGGUGGUCAU 5'

>TACTGGTGGATGTCTTCCAAT(1)	CTTGGAAGATATCTTCGGCAT(1)	mis:4

5' CUUGGAAGAUAUCU-UCGGCAU 3'
    ||||||||o|||o o|o| |  
3' UAACCUUCUGUAGGUGGUCAU- 5'

>TACTGGTGGATGTCTTCCAAT(1)	CTTGGAAGGTATCTACGGCAT(1)	mis:4

5' CUUGGAAGGUAUCUA-CGGCAU 3'
    |||||||oo|||o| |o| |  
3' UAACCUUCUGUAGGUGGUCAU- 5'

>TACTGGTGGATGTCTTCCAAT(1)	ACTTGGAAGATCTCTACGGCA(1)	mis:4

5' ACUUGGAAGAUCUCUA-CGGCA 3'
     ||||||||o ||o| |o| | 
3'  UAACCUUCUGUAGGUGGUCAU 5'

>TACTGGTGGATGTCTTCCAAT(1)	CTTGGAAGATATTTACGGCAT(10)	mis:4

5' CUUGGAAGAUAUUUA-CGGCAU 3'
    ||||||||o||oo| |o| |  
3' UAACCUUCUGUAGGUGGUCAU- 5'

>TACTGGTGGATGTCTTCCAAT(1)	ACTTGGAAGATAACTACGGCA(1)	mis:4

5' ACUUGGAAGAUAACUA-CGGCA 3'
     ||||||||o| |o| |o| | 
3'  UAACCUUCUGUAGGUGGUCAU 5'

>TACTGGTGGATGTCTTCCAAT(1)	ACTTGGAAGATATTTACGGCA(12)	mis:3

5' ACUUGGAAGAUAUUUA-CGGCA 3'
     ||||||||o||oo| |o| | 
3'  UAACCUUCUGUAGGUGGUCAU 5'

>TACTGGTGGATGTCTTCCAAT(1)	ACTTGGAAGGTATCTACGGCA(1)	mis:3

5' ACUUGGAAGGUAUCUA-CGGCA 3'
     |||||||oo|||o| |o| | 
3'  UAACCUUCUGUAGGUGGUCAU 5'

>TACTGGTGGATGTCTTCCAAT(1)	ACTTGGAAGTTATCTACGGCA(1)	mis:4

5' ACUUGGAAGUUAUCUA-CGGCA 3'
     ||||||| o|||o| |o| | 
3'  UAACCUUCUGUAGGUGGUCAU 5'

>TACTGGTGGATGTCTTCCAAT(1)	ACTCGGAAGATATCTACGGCA(1)	mis:4

5' ACUCGGAAGAUAUCUA-CGGCA 3'
     | ||||||o|||o| |o| | 
3'  UAACCUUCUGUAGGUGGUCAU 5'

>TACTGGTGGATGTCTTCCAAT(1)	CGGTTGGAAGATGTTCAGAAAT(1)	mis:4

5' CGGUUGGAAGAUGUUCAGAAAU- 3'
     o||||||||oo|o||  | |  
3'   UAACCUUCUGUAGGUGGUCAU 5'

>TACTGGTGGATGTCTTCCAAT(1)	GTTGGAAGATGTTCAGAAATG(2)	mis:3

5' GUUGGAAGAUGUUCAGAAAUG 3'
   o||||||||oo|o||  | |o 
3' UAACCUUCUGUAGGUGGUCAU 5'

>TACCGGTGGATGTCTTCCAATT(1)	ACTTGGAAGACATCTACGGCA(1)	mis:3

5' ACUUGGAAGACAUCUA-CGGCA 3'
   | ||||||||||||o| ||| | 
3' UUAACCUUCUGUAGGUGGCCAU 5'

>TACCGGTGGATGTCTTCCAATT(1)	ATTTGGAAGATATCTACGGCAT(1)	mis:4

5' AUUUGGAAGAUAUCUA-CGGCAU 3'
   | ||||||||o|||o| ||| |  
3' UUAACCUUCUGUAGGUGGCCAU- 5'

>TACCGGTGGATGTCTTCCAATT(1)	AACTTGGAAGATATCTACGGCA(25)	mis:3

5' AACUUGGAAGAUAUCUA-CGGCA 3'
    | ||||||||o|||o| ||| | 
3'  UUAACCUUCUGUAGGUGGCCAU 5'

>TACCGGTGGATGTCTTCCAATT(1)	ACTTGGAAGATATCTACGGCAT(24)	mis:4

5' ACUUGGAAGAUAUCUA-CGGCAU 3'
   | ||||||||o|||o| ||| |  
3' UUAACCUUCUGUAGGUGGCCAU- 5'

>TACCGGTGGATGTCTTCCAATT(1)	ATTTGGAAGATATCTACGGCA(1)	mis:3

5' AUUUGGAAGAUAUCUA-CGGCA 3'
   | ||||||||o|||o| ||| | 
3' UUAACCUUCUGUAGGUGGCCAU 5'

>TACCGGTGGATGTCTTCCAATT(1)	ACTTGGAAGATATCTACGGCA(72)	mis:3

5' ACUUGGAAGAUAUCUA-CGGCA 3'
   | ||||||||o|||o| ||| | 
3' UUAACCUUCUGUAGGUGGCCAU 5'

>TACCGGTGGATGTCTTCCAATT(1)	ACTTGGAAGATATTTACGGCA(12)	mis:3

5' ACUUGGAAGAUAUUUA-CGGCA 3'
   | ||||||||o||oo| ||| | 
3' UUAACCUUCUGUAGGUGGCCAU 5'

>TACCGGTGGATGTCTTCCAATT(1)	ACTTGGAAGATCTCTACGGCA(1)	mis:4

5' ACUUGGAAGAUCUCUA-CGGCA 3'
   | ||||||||o ||o| ||| | 
3' UUAACCUUCUGUAGGUGGCCAU 5'

>TACCGGTGGATGTCTTCCAATT(1)	ACTTGGAAGTTATCTACGGCA(1)	mis:4

5' ACUUGGAAGUUAUCUA-CGGCA 3'
   | ||||||| o|||o| ||| | 
3' UUAACCUUCUGUAGGUGGCCAU 5'

>TACCGGTGGATGTCTTCCAATT(1)	ACTTGGAAGGTATCTACGGCA(1)	mis:3

5' ACUUGGAAGGUAUCUA-CGGCA 3'
   | |||||||oo|||o| ||| | 
3' UUAACCUUCUGUAGGUGGCCAU 5'

>TACCGGTGGATGTCTTCCAATT(1)	ACTTGGAAGATAACTACGGCA(1)	mis:4

5' ACUUGGAAGAUAACUA-CGGCA 3'
   | ||||||||o| |o| ||| | 
3' UUAACCUUCUGUAGGUGGCCAU 5'

>TACCGGTGGATGTCTTCCAATT(1)	ACTCGGAAGATATCTACGGCA(1)	mis:4

5' ACUCGGAAGAUAUCUA-CGGCA 3'
   | | ||||||o|||o| ||| | 
3' UUAACCUUCUGUAGGUGGCCAU 5'

>ACCGGTGGATGTCTTCCAATT(2)	ACTTGGAAGACATCTACGGCA(1)	mis:4

5' ACUUGGAAGACAUCUACGGCA 3'
   | ||||||||||||o|| |   
3' UUAACCUUCUGUAGGUGGCCA 5'

>ACCGGTGGATGTCTTCCAATT(2)	ATTTGGAAGATATCTACGGCA(1)	mis:4

5' AUUUGGAAGAUAUCUACGGCA 3'
   | ||||||||o|||o|| |   
3' UUAACCUUCUGUAGGUGGCCA 5'

>ACCGGTGGATGTCTTCCAATT(2)	AACTTGGAAGATATCTACGGA(1)	mis:4

5' AACUUGGAAGAUAUCUACGGA- 3'
    | ||||||||o|||o|| |   
3'  UUAACCUUCUGUAGGUGGCCA 5'

>ACCGGTGGATGTCTTCCAATT(2)	AATTTGGAAGATATCTACGGC(1)	mis:4

5' AAUUUGGAAGAUAUCUACGGC- 3'
    | ||||||||o|||o|| |   
3'  UUAACCUUCUGUAGGUGGCCA 5'

>ACCGGTGGATGTCTTCCAATT(2)	AACTTGGAAGATATCTACGGC(28)	mis:4

5' AACUUGGAAGAUAUCUACGGC- 3'
    | ||||||||o|||o|| |   
3'  UUAACCUUCUGUAGGUGGCCA 5'

>ACCGGTGGATGTCTTCCAATT(2)	ACTTGGAAGATATCTACGGCA(72)	mis:4

5' ACUUGGAAGAUAUCUACGGCA 3'
   | ||||||||o|||o|| |   
3' UUAACCUUCUGUAGGUGGCCA 5'

>ACCGGTGGATGTCTTCCAATT(2)	TAACTTGGAAGATATCTACGGC(1)	mis:4

5' UAACUUGGAAGAUAUCUACGGC- 3'
     | ||||||||o|||o|| |   
3'   UUAACCUUCUGUAGGUGGCCA 5'

>ACCGGTGGATGTCTTCCAATT(2)	AACTTGGAAGATATCTACGGCA(25)	mis:4

5' AACUUGGAAGAUAUCUACGGCA 3'
    | ||||||||o|||o|| |   
3'  UUAACCUUCUGUAGGUGGCCA 5'

>ACCGGTGGATGTCTTCCAATT(2)	GAACTTGGAAGATATCTACGGC(24)	mis:4

5' GAACUUGGAAGAUAUCUACGGC- 3'
     | ||||||||o|||o|| |   
3'   UUAACCUUCUGUAGGUGGCCA 5'

>ACCGGTGGATGTCTTCCAATT(2)	GAACTTGGAAGATATCTACGGA(1)	mis:4

5' GAACUUGGAAGAUAUCUACGGA- 3'
     | ||||||||o|||o|| |   
3'   UUAACCUUCUGUAGGUGGCCA 5'

>ACCGGTGGATGTCTTCCAATT(2)	AGCTTGGAAGATATCTACGGC(1)	mis:4

5' AGCUUGGAAGAUAUCUACGGC- 3'
    o ||||||||o|||o|| |   
3'  UUAACCUUCUGUAGGUGGCCA 5'

>ACCGGTGGATGTCTTCCAATT(2)	CAATTGGAAGAGGTTGAATTGT(1)	mis:4

5' CAAUUGGAAGAGGUUGAAUUGU 3'
    |||||||||| o|o | o || 
3'  UUAACCUUCUGUAGGUGGCCA 5'

>ACCGGTGGATGTCTTCCAATT(2)	CAATTGGAAGAGGTTGATTTCT(1)	mis:4

5' CAAUUGGAAGAGGUUGAUUUCU 3'
    |||||||||| o|o |oo  | 
3'  UUAACCUUCUGUAGGUGGCCA 5'

>ACCGGTGGATGTCTTCCAATT(2)	CAATTGGAAGATGTTGAATTCT(1)	mis:4

5' CAAUUGGAAGAUGUUGAAUUCU 3'
    ||||||||||oo|o | o  | 
3'  UUAACCUUCUGUAGGUGGCCA 5'

>ACCGGTGGATGTCTTCCAATT(2)	ACTTGGAAGATATTTACGGCA(12)	mis:4

5' ACUUGGAAGAUAUUUACGGCA 3'
   | ||||||||o||oo|| |   
3' UUAACCUUCUGUAGGUGGCCA 5'

>ACCGGTGGATGTCTTCCAATT(2)	AACTTGGAAGATATTTACGGC(2)	mis:4

5' AACUUGGAAGAUAUUUACGGC- 3'
    | ||||||||o||oo|| |   
3'  UUAACCUUCUGUAGGUGGCCA 5'

>ACCGGTGGATGTCTTCCAATT(2)	ACTTGGAAGGTATCTACGGCA(1)	mis:4

5' ACUUGGAAGGUAUCUACGGCA 3'
   | |||||||oo|||o|| |   
3' UUAACCUUCUGUAGGUGGCCA 5'

>ACCGGTGGATGTCTTCCAATT(2)	GAACTTGGAAGATATTTACGGC(1)	mis:4

5' GAACUUGGAAGAUAUUUACGGC- 3'
     | ||||||||o||oo|| |   
3'   UUAACCUUCUGUAGGUGGCCA 5'

>ACCGGTGGATGTCTTCCAATT(2)	CGGTTGGAAGATGTTCAGAAAT(1)	mis:4

5' CGGUUGGAAGAUGUUCAGAAAU 3'
    oo||||||||oo|o||    | 
3'  UUAACCUUCUGUAGGUGGCCA 5'

>ACCGGTGGATGTCTTCCAATTG(1)	CAATTGGAAGAGGTTGATTTCT(1)	mis:4

5' CAAUUGGAAGAGGUUGAUUUCU 3'
   ||||||||||| o|o |oo  | 
3' GUUAACCUUCUGUAGGUGGCCA 5'

>ACCGGTGGATGTCTTCCAATTG(1)	CAATTGGAAGATGTTGAATTCT(1)	mis:4

5' CAAUUGGAAGAUGUUGAAUUCU 3'
   |||||||||||oo|o | o  | 
3' GUUAACCUUCUGUAGGUGGCCA 5'

>ACCGGTGGATGTCTTCCAATTG(1)	CAATTGGAAGAGGTTGAATTGT(1)	mis:4

5' CAAUUGGAAGAGGUUGAAUUGU 3'
   ||||||||||| o|o | o || 
3' GUUAACCUUCUGUAGGUGGCCA 5'

>ACCGGTGGATGTCTTCCAATTG(1)	CGGTTGGAAGATGTTCAGAAAT(1)	mis:4

5' CGGUUGGAAGAUGUUCAGAAAU 3'
   |oo||||||||oo|o||    | 
3' GUUAACCUUCUGUAGGUGGCCA 5'

>CCGGTGGATGTCTTCCAATTG(3)	CAATTGGAAGACGTTGAATTC(2)	mis:4

5' CAAUUGGAAGACGUUGAAUUC 3'
   ||||||||||||o|o | o   
3' GUUAACCUUCUGUAGGUGGCC 5'

>CCGGTGGATGTCTTCCAATTG(3)	AACTTGGAAGATATCTACGGA(1)	mis:4

5' AACUUGGAAGAUAUCUACGGA 3'
    | ||||||||o|||o|| |  
3' GUUAACCUUCUGUAGGUGGCC 5'

>CCGGTGGATGTCTTCCAATTG(3)	AATTTGGAAGATATCTACGGC(1)	mis:4

5' AAUUUGGAAGAUAUCUACGGC 3'
    | ||||||||o|||o|| |  
3' GUUAACCUUCUGUAGGUGGCC 5'

>CCGGTGGATGTCTTCCAATTG(3)	AACTTGGAAGATATCTACGGC(28)	mis:4

5' AACUUGGAAGAUAUCUACGGC 3'
    | ||||||||o|||o|| |  
3' GUUAACCUUCUGUAGGUGGCC 5'

>CCGGTGGATGTCTTCCAATTG(3)	GAACTTGGAAGATATCTACGG(2)	mis:4

5' GAACUUGGAAGAUAUCUACGG- 3'
     | ||||||||o|||o|| |  
3'  GUUAACCUUCUGUAGGUGGCC 5'

>CCGGTGGATGTCTTCCAATTG(3)	TAACTTGGAAGATATCTACGGC(1)	mis:4

5' UAACUUGGAAGAUAUCUACGGC 3'
     | ||||||||o|||o|| |  
3'  GUUAACCUUCUGUAGGUGGCC 5'

>CCGGTGGATGTCTTCCAATTG(3)	GAACTTGGAAGATATCTACGGC(24)	mis:4

5' GAACUUGGAAGAUAUCUACGGC 3'
     | ||||||||o|||o|| |  
3'  GUUAACCUUCUGUAGGUGGCC 5'

>CCGGTGGATGTCTTCCAATTG(3)	GGAACTTGGAAGATATCTACGG(1)	mis:4

5' GGAACUUGGAAGAUAUCUACGG- 3'
      | ||||||||o|||o|| |  
3'   GUUAACCUUCUGUAGGUGGCC 5'

>CCGGTGGATGTCTTCCAATTG(3)	GAACTTGGAAGATATCTACGGA(1)	mis:4

5' GAACUUGGAAGAUAUCUACGGA 3'
     | ||||||||o|||o|| |  
3'  GUUAACCUUCUGUAGGUGGCC 5'

>CCGGTGGATGTCTTCCAATTG(3)	AGCTTGGAAGATATCTACGGC(1)	mis:4

5' AGCUUGGAAGAUAUCUACGGC 3'
    o ||||||||o|||o|| |  
3' GUUAACCUUCUGUAGGUGGCC 5'

>CCGGTGGATGTCTTCCAATTG(3)	CAATTGGAAGAGGTTGCATTC(1)	mis:4

5' CAAUUGGAAGAGGUUGCAUUC- 3'
   ||||||||||| o|o ||oo   
3' GUUAACCUUCUGUAG-GUGGCC 5'

>CCGGTGGATGTCTTCCAATTG(3)	TCAATTGGAAGAGGTTGACTT(1)	mis:4

5' UCAAUUGGAAGAGGUUGACUU- 3'
    ||||||||||| o|o ||o   
3'  GUUAACCUUCUGUAGGUGGCC 5'

>CCGGTGGATGTCTTCCAATTG(3)	TCAATTGGAAGAGGTTTAATT(1)	mis:4

5' UCAAUUGGAAGAGGUUUAAUU- 3'
    ||||||||||| o|oo| o   
3'  GUUAACCUUCUGUAGGUGGCC 5'

>CCGGTGGATGTCTTCCAATTG(3)	CAATTGGAAGATGTTGAATTC(2)	mis:4

5' CAAUUGGAAGAUGUUGAAUUC 3'
   |||||||||||oo|o | o   
3' GUUAACCUUCUGUAGGUGGCC 5'

>CCGGTGGATGTCTTCCAATTG(3)	CAATTGGAAGAGGTTGAATTG(1)	mis:4

5' CAAUUGGAAGAGGUUGAAUUG 3'
   ||||||||||| o|o | o | 
3' GUUAACCUUCUGUAGGUGGCC 5'

>CCGGTGGATGTCTTCCAATTG(3)	AACTTGGAAGATATTTACGGC(2)	mis:4

5' AACUUGGAAGAUAUUUACGGC 3'
    | ||||||||o||oo|| |  
3' GUUAACCUUCUGUAGGUGGCC 5'

>CCGGTGGATGTCTTCCAATTG(3)	GAACTTGGAAGATATTTACGG(1)	mis:4

5' GAACUUGGAAGAUAUUUACGG- 3'
     | ||||||||o||oo|| |  
3'  GUUAACCUUCUGUAGGUGGCC 5'

>CCGGTGGATGTCTTCCAATTG(3)	GAACTTGGAAGATATTTACGGC(1)	mis:4

5' GAACUUGGAAGAUAUUUACGGC 3'
     | ||||||||o||oo|| |  
3'  GUUAACCUUCUGUAGGUGGCC 5'

>CCGGTGGATGTCTTCCAATTG(3)	CGGTTGGAAGATGTTCAGAAA(1)	mis:4

5' CGGUUGGAAGAUGUUCAGAAA 3'
   |oo||||||||oo|o||     
3' GUUAACCUUCUGUAGGUGGCC 5'

>ACCGGTGGATGTCTTCCGATTG(1)	CAATTGGAAGATGTTGAATTCT(1)	mis:4

5' CAAUUGGAAGAUGUUGAAUUCU 3'
   ||||o||||||oo|o | o  | 
3' GUUAGCCUUCUGUAGGUGGCCA 5'

>ACCGGTGGATGTCTTCCGATTG(1)	CAATTGGAAGAGGTTGATTTCT(1)	mis:4

5' CAAUUGGAAGAGGUUGAUUUCU 3'
   ||||o|||||| o|o |oo  | 
3' GUUAGCCUUCUGUAGGUGGCCA 5'

>ACCGGTGGATGTCTTCCGATTG(1)	CAATTGGAAGAGGTTGAATTGT(1)	mis:4

5' CAAUUGGAAGAGGUUGAAUUGU 3'
   ||||o|||||| o|o | o || 
3' GUUAGCCUUCUGUAGGUGGCCA 5'

>CCGGTGGATGTCTTCTAATTG(1)	CAATTGGAAGACGTTGAATTC(2)	mis:4

5' CAAUUGGAAGACGUUGAAUUC 3'
   |||||o||||||o|o | o   
3' GUUAAUCUUCUGUAGGUGGCC 5'

>CCGGTGGATGTCTTCTAATTG(1)	GAACTTGGAAGATATCTACGGA(1)	mis:4

5' GAACUUGGAAGAUAUCUACGGA 3'
     | ||o|||||o|||o|| |  
3'  GUUAAUCUUCUGUAGGUGGCC 5'

>CCGGTGGATGTCTTCTAATTG(1)	TAACTTGGAAGATATCTACGGC(1)	mis:4

5' UAACUUGGAAGAUAUCUACGGC 3'
     | ||o|||||o|||o|| |  
3'  GUUAAUCUUCUGUAGGUGGCC 5'

>CCGGTGGATGTCTTCTAATTG(1)	GGAACTTGGAAGATATCTACGG(1)	mis:4

5' GGAACUUGGAAGAUAUCUACGG- 3'
      | ||o|||||o|||o|| |  
3'   GUUAAUCUUCUGUAGGUGGCC 5'

>CCGGTGGATGTCTTCTAATTG(1)	GAACTTGGAAGATATCTACGGC(24)	mis:4

5' GAACUUGGAAGAUAUCUACGGC 3'
     | ||o|||||o|||o|| |  
3'  GUUAAUCUUCUGUAGGUGGCC 5'

>CCGGTGGATGTCTTCTAATTG(1)	GAACTTGGAAGATATCTACGG(2)	mis:4

5' GAACUUGGAAGAUAUCUACGG- 3'
     | ||o|||||o|||o|| |  
3'  GUUAAUCUUCUGUAGGUGGCC 5'

>CCGGTGGATGTCTTCTAATTG(1)	AACTTGGAAGATATCTACGGC(28)	mis:4

5' AACUUGGAAGAUAUCUACGGC 3'
    | ||o|||||o|||o|| |  
3' GUUAAUCUUCUGUAGGUGGCC 5'

>CCGGTGGATGTCTTCTAATTG(1)	AATTTGGAAGATATCTACGGC(1)	mis:4

5' AAUUUGGAAGAUAUCUACGGC 3'
    | ||o|||||o|||o|| |  
3' GUUAAUCUUCUGUAGGUGGCC 5'

>CCGGTGGATGTCTTCTAATTG(1)	AGCTTGGAAGATATCTACGGC(1)	mis:4

5' AGCUUGGAAGAUAUCUACGGC 3'
    o ||o|||||o|||o|| |  
3' GUUAAUCUUCUGUAGGUGGCC 5'

>CCGGTGGATGTCTTCTAATTG(1)	AACTTGGAAGATATCTACGGA(1)	mis:4

5' AACUUGGAAGAUAUCUACGGA 3'
    | ||o|||||o|||o|| |  
3' GUUAAUCUUCUGUAGGUGGCC 5'

>CCGGTGGATGTCTTCTAATTG(1)	CAATTGGAAGATGTTGAATTC(2)	mis:4

5' CAAUUGGAAGAUGUUGAAUUC 3'
   |||||o|||||oo|o | o   
3' GUUAAUCUUCUGUAGGUGGCC 5'

>CCGGTGGATGTCTTCTAATTG(1)	CAATTGGAAGAGGTTGCATTC(1)	mis:4

5' CAAUUGGAAGAGGUUGCAUUC- 3'
   |||||o||||| o|o ||oo   
3' GUUAAUCUUCUGUAG-GUGGCC 5'

>CCGGTGGATGTCTTCTAATTG(1)	TCAATTGGAAGAGGTTTAATT(1)	mis:4

5' UCAAUUGGAAGAGGUUUAAUU- 3'
    |||||o||||| o|oo| o   
3'  GUUAAUCUUCUGUAGGUGGCC 5'

>CCGGTGGATGTCTTCTAATTG(1)	TCAATTGGAAGAGGTTGACTT(1)	mis:4

5' UCAAUUGGAAGAGGUUGACUU- 3'
    |||||o||||| o|o ||o   
3'  GUUAAUCUUCUGUAGGUGGCC 5'

>CCGGTGGATGTCTTCTAATTG(1)	CAATTGGAAGAGGTTGAATTG(1)	mis:4

5' CAAUUGGAAGAGGUUGAAUUG 3'
   |||||o||||| o|o | o | 
3' GUUAAUCUUCUGUAGGUGGCC 5'

>CCGGTGGATGTCTTCCAATTGG(5)	TAACTTGGAAGATATCTACGGC(1)	mis:4

5' UAACUUGGAAGAUAUCUACGGC 3'
   o | ||||||||o|||o|| |  
3' GGUUAACCUUCUGUAGGUGGCC 5'

>CCGGTGGATGTCTTCCAATTGG(5)	TCAATTGGAAGAGGTTTAATT(1)	mis:4

5' UCAAUUGGAAGAGGUUUAAUU- 3'
   o||||||||||| o|oo| o   
3' GGUUAACCUUCUGUAGGUGGCC 5'

>CCGGTGGATGTCTTCCAATTGG(5)	TCAATTGGAAGAGGTTGACTT(1)	mis:4

5' UCAAUUGGAAGAGGUUGACUU- 3'
   o||||||||||| o|o ||o   
3' GGUUAACCUUCUGUAGGUGGCC 5'

>CGGTGGATGTCTTCCAATTGG(32)	TAACTTGGAAGATATCTACGGC(1)	mis:4

5' UAACUUGGAAGAUAUCUACGGC 3'
   o | ||||||||o|||o|| |  
3' GGUUAACCUUCUGUAGGUGGC- 5'

>CGGTGGATGTCTTCCAATTGG(32)	GGAACTTGGAAGATATCTACGG(1)	mis:4

5' GGAACUUGGAAGAUAUCUACGG 3'
      | ||||||||o|||o|| | 
3'  GGUUAACCUUCUGUAGGUGGC 5'

>CGGTGGATGTCTTCCAATTGG(32)	GAACTTGGAAGATATCTACGG(2)	mis:4

5' GAACUUGGAAGAUAUCUACGG 3'
     | ||||||||o|||o|| | 
3' GGUUAACCUUCUGUAGGUGGC 5'

>CGGTGGATGTCTTCCAATTGG(32)	TGGAACTTGGAAGATATCTACT(1)	mis:4

5' UGGAACUUGGAAGAUAUCUACU- 3'
       | ||||||||o|||o||o  
3'   GGUUAACCUUCUGUAGGUGGC 5'

>CGGTGGATGTCTTCCAATTGG(32)	CAATTGGAAGAGGTTGCATTC(1)	mis:4

5' -CAAUUGGAAGAGGUUGCAUUC 3'
    ||||||||||| o|o ||oo  
3' GGUUAACCUUCUGUAG-GUGGC 5'

>CGGTGGATGTCTTCCAATTGG(32)	TCAATTGGAAGAGGTTGAATT(21)	mis:4

5' UCAAUUGGAAGAGGUUGAAUU 3'
   o||||||||||| o|o | o  
3' GGUUAACCUUCUGUAGGUGGC 5'

>CGGTGGATGTCTTCCAATTGG(32)	TTCAATTGGAAGAGGTTGAAT(2)	mis:4

5' UUCAAUUGGAAGAGGUUGAAU- 3'
    o||||||||||| o|o | o  
3'  GGUUAACCUUCUGUAGGUGGC 5'

>CGGTGGATGTCTTCCAATTGG(32)	TCAATTGGAAGAGGTTTAATT(1)	mis:3

5' UCAAUUGGAAGAGGUUUAAUU 3'
   o||||||||||| o|oo| o  
3' GGUUAACCUUCUGUAGGUGGC 5'

>CGGTGGATGTCTTCCAATTGG(32)	TCAATTGGAAGAGGTTGACTT(1)	mis:3

5' UCAAUUGGAAGAGGUUGACUU 3'
   o||||||||||| o|o ||o  
3' GGUUAACCUUCUGUAGGUGGC 5'

>CGGTGGATGTCTTCCAATTGG(32)	TTCAATTGGAAGAGGTTGAATA(1)	mis:4

5' UUCAAUUGGAAGAGGUUGAAUA 3'
    o||||||||||| o|o | o  
3'  GGUUAACCUUCUGUAGGUGGC 5'

>CGGTGGATGTCTTCCAATTGG(32)	TATCAATTGGAAGAGGTTGAAT(1)	mis:4

5' UAUCAAUUGGAAGAGGUUGAAU- 3'
     o||||||||||| o|o | o  
3'   GGUUAACCUUCUGUAGGUGGC 5'

>CGGTGGATGTCTTCCAATTGG(32)	TTTCAATTGGAAGAGGTTGATT(1)	mis:3

5' UUUCAAUUGGAAGAGGUUGAUU- 3'
     o||||||||||| o|o |oo  
3'   GGUUAACCUUCUGUAGGUGGC 5'

>CGGTGGATGTCTTCCAATTGG(32)	TTTCAATTGGAAGAGGTTGAAT(24)	mis:4

5' UUUCAAUUGGAAGAGGUUGAAU- 3'
     o||||||||||| o|o | o  
3'   GGUUAACCUUCUGUAGGUGGC 5'

>CGGTGGATGTCTTCCAATTGG(32)	TTCAATTGGAAGAGGTTGAATT(4)	mis:4

5' UUCAAUUGGAAGAGGUUGAAUU 3'
    o||||||||||| o|o | o  
3'  GGUUAACCUUCUGUAGGUGGC 5'

>CGGTGGATGTCTTCCAATTGG(32)	GAACTTGGAAGATATTTACGG(1)	mis:4

5' GAACUUGGAAGAUAUUUACGG 3'
     | ||||||||o||oo|| | 
3' GGUUAACCUUCUGUAGGUGGC 5'

>CGGTGGATGTCTTCCAATTGG(32)	CTATTTGGAAGAGATGGTGTTG(2)	mis:4

5' CUAUUUGGAAGAGAUGGUGUUG 3'
   |o| |||||||| ||  oooo| 
3' GGUUAACCUUCUGUA-GGUGGC 5'

>CGGTGGATGTCTTCCAATTGA(1)	TCAATTGGAAGAGGTTTAATT(1)	mis:3

5' UCAAUUGGAAGAGGUUUAAUU 3'
   |||||||||||| o|oo| o  
3' AGUUAACCUUCUGUAGGUGGC 5'

>CGGTGGATGTCTTCCAATTGA(1)	TCAATTGGAAGAGGTTGACTT(1)	mis:3

5' UCAAUUGGAAGAGGUUGACUU 3'
   |||||||||||| o|o ||o  
3' AGUUAACCUUCUGUAGGUGGC 5'

>CGGTGGATGTCTTCCAATTGA(1)	TCAATTGGAAGAGGTTGAATT(21)	mis:4

5' UCAAUUGGAAGAGGUUGAAUU 3'
   |||||||||||| o|o | o  
3' AGUUAACCUUCUGUAGGUGGC 5'

>CGGTGGATGTCTTCCAATTGA(1)	TTCAATTGGAAGAGGTTGAAT(2)	mis:4

5' UUCAAUUGGAAGAGGUUGAAU- 3'
    |||||||||||| o|o | o  
3'  AGUUAACCUUCUGUAGGUGGC 5'

>CGGTGGATGTCTTCCAATTGA(1)	TTCAATTGGAAGAGGTTGAATA(1)	mis:4

5' UUCAAUUGGAAGAGGUUGAAUA 3'
    |||||||||||| o|o | o  
3'  AGUUAACCUUCUGUAGGUGGC 5'

>CGGTGGATGTCTTCCAATTGA(1)	TTTCAATTGGAAGAGGTTGATT(1)	mis:3

5' UUUCAAUUGGAAGAGGUUGAUU- 3'
     |||||||||||| o|o |oo  
3'   AGUUAACCUUCUGUAGGUGGC 5'

>CGGTGGATGTCTTCCAATTGA(1)	TATCAATTGGAAGAGGTTGAAT(1)	mis:4

5' UAUCAAUUGGAAGAGGUUGAAU- 3'
     |||||||||||| o|o | o  
3'   AGUUAACCUUCUGUAGGUGGC 5'

>CGGTGGATGTCTTCCAATTGA(1)	TAACTTGGAAGATATCTACGGC(1)	mis:4

5' UAACUUGGAAGAUAUCUACGGC 3'
   | | ||||||||o|||o|| |  
3' AGUUAACCUUCUGUAGGUGGC- 5'

>CGGTGGATGTCTTCCAATTGA(1)	TTTCAATTGGAAGAGGTTGAAT(24)	mis:4

5' UUUCAAUUGGAAGAGGUUGAAU- 3'
     |||||||||||| o|o | o  
3'   AGUUAACCUUCUGUAGGUGGC 5'

>CGGTGGATGTCTTCCAATTGA(1)	TTCAATTGGAAGAGGTTGAATT(4)	mis:4

5' UUCAAUUGGAAGAGGUUGAAUU 3'
    |||||||||||| o|o | o  
3'  AGUUAACCUUCUGUAGGUGGC 5'

>CGGTGGATGTCTTCCAATTGA(1)	GGAACTTGGAAGATATCTACGG(1)	mis:4

5' GGAACUUGGAAGAUAUCUACGG 3'
      | ||||||||o|||o|| | 
3'  AGUUAACCUUCUGUAGGUGGC 5'

>CGGTGGATGTCTTCCAATTGA(1)	GAACTTGGAAGATATCTACGG(2)	mis:4

5' GAACUUGGAAGAUAUCUACGG 3'
     | ||||||||o|||o|| | 
3' AGUUAACCUUCUGUAGGUGGC 5'

>CGGTGGATGTCTTCCAATTGA(1)	TGGAACTTGGAAGATATCTACT(1)	mis:4

5' UGGAACUUGGAAGAUAUCUACU- 3'
       | ||||||||o|||o||o  
3'   AGUUAACCUUCUGUAGGUGGC 5'

>CGGTGGATGTCTTCCAATTGA(1)	CAATTGGAAGAGGTTGCATTC(1)	mis:4

5' -CAAUUGGAAGAGGUUGCAUUC 3'
    ||||||||||| o|o ||oo  
3' AGUUAACCUUCUGUAG-GUGGC 5'

>CGGTGGATGTCTTCCAATTGA(1)	GAACTTGGAAGATATTTACGG(1)	mis:4

5' GAACUUGGAAGAUAUUUACGG 3'
     | ||||||||o||oo|| | 
3' AGUUAACCUUCUGUAGGUGGC 5'

>CGGTGGATGTCTCCCAATTGG(2)	TTTCAATTGGAAGAGGTTGATT(1)	mis:4

5' UUUCAAUUGGAAGAGGUUGAUU- 3'
     o||||||| ||| o|o |oo  
3'   GGUUAACCCUCUGUAGGUGGC 5'

>CGGTGGATGTCTCCCAATTGG(2)	TCAATTGGAAGAGGTTGACTT(1)	mis:4

5' UCAAUUGGAAGAGGUUGACUU 3'
   o||||||| ||| o|o ||o  
3' GGUUAACCCUCUGUAGGUGGC 5'

>CGGTGGATGTCTCCCAATTGG(2)	TCAATTGGAAGAGGTTTAATT(1)	mis:4

5' UCAAUUGGAAGAGGUUUAAUU 3'
   o||||||| ||| o|oo| o  
3' GGUUAACCCUCUGUAGGUGGC 5'

>CGGTGGATGTTTTCCAATTGG(2)	GGAACTTGGAAAATATCTACGG(1)	mis:4

5' GGAACUUGGAAAAUAUCUACGG 3'
      | ||||||||o|||o|| | 
3'  GGUUAACCUUUUGUAGGUGGC 5'

>CGGTGGATGTTTTCCAATTGG(2)	GGAACTTGGAAGATATCTACGG(1)	mis:4

5' GGAACUUGGAAGAUAUCUACGG 3'
      | ||||||o|o|||o|| | 
3'  GGUUAACCUUUUGUAGGUGGC 5'

>CGGTGGATGTTTTCCAATTGG(2)	TGGAACTTGGAAGATATCTACT(1)	mis:4

5' UGGAACUUGGAAGAUAUCUACU- 3'
       | ||||||o|o|||o||o  
3'   GGUUAACCUUUUGUAGGUGGC 5'

>CGGTGGATGTTTTCCAATTGG(2)	TAACTTGGAAGATATCTACGGC(1)	mis:4

5' UAACUUGGAAGAUAUCUACGGC 3'
   o | ||||||o|o|||o|| |  
3' GGUUAACCUUUUGUAGGUGGC- 5'

>CGGTGGATGTTTTCCAATTGG(2)	GAACTTGGAAGATATCTACGG(2)	mis:4

5' GAACUUGGAAGAUAUCUACGG 3'
     | ||||||o|o|||o|| | 
3' GGUUAACCUUUUGUAGGUGGC 5'

>CGGTGGATGTTTTCCAATTGG(2)	TCAATTGGAAGAGGTTGACTT(1)	mis:3

5' UCAAUUGGAAGAGGUUGACUU 3'
   o|||||||||o| o|o ||o  
3' GGUUAACCUUUUGUAGGUGGC 5'

>CGGTGGATGTTTTCCAATTGG(2)	TCAATTGGAAGAGGTTGAATT(21)	mis:4

5' UCAAUUGGAAGAGGUUGAAUU 3'
   o|||||||||o| o|o | o  
3' GGUUAACCUUUUGUAGGUGGC 5'

>CGGTGGATGTTTTCCAATTGG(2)	CAATTGGAAGAGGTTGCATTC(1)	mis:4

5' -CAAUUGGAAGAGGUUGCAUUC 3'
    |||||||||o| o|o ||oo  
3' GGUUAACCUUUUGUAG-GUGGC 5'

>CGGTGGATGTTTTCCAATTGG(2)	TCAATTGGAAGAGGTTTAATT(1)	mis:3

5' UCAAUUGGAAGAGGUUUAAUU 3'
   o|||||||||o| o|oo| o  
3' GGUUAACCUUUUGUAGGUGGC 5'

>CGGTGGATGTTTTCCAATTGG(2)	TTCAATTGGAAGAGGTTGAAT(2)	mis:4

5' UUCAAUUGGAAGAGGUUGAAU- 3'
    o|||||||||o| o|o | o  
3'  GGUUAACCUUUUGUAGGUGGC 5'

>CGGTGGATGTTTTCCAATTGG(2)	TTCAATTGGAAGAGGTTGAATT(4)	mis:4

5' UUCAAUUGGAAGAGGUUGAAUU 3'
    o|||||||||o| o|o | o  
3'  GGUUAACCUUUUGUAGGUGGC 5'

>CGGTGGATGTTTTCCAATTGG(2)	TTTCAATTGGAAGAGGTTGAAT(24)	mis:4

5' UUUCAAUUGGAAGAGGUUGAAU- 3'
     o|||||||||o| o|o | o  
3'   GGUUAACCUUUUGUAGGUGGC 5'

>CGGTGGATGTTTTCCAATTGG(2)	TTCAATTGGAAGAGGTTGAATA(1)	mis:4

5' UUCAAUUGGAAGAGGUUGAAUA 3'
    o|||||||||o| o|o | o  
3'  GGUUAACCUUUUGUAGGUGGC 5'

>CGGTGGATGTTTTCCAATTGG(2)	TTTCAATTGGAAGAGGTTGATT(1)	mis:3

5' UUUCAAUUGGAAGAGGUUGAUU- 3'
     o|||||||||o| o|o |oo  
3'   GGUUAACCUUUUGUAGGUGGC 5'

>CGGTGGATGTTTTCCAATTGG(2)	TATCAATTGGAAGAGGTTGAAT(1)	mis:4

5' UAUCAAUUGGAAGAGGUUGAAU- 3'
     o|||||||||o| o|o | o  
3'   GGUUAACCUUUUGUAGGUGGC 5'

>CGGTGGATGTTTTCCAATTGG(2)	ACTATCGGAGAACATTTGTGG(1)	mis:4

5' ACUAUCGGAGAACAUUUGUGG 3'
    | || |||o|||||oooo | 
3' GGUUAACCUUUUGUAGGUGGC 5'

>CGGTGGATGTTTTCCAATTGG(2)	ACTAGTGGAGAACATTTGTGG(3)	mis:4

5' ACUAGUGGAGAACAUUUGUGG 3'
    | | ||||o|||||oooo | 
3' GGUUAACCUUUUGUAGGUGGC 5'

>ACGGTGGATGTCTTCCAATTGG(1)	TAACTTGGAAGATATCTACGGC(1)	mis:4

5' UAACUUGGAAGAUAUCUACGGC 3'
   o | ||||||||o|||o|| |  
3' GGUUAACCUUCUGUAGGUGGCA 5'

>ACGGTGGATGTCTTCCAATTGG(1)	CAATTGGAAGAGGTTGAATTGT(1)	mis:4

5' -CAAUUGGAAGAGGUUGAAUUGU 3'
    ||||||||||| o|o  |oo|| 
3' GGUUAACCUUCUGUAG-GUGGCA 5'

>ACGGTGGATGTCTTCCAATTGG(1)	TCAATTGGAAGAGGTTTAATT(1)	mis:4

5' UCAAUUGGAAGAGGUUUAAUU- 3'
   o||||||||||| o|oo| o   
3' GGUUAACCUUCUGUAGGUGGCA 5'

>ACGGTGGATGTCTTCCAATTGG(1)	TCAATTGGAAGAGGTTGACTT(1)	mis:4

5' UCAAUUGGAAGAGGUUGACUU- 3'
   o||||||||||| o|o ||o   
3' GGUUAACCUUCUGUAGGUGGCA 5'

>CGGTGGATGTCTTCCAATTGGT(21)	GGAACTTGGAAGATATCTACGG(1)	mis:4

5' GGAACUUGGAAGAUAUCUACGG 3'
   o  | ||||||||o|||o|| | 
3' UGGUUAACCUUCUGUAGGUGGC 5'

>CGGTGGATGTCTTCCAATTGGT(21)	TGGAACTTGGAAGATATCTACT(1)	mis:4

5' UGGAACUUGGAAGAUAUCUACU- 3'
    o  | ||||||||o|||o||o  
3'  UGGUUAACCUUCUGUAGGUGGC 5'

>CGGTGGATGTCTTCCAATTGGT(21)	TATCAATTGGAAGAGGTTGAAT(1)	mis:4

5' UAUCAAUUGGAAGAGGUUGAAU- 3'
    |o||||||||||| o|o | o  
3'  UGGUUAACCUUCUGUAGGUGGC 5'

>CGGTGGATGTCTTCCAATTGGT(21)	TTTCAATTGGAAGAGGTTGATT(1)	mis:4

5' UUUCAAUUGGAAGAGGUUGAUU- 3'
     o||||||||||| o|o |oo  
3'  UGGUUAACCUUCUGUAGGUGGC 5'

>CGGTGGATGTCTTCCAATTGGT(21)	TCAATTGGAAGAGGTTGACTT(1)	mis:4

5' -UCAAUUGGAAGAGGUUGACUU 3'
    o||||||||||| o|o ||o  
3' UGGUUAACCUUCUGUAGGUGGC 5'

>CGGTGGATGTCTTCCAATTGGT(21)	TCAATTGGAAGAGGTTTAATT(1)	mis:4

5' -UCAAUUGGAAGAGGUUUAAUU 3'
    o||||||||||| o|oo| o  
3' UGGUUAACCUUCUGUAGGUGGC 5'

>GGTGGATGTCTTCCAATTGGT(1)	TGGAACTTGGAAGATATCTACT(1)	mis:3

5' UGGAACUUGGAAGAUAUCUACU 3'
    o  | ||||||||o|||o||o 
3'  UGGUUAACCUUCUGUAGGUGG 5'

>GGTGGATGTCTTCCAATTGGT(1)	GTAGAACTTGGAAGATATCTAC(1)	mis:4

5' GUAGAACUUGGAAGAUAUCUAC- 3'
     |  | ||||||||o|||o||  
3'   UGGUUAACCUUCUGUAGGUGG 5'

>GGTGGATGTCTTCCAATTGGT(1)	GTGGAACTTGGAAGATATCTAC(4)	mis:4

5' GUGGAACUUGGAAGAUAUCUAC- 3'
     o  | ||||||||o|||o||  
3'   UGGUUAACCUUCUGUAGGUGG 5'

>GGTGGATGTCTTCCAATTGGT(1)	TGGAACTTGGAAGATATCTACG(10)	mis:4

5' UGGAACUUGGAAGAUAUCUACG 3'
    o  | ||||||||o|||o||  
3'  UGGUUAACCUUCUGUAGGUGG 5'

>GGTGGATGTCTTCCAATTGGT(1)	TGGAACTTGGAAGATATCTAC(47)	mis:4

5' UGGAACUUGGAAGAUAUCUAC- 3'
    o  | ||||||||o|||o||  
3'  UGGUUAACCUUCUGUAGGUGG 5'

>GGTGGATGTCTTCCAATTGGT(1)	TATCAATTGGAAGAGGTTGAAT(1)	mis:3

5' UAUCAAUUGGAAGAGGUUGAAU 3'
    |o||||||||||| o|o | o 
3'  UGGUUAACCUUCUGUAGGUGG 5'

>GGTGGATGTCTTCCAATTGGT(1)	TCAATTGGAAGAGGTTTAATT(1)	mis:4

5' -UCAAUUGGAAGAGGUUUAAUU 3'
    o||||||||||| o|oo| o  
3' UGGUUAACCUUCUGUAGGUGG- 5'

>GGTGGATGTCTTCCAATTGGT(1)	TTCAATTGGAAGAGGTTGAAT(2)	mis:4

5' UUCAAUUGGAAGAGGUUGAAU 3'
    o||||||||||| o|o | o 
3' UGGUUAACCUUCUGUAGGUGG 5'

>GGTGGATGTCTTCCAATTGGT(1)	TCAATTGGAAGAGGTTGACTT(1)	mis:4

5' -UCAAUUGGAAGAGGUUGACUU 3'
    o||||||||||| o|o ||o  
3' UGGUUAACCUUCUGUAGGUGG- 5'

>GGTGGATGTCTTCCAATTGGT(1)	TTTCAATTGGAAGAGGTTGAAT(24)	mis:4

5' UUUCAAUUGGAAGAGGUUGAAU 3'
     o||||||||||| o|o | o 
3'  UGGUUAACCUUCUGUAGGUGG 5'

>GGTGGATGTCTTCCAATTGGT(1)	TTTCAATTGGAAGAGGTTGATT(1)	mis:3

5' UUUCAAUUGGAAGAGGUUGAUU 3'
     o||||||||||| o|o |oo 
3'  UGGUUAACCUUCUGUAGGUGG 5'

>GGTGGATGTCTTCCAATTGGT(1)	TGGAACTTGGAAGATATCTAT(1)	mis:4

5' UGGAACUUGGAAGAUAUCUAU- 3'
    o  | ||||||||o|||o|o  
3'  UGGUUAACCUUCUGUAGGUGG 5'

>GGTGGATGTCTTCCAATTGGT(1)	TGGAACTTGGAAGATATTTAC(3)	mis:4

5' UGGAACUUGGAAGAUAUUUAC- 3'
    o  | ||||||||o||oo||  
3'  UGGUUAACCUUCUGUAGGUGG 5'

>GGTGGATGTCTTCCAATTGGT(1)	TGGAACTTGGAAGATATTTACG(4)	mis:4

5' UGGAACUUGGAAGAUAUUUACG 3'
    o  | ||||||||o||oo||  
3'  UGGUUAACCUUCUGUAGGUGG 5'

>GGTGGATGTCTTCCAATTGGT(1)	AGGGCGGTTGGAAGATGTTCAG(1)	mis:3

5' AGGGCGGUUGGAAGAUGUUCAG- 3'
     o |oo||||||||oo|o||   
3'   UGGUUAACCUUCUGUAGGUGG 5'

>CGGTGGATGTCTTCCAATTGGA(1)	TGGAACTTGGAAGATATCTACT(1)	mis:4

5' UGGAACUUGGAAGAUAUCUACU- 3'
   |  || ||||||||o|||o||o  
3' AGGUU-AACCUUCUGUAGGUGGC 5'

>CGGTGGATGTCTTCCAATTGGA(1)	TTCAATTGGAAGAGGTTGAAT(2)	mis:4

5' UUCAAUUGGAAGAGGUUGAAU- 3'
   |o||||||||||| o|o | o  
3' AGGUUAACCUUCUGUAGGUGGC 5'

>CGGTGGATGTCTTCCAATTGGA(1)	TTCAATTGGAAGAGGTTGAATA(1)	mis:4

5' UUCAAUUGGAAGAGGUUGAAUA 3'
   |o||||||||||| o|o | o  
3' AGGUUAACCUUCUGUAGGUGGC 5'

>CGGTGGATGTCTTCCAATTGGA(1)	TTCAATTGGAAGAGGTTGAATT(4)	mis:4

5' UUCAAUUGGAAGAGGUUGAAUU 3'
   |o||||||||||| o|o | o  
3' AGGUUAACCUUCUGUAGGUGGC 5'

>CGGTGGATGTCTTCCAATTGGA(1)	TTTCAATTGGAAGAGGTTGATT(1)	mis:3

5' UUUCAAUUGGAAGAGGUUGAUU- 3'
    |o||||||||||| o|o |oo  
3'  AGGUUAACCUUCUGUAGGUGGC 5'

>CGGTGGATGTCTTCCAATTGGA(1)	TTTCAATTGGAAGAGGTTGAAT(24)	mis:4

5' UUUCAAUUGGAAGAGGUUGAAU- 3'
    |o||||||||||| o|o | o  
3'  AGGUUAACCUUCUGUAGGUGGC 5'

>CGGTGGATGTCTTCCAATTGGA(1)	TCAATTGGAAGAGGTTGACTT(1)	mis:4

5' -UCAAUUGGAAGAGGUUGACUU 3'
    o||||||||||| o|o ||o  
3' AGGUUAACCUUCUGUAGGUGGC 5'

>CGGTGGATGTCTTCCAATTGGA(1)	TCAATTGGAAGAGGTTTAATT(1)	mis:4

5' -UCAAUUGGAAGAGGUUUAAUU 3'
    o||||||||||| o|oo| o  
3' AGGUUAACCUUCUGUAGGUGGC 5'

>GGTGGATGTCTTCCAATTGGTG(3)	TGGAACTTGGAAGATATCTACT(1)	mis:3

5' UGGAACUUGGAAGAUAUCUACU 3'
   oo  | ||||||||o|||o||o 
3' GUGGUUAACCUUCUGUAGGUGG 5'

>GGTGGATGTCTTCCAATTGGTG(3)	GTAGAACTTGGAAGATATCTAC(1)	mis:4

5' GUAGAACUUGGAAGAUAUCUAC- 3'
    o|  | ||||||||o|||o||  
3'  GUGGUUAACCUUCUGUAGGUGG 5'

>GGTGGATGTCTTCCAATTGGTG(3)	TGGAACTTGGAAGATATCTACG(10)	mis:4

5' UGGAACUUGGAAGAUAUCUACG 3'
   oo  | ||||||||o|||o||  
3' GUGGUUAACCUUCUGUAGGUGG 5'

>GGTGGATGTCTTCCAATTGGTG(3)	GTGGAACTTGGAAGATATCTAC(4)	mis:4

5' GUGGAACUUGGAAGAUAUCUAC- 3'
    oo  | ||||||||o|||o||  
3'  GUGGUUAACCUUCUGUAGGUGG 5'

>GGTGGATGTCTTCCAATTGGTG(3)	TGGAACTTGGAAGATATCTAC(47)	mis:4

5' UGGAACUUGGAAGAUAUCUAC- 3'
   oo  | ||||||||o|||o||  
3' GUGGUUAACCUUCUGUAGGUGG 5'

>GGTGGATGTCTTCCAATTGGTG(3)	TATCAATTGGAAGAGGTTGAAT(1)	mis:3

5' UAUCAAUUGGAAGAGGUUGAAU 3'
   o|o||||||||||| o|o | o 
3' GUGGUUAACCUUCUGUAGGUGG 5'

>GGTGGATGTCTTCCAATTGGTG(3)	TTTCAATTGGAAGAGGTTGATT(1)	mis:3

5' UUUCAAUUGGAAGAGGUUGAUU 3'
   o o||||||||||| o|o |oo 
3' GUGGUUAACCUUCUGUAGGUGG 5'

>GGTGGATGTCTTCCAATTGGTG(3)	TTTCAATTGGAAGAGGTTGAAT(24)	mis:4

5' UUUCAAUUGGAAGAGGUUGAAU 3'
   o o||||||||||| o|o | o 
3' GUGGUUAACCUUCUGUAGGUGG 5'

>GGTGGATGTCTTCCAATTGGTG(3)	TGGAACTTGGAAGATATCTAT(1)	mis:4

5' UGGAACUUGGAAGAUAUCUAU- 3'
   oo  | ||||||||o|||o|o  
3' GUGGUUAACCUUCUGUAGGUGG 5'

>GGTGGATGTCTTCCAATTGGTG(3)	TGGAACTTGGAAGATATTTAC(3)	mis:4

5' UGGAACUUGGAAGAUAUUUAC- 3'
   oo  | ||||||||o||oo||  
3' GUGGUUAACCUUCUGUAGGUGG 5'

>GGTGGATGTCTTCCAATTGGTG(3)	TGGAACTTGGAAGATATTTACG(4)	mis:4

5' UGGAACUUGGAAGAUAUUUACG 3'
   oo  | ||||||||o||oo||  
3' GUGGUUAACCUUCUGUAGGUGG 5'

>GGTGGATGTCTTCCAATTGGTG(3)	AGGGCGGTTGGAAGATGTTCAG(1)	mis:4

5' AGGGCGGUUGGAAGAUGUUCAG- 3'
     o |oo||||||||oo|o||   
3'  GUGGUUAACCUUCUGUAGGUGG 5'

>GTGGATGTCTTCCAATTGGTG(7)	TGGAACTTGGAAGATATCTAC(47)	mis:3

5' UGGAACUUGGAAGAUAUCUAC 3'
   oo  | ||||||||o|||o|| 
3' GUGGUUAACCUUCUGUAGGUG 5'

>GTGGATGTCTTCCAATTGGTG(7)	TTTCAATTGGAAGAGGTCGAA(1)	mis:4

5' UUUCAAUUGGAAGAGGUCGAA 3'
   o o||||||||||| o|| |  
3' GUGGUUAACCUUCUGUAGGUG 5'

>GTGGATGTCTTCCAATTGGTG(7)	TGGAACTTGGAAGATATCTACT(1)	mis:4

5' UGGAACUUGGAAGAUAUCUACU 3'
   oo  | ||||||||o|||o||  
3' GUGGUUAACCUUCUGUAGGUG- 5'

>GTGGATGTCTTCCAATTGGTG(7)	GTAGAACTTGGAAGATATCTAC(1)	mis:3

5' GUAGAACUUGGAAGAUAUCUAC 3'
    o|  | ||||||||o|||o|| 
3'  GUGGUUAACCUUCUGUAGGUG 5'

>GTGGATGTCTTCCAATTGGTG(7)	GTGGAACTTGGAAGATATCTAC(4)	mis:3

5' GUGGAACUUGGAAGAUAUCUAC 3'
    oo  | ||||||||o|||o|| 
3'  GUGGUUAACCUUCUGUAGGUG 5'

>GTGGATGTCTTCCAATTGGTG(7)	TGGAACTTGGAAGATATCTACG(10)	mis:4

5' UGGAACUUGGAAGAUAUCUACG 3'
   oo  | ||||||||o|||o||  
3' GUGGUUAACCUUCUGUAGGUG- 5'

>GTGGATGTCTTCCAATTGGTG(7)	TATCAATTGGAAGAGGTTGAAT(1)	mis:4

5' UAUCAAUUGGAAGAGGUUGAAU 3'
   o|o||||||||||| o|o |   
3' GUGGUUAACCUUCUGUAGGUG- 5'

>GTGGATGTCTTCCAATTGGTG(7)	ATCTCAATTGGAAGAGGTTGA(2)	mis:4

5' AUCUCAAUUGGAAGAGGUUGA- 3'
    o o||||||||||| o|o |  
3'  GUGGUUAACCUUCUGUAGGUG 5'

>GTGGATGTCTTCCAATTGGTG(7)	TTTCAATTGGAAGAGGTTGAA(79)	mis:4

5' UUUCAAUUGGAAGAGGUUGAA 3'
   o o||||||||||| o|o |  
3' GUGGUUAACCUUCUGUAGGUG 5'

>GTGGATGTCTTCCAATTGGTG(7)	ATTTCAATTGGAAGAGGTTGA(141)	mis:4

5' AUUUCAAUUGGAAGAGGUUGA- 3'
    o o||||||||||| o|o |  
3'  GUGGUUAACCUUCUGUAGGUG 5'

>GTGGATGTCTTCCAATTGGTG(7)	ATTTCAATTGGAAGAGGTTGAA(19)	mis:4

5' AUUUCAAUUGGAAGAGGUUGAA 3'
    o o||||||||||| o|o |  
3'  GUGGUUAACCUUCUGUAGGUG 5'

>GTGGATGTCTTCCAATTGGTG(7)	TATTTCAATTGGAAGAGGTTGA(16)	mis:4

5' UAUUUCAAUUGGAAGAGGUUGA- 3'
     o o||||||||||| o|o |  
3'   GUGGUUAACCUUCUGUAGGUG 5'

>GTGGATGTCTTCCAATTGGTG(7)	TTTCAATTGGAAGAGGTTGATT(1)	mis:4

5' UUUCAAUUGGAAGAGGUUGAUU 3'
   o o||||||||||| o|o |o  
3' GUGGUUAACCUUCUGUAGGUG- 5'

>GTGGATGTCTTCCAATTGGTG(7)	AATTTCAATTGGAAGAGGTTGA(1)	mis:4

5' AAUUUCAAUUGGAAGAGGUUGA- 3'
     o o||||||||||| o|o |  
3'   GUGGUUAACCUUCUGUAGGUG 5'

>GTGGATGTCTTCCAATTGGTG(7)	GTGGAACTTGGAAGATATCTA(3)	mis:4

5' GUGGAACUUGGAAGAUAUCUA- 3'
    oo  | ||||||||o|||o|  
3'  GUGGUUAACCUUCUGUAGGUG 5'

>GTGGATGTCTTCCAATTGGTG(7)	TGGAACTTGGAAGATATCTAT(1)	mis:3

5' UGGAACUUGGAAGAUAUCUAU 3'
   oo  | ||||||||o|||o|o 
3' GUGGUUAACCUUCUGUAGGUG 5'

>GTGGATGTCTTCCAATTGGTG(7)	TGTAGAACTTGGAAGATATCTA(1)	mis:4

5' UGUAGAACUUGGAAGAUAUCUA- 3'
     o|  | ||||||||o|||o|  
3'   GUGGUUAACCUUCUGUAGGUG 5'

>GTGGATGTCTTCCAATTGGTG(7)	TGTGGAACTTGGAAGATATCTA(46)	mis:4

5' UGUGGAACUUGGAAGAUAUCUA- 3'
     oo  | ||||||||o|||o|  
3'   GUGGUUAACCUUCUGUAGGUG 5'

>GTGGATGTCTTCCAATTGGTG(7)	TTTTAATTGGAAGAGGTTGAA(1)	mis:4

5' UUUUAAUUGGAAGAGGUUGAA 3'
   o oo|||||||||| o|o |  
3' GUGGUUAACCUUCUGUAGGUG 5'

>GTGGATGTCTTCCAATTGGTG(7)	TGGAACTTGGAAGATATTTACG(4)	mis:4

5' UGGAACUUGGAAGAUAUUUACG 3'
   oo  | ||||||||o||oo||  
3' GUGGUUAACCUUCUGUAGGUG- 5'

>GTGGATGTCTTCCAATTGGTG(7)	TGGAACTTGGAAGATATTTAC(3)	mis:3

5' UGGAACUUGGAAGAUAUUUAC 3'
   oo  | ||||||||o||oo|| 
3' GUGGUUAACCUUCUGUAGGUG 5'

>GTGGATGTCTTCCAATTGGTG(7)	CAGGGCGGTTGGAAGACGGTCA(1)	mis:4

5' CAGGGCGGUUGGAAGACGGUCA- 3'
      o |oo|||||||||o o||  
3'   GUGGUUAACCUUCUGUAGGUG 5'

>GTGGATGTCTTCCAATTGGTG(7)	AGGGCGGTTGGAAGATGTTCA(3)	mis:3

5' AGGGCGGUUGGAAGAUGUUCA- 3'
     o |oo||||||||oo|o||  
3'  GUGGUUAACCUUCUGUAGGUG 5'

>GTGGATGTCTTCCAATTGGTG(7)	AGGGCGGTTGGAAGATGTTCAG(1)	mis:3

5' AGGGCGGUUGGAAGAUGUUCAG 3'
     o |oo||||||||oo|o||  
3'  GUGGUUAACCUUCUGUAGGUG 5'

>GTGGATGTCTTCCAATTGGTG(7)	CAGGGCGGTTGGAAGATAGTCA(1)	mis:4

5' CAGGGCGGUUGGAAGAUAGUCA- 3'
      o |oo||||||||o| o||  
3'   GUGGUUAACCUUCUGUAGGUG 5'

>GTGGATGTCTTCCAATTGGTG(7)	CAGGGCGGTTGGAAGATGTTCA(1)	mis:3

5' CAGGGCGGUUGGAAGAUGUUCA- 3'
      o |oo||||||||oo|o||  
3'   GUGGUUAACCUUCUGUAGGUG 5'

>GGTGGATGTCTTCCAATTGGTT(1)	TGGAACTTGGAAGATATCTACT(1)	mis:4

5' UGGAACUUGGAAGAUAUCUACU 3'
    o  | ||||||||o|||o||o 
3' UUGGUUAACCUUCUGUAGGUGG 5'

>GGTGGATGTCTTCCAATTGGTT(1)	TATCAATTGGAAGAGGTTGAAT(1)	mis:4

5' UAUCAAUUGGAAGAGGUUGAAU 3'
    |o||||||||||| o|o | o 
3' UUGGUUAACCUUCUGUAGGUGG 5'

>GGTGGATGTCTTCCAATTGGTT(1)	TTTCAATTGGAAGAGGTTGATT(1)	mis:4

5' UUUCAAUUGGAAGAGGUUGAUU 3'
     o||||||||||| o|o |oo 
3' UUGGUUAACCUUCUGUAGGUGG 5'

>GGTGGATGTCTTCCAATTGGTT(1)	AGGGCGGTTGGAAGATGTTCAG(1)	mis:3

5' AGGGCGGUUGGAAGAUGUUCAG- 3'
    oo |oo||||||||oo|o||   
3'  UUGGUUAACCUUCUGUAGGUGG 5'

>GTGGATGTCTTCCAATTGGTGT(3)	TGGAACTTGGAAGATATCTAC(47)	mis:4

5' -UGGAACUUGGAAGAUAUCUAC 3'
    oo  | ||||||||o|||o|| 
3' UGUGGUUAACCUUCUGUAGGUG 5'

>GTGGATGTCTTCCAATTGGTGT(3)	GTAGAACTTGGAAGATATCTAC(1)	mis:3

5' GUAGAACUUGGAAGAUAUCUAC 3'
   oo|  | ||||||||o|||o|| 
3' UGUGGUUAACCUUCUGUAGGUG 5'

>GTGGATGTCTTCCAATTGGTGT(3)	GTGGAACTTGGAAGATATCTAC(4)	mis:3

5' GUGGAACUUGGAAGAUAUCUAC 3'
   ooo  | ||||||||o|||o|| 
3' UGUGGUUAACCUUCUGUAGGUG 5'

>GTGGATGTCTTCCAATTGGTGT(3)	ATCTCAATTGGAAGAGGTTGA(2)	mis:4

5' AUCUCAAUUGGAAGAGGUUGA- 3'
   |o o||||||||||| o|o |  
3' UGUGGUUAACCUUCUGUAGGUG 5'

>GTGGATGTCTTCCAATTGGTGT(3)	ATTTCAATTGGAAGAGGTTGA(141)	mis:4

5' AUUUCAAUUGGAAGAGGUUGA- 3'
   |o o||||||||||| o|o |  
3' UGUGGUUAACCUUCUGUAGGUG 5'

>GTGGATGTCTTCCAATTGGTGT(3)	AATTTCAATTGGAAGAGGTTGA(1)	mis:4

5' AAUUUCAAUUGGAAGAGGUUGA- 3'
    |o o||||||||||| o|o |  
3'  UGUGGUUAACCUUCUGUAGGUG 5'

>GTGGATGTCTTCCAATTGGTGT(3)	TATTTCAATTGGAAGAGGTTGA(16)	mis:4

5' UAUUUCAAUUGGAAGAGGUUGA- 3'
    |o o||||||||||| o|o |  
3'  UGUGGUUAACCUUCUGUAGGUG 5'

>GTGGATGTCTTCCAATTGGTGT(3)	ATTTCAATTGGAAGAGGTTGAA(19)	mis:4

5' AUUUCAAUUGGAAGAGGUUGAA 3'
   |o o||||||||||| o|o |  
3' UGUGGUUAACCUUCUGUAGGUG 5'

>GTGGATGTCTTCCAATTGGTGT(3)	TGTAGAACTTGGAAGATATCTA(1)	mis:4

5' UGUAGAACUUGGAAGAUAUCUA- 3'
    oo|  | ||||||||o|||o|  
3'  UGUGGUUAACCUUCUGUAGGUG 5'

>GTGGATGTCTTCCAATTGGTGT(3)	TGTGGAACTTGGAAGATATCTA(46)	mis:4

5' UGUGGAACUUGGAAGAUAUCUA- 3'
    ooo  | ||||||||o|||o|  
3'  UGUGGUUAACCUUCUGUAGGUG 5'

>GTGGATGTCTTCCAATTGGTGT(3)	TGGAACTTGGAAGATATCTAT(1)	mis:4

5' -UGGAACUUGGAAGAUAUCUAU 3'
    oo  | ||||||||o|||o|o 
3' UGUGGUUAACCUUCUGUAGGUG 5'

>GTGGATGTCTTCCAATTGGTGT(3)	GTGGAACTTGGAAGATATCTA(3)	mis:4

5' GUGGAACUUGGAAGAUAUCUA- 3'
   ooo  | ||||||||o|||o|  
3' UGUGGUUAACCUUCUGUAGGUG 5'

>GTGGATGTCTTCCAATTGGTGT(3)	TGGAACTTGGAAGATATTTAC(3)	mis:4

5' -UGGAACUUGGAAGAUAUUUAC 3'
    oo  | ||||||||o||oo|| 
3' UGUGGUUAACCUUCUGUAGGUG 5'

>GTGGATGTCTTCCAATTGGTGT(3)	CAGGGCGGTTGGAAGACGGTCA(1)	mis:4

5' CAGGGCGGUUGGAAGACGGUCA- 3'
    | o |oo|||||||||o o||  
3'  UGUGGUUAACCUUCUGUAGGUG 5'

>GTGGATGTCTTCCAATTGGTGT(3)	AGGGCGGTTGGAAGATGTTCA(3)	mis:3

5' AGGGCGGUUGGAAGAUGUUCA- 3'
   | o |oo||||||||oo|o||  
3' UGUGGUUAACCUUCUGUAGGUG 5'

>GTGGATGTCTTCCAATTGGTGT(3)	AGGGCGGTTGGAAGATGTTCAG(1)	mis:3

5' AGGGCGGUUGGAAGAUGUUCAG 3'
   | o |oo||||||||oo|o||  
3' UGUGGUUAACCUUCUGUAGGUG 5'

>GTGGATGTCTTCCAATTGGTGT(3)	CAGGGCGGTTGGAAGATAGTCA(1)	mis:4

5' CAGGGCGGUUGGAAGAUAGUCA- 3'
    | o |oo||||||||o| o||  
3'  UGUGGUUAACCUUCUGUAGGUG 5'

>GTGGATGTCTTCCAATTGGTGT(3)	CAGGGCGGTTGGAAGATGTTCA(1)	mis:3

5' CAGGGCGGUUGGAAGAUGUUCA- 3'
    | o |oo||||||||oo|o||  
3'  UGUGGUUAACCUUCUGUAGGUG 5'

>TGGATGTCTTCCAATTGGTGT(1)	TACTTCAATTGGAAGAGGTTG(2)	mis:4

5' UACUUCAAUUGGAAGAGGUUG- 3'
    || o||||||||||| o|o   
3'  UGUGGUUAACCUUCUGUAGGU 5'

>TGGATGTCTTCCAATTGGTGT(1)	TATTTCAATTGGAAGATGTTG(1)	mis:3

5' UAUUUCAAUUGGAAGAUGUUG- 3'
    |o o|||||||||||oo|o   
3'  UGUGGUUAACCUUCUGUAGGU 5'

>TGGATGTCTTCCAATTGGTGT(1)	TATCTCAATTGGAAGAGGTTG(1)	mis:4

5' UAUCUCAAUUGGAAGAGGUUG- 3'
    |o o||||||||||| o|o   
3'  UGUGGUUAACCUUCUGUAGGU 5'

>TGGATGTCTTCCAATTGGTGT(1)	ATTTCAATTGGAAGAGGTTGA(141)	mis:3

5' AUUUCAAUUGGAAGAGGUUGA 3'
   |o o||||||||||| o|o | 
3' UGUGGUUAACCUUCUGUAGGU 5'

>TGGATGTCTTCCAATTGGTGT(1)	TATTTCAATTGGAAGAAGTTG(1)	mis:4

5' UAUUUCAAUUGGAAGAAGUUG- 3'
    |o o||||||||||| o|o   
3'  UGUGGUUAACCUUCUGUAGGU 5'

>TGGATGTCTTCCAATTGGTGT(1)	ATTTCAATTGGAAGAGTTTGA(1)	mis:4

5' AUUUCAAUUGGAAGAGUUUGA 3'
   |o o|||||||||||  |o | 
3' UGUGGUUAACCUUCUGUAGGU 5'

>TGGATGTCTTCCAATTGGTGT(1)	TATTTCAATTGGAAGAGGTTT(1)	mis:3

5' UAUUUCAAUUGGAAGAGGUUU- 3'
    |o o||||||||||| o|oo  
3'  UGUGGUUAACCUUCUGUAGGU 5'

>TGGATGTCTTCCAATTGGTGT(1)	TATTTCAATTGGAAGAGGTTA(2)	mis:4

5' UAUUUCAAUUGGAAGAGGUUA- 3'
    |o o||||||||||| o|o   
3'  UGUGGUUAACCUUCUGUAGGU 5'

>TGGATGTCTTCCAATTGGTGT(1)	ATCTCAATTGGAAGAGGTTGA(2)	mis:3

5' AUCUCAAUUGGAAGAGGUUGA 3'
   |o o||||||||||| o|o | 
3' UGUGGUUAACCUUCUGUAGGU 5'

>TGGATGTCTTCCAATTGGTGT(1)	ATTACAATTGGAAGAGGTTGA(1)	mis:4

5' AUUACAAUUGGAAGAGGUUGA 3'
   |o  ||||||||||| o|o | 
3' UGUGGUUAACCUUCUGUAGGU 5'

>TGGATGTCTTCCAATTGGTGT(1)	TATTTCAATTGGAAGAGGTTG(350)	mis:4

5' UAUUUCAAUUGGAAGAGGUUG- 3'
    |o o||||||||||| o|o   
3'  UGUGGUUAACCUUCUGUAGGU 5'

>TGGATGTCTTCCAATTGGTGT(1)	TATTTCAATTGGAAGAGGTTGT(1)	mis:4

5' UAUUUCAAUUGGAAGAGGUUGU 3'
    |o o||||||||||| o|o   
3'  UGUGGUUAACCUUCUGUAGGU 5'

>TGGATGTCTTCCAATTGGTGT(1)	GTATTTCAATTGGAAGAGGTTG(10)	mis:4

5' GUAUUUCAAUUGGAAGAGGUUG- 3'
     |o o||||||||||| o|o   
3'   UGUGGUUAACCUUCUGUAGGU 5'

>TGGATGTCTTCCAATTGGTGT(1)	AATTTCAATTGGAAGAGGTTGA(1)	mis:3

5' AAUUUCAAUUGGAAGAGGUUGA 3'
    |o o||||||||||| o|o | 
3'  UGUGGUUAACCUUCUGUAGGU 5'

>TGGATGTCTTCCAATTGGTGT(1)	ATTTCAATTGGAAGAGGTTGAA(19)	mis:4

5' AUUUCAAUUGGAAGAGGUUGAA 3'
   |o o||||||||||| o|o |  
3' UGUGGUUAACCUUCUGUAGGU- 5'

>TGGATGTCTTCCAATTGGTGT(1)	TATTTCAATTGGAAGAGGTTGA(16)	mis:3

5' UAUUUCAAUUGGAAGAGGUUGA 3'
    |o o||||||||||| o|o | 
3'  UGUGGUUAACCUUCUGUAGGU 5'

>TGGATGTCTTCCAATTGGTGT(1)	GTGGAACTTGGAAGATATCTA(3)	mis:3

5' GUGGAACUUGGAAGAUAUCUA 3'
   ooo  | ||||||||o|||o| 
3' UGUGGUUAACCUUCUGUAGGU 5'

>TGGATGTCTTCCAATTGGTGT(1)	TGTGGAACTTGGAAGATATCTA(46)	mis:3

5' UGUGGAACUUGGAAGAUAUCUA 3'
    ooo  | ||||||||o|||o| 
3'  UGUGGUUAACCUUCUGUAGGU 5'

>TGGATGTCTTCCAATTGGTGT(1)	TGTAGAACTTGGAAGATATCTA(1)	mis:3

5' UGUAGAACUUGGAAGAUAUCUA 3'
    oo|  | ||||||||o|||o| 
3'  UGUGGUUAACCUUCUGUAGGU 5'

>TGGATGTCTTCCAATTGGTGT(1)	GTAGAACTTGGAAGATATCTAC(1)	mis:4

5' GUAGAACUUGGAAGAUAUCUAC 3'
   oo|  | ||||||||o|||o|  
3' UGUGGUUAACCUUCUGUAGGU- 5'

>TGGATGTCTTCCAATTGGTGT(1)	GTGGAACTTGGAAGATATCTAC(4)	mis:4

5' GUGGAACUUGGAAGAUAUCUAC 3'
   ooo  | ||||||||o|||o|  
3' UGUGGUUAACCUUCUGUAGGU- 5'

>TGGATGTCTTCCAATTGGTGT(1)	TGCGGAACTTGGAAGATATCT(1)	mis:4

5' UGCGGAACUUGGAAGAUAUCU- 3'
    o|o  | ||||||||o|||o  
3'  UGUGGUUAACCUUCUGUAGGU 5'

>TGGATGTCTTCCAATTGGTGT(1)	TGTGGAACTTGGAAGATATCT(214)	mis:4

5' UGUGGAACUUGGAAGAUAUCU- 3'
    ooo  | ||||||||o|||o  
3'  UGUGGUUAACCUUCUGUAGGU 5'

>TGGATGTCTTCCAATTGGTGT(1)	TGTAGAACTTGGAAGATATCT(1)	mis:4

5' UGUAGAACUUGGAAGAUAUCU- 3'
    oo|  | ||||||||o|||o  
3'  UGUGGUUAACCUUCUGUAGGU 5'

>TGGATGTCTTCCAATTGGTGT(1)	ATGTGGAATTTGGAAGATATCT(1)	mis:4

5' AUGUGGAAUUUGGAAGAUAUCU- 3'
     ooo  | ||||||||o|||o  
3'   UGUGGUUAACCUUCUGUAGGU 5'

>TGGATGTCTTCCAATTGGTGT(1)	ATGTGGAACTTGGAAGATATCT(108)	mis:4

5' AUGUGGAACUUGGAAGAUAUCU- 3'
     ooo  | ||||||||o|||o  
3'   UGUGGUUAACCUUCUGUAGGU 5'

>TGGATGTCTTCCAATTGGTGT(1)	TGTGGAACTTGGAAGATATCTT(1)	mis:4

5' UGUGGAACUUGGAAGAUAUCUU 3'
    ooo  | ||||||||o|||o  
3'  UGUGGUUAACCUUCUGUAGGU 5'

>TGGATGTCTTCCAATTGGTGT(1)	ATTTCAATTGGAAGTGGTTGA(1)	mis:4

5' AUUUCAAUUGGAAGUGGUUGA 3'
   |o o||||||||||  o|o | 
3' UGUGGUUAACCUUCUGUAGGU 5'

>TGGATGTCTTCCAATTGGTGT(1)	TATTTTAATTGGAAGAGGTTG(6)	mis:4

5' UAUUUUAAUUGGAAGAGGUUG- 3'
    |o oo|||||||||| o|o   
3'  UGUGGUUAACCUUCUGUAGGU 5'

>TGGATGTCTTCCAATTGGTGT(1)	CAACAACAATTGGGCGATGACC(1)	mis:4

5' CAACAACAAUUGGGCGAUGACC- 3'
     ||| |||||||o ||oo ||  
3'   UGUGGUUAACCUUCUGUAGGU 5'

>TGGATGTCTTCCAATTGGTGT(1)	TATTTCAATTAGAAGAGGTTGA(1)	mis:4

5' UAUUUCAAUUAGAAGAGGUUGA 3'
    |o o||||| ||||| o|o | 
3'  UGUGGUUAACCUUCUGUAGGU 5'

>TGGATGTCTTCCAATTGGTGT(1)	TGTGGAACTTGGAAGATATTT(4)	mis:4

5' UGUGGAACUUGGAAGAUAUUU- 3'
    ooo  | ||||||||o||oo  
3'  UGUGGUUAACCUUCUGUAGGU 5'

>TGGATGTCTTCCAATTGGTGT(1)	TATTTCAATTGGGAGAGGTTG(1)	mis:4

5' UAUUUCAAUUGGGAGAGGUUG- 3'
    |o o|||||||o||| o|o   
3'  UGUGGUUAACCUUCUGUAGGU 5'

>TGGATGTCTTCCAATTGGTGT(1)	TCAGGGCGGTTGGAAGACGGTC(1)	mis:4

5' UCAGGGCGGUUGGAAGACGGUC- 3'
     | o |oo|||||||||o o|  
3'   UGUGGUUAACCUUCUGUAGGU 5'

>TGGATGTCTTCCAATTGGTGT(1)	TCAGGGCGATTGGAAGATGGTC(1)	mis:4

5' UCAGGGCGAUUGGAAGAUGGUC- 3'
     | o |o|||||||||oo o|  
3'   UGUGGUUAACCUUCUGUAGGU 5'

>TGGATGTCTTCCAATTGGTGT(1)	CAGGGCGGTTGGAAGACGGTCA(1)	mis:3

5' CAGGGCGGUUGGAAGACGGUCA 3'
    | o |oo|||||||||o o|| 
3'  UGUGGUUAACCUUCUGUAGGU 5'

>TGGATGTCTTCCAATTGGTGT(1)	CAGGGCGATTGGAAGATGGTC(1)	mis:4

5' CAGGGCGAUUGGAAGAUGGUC- 3'
    | o |o|||||||||oo o|  
3'  UGUGGUUAACCUUCUGUAGGU 5'

>TGGATGTCTTCCAATTGGTGT(1)	TATTTCGATTGGAAGAGGTTG(1)	mis:4

5' UAUUUCGAUUGGAAGAGGUUG- 3'
    |o o|o||||||||| o|o   
3'  UGUGGUUAACCUUCUGUAGGU 5'

>TGGATGTCTTCCAATTGGTGT(1)	CAGGGCGGTTGGAAGACGGTC(1)	mis:4

5' CAGGGCGGUUGGAAGACGGUC- 3'
    | o |oo|||||||||o o|  
3'  UGUGGUUAACCUUCUGUAGGU 5'

>TGGATGTCTTCCAATTGGTGT(1)	CAGGGCGGTTGGAAGATGTTCA(1)	mis:2

5' CAGGGCGGUUGGAAGAUGUUCA 3'
    | o |oo||||||||oo|o|| 
3'  UGUGGUUAACCUUCUGUAGGU 5'

>TGGATGTCTTCCAATTGGTGT(1)	AGGGCGGTTGGAAGATGTTCAG(1)	mis:3

5' AGGGCGGUUGGAAGAUGUUCAG 3'
   | o |oo||||||||oo|o||  
3' UGUGGUUAACCUUCUGUAGGU- 5'

>TGGATGTCTTCCAATTGGTGT(1)	CAGGGCGGTTGGAAGATAGTCA(1)	mis:3

5' CAGGGCGGUUGGAAGAUAGUCA 3'
    | o |oo||||||||o| o|| 
3'  UGUGGUUAACCUUCUGUAGGU 5'

>TGGATGTCTTCCAATTGGTGT(1)	AGGGCGGTTGGAAGATGTTCA(3)	mis:2

5' AGGGCGGUUGGAAGAUGUUCA 3'
   | o |oo||||||||oo|o|| 
3' UGUGGUUAACCUUCUGUAGGU 5'

>TGGATGTCTTCCAATTGGTGT(1)	TGTGGAACTTGGAAGATGTCT(1)	mis:4

5' UGUGGAACUUGGAAGAUGUCU- 3'
    ooo  | ||||||||oo||o  
3'  UGUGGUUAACCUUCUGUAGGU 5'

>TGGATGTCTTCCAATTGGTGTG(21)	TACTTCAATTGGAAGAGGTTG(2)	mis:4

5' UACUUCAAUUGGAAGAGGUUG- 3'
   o|| o||||||||||| o|o   
3' GUGUGGUUAACCUUCUGUAGGU 5'

>TGGATGTCTTCCAATTGGTGTG(21)	TATTTCAATTGGAAGAAGTTG(1)	mis:4

5' UAUUUCAAUUGGAAGAAGUUG- 3'
   o|o o||||||||||| o|o   
3' GUGUGGUUAACCUUCUGUAGGU 5'

>TGGATGTCTTCCAATTGGTGTG(21)	TATTTCAATTGGAAGAGGTTG(350)	mis:4

5' UAUUUCAAUUGGAAGAGGUUG- 3'
   o|o o||||||||||| o|o   
3' GUGUGGUUAACCUUCUGUAGGU 5'

>TGGATGTCTTCCAATTGGTGTG(21)	ATTTCAATTGGAAGAGGTTGA(141)	mis:4

5' -AUUUCAAUUGGAAGAGGUUGA 3'
    |o o||||||||||| o|o | 
3' GUGUGGUUAACCUUCUGUAGGU 5'

>TGGATGTCTTCCAATTGGTGTG(21)	TATTTCAATTGGAAGAGGTTT(1)	mis:3

5' UAUUUCAAUUGGAAGAGGUUU- 3'
   o|o o||||||||||| o|oo  
3' GUGUGGUUAACCUUCUGUAGGU 5'

>TGGATGTCTTCCAATTGGTGTG(21)	TATTTCAATTGGAAGATGTTG(1)	mis:3

5' UAUUUCAAUUGGAAGAUGUUG- 3'
   o|o o|||||||||||oo|o   
3' GUGUGGUUAACCUUCUGUAGGU 5'

>TGGATGTCTTCCAATTGGTGTG(21)	ATCTCAATTGGAAGAGGTTGA(2)	mis:4

5' -AUCUCAAUUGGAAGAGGUUGA 3'
    |o o||||||||||| o|o | 
3' GUGUGGUUAACCUUCUGUAGGU 5'

>TGGATGTCTTCCAATTGGTGTG(21)	TATTTCAATTGGAAGAGGTTA(2)	mis:4

5' UAUUUCAAUUGGAAGAGGUUA- 3'
   o|o o||||||||||| o|o   
3' GUGUGGUUAACCUUCUGUAGGU 5'

>TGGATGTCTTCCAATTGGTGTG(21)	TATCTCAATTGGAAGAGGTTG(1)	mis:4

5' UAUCUCAAUUGGAAGAGGUUG- 3'
   o|o o||||||||||| o|o   
3' GUGUGGUUAACCUUCUGUAGGU 5'

>TGGATGTCTTCCAATTGGTGTG(21)	GTATTTCAATTGGAAGAGGTTG(10)	mis:4

5' GUAUUUCAAUUGGAAGAGGUUG- 3'
    o|o o||||||||||| o|o   
3'  GUGUGGUUAACCUUCUGUAGGU 5'

>TGGATGTCTTCCAATTGGTGTG(21)	TATTTCAATTGGAAGAGGTTGA(16)	mis:3

5' UAUUUCAAUUGGAAGAGGUUGA 3'
   o|o o||||||||||| o|o | 
3' GUGUGGUUAACCUUCUGUAGGU 5'

>TGGATGTCTTCCAATTGGTGTG(21)	TATTTCAATTGGAAGAGGTTGT(1)	mis:4

5' UAUUUCAAUUGGAAGAGGUUGU 3'
   o|o o||||||||||| o|o   
3' GUGUGGUUAACCUUCUGUAGGU 5'

>TGGATGTCTTCCAATTGGTGTG(21)	AATTTCAATTGGAAGAGGTTGA(1)	mis:4

5' AAUUUCAAUUGGAAGAGGUUGA 3'
    |o o||||||||||| o|o | 
3' GUGUGGUUAACCUUCUGUAGGU 5'

>TGGATGTCTTCCAATTGGTGTG(21)	TGTGGAACTTGGAAGATATCTA(46)	mis:3

5' UGUGGAACUUGGAAGAUAUCUA 3'
   oooo  | ||||||||o|||o| 
3' GUGUGGUUAACCUUCUGUAGGU 5'

>TGGATGTCTTCCAATTGGTGTG(21)	TGTAGAACTTGGAAGATATCTA(1)	mis:3

5' UGUAGAACUUGGAAGAUAUCUA 3'
   ooo|  | ||||||||o|||o| 
3' GUGUGGUUAACCUUCUGUAGGU 5'

>TGGATGTCTTCCAATTGGTGTG(21)	GTGGAACTTGGAAGATATCTA(3)	mis:4

5' -GUGGAACUUGGAAGAUAUCUA 3'
    ooo  | ||||||||o|||o| 
3' GUGUGGUUAACCUUCUGUAGGU 5'

>TGGATGTCTTCCAATTGGTGTG(21)	ATGTGGAACTTGGAAGATATCT(108)	mis:4

5' AUGUGGAACUUGGAAGAUAUCU- 3'
    oooo  | ||||||||o|||o  
3'  GUGUGGUUAACCUUCUGUAGGU 5'

>TGGATGTCTTCCAATTGGTGTG(21)	TGTGGAACTTGGAAGATATCTT(1)	mis:4

5' UGUGGAACUUGGAAGAUAUCUU 3'
   oooo  | ||||||||o|||o  
3' GUGUGGUUAACCUUCUGUAGGU 5'

>TGGATGTCTTCCAATTGGTGTG(21)	ATGTGGAATTTGGAAGATATCT(1)	mis:4

5' AUGUGGAAUUUGGAAGAUAUCU- 3'
    oooo  | ||||||||o|||o  
3'  GUGUGGUUAACCUUCUGUAGGU 5'

>TGGATGTCTTCCAATTGGTGTG(21)	TGTGGAACTTGGAAGATATCT(214)	mis:4

5' UGUGGAACUUGGAAGAUAUCU- 3'
   oooo  | ||||||||o|||o  
3' GUGUGGUUAACCUUCUGUAGGU 5'

>TGGATGTCTTCCAATTGGTGTG(21)	TGCGGAACTTGGAAGATATCT(1)	mis:4

5' UGCGGAACUUGGAAGAUAUCU- 3'
   oo|o  | ||||||||o|||o  
3' GUGUGGUUAACCUUCUGUAGGU 5'

>TGGATGTCTTCCAATTGGTGTG(21)	TGTAGAACTTGGAAGATATCT(1)	mis:4

5' UGUAGAACUUGGAAGAUAUCU- 3'
   ooo|  | ||||||||o|||o  
3' GUGUGGUUAACCUUCUGUAGGU 5'

>TGGATGTCTTCCAATTGGTGTG(21)	TATTTTAATTGGAAGAGGTTG(6)	mis:4

5' UAUUUUAAUUGGAAGAGGUUG- 3'
   o|o oo|||||||||| o|o   
3' GUGUGGUUAACCUUCUGUAGGU 5'

>TGGATGTCTTCCAATTGGTGTG(21)	TATTTCAATTAGAAGAGGTTGA(1)	mis:4

5' UAUUUCAAUUAGAAGAGGUUGA 3'
   o|o o||||| ||||| o|o | 
3' GUGUGGUUAACCUUCUGUAGGU 5'

>TGGATGTCTTCCAATTGGTGTG(21)	TGTGGAACTTGGAAGATATTT(4)	mis:4

5' UGUGGAACUUGGAAGAUAUUU- 3'
   oooo  | ||||||||o||oo  
3' GUGUGGUUAACCUUCUGUAGGU 5'

>TGGATGTCTTCCAATTGGTGTG(21)	TATTTCAATTGGGAGAGGTTG(1)	mis:4

5' UAUUUCAAUUGGGAGAGGUUG- 3'
   o|o o|||||||o||| o|o   
3' GUGUGGUUAACCUUCUGUAGGU 5'

>TGGATGTCTTCCAATTGGTGTG(21)	CAGGGCGGTTGGAAGACGGTC(1)	mis:4

5' CAGGGCGGUUGGAAGACGGUC- 3'
   || o |oo|||||||||o o|  
3' GUGUGGUUAACCUUCUGUAGGU 5'

>TGGATGTCTTCCAATTGGTGTG(21)	CAGGGCGATTGGAAGATGGTC(1)	mis:4

5' CAGGGCGAUUGGAAGAUGGUC- 3'
   || o |o|||||||||oo o|  
3' GUGUGGUUAACCUUCUGUAGGU 5'

>TGGATGTCTTCCAATTGGTGTG(21)	TATTTCGATTGGAAGAGGTTG(1)	mis:4

5' UAUUUCGAUUGGAAGAGGUUG- 3'
   o|o o|o||||||||| o|o   
3' GUGUGGUUAACCUUCUGUAGGU 5'

>TGGATGTCTTCCAATTGGTGTG(21)	TCAGGGCGATTGGAAGATGGTC(1)	mis:4

5' UCAGGGCGAUUGGAAGAUGGUC- 3'
    || o |o|||||||||oo o|  
3'  GUGUGGUUAACCUUCUGUAGGU 5'

>TGGATGTCTTCCAATTGGTGTG(21)	TCAGGGCGGTTGGAAGACGGTC(1)	mis:4

5' UCAGGGCGGUUGGAAGACGGUC- 3'
    || o |oo|||||||||o o|  
3'  GUGUGGUUAACCUUCUGUAGGU 5'

>TGGATGTCTTCCAATTGGTGTG(21)	CAGGGCGGTTGGAAGACGGTCA(1)	mis:3

5' CAGGGCGGUUGGAAGACGGUCA 3'
   || o |oo|||||||||o o|| 
3' GUGUGGUUAACCUUCUGUAGGU 5'

>TGGATGTCTTCCAATTGGTGTG(21)	AGGGCGGTTGGAAGATGTTCA(3)	mis:3

5' -AGGGCGGUUGGAAGAUGUUCA 3'
    | o |oo||||||||oo|o|| 
3' GUGUGGUUAACCUUCUGUAGGU 5'

>TGGATGTCTTCCAATTGGTGTG(21)	CAGGGCGGTTGGAAGATAGTCA(1)	mis:3

5' CAGGGCGGUUGGAAGAUAGUCA 3'
   || o |oo||||||||o| o|| 
3' GUGUGGUUAACCUUCUGUAGGU 5'

>TGGATGTCTTCCAATTGGTGTG(21)	AGGGCGGTTGGAAGATGTTCAG(1)	mis:4

5' -AGGGCGGUUGGAAGAUGUUCAG 3'
    | o |oo||||||||oo|o||  
3' GUGUGGUUAACCUUCUGUAGGU- 5'

>TGGATGTCTTCCAATTGGTGTG(21)	CAGGGCGGTTGGAAGATGTTCA(1)	mis:2

5' CAGGGCGGUUGGAAGAUGUUCA 3'
   || o |oo||||||||oo|o|| 
3' GUGUGGUUAACCUUCUGUAGGU 5'

>TGGATGTCTTCCAATTGGTGTG(21)	TGTGGAACTTGGAAGATGTCT(1)	mis:4

5' UGUGGAACUUGGAAGAUGUCU- 3'
   oooo  | ||||||||oo||o  
3' GUGUGGUUAACCUUCUGUAGGU 5'

>GGATGTCTTCCAATTGGTGTG(1)	ATGTGGAAATTGGAAGATATC(1)	mis:3

5' AUGUGGAAAUUGGAAGAUAUC- 3'
    oooo  ||||||||||o|||  
3'  GUGUGGUUAACCUUCUGUAGG 5'

>GGATGTCTTCCAATTGGTGTG(1)	AATGTGGCACTTGGAAGATATC(1)	mis:3

5' AAUGUGGCACUUGGAAGAUAUC- 3'
     oooo || ||||||||o|||  
3'   GUGUGGUUAACCUUCUGUAGG 5'

>GGATGTCTTCCAATTGGTGTG(1)	TACTTCAATTGGAAGAGGTTG(2)	mis:3

5' UACUUCAAUUGGAAGAGGUUG 3'
   o|| o||||||||||| o|o  
3' GUGUGGUUAACCUUCUGUAGG 5'

>GGATGTCTTCCAATTGGTGTG(1)	TATTTCAATTGGAAGAGGTTGA(16)	mis:4

5' UAUUUCAAUUGGAAGAGGUUGA 3'
   o|o o||||||||||| o|o   
3' GUGUGGUUAACCUUCUGUAGG- 5'

>GGATGTCTTCCAATTGGTGTG(1)	GTATTTCAATTGGAAGAGGTTG(10)	mis:3

5' GUAUUUCAAUUGGAAGAGGUUG 3'
    o|o o||||||||||| o|o  
3'  GUGUGGUUAACCUUCUGUAGG 5'

>GGATGTCTTCCAATTGGTGTG(1)	TATTTCAATTGGAAGAGGTTGT(1)	mis:4

5' UAUUUCAAUUGGAAGAGGUUGU 3'
   o|o o||||||||||| o|o   
3' GUGUGGUUAACCUUCUGUAGG- 5'

>GGATGTCTTCCAATTGGTGTG(1)	TGTATTTCAATTGGAAGAGGTT(7)	mis:3

5' UGUAUUUCAAUUGGAAGAGGUU- 3'
     o|o o||||||||||| o|o  
3'   GUGUGGUUAACCUUCUGUAGG 5'

>GGATGTCTTCCAATTGGTGTG(1)	TATCTCAATTGGAAGAGGTTG(1)	mis:3

5' UAUCUCAAUUGGAAGAGGUUG 3'
   o|o o||||||||||| o|o  
3' GUGUGGUUAACCUUCUGUAGG 5'

>GGATGTCTTCCAATTGGTGTG(1)	TATTTCAATTGGAAGAGGTTG(350)	mis:3

5' UAUUUCAAUUGGAAGAGGUUG 3'
   o|o o||||||||||| o|o  
3' GUGUGGUUAACCUUCUGUAGG 5'

>GGATGTCTTCCAATTGGTGTG(1)	TATTTCAATTGGAAGAAGTTG(1)	mis:3

5' UAUUUCAAUUGGAAGAAGUUG 3'
   o|o o||||||||||| o|o  
3' GUGUGGUUAACCUUCUGUAGG 5'

>GGATGTCTTCCAATTGGTGTG(1)	GTATTTCAATTGGAAGAGGTT(3)	mis:3

5' GUAUUUCAAUUGGAAGAGGUU- 3'
    o|o o||||||||||| o|o  
3'  GUGUGGUUAACCUUCUGUAGG 5'

>GGATGTCTTCCAATTGGTGTG(1)	TAATTCAATTGGAAGAGGTTG(1)	mis:4

5' UAAUUCAAUUGGAAGAGGUUG 3'
   o|  o||||||||||| o|o  
3' GUGUGGUUAACCUUCUGUAGG 5'

>GGATGTCTTCCAATTGGTGTG(1)	TATTTCAATTGGAAGAGGTTT(1)	mis:2

5' UAUUUCAAUUGGAAGAGGUUU 3'
   o|o o||||||||||| o|oo 
3' GUGUGGUUAACCUUCUGUAGG 5'

>GGATGTCTTCCAATTGGTGTG(1)	TATTTCAATTGGAAGAGGTTA(2)	mis:3

5' UAUUUCAAUUGGAAGAGGUUA 3'
   o|o o||||||||||| o|o  
3' GUGUGGUUAACCUUCUGUAGG 5'

>GGATGTCTTCCAATTGGTGTG(1)	TATTTCAATTGGAAGATGTTG(1)	mis:2

5' UAUUUCAAUUGGAAGAUGUUG 3'
   o|o o|||||||||||oo|o  
3' GUGUGGUUAACCUUCUGUAGG 5'

>GGATGTCTTCCAATTGGTGTG(1)	TTTTTCAATTGGAAGAGGTTG(1)	mis:4

5' UUUUUCAAUUGGAAGAGGUUG 3'
   o o o||||||||||| o|o  
3' GUGUGGUUAACCUUCUGUAGG 5'

>GGATGTCTTCCAATTGGTGTG(1)	ATGTGGAACTTGGAAGATATC(814)	mis:4

5' AUGUGGAACUUGGAAGAUAUC- 3'
    oooo  | ||||||||o|||  
3'  GUGUGGUUAACCUUCUGUAGG 5'

>GGATGTCTTCCAATTGGTGTG(1)	TGTGGAACTTGGAAGATATCA(1)	mis:4

5' UGUGGAACUUGGAAGAUAUCA 3'
   oooo  | ||||||||o|||  
3' GUGUGGUUAACCUUCUGUAGG 5'

>GGATGTCTTCCAATTGGTGTG(1)	ATGTAGAACTTGGAAGATATC(2)	mis:4

5' AUGUAGAACUUGGAAGAUAUC- 3'
    ooo|  | ||||||||o|||  
3'  GUGUGGUUAACCUUCUGUAGG 5'

>GGATGTCTTCCAATTGGTGTG(1)	ATGTGGAATTTGGAAGATATC(3)	mis:4

5' AUGUGGAAUUUGGAAGAUAUC- 3'
    oooo  | ||||||||o|||  
3'  GUGUGGUUAACCUUCUGUAGG 5'

>GGATGTCTTCCAATTGGTGTG(1)	TGCGGAACTTGGAAGATATCT(1)	mis:3

5' UGCGGAACUUGGAAGAUAUCU 3'
   oo|o  | ||||||||o|||o 
3' GUGUGGUUAACCUUCUGUAGG 5'

>GGATGTCTTCCAATTGGTGTG(1)	TGTAGAACTTGGAAGATATCT(1)	mis:3

5' UGUAGAACUUGGAAGAUAUCU 3'
   ooo|  | ||||||||o|||o 
3' GUGUGGUUAACCUUCUGUAGG 5'

>GGATGTCTTCCAATTGGTGTG(1)	TGTGGAACTTGGAAGAGATCT(1)	mis:4

5' UGUGGAACUUGGAAGAGAUCU 3'
   oooo  | |||||||| |||o 
3' GUGUGGUUAACCUUCUGUAGG 5'

>GGATGTCTTCCAATTGGTGTG(1)	CTGTGGAACTTGGAAGATATC(1)	mis:4

5' CUGUGGAACUUGGAAGAUAUC- 3'
    oooo  | ||||||||o|||  
3'  GUGUGGUUAACCUUCUGUAGG 5'

>GGATGTCTTCCAATTGGTGTG(1)	ATGTGTAACTTGGAAGATATC(1)	mis:3

5' AUGUGUAACUUGGAAGAUAUC- 3'
    ooooo | ||||||||o|||  
3'  GUGUGGUUAACCUUCUGUAGG 5'

>GGATGTCTTCCAATTGGTGTG(1)	GTGTGGAACTTGGAAGATATC(1)	mis:4

5' GUGUGGAACUUGGAAGAUAUC- 3'
    oooo  | ||||||||o|||  
3'  GUGUGGUUAACCUUCUGUAGG 5'

>GGATGTCTTCCAATTGGTGTG(1)	TGTGGAACTTGGAAGATATCT(214)	mis:3

5' UGUGGAACUUGGAAGAUAUCU 3'
   oooo  | ||||||||o|||o 
3' GUGUGGUUAACCUUCUGUAGG 5'

>GGATGTCTTCCAATTGGTGTG(1)	ATGCGGAACTTGGAAGATATC(2)	mis:4

5' AUGCGGAACUUGGAAGAUAUC- 3'
    oo|o  | ||||||||o|||  
3'  GUGUGGUUAACCUUCUGUAGG 5'

>GGATGTCTTCCAATTGGTGTG(1)	AATGTAGAACTTGGAAGATATC(3)	mis:4

5' AAUGUAGAACUUGGAAGAUAUC- 3'
     ooo|  | ||||||||o|||  
3'   GUGUGGUUAACCUUCUGUAGG 5'

>GGATGTCTTCCAATTGGTGTG(1)	TGTAGAACTTGGAAGATATCTA(1)	mis:4

5' UGUAGAACUUGGAAGAUAUCUA 3'
   ooo|  | ||||||||o|||o  
3' GUGUGGUUAACCUUCUGUAGG- 5'

>GGATGTCTTCCAATTGGTGTG(1)	AATGTGGAACTTGGAAGATATC(585)	mis:4

5' AAUGUGGAACUUGGAAGAUAUC- 3'
     oooo  | ||||||||o|||  
3'   GUGUGGUUAACCUUCUGUAGG 5'

>GGATGTCTTCCAATTGGTGTG(1)	ATGTGGAACTTGGAAGAGATCT(1)	mis:4

5' AUGUGGAACUUGGAAGAGAUCU 3'
    oooo  | |||||||| |||o 
3'  GUGUGGUUAACCUUCUGUAGG 5'

>GGATGTCTTCCAATTGGTGTG(1)	TGTGGAACTTGGAAGATATCTT(1)	mis:4

5' UGUGGAACUUGGAAGAUAUCUU 3'
   oooo  | ||||||||o|||o  
3' GUGUGGUUAACCUUCUGUAGG- 5'

>GGATGTCTTCCAATTGGTGTG(1)	ATGTGGAACTTGGAAGATATCT(108)	mis:3

5' AUGUGGAACUUGGAAGAUAUCU 3'
    oooo  | ||||||||o|||o 
3'  GUGUGGUUAACCUUCUGUAGG 5'

>GGATGTCTTCCAATTGGTGTG(1)	TGTGGAACTTGGAAGATATCTA(46)	mis:4

5' UGUGGAACUUGGAAGAUAUCUA 3'
   oooo  | ||||||||o|||o  
3' GUGUGGUUAACCUUCUGUAGG- 5'

>GGATGTCTTCCAATTGGTGTG(1)	ATGTGGAACTTGGAAGATATCA(2)	mis:4

5' AUGUGGAACUUGGAAGAUAUCA 3'
    oooo  | ||||||||o|||  
3'  GUGUGGUUAACCUUCUGUAGG 5'

>GGATGTCTTCCAATTGGTGTG(1)	AACGTGGAACTTGGAAGATATC(1)	mis:4

5' AACGUGGAACUUGGAAGAUAUC- 3'
     |ooo  | ||||||||o|||  
3'   GUGUGGUUAACCUUCUGUAGG 5'

>GGATGTCTTCCAATTGGTGTG(1)	ATGTGGAATTTGGAAGATATCT(1)	mis:3

5' AUGUGGAAUUUGGAAGAUAUCU 3'
    oooo  | ||||||||o|||o 
3'  GUGUGGUUAACCUUCUGUAGG 5'

>GGATGTCTTCCAATTGGTGTG(1)	AATGTGGAATTTGGAAGATATC(2)	mis:4

5' AAUGUGGAAUUUGGAAGAUAUC- 3'
     oooo  | ||||||||o|||  
3'   GUGUGGUUAACCUUCUGUAGG 5'

>GGATGTCTTCCAATTGGTGTG(1)	AATGTGTAACTTGGAAGATATC(1)	mis:3

5' AAUGUGUAACUUGGAAGAUAUC- 3'
     ooooo | ||||||||o|||  
3'   GUGUGGUUAACCUUCUGUAGG 5'

>GGATGTCTTCCAATTGGTGTG(1)	AATGCGGAACTTGGAAGATATC(1)	mis:4

5' AAUGCGGAACUUGGAAGAUAUC- 3'
     oo|o  | ||||||||o|||  
3'   GUGUGGUUAACCUUCUGUAGG 5'

>GGATGTCTTCCAATTGGTGTG(1)	AATGTGGAGCTTGGAAGATATC(2)	mis:4

5' AAUGUGGAGCUUGGAAGAUAUC- 3'
     oooo  o ||||||||o|||  
3'   GUGUGGUUAACCUUCUGUAGG 5'

>GGATGTCTTCCAATTGGTGTG(1)	TGTATTTCAATTGGAAGGGGTT(1)	mis:3

5' UGUAUUUCAAUUGGAAGGGGUU- 3'
     o|o o||||||||||o o|o  
3'   GUGUGGUUAACCUUCUGUAGG 5'

>GGATGTCTTCCAATTGGTGTG(1)	TATTTCAATTGGAAGCGGTTG(1)	mis:4

5' UAUUUCAAUUGGAAGCGGUUG 3'
   o|o o||||||||||  o|o  
3' GUGUGGUUAACCUUCUGUAGG 5'

>GGATGTCTTCCAATTGGTGTG(1)	TATTTTAATTGGAAGAGGTTG(6)	mis:3

5' UAUUUUAAUUGGAAGAGGUUG 3'
   o|o oo|||||||||| o|o  
3' GUGUGGUUAACCUUCUGUAGG 5'

>GGATGTCTTCCAATTGGTGTG(1)	CAACAACAATTGGGCGATGACC(1)	mis:4

5' CAACAACAAUUGGGCGAUGACC 3'
     ||| |||||||o ||oo || 
3'  GUGUGGUUAACCUUCUGUAGG 5'

>GGATGTCTTCCAATTGGTGTG(1)	TATTTCAACTGGAAGAGGTTG(1)	mis:4

5' UAUUUCAACUGGAAGAGGUUG 3'
   o|o o||| ||||||| o|o  
3' GUGUGGUUAACCUUCUGUAGG 5'

>GGATGTCTTCCAATTGGTGTG(1)	ATGTGGAACTTGGAAGATATT(19)	mis:4

5' AUGUGGAACUUGGAAGAUAUU- 3'
    oooo  | ||||||||o||o  
3'  GUGUGGUUAACCUUCUGUAGG 5'

>GGATGTCTTCCAATTGGTGTG(1)	TATTTCAATTTGAAGAGGTTG(1)	mis:4

5' UAUUUCAAUUUGAAGAGGUUG 3'
   o|o o||||| ||||| o|o  
3' GUGUGGUUAACCUUCUGUAGG 5'

>GGATGTCTTCCAATTGGTGTG(1)	TGTGGAACTTGGAAGATATTT(4)	mis:3

5' UGUGGAACUUGGAAGAUAUUU 3'
   oooo  | ||||||||o||oo 
3' GUGUGGUUAACCUUCUGUAGG 5'

>GGATGTCTTCCAATTGGTGTG(1)	TATTTCAATTGGGAGAGGTTG(1)	mis:3

5' UAUUUCAAUUGGGAGAGGUUG 3'
   o|o o|||||||o||| o|o  
3' GUGUGGUUAACCUUCUGUAGG 5'

>GGATGTCTTCCAATTGGTGTG(1)	ATGTGGAACTTGGAAGATATAT(1)	mis:4

5' AUGUGGAACUUGGAAGAUAUAU 3'
    oooo  | ||||||||o|| o 
3'  GUGUGGUUAACCUUCUGUAGG 5'

>GGATGTCTTCCAATTGGTGTG(1)	AATGTGGAACTTGGAAGATATT(5)	mis:4

5' AAUGUGGAACUUGGAAGAUAUU- 3'
     oooo  | ||||||||o||o  
3'   GUGUGGUUAACCUUCUGUAGG 5'

>GGATGTCTTCCAATTGGTGTG(1)	TCAGGGCGGTTGGAAGACGGTC(1)	mis:3

5' UCAGGGCGGUUGGAAGACGGUC 3'
    || o |oo|||||||||o o| 
3'  GUGUGGUUAACCUUCUGUAGG 5'

>GGATGTCTTCCAATTGGTGTG(1)	CAGGGCGGTTGGAAGACGGTCA(1)	mis:4

5' CAGGGCGGUUGGAAGACGGUCA 3'
   || o |oo|||||||||o o|  
3' GUGUGGUUAACCUUCUGUAGG- 5'

>GGATGTCTTCCAATTGGTGTG(1)	TTCAGGGCGGTTGGAAGACGGT(1)	mis:4

5' UUCAGGGCGGUUGGAAGACGGU- 3'
     || o |oo|||||||||o o  
3'   GUGUGGUUAACCUUCUGUAGG 5'

>GGATGTCTTCCAATTGGTGTG(1)	TCAGGGCGATTGGAAGATGGTC(1)	mis:3

5' UCAGGGCGAUUGGAAGAUGGUC 3'
    || o |o|||||||||oo o| 
3'  GUGUGGUUAACCUUCUGUAGG 5'

>GGATGTCTTCCAATTGGTGTG(1)	CAGGGCGATTGGAAGATGGTC(1)	mis:3

5' CAGGGCGAUUGGAAGAUGGUC 3'
   || o |o|||||||||oo o| 
3' GUGUGGUUAACCUUCUGUAGG 5'

>GGATGTCTTCCAATTGGTGTG(1)	CAGGGCGGTTGGAAGACGGTC(1)	mis:3

5' CAGGGCGGUUGGAAGACGGUC 3'
   || o |oo|||||||||o o| 
3' GUGUGGUUAACCUUCUGUAGG 5'

>GGATGTCTTCCAATTGGTGTG(1)	TATTTCAATTGGAATAGGTTG(3)	mis:4

5' UAUUUCAAUUGGAAUAGGUUG 3'
   o|o o||||||||| | o|o  
3' GUGUGGUUAACCUUCUGUAGG 5'

>GGATGTCTTCCAATTGGTGTG(1)	TATTTCGATTGGAAGAGGTTG(1)	mis:3

5' UAUUUCGAUUGGAAGAGGUUG 3'
   o|o o|o||||||||| o|o  
3' GUGUGGUUAACCUUCUGUAGG 5'

>GGATGTCTTCCAATTGGTGTG(1)	TTCAGGCCGGTTGGAAGATGGT(2)	mis:3

5' UUCAGGCCGGUUGGAAGAUGGU- 3'
     || o||oo||||||||oo o  
3'   GUGUGGUUAACCUUCUGUAGG 5'

>GGATGTCTTCCAATTGGTGTG(1)	ATGTGGAACTTGTAAGATATCT(1)	mis:4

5' AUGUGGAACUUGUAAGAUAUCU 3'
    oooo  | ||| ||||o|||o 
3'  GUGUGGUUAACCUUCUGUAGG 5'

>GGATGTCTTCCAATTGGTGTG(1)	AATGTGGAACTTGGAAGGTATC(1)	mis:4

5' AAUGUGGAACUUGGAAGGUAUC- 3'
     oooo  | |||||||oo|||  
3'   GUGUGGUUAACCUUCUGUAGG 5'

>GGATGTCTTCCAATTGGTGTG(1)	AATGTGGAACTTGGAAGATGTC(1)	mis:4

5' AAUGUGGAACUUGGAAGAUGUC- 3'
     oooo  | ||||||||oo||  
3'   GUGUGGUUAACCUUCUGUAGG 5'

>GGATGTCTTCCAATTGGTGTG(1)	ATGTGGAACTTGGAGGATATC(2)	mis:4

5' AUGUGGAACUUGGAGGAUAUC- 3'
    oooo  | |||||o||o|||  
3'  GUGUGGUUAACCUUCUGUAGG 5'

>GGATGTCTTCCAATTGGTGTG(1)	TGTGGAACTTGGAATATATCT(1)	mis:4

5' UGUGGAACUUGGAAUAUAUCU 3'
   oooo  | |||||| |o|||o 
3' GUGUGGUUAACCUUCUGUAGG 5'

>GGATGTCTTCCAATTGGTGTG(1)	TGTGGAACTTTGAAGATATCT(1)	mis:4

5' UGUGGAACUUUGAAGAUAUCU 3'
   oooo  | || |||||o|||o 
3' GUGUGGUUAACCUUCUGUAGG 5'

>GGATGTCTTCCAATTGGTGTG(1)	TGTGGAACTTGGAAGATGTCT(1)	mis:3

5' UGUGGAACUUGGAAGAUGUCU 3'
   oooo  | ||||||||oo||o 
3' GUGUGGUUAACCUUCUGUAGG 5'

>GGATGTCTTCCAATTGGTGTG(1)	ATGTGGAACTCGGAAGATATCT(1)	mis:4

5' AUGUGGAACUCGGAAGAUAUCU 3'
    oooo  | | ||||||o|||o 
3'  GUGUGGUUAACCUUCUGUAGG 5'

>GGATGTCTTCCAATTGGTGTG(1)	CACGACTAGTGGAGAACATTT(1)	mis:4

5' CACGACUAGUGGAGAACAUUU 3'
   |||o | | ||||o ||||oo 
3' GUGUGGUUAACCUUCUGUAGG 5'

>GGATGTCTTCCAATTGGTGTG(1)	TGTGGAACTCGGAAGATATCT(1)	mis:4

5' UGUGGAACUCGGAAGAUAUCU 3'
   oooo  | | ||||||o|||o 
3' GUGUGGUUAACCUUCUGUAGG 5'

>GGATGTCTTCCAATTGGTGTG(1)	ATCAGGGCGGTTGGAAGATGGT(1)	mis:4

5' AUCAGGGCGGUUGGAAGAUGGU- 3'
     || o |oo||||||||oo o  
3'   GUGUGGUUAACCUUCUGUAGG 5'

>GGATGTCTTCCAATTGGTGTG(1)	TACAGGGCGGTTGGAAGATGGT(1)	mis:4

5' UACAGGGCGGUUGGAAGAUGGU- 3'
     || o |oo||||||||oo o  
3'   GUGUGGUUAACCUUCUGUAGG 5'

>GGATGTCTTCCAATTGGTGTG(1)	TCAGGGCGGTTGGAAGATGGTG(1)	mis:4

5' UCAGGGCGGUUGGAAGAUGGUG 3'
    || o |oo||||||||oo o  
3'  GUGUGGUUAACCUUCUGUAGG 5'

>GGATGTCTTCCAATTGGTGTG(1)	TTCAGGGCGGTTGGAAGATAGT(1)	mis:4

5' UUCAGGGCGGUUGGAAGAUAGU- 3'
     || o |oo||||||||o| o  
3'   GUGUGGUUAACCUUCUGUAGG 5'

>TGGATGTTTTCCAATTGGTGTG(2)	CACGACTAGTGGAGAACATTT(1)	mis:4

5' CACGACUAGUGGAGAACAUUU- 3'
   |||o | | ||||o|||||oo  
3' GUGUGGUUAACCUUUUGUAGGU 5'

>TGGATGTTTTCCAATTGGTGTG(2)	TACTTCAATTGGAAGAGGTTG(2)	mis:4

5' UACUUCAAUUGGAAGAGGUUG- 3'
   o|| o|||||||||o| o|o   
3' GUGUGGUUAACCUUUUGUAGGU 5'

>TGGATGTTTTCCAATTGGTGTG(2)	AATTTCAATTGGAAGAGGTTGA(1)	mis:4

5' AAUUUCAAUUGGAAGAGGUUGA 3'
    |o o|||||||||o| o|o | 
3' GUGUGGUUAACCUUUUGUAGGU 5'

>TGGATGTTTTCCAATTGGTGTG(2)	TATTTCAATTGGAAGAGGTTGT(1)	mis:4

5' UAUUUCAAUUGGAAGAGGUUGU 3'
   o|o o|||||||||o| o|o   
3' GUGUGGUUAACCUUUUGUAGGU 5'

>TGGATGTTTTCCAATTGGTGTG(2)	TATTTCAATTGGAAGAGGTTGA(16)	mis:3

5' UAUUUCAAUUGGAAGAGGUUGA 3'
   o|o o|||||||||o| o|o | 
3' GUGUGGUUAACCUUUUGUAGGU 5'

>TGGATGTTTTCCAATTGGTGTG(2)	GTATTTCAATTGGAAGAGGTTG(10)	mis:4

5' GUAUUUCAAUUGGAAGAGGUUG- 3'
    o|o o|||||||||o| o|o   
3'  GUGUGGUUAACCUUUUGUAGGU 5'

>TGGATGTTTTCCAATTGGTGTG(2)	TATTTCAATTGGAAGATGTTG(1)	mis:3

5' UAUUUCAAUUGGAAGAUGUUG- 3'
   o|o o|||||||||o|oo|o   
3' GUGUGGUUAACCUUUUGUAGGU 5'

>TGGATGTTTTCCAATTGGTGTG(2)	ATTTCAATTGGAAGAGGTTGA(141)	mis:4

5' -AUUUCAAUUGGAAGAGGUUGA 3'
    |o o|||||||||o| o|o | 
3' GUGUGGUUAACCUUUUGUAGGU 5'

>TGGATGTTTTCCAATTGGTGTG(2)	ATCTCAATTGGAAGAGGTTGA(2)	mis:4

5' -AUCUCAAUUGGAAGAGGUUGA 3'
    |o o|||||||||o| o|o | 
3' GUGUGGUUAACCUUUUGUAGGU 5'

>TGGATGTTTTCCAATTGGTGTG(2)	TATTTCAATTGGAAGAAGTTG(1)	mis:4

5' UAUUUCAAUUGGAAGAAGUUG- 3'
   o|o o|||||||||o| o|o   
3' GUGUGGUUAACCUUUUGUAGGU 5'

>TGGATGTTTTCCAATTGGTGTG(2)	TATTTCAATTGGAAGAGGTTA(2)	mis:4

5' UAUUUCAAUUGGAAGAGGUUA- 3'
   o|o o|||||||||o| o|o   
3' GUGUGGUUAACCUUUUGUAGGU 5'

>TGGATGTTTTCCAATTGGTGTG(2)	TATTTCAATTGGAAGAGGTTT(1)	mis:3

5' UAUUUCAAUUGGAAGAGGUUU- 3'
   o|o o|||||||||o| o|oo  
3' GUGUGGUUAACCUUUUGUAGGU 5'

>TGGATGTTTTCCAATTGGTGTG(2)	TATTTCAATTGGAAGAGGTTG(350)	mis:4

5' UAUUUCAAUUGGAAGAGGUUG- 3'
   o|o o|||||||||o| o|o   
3' GUGUGGUUAACCUUUUGUAGGU 5'

>TGGATGTTTTCCAATTGGTGTG(2)	TATCTCAATTGGAAGAGGTTG(1)	mis:4

5' UAUCUCAAUUGGAAGAGGUUG- 3'
   o|o o|||||||||o| o|o   
3' GUGUGGUUAACCUUUUGUAGGU 5'

>TGGATGTTTTCCAATTGGTGTG(2)	ATGTGGAACTTGGAAGATATCT(108)	mis:4

5' AUGUGGAACUUGGAAGAUAUCU- 3'
    oooo  | ||||||o|o|||o  
3'  GUGUGGUUAACCUUUUGUAGGU 5'

>TGGATGTTTTCCAATTGGTGTG(2)	TGTGGAACTTGGAAGATATCTA(46)	mis:3

5' UGUGGAACUUGGAAGAUAUCUA 3'
   oooo  | ||||||o|o|||o| 
3' GUGUGGUUAACCUUUUGUAGGU 5'

>TGGATGTTTTCCAATTGGTGTG(2)	TGTGGAACTTGGAAGATATCTT(1)	mis:4

5' UGUGGAACUUGGAAGAUAUCUU 3'
   oooo  | ||||||o|o|||o  
3' GUGUGGUUAACCUUUUGUAGGU 5'

>TGGATGTTTTCCAATTGGTGTG(2)	ATGTGGAATTTGGAAGATATCT(1)	mis:4

5' AUGUGGAAUUUGGAAGAUAUCU- 3'
    oooo  | ||||||o|o|||o  
3'  GUGUGGUUAACCUUUUGUAGGU 5'

>TGGATGTTTTCCAATTGGTGTG(2)	TGTAGAACTTGGAAGATATCTA(1)	mis:3

5' UGUAGAACUUGGAAGAUAUCUA 3'
   ooo|  | ||||||o|o|||o| 
3' GUGUGGUUAACCUUUUGUAGGU 5'

>TGGATGTTTTCCAATTGGTGTG(2)	TGCGGAACTTGGAAGATATCT(1)	mis:4

5' UGCGGAACUUGGAAGAUAUCU- 3'
   oo|o  | ||||||o|o|||o  
3' GUGUGGUUAACCUUUUGUAGGU 5'

>TGGATGTTTTCCAATTGGTGTG(2)	TGTAGAACTTGGAAGATATCT(1)	mis:4

5' UGUAGAACUUGGAAGAUAUCU- 3'
   ooo|  | ||||||o|o|||o  
3' GUGUGGUUAACCUUUUGUAGGU 5'

>TGGATGTTTTCCAATTGGTGTG(2)	GTGGAACTTGGAAGATATCTA(3)	mis:4

5' -GUGGAACUUGGAAGAUAUCUA 3'
    ooo  | ||||||o|o|||o| 
3' GUGUGGUUAACCUUUUGUAGGU 5'

>TGGATGTTTTCCAATTGGTGTG(2)	TGTGGAACTTGGAAGATATCT(214)	mis:4

5' UGUGGAACUUGGAAGAUAUCU- 3'
   oooo  | ||||||o|o|||o  
3' GUGUGGUUAACCUUUUGUAGGU 5'

>GATGTCTTCCAATTGGTGTGT(1)	ATGTGGAAATTGGAAGATATC(1)	mis:2

5' AUGUGGAAAUUGGAAGAUAUC 3'
   |oooo  ||||||||||o||| 
3' UGUGUGGUUAACCUUCUGUAG 5'

>GATGTCTTCCAATTGGTGTGT(1)	AATGTGGCACTTGGAAGATATC(1)	mis:2

5' AAUGUGGCACUUGGAAGAUAUC 3'
    |oooo || ||||||||o||| 
3'  UGUGUGGUUAACCUUCUGUAG 5'

>GATGTCTTCCAATTGGTGTGT(1)	TACTTCAATTGGAAGAGGTTG(2)	mis:4

5' -UACUUCAAUUGGAAGAGGUUG 3'
    o|| o||||||||||| o|o  
3' UGUGUGGUUAACCUUCUGUAG- 5'

>GATGTCTTCCAATTGGTGTGT(1)	TATCTCAATTGGAAGAGGTTG(1)	mis:4

5' -UAUCUCAAUUGGAAGAGGUUG 3'
    o|o o||||||||||| o|o  
3' UGUGUGGUUAACCUUCUGUAG- 5'

>GATGTCTTCCAATTGGTGTGT(1)	TATTTCAATTGGAAGAGGTTG(350)	mis:4

5' -UAUUUCAAUUGGAAGAGGUUG 3'
    o|o o||||||||||| o|o  
3' UGUGUGGUUAACCUUCUGUAG- 5'

>GATGTCTTCCAATTGGTGTGT(1)	GTATTTCAATTGGAAGAGGTT(3)	mis:2

5' GUAUUUCAAUUGGAAGAGGUU 3'
   oo|o o||||||||||| o|o 
3' UGUGUGGUUAACCUUCUGUAG 5'

>GATGTCTTCCAATTGGTGTGT(1)	TGTATTTCAATTGGAAGAGGT(9)	mis:3

5' UGUAUUUCAAUUGGAAGAGGU- 3'
    oo|o o||||||||||| o|  
3'  UGUGUGGUUAACCUUCUGUAG 5'

>GATGTCTTCCAATTGGTGTGT(1)	TATTTCAATTGGAAGATGTTG(1)	mis:3

5' -UAUUUCAAUUGGAAGAUGUUG 3'
    o|o o|||||||||||oo|o  
3' UGUGUGGUUAACCUUCUGUAG- 5'

>GATGTCTTCCAATTGGTGTGT(1)	TATTTCAATTGGAAGAAGTTG(1)	mis:4

5' -UAUUUCAAUUGGAAGAAGUUG 3'
    o|o o||||||||||| o|o  
3' UGUGUGGUUAACCUUCUGUAG- 5'

>GATGTCTTCCAATTGGTGTGT(1)	TATTTCAATTGGAAGAGGTTA(2)	mis:4

5' -UAUUUCAAUUGGAAGAGGUUA 3'
    o|o o||||||||||| o|o  
3' UGUGUGGUUAACCUUCUGUAG- 5'

>GATGTCTTCCAATTGGTGTGT(1)	TATTTCAATTGGAAGAGGTTT(1)	mis:4

5' -UAUUUCAAUUGGAAGAGGUUU 3'
    o|o o||||||||||| o|o  
3' UGUGUGGUUAACCUUCUGUAG- 5'

>GATGTCTTCCAATTGGTGTGT(1)	TGTATTTCAATTGGAAGAGGTT(7)	mis:2

5' UGUAUUUCAAUUGGAAGAGGUU 3'
    oo|o o||||||||||| o|o 
3'  UGUGUGGUUAACCUUCUGUAG 5'

>GATGTCTTCCAATTGGTGTGT(1)	GTATTTCAATTGGAAGAGGTTG(10)	mis:3

5' GUAUUUCAAUUGGAAGAGGUUG 3'
   oo|o o||||||||||| o|o  
3' UGUGUGGUUAACCUUCUGUAG- 5'

>GATGTCTTCCAATTGGTGTGT(1)	CTGTATTTCAATTGGAAGAGGT(12)	mis:3

5' CUGUAUUUCAAUUGGAAGAGGU- 3'
     oo|o o||||||||||| o|  
3'   UGUGUGGUUAACCUUCUGUAG 5'

>GATGTCTTCCAATTGGTGTGT(1)	CTGTATTTCAATTGGAAGAGTT(1)	mis:4

5' CUGUAUUUCAAUUGGAAGAGUU- 3'
     oo|o o|||||||||||  |  
3'   UGUGUGGUUAACCUUCUGUAG 5'

>GATGTCTTCCAATTGGTGTGT(1)	ATGTGGAACTTGGAAGATATCT(108)	mis:4

5' AUGUGGAACUUGGAAGAUAUCU 3'
   |oooo  | ||||||||o|||  
3' UGUGUGGUUAACCUUCUGUAG- 5'

>GATGTCTTCCAATTGGTGTGT(1)	AATGCGGAACTTGGAAGATATC(1)	mis:3

5' AAUGCGGAACUUGGAAGAUAUC 3'
    |oo|o  | ||||||||o||| 
3'  UGUGUGGUUAACCUUCUGUAG 5'

>GATGTCTTCCAATTGGTGTGT(1)	ATGTGGAATTTGGAAGATATCT(1)	mis:4

5' AUGUGGAAUUUGGAAGAUAUCU 3'
   |oooo  | ||||||||o|||  
3' UGUGUGGUUAACCUUCUGUAG- 5'

>GATGTCTTCCAATTGGTGTGT(1)	AATGTAGAACTTGGAAGATATC(3)	mis:3

5' AAUGUAGAACUUGGAAGAUAUC 3'
    |ooo|  | ||||||||o||| 
3'  UGUGUGGUUAACCUUCUGUAG 5'

>GATGTCTTCCAATTGGTGTGT(1)	AATGTGTAACTTGGAAGATATC(1)	mis:2

5' AAUGUGUAACUUGGAAGAUAUC 3'
    |ooooo | ||||||||o||| 
3'  UGUGUGGUUAACCUUCUGUAG 5'

>GATGTCTTCCAATTGGTGTGT(1)	ATGTGGAACTTGGAAGATATCA(2)	mis:4

5' AUGUGGAACUUGGAAGAUAUCA 3'
   |oooo  | ||||||||o|||  
3' UGUGUGGUUAACCUUCUGUAG- 5'

>GATGTCTTCCAATTGGTGTGT(1)	AATGTGGAATTTGGAAGATATC(2)	mis:3

5' AAUGUGGAAUUUGGAAGAUAUC 3'
    |oooo  | ||||||||o||| 
3'  UGUGUGGUUAACCUUCUGUAG 5'

>GATGTCTTCCAATTGGTGTGT(1)	AACGTGGAACTTGGAAGATATC(1)	mis:3

5' AACGUGGAACUUGGAAGAUAUC 3'
    ||ooo  | ||||||||o||| 
3'  UGUGUGGUUAACCUUCUGUAG 5'

>GATGTCTTCCAATTGGTGTGT(1)	AATGTGGAACTTGGAAGATATC(585)	mis:3

5' AAUGUGGAACUUGGAAGAUAUC 3'
    |oooo  | ||||||||o||| 
3'  UGUGUGGUUAACCUUCUGUAG 5'

>GATGTCTTCCAATTGGTGTGT(1)	ATGCGGAACTTGGAAGATATC(2)	mis:3

5' AUGCGGAACUUGGAAGAUAUC 3'
   |oo|o  | ||||||||o||| 
3' UGUGUGGUUAACCUUCUGUAG 5'

>GATGTCTTCCAATTGGTGTGT(1)	ATGTGGAATTTGGAAGATATC(3)	mis:3

5' AUGUGGAAUUUGGAAGAUAUC 3'
   |oooo  | ||||||||o||| 
3' UGUGUGGUUAACCUUCUGUAG 5'

>GATGTCTTCCAATTGGTGTGT(1)	ATGTAGAACTTGGAAGATATC(2)	mis:3

5' AUGUAGAACUUGGAAGAUAUC 3'
   |ooo|  | ||||||||o||| 
3' UGUGUGGUUAACCUUCUGUAG 5'

>GATGTCTTCCAATTGGTGTGT(1)	ATGTGTAACTTGGAAGATATC(1)	mis:2

5' AUGUGUAACUUGGAAGAUAUC 3'
   |ooooo | ||||||||o||| 
3' UGUGUGGUUAACCUUCUGUAG 5'

>GATGTCTTCCAATTGGTGTGT(1)	ATGTGGAACTTGGAAGATATC(814)	mis:3

5' AUGUGGAACUUGGAAGAUAUC 3'
   |oooo  | ||||||||o||| 
3' UGUGUGGUUAACCUUCUGUAG 5'

>GATGTCTTCCAATTGGTGTGT(1)	GTGTGGAACTTGGAAGATATC(1)	mis:3

5' GUGUGGAACUUGGAAGAUAUC 3'
   ooooo  | ||||||||o||| 
3' UGUGUGGUUAACCUUCUGUAG 5'

>GATGTCTTCCAATTGGTGTGT(1)	ATGAGGAACTTGGAAGATATC(1)	mis:4

5' AUGAGGAACUUGGAAGAUAUC 3'
   |oo o  | ||||||||o||| 
3' UGUGUGGUUAACCUUCUGUAG 5'

>GATGTCTTCCAATTGGTGTGT(1)	ATGTGGAACTTGGAAGAGATC(4)	mis:4

5' AUGUGGAACUUGGAAGAGAUC 3'
   |oooo  | |||||||| ||| 
3' UGUGUGGUUAACCUUCUGUAG 5'

>GATGTCTTCCAATTGGTGTGT(1)	CTGTGGAACTTGGAAGATATC(1)	mis:4

5' CUGUGGAACUUGGAAGAUAUC 3'
    oooo  | ||||||||o||| 
3' UGUGUGGUUAACCUUCUGUAG 5'

>GATGTCTTCCAATTGGTGTGT(1)	AATGTGGAGCTTGGAAGATATC(2)	mis:3

5' AAUGUGGAGCUUGGAAGAUAUC 3'
    |oooo  o ||||||||o||| 
3'  UGUGUGGUUAACCUUCUGUAG 5'

>GATGTCTTCCAATTGGTGTGT(1)	TGTATTTCAATTGGAAGGGGTT(1)	mis:2

5' UGUAUUUCAAUUGGAAGGGGUU 3'
    oo|o o||||||||||o o|o 
3'  UGUGUGGUUAACCUUCUGUAG 5'

>GATGTCTTCCAATTGGTGTGT(1)	TATTTTAATTGGAAGAGGTTG(6)	mis:4

5' -UAUUUUAAUUGGAAGAGGUUG 3'
    o|o oo|||||||||| o|o  
3' UGUGUGGUUAACCUUCUGUAG- 5'

>GATGTCTTCCAATTGGTGTGT(1)	AATGTGGAACTTGGAAGATATT(5)	mis:3

5' AAUGUGGAACUUGGAAGAUAUU 3'
    |oooo  | ||||||||o||o 
3'  UGUGUGGUUAACCUUCUGUAG 5'

>GATGTCTTCCAATTGGTGTGT(1)	AATGTGGAACTTGGAAGATATA(4)	mis:4

5' AAUGUGGAACUUGGAAGAUAUA 3'
    |oooo  | ||||||||o||  
3'  UGUGUGGUUAACCUUCUGUAG 5'

>GATGTCTTCCAATTGGTGTGT(1)	CAATGTGAAACTTGGAAGATAT(1)	mis:4

5' CAAUGUGAAACUUGGAAGAUAU- 3'
     |oooo  | ||||||||o||  
3'   UGUGUGGUUAACCUUCUGUAG 5'

>GATGTCTTCCAATTGGTGTGT(1)	CAATGTGGAACTTGGAAGATAT(183)	mis:4

5' CAAUGUGGAACUUGGAAGAUAU- 3'
     |oooo  | ||||||||o||  
3'   UGUGUGGUUAACCUUCUGUAG 5'

>GATGTCTTCCAATTGGTGTGT(1)	CAATGTGGAGCTTGGAAGATAT(1)	mis:4

5' CAAUGUGGAGCUUGGAAGAUAU- 3'
     |oooo  o ||||||||o||  
3'   UGUGUGGUUAACCUUCUGUAG 5'

>GATGTCTTCCAATTGGTGTGT(1)	ATGTGGAACCTGGAAGATATC(1)	mis:4

5' AUGUGGAACCUGGAAGAUAUC 3'
   |oooo  |  |||||||o||| 
3' UGUGUGGUUAACCUUCUGUAG 5'

>GATGTCTTCCAATTGGTGTGT(1)	TATGTGGAACTTGGAAGATAT(1)	mis:4

5' UAUGUGGAACUUGGAAGAUAU- 3'
    |oooo  | ||||||||o||  
3'  UGUGUGGUUAACCUUCUGUAG 5'

>GATGTCTTCCAATTGGTGTGT(1)	ATGTGGAACTTGGAAGATATT(19)	mis:3

5' AUGUGGAACUUGGAAGAUAUU 3'
   |oooo  | ||||||||o||o 
3' UGUGUGGUUAACCUUCUGUAG 5'

>GATGTCTTCCAATTGGTGTGT(1)	AATGTGGAACTTGGAAGATAT(120)	mis:4

5' AAUGUGGAACUUGGAAGAUAU- 3'
    |oooo  | ||||||||o||  
3'  UGUGUGGUUAACCUUCUGUAG 5'

>GATGTCTTCCAATTGGTGTGT(1)	AATGTAGAACTTGGAAGATAT(1)	mis:4

5' AAUGUAGAACUUGGAAGAUAU- 3'
    |ooo|  | ||||||||o||  
3'  UGUGUGGUUAACCUUCUGUAG 5'

>GATGTCTTCCAATTGGTGTGT(1)	ATGTGGAACTTGGAAGATATA(6)	mis:4

5' AUGUGGAACUUGGAAGAUAUA 3'
   |oooo  | ||||||||o||  
3' UGUGUGGUUAACCUUCUGUAG 5'

>GATGTCTTCCAATTGGTGTGT(1)	TATTTCAATTGGGAGAGGTTG(1)	mis:4

5' -UAUUUCAAUUGGGAGAGGUUG 3'
    o|o o|||||||o||| o|o  
3' UGUGUGGUUAACCUUCUGUAG- 5'

>GATGTCTTCCAATTGGTGTGT(1)	TATTTCGATTGGAAGAGGTTG(1)	mis:4

5' -UAUUUCGAUUGGAAGAGGUUG 3'
    o|o o|o||||||||| o|o  
3' UGUGUGGUUAACCUUCUGUAG- 5'

>GATGTCTTCCAATTGGTGTGT(1)	TTCAGGGCGGTTGGAAGACGGT(1)	mis:4

5' UUCAGGGCGGUUGGAAGACGGU 3'
     || o |oo|||||||||o o 
3'  UGUGUGGUUAACCUUCUGUAG 5'

>GATGTCTTCCAATTGGTGTGT(1)	TTCAGGCCGGTTGGAAGATGGT(2)	mis:3

5' UUCAGGCCGGUUGGAAGAUGGU 3'
     || o||oo||||||||oo o 
3'  UGUGUGGUUAACCUUCUGUAG 5'

>GATGTCTTCCAATTGGTGTGT(1)	AATGTGGAACTTGGAAGTTATC(2)	mis:4

5' AAUGUGGAACUUGGAAGUUAUC 3'
    |oooo  | ||||||| o||| 
3'  UGUGUGGUUAACCUUCUGUAG 5'

>GATGTCTTCCAATTGGTGTGT(1)	AATGTGGAACTTGCAAGATATC(1)	mis:4

5' AAUGUGGAACUUGCAAGAUAUC 3'
    |oooo  | ||| ||||o||| 
3'  UGUGUGGUUAACCUUCUGUAG 5'

>GATGTCTTCCAATTGGTGTGT(1)	AATGTGGAACTTGGAACATATC(2)	mis:4

5' AAUGUGGAACUUGGAACAUAUC 3'
    |oooo  | |||||| |o||| 
3'  UGUGUGGUUAACCUUCUGUAG 5'

>GATGTCTTCCAATTGGTGTGT(1)	AATGTGGAACTTTGAAGATATC(2)	mis:4

5' AAUGUGGAACUUUGAAGAUAUC 3'
    |oooo  | || |||||o||| 
3'  UGUGUGGUUAACCUUCUGUAG 5'

>GATGTCTTCCAATTGGTGTGT(1)	AATGTGGAACTTCGAAGATATC(1)	mis:4

5' AAUGUGGAACUUCGAAGAUAUC 3'
    |oooo  | || |||||o||| 
3'  UGUGUGGUUAACCUUCUGUAG 5'

>GATGTCTTCCAATTGGTGTGT(1)	AATGTGGAACTTGGAAGATGTC(1)	mis:3

5' AAUGUGGAACUUGGAAGAUGUC 3'
    |oooo  | ||||||||oo|| 
3'  UGUGUGGUUAACCUUCUGUAG 5'

>GATGTCTTCCAATTGGTGTGT(1)	AATGTGGAACTTGGAAGGTATC(1)	mis:3

5' AAUGUGGAACUUGGAAGGUAUC 3'
    |oooo  | |||||||oo||| 
3'  UGUGUGGUUAACCUUCUGUAG 5'

>GATGTCTTCCAATTGGTGTGT(1)	AATGTGGAACTTGGAAGATCTC(1)	mis:4

5' AAUGUGGAACUUGGAAGAUCUC 3'
    |oooo  | ||||||||o || 
3'  UGUGUGGUUAACCUUCUGUAG 5'

>GATGTCTTCCAATTGGTGTGT(1)	AATGTGGAACTTGGAAGATTTC(1)	mis:4

5' AAUGUGGAACUUGGAAGAUUUC 3'
    |oooo  | ||||||||o || 
3'  UGUGUGGUUAACCUUCUGUAG 5'

>GATGTCTTCCAATTGGTGTGT(1)	ATGTGGAACTTGGAATATATC(1)	mis:4

5' AUGUGGAACUUGGAAUAUAUC 3'
   |oooo  | |||||| |o||| 
3' UGUGUGGUUAACCUUCUGUAG 5'

>GATGTCTTCCAATTGGTGTGT(1)	ATGTGGAACTTGGAAGTTATC(1)	mis:4

5' AUGUGGAACUUGGAAGUUAUC 3'
   |oooo  | ||||||| o||| 
3' UGUGUGGUUAACCUUCUGUAG 5'

>GATGTCTTCCAATTGGTGTGT(1)	ATGTGGAACTTGGAAGATCTC(1)	mis:4

5' AUGUGGAACUUGGAAGAUCUC 3'
   |oooo  | ||||||||o || 
3' UGUGUGGUUAACCUUCUGUAG 5'

>GATGTCTTCCAATTGGTGTGT(1)	ATGTGGAACTTGGACGATATC(5)	mis:4

5' AUGUGGAACUUGGACGAUAUC 3'
   |oooo  | ||||| ||o||| 
3' UGUGUGGUUAACCUUCUGUAG 5'

>GATGTCTTCCAATTGGTGTGT(1)	ATGTGGAACTTGGAGGATATC(2)	mis:3

5' AUGUGGAACUUGGAGGAUAUC 3'
   |oooo  | |||||o||o||| 
3' UGUGUGGUUAACCUUCUGUAG 5'

>GATGTCTTCCAATTGGTGTGT(1)	ATGTGGAACTTGCAAGATATC(3)	mis:4

5' AUGUGGAACUUGCAAGAUAUC 3'
   |oooo  | ||| ||||o||| 
3' UGUGUGGUUAACCUUCUGUAG 5'

>GATGTCTTCCAATTGGTGTGT(1)	ATGTGGAACTTTGAAGATATC(3)	mis:4

5' AUGUGGAACUUUGAAGAUAUC 3'
   |oooo  | || |||||o||| 
3' UGUGUGGUUAACCUUCUGUAG 5'

>GATGTCTTCCAATTGGTGTGT(1)	ATGTGGAACTCGGAAGATATC(1)	mis:4

5' AUGUGGAACUCGGAAGAUAUC 3'
   |oooo  | | ||||||o||| 
3' UGUGUGGUUAACCUUCUGUAG 5'

>GATGTCTTCCAATTGGTGTGCC(2)	ATGTGGAAATTGGAAGATATC(1)	mis:4

5' -AUGUGGAAAUUGGAAGAUAUC 3'
     oooo  ||||||||||o||| 
3' CCGUGUGGUUAACCUUCUGUAG 5'

>GATGTCTTCCAATTGGTGTGCC(2)	AATGTGGCACTTGGAAGATATC(1)	mis:4

5' AAUGUGGCACUUGGAAGAUAUC 3'
     oooo || ||||||||o||| 
3' CCGUGUGGUUAACCUUCUGUAG 5'

>GATGTCTTCCAATTGGTGTGCC(2)	GTATTTCAATTGGAAGAGGTTG(10)	mis:4

5' -GUAUUUCAAUUGGAAGAGGUUG 3'
    |o|o o||||||||||| o|o  
3' CCGUGUGGUUAACCUUCUGUAG- 5'

>GATGTCTTCCAATTGGTGTGCC(2)	CTGTATTTCAATTGGAAGAGGT(12)	mis:4

5' CUGUAUUUCAAUUGGAAGAGGU- 3'
     |o|o o||||||||||| o|  
3'  CCGUGUGGUUAACCUUCUGUAG 5'

>GATGTCTTCCAATTGGTGTGCC(2)	TGTATTTCAATTGGAAGAGGTT(7)	mis:3

5' UGUAUUUCAAUUGGAAGAGGUU 3'
    |o|o o||||||||||| o|o 
3' CCGUGUGGUUAACCUUCUGUAG 5'

>GATGTCTTCCAATTGGTGTGCC(2)	TGTATTTCAATTGGAAGAGGT(9)	mis:4

5' UGUAUUUCAAUUGGAAGAGGU- 3'
    |o|o o||||||||||| o|  
3' CCGUGUGGUUAACCUUCUGUAG 5'

>GATGTCTTCCAATTGGTGTGCC(2)	GTATTTCAATTGGAAGAGGTT(3)	mis:3

5' -GUAUUUCAAUUGGAAGAGGUU 3'
    |o|o o||||||||||| o|o 
3' CCGUGUGGUUAACCUUCUGUAG 5'

>GATGTCTTCCAATTGGTGTGCC(2)	AATGTGTAACTTGGAAGATATC(1)	mis:4

5' AAUGUGUAACUUGGAAGAUAUC 3'
     ooooo | ||||||||o||| 
3' CCGUGUGGUUAACCUUCUGUAG 5'

>GATGTCTTCCAATTGGTGTGCC(2)	ATGTGTAACTTGGAAGATATC(1)	mis:4

5' -AUGUGUAACUUGGAAGAUAUC 3'
     ooooo | ||||||||o||| 
3' CCGUGUGGUUAACCUUCUGUAG 5'

>GATGTCTTCCAATTGGTGTGCC(2)	GTGTGGAACTTGGAAGATATC(1)	mis:4

5' -GUGUGGAACUUGGAAGAUAUC 3'
    |oooo  | ||||||||o||| 
3' CCGUGUGGUUAACCUUCUGUAG 5'

>GATGTCTTCCAATTGGTGTGCC(2)	TGTATTTCAATTGGAAGGGGTT(1)	mis:3

5' UGUAUUUCAAUUGGAAGGGGUU 3'
    |o|o o||||||||||o o|o 
3' CCGUGUGGUUAACCUUCUGUAG 5'

>GATGTCTTCCAATTGGTGTGCC(2)	TTCAGGCCGGTTGGAAGATGGT(2)	mis:4

5' UUCAGGCCGGUUGGAAGAUGGU 3'
     || o||oo||||||||oo o 
3' CCGUGUGGUUAACCUUCUGUAG 5'

>ATGTCTTCCAATTGGTGTGCCG(1)	CCTGTATTTCAATTGGAAGAGA(1)	mis:4

5' CCUGUAUUUCAAUUGGAAGAGA- 3'
    | |o|o o||||||||||| |  
3'  GCCGUGUGGUUAACCUUCUGUA 5'

>ATGTCTTCCAATTGGTGTGCCG(1)	CTGTATTTCAATTGGAAGAGG(7)	mis:4

5' CUGUAUUUCAAUUGGAAGAGG- 3'
   | |o|o o||||||||||| o  
3' GCCGUGUGGUUAACCUUCUGUA 5'

>ATGTCTTCCAATTGGTGTGCCG(1)	TGTATTTCAATTGGAAGAGGT(9)	mis:4

5' -UGUAUUUCAAUUGGAAGAGGU 3'
     |o|o o||||||||||| o| 
3' GCCGUGUGGUUAACCUUCUGUA 5'

>ATGTCTTCCAATTGGTGTGCCG(1)	CCTGTATTTCAATTGGAAGAGG(9)	mis:4

5' CCUGUAUUUCAAUUGGAAGAGG- 3'
    | |o|o o||||||||||| o  
3'  GCCGUGUGGUUAACCUUCUGUA 5'

>ATGTCTTCCAATTGGTGTGCCG(1)	CTGTATTTCAATTGGAAGAGTT(1)	mis:4

5' CUGUAUUUCAAUUGGAAGAGUU 3'
   | |o|o o|||||||||||  | 
3' GCCGUGUGGUUAACCUUCUGUA 5'

>ATGTCTTCCAATTGGTGTGCCG(1)	CTGTATTTCAATTGGAAGAGGT(12)	mis:3

5' CUGUAUUUCAAUUGGAAGAGGU 3'
   | |o|o o||||||||||| o| 
3' GCCGUGUGGUUAACCUUCUGUA 5'

>TGTCTTCCAATTGGTGTGCCG(1)	CCTGTATTTCAATTGGAAGAGA(1)	mis:3

5' CCUGUAUUUCAAUUGGAAGAGA 3'
    | |o|o o||||||||||| | 
3'  GCCGUGUGGUUAACCUUCUGU 5'

>TGTCTTCCAATTGGTGTGCCG(1)	CCCTGTATTTCAATTGGAAGAG(2)	mis:4

5' CCCUGUAUUUCAAUUGGAAGAG- 3'
     | |o|o o|||||||||||   
3'   GCCGUGUGGUUAACCUUCUGU 5'

>TGTCTTCCAATTGGTGTGCCG(1)	CTGTATTTCAATTGGAAGAGGT(12)	mis:4

5' CUGUAUUUCAAUUGGAAGAGGU 3'
   | |o|o o||||||||||| o  
3' GCCGUGUGGUUAACCUUCUGU- 5'

>TGTCTTCCAATTGGTGTGCCG(1)	CCTGTATTTCAATTGGAAGAGG(9)	mis:3

5' CCUGUAUUUCAAUUGGAAGAGG 3'
    | |o|o o||||||||||| o 
3'  GCCGUGUGGUUAACCUUCUGU 5'

>TGTCTTCCAATTGGTGTGCCG(1)	CTGTATTTCAATTGGAAGAGG(7)	mis:3

5' CUGUAUUUCAAUUGGAAGAGG 3'
   | |o|o o||||||||||| o 
3' GCCGUGUGGUUAACCUUCUGU 5'

>TGTCTTCCAATTGGTGTGCCG(1)	CCTGTATTTCAATTGGAAGAG(1)	mis:4

5' CCUGUAUUUCAAUUGGAAGAG- 3'
    | |o|o o|||||||||||   
3'  GCCGUGUGGUUAACCUUCUGU 5'

>TGTCTTCCAATTGGTGTGCCG(1)	CAATGTGGCACTTGGAAGATA(1)	mis:4

5' CAAUGUGGCACUUGGAAGAUA 3'
   |  oooo || ||||||||o| 
3' GCCGUGUGGUUAACCUUCUGU 5'

>TGTCTTCCAATTGGTGTGCCG(1)	ACAATGTGGTACTTGGAAGATA(1)	mis:4

5' ACAAUGUGGUACUUGGAAGAUA 3'
    |  oooo o| ||||||||o| 
3'  GCCGUGUGGUUAACCUUCUGU 5'

>TGTCTTCCAATTGGTGTGCCGT(2)	CCTGTATTTCAATTGGAAGAGA(1)	mis:4

5' CCUGUAUUUCAAUUGGAAGAGA 3'
    | |o|o o||||||||||| | 
3' UGCCGUGUGGUUAACCUUCUGU 5'

>TGTCTTCCAATTGGTGTGCCGT(2)	CTGTATTTCAATTGGAAGAGG(7)	mis:4

5' -CUGUAUUUCAAUUGGAAGAGG 3'
    | |o|o o||||||||||| o 
3' UGCCGUGUGGUUAACCUUCUGU 5'

>TGTCTTCCAATTGGTGTGCCGT(2)	CCTGTATTTCAATTGGAAGAGG(9)	mis:4

5' CCUGUAUUUCAAUUGGAAGAGG 3'
    | |o|o o||||||||||| o 
3' UGCCGUGUGGUUAACCUUCUGU 5'

>TGTCTTCCAATTGGTGTGCCGT(2)	ACAATGTGGTACTTGGAAGATA(1)	mis:4

5' ACAAUGUGGUACUUGGAAGAUA 3'
   ||  oooo o| ||||||||o| 
3' UGCCGUGUGGUUAACCUUCUGU 5'

>TGTCTTCCAATTGGTGTGCCGT(2)	GTTCCAGGGCGGTTGGAAGATG(1)	mis:4

5' GUUCCAGGGCGGUUGGAAGAUG 3'
   oo  || o |oo||||||||oo 
3' UGCCGUGUGGUUAACCUUCUGU 5'

>TCTTCCAATTGGTGTGCCGTG(2)	CCTTGTATTTCAATTGGAAGA(1)	mis:3

5' CCUUGUAUUUCAAUUGGAAGA 3'
   | o |o|o o||||||||||| 
3' GUGCCGUGUGGUUAACCUUCU 5'

>TCTTCCAATTGGTGTGCCGTG(2)	CCCTGTATTTCAATTGGAAGA(12)	mis:3

5' CCCUGUAUUUCAAUUGGAAGA 3'
   | | |o|o o||||||||||| 
3' GUGCCGUGUGGUUAACCUUCU 5'

>TCTTCCAATTGGTGTGCCGTG(2)	CCCTGTATTTCAATTGGAAGAG(2)	mis:4

5' CCCUGUAUUUCAAUUGGAAGAG 3'
   | | |o|o o|||||||||||  
3' GUGCCGUGUGGUUAACCUUCU- 5'

>TCTTCCAATTGGTGTGCCGTG(2)	CCCTTGTATTTCAATTGGAAGA(1)	mis:3

5' CCCUUGUAUUUCAAUUGGAAGA 3'
    | o |o|o o||||||||||| 
3'  GUGCCGUGUGGUUAACCUUCU 5'

>TCTTCCAATTGGTGTGCCGTG(2)	TACAATGTGGAAATTGGAAGA(1)	mis:4

5' UACAAUGUGGAAAUUGGAAGA 3'
   o||  oooo  |||||||||| 
3' GUGCCGUGUGGUUAACCUUCU 5'

>TCTTCCAATTGGTGTGCCGTG(2)	CCCCTGTATTTCAATTGGAAG(2)	mis:4

5' CCCCUGUAUUUCAAUUGGAAG- 3'
    | | |o|o o||||||||||  
3'  GUGCCGUGUGGUUAACCUUCU 5'

>TCTTCCAATTGGTGTGCCGTG(2)	CTCCTGTATTTCAATTGGAAG(1)	mis:4

5' CUCCUGUAUUUCAAUUGGAAG- 3'
    o | |o|o o||||||||||  
3'  GUGCCGUGUGGUUAACCUUCU 5'

>TCTTCCAATTGGTGTGCCGTG(2)	GTACAATGTGGAAATTGGAAGA(2)	mis:4

5' GUACAAUGUGGAAAUUGGAAGA 3'
    o||  oooo  |||||||||| 
3'  GUGCCGUGUGGUUAACCUUCU 5'

>TCTTCCAATTGGTGTGCCGTG(2)	GTACGATGTGGAACTTGGAAGA(1)	mis:4

5' GUACGAUGUGGAACUUGGAAGA 3'
    o||| oooo  | |||||||| 
3'  GUGCCGUGUGGUUAACCUUCU 5'

>TCTTCCAATTGGTGTGCCGTA(1)	CCCTGTATTTCAATTGGAAGA(12)	mis:4

5' CCCUGUAUUUCAAUUGGAAGA 3'
     | |o|o o||||||||||| 
3' AUGCCGUGUGGUUAACCUUCU 5'

>TCTTCCAATTGGTGTGCCGTA(1)	CCTTGTATTTCAATTGGAAGA(1)	mis:4

5' CCUUGUAUUUCAAUUGGAAGA 3'
     o |o|o o||||||||||| 
3' AUGCCGUGUGGUUAACCUUCU 5'

>TCTTCCAATTGGTGTGCCGTA(1)	CCCTTGTATTTCAATTGGAAGA(1)	mis:4

5' CCCUUGUAUUUCAAUUGGAAGA 3'
      o |o|o o||||||||||| 
3'  AUGCCGUGUGGUUAACCUUCU 5'

>TCTTCCAATTGGTGTGCCGTA(1)	TACAATGTGGAAATTGGAAGA(1)	mis:4

5' UACAAUGUGGAAAUUGGAAGA 3'
   |||  oooo  |||||||||| 
3' AUGCCGUGUGGUUAACCUUCU 5'

>TCTTCCAATTGGTGTGCCGTA(1)	CTCCTGTATTTCAATTGGAAG(1)	mis:4

5' CUCCUGUAUUUCAAUUGGAAG- 3'
    | | |o|o o||||||||||  
3'  AUGCCGUGUGGUUAACCUUCU 5'

>TCTTCCAATTGGTGTGCCGTA(1)	GTACAATGTGGAAATTGGAAGA(2)	mis:4

5' GUACAAUGUGGAAAUUGGAAGA 3'
    |||  oooo  |||||||||| 
3'  AUGCCGUGUGGUUAACCUUCU 5'

>TCTTCCAATTGGTGTGCCGTGT(1)	CCCTTGTATTTCAATTGGAAGA(1)	mis:4

5' CCCUUGUAUUUCAAUUGGAAGA 3'
    | o |o|o o||||||||||| 
3' UGUGCCGUGUGGUUAACCUUCU 5'

>TCTTCCAATTGGTGTGCCGTGT(1)	CCTTGTATTTCAATTGGAAGA(1)	mis:4

5' -CCUUGUAUUUCAAUUGGAAGA 3'
    | o |o|o o||||||||||| 
3' UGUGCCGUGUGGUUAACCUUCU 5'

>TCTTCCAATTGGTGTGCCGTGT(1)	CCCTGTATTTCAATTGGAAGA(12)	mis:4

5' -CCCUGUAUUUCAAUUGGAAGA 3'
    | | |o|o o||||||||||| 
3' UGUGCCGUGUGGUUAACCUUCU 5'

>TCTTCCAATTGGTGTGCCGTGT(1)	GTACAATGTGGAAATTGGAAGA(2)	mis:4

5' GUACAAUGUGGAAAUUGGAAGA 3'
   oo||  oooo  |||||||||| 
3' UGUGCCGUGUGGUUAACCUUCU 5'

>CTTCCAATTGGTGTGCCGTGT(3)	CTCCTGTATTTCAATTGGAAG(1)	mis:4

5' CUCCUGUAUUUCAAUUGGAAG 3'
    o | |o|o o|||||||||| 
3' UGUGCCGUGUGGUUAACCUUC 5'

>CTTCCAATTGGTGTGCCGTGT(3)	CCCCTGTATTTCAATTGGAAG(2)	mis:4

5' CCCCUGUAUUUCAAUUGGAAG 3'
    | | |o|o o|||||||||| 
3' UGUGCCGUGUGGUUAACCUUC 5'

>CTTCCAATTGGTGTGCCGTGT(3)	ACATGGCGGACGAGAAGGAAG(1)	mis:4

5' ACAUGGCGGACGAGAAGGAAG 3'
   |||o|||o || |o  ||||| 
3' UGUGCCGUGUGGUUAACCUUC 5'

>CTTCCAATTGGTGTGCCGTGT(3)	ACATGGAGCACGAGAAGGAAG(1)	mis:4

5' ACAUGGAGCACGAGAAGGAAG 3'
   |||o|| o||| |o  ||||| 
3' UGUGCCGUGUGGUUAACCUUC 5'

>CTTCCAATTGGTGTGCCGTGT(3)	ACATGGAGGACCAGAAGGAAG(2)	mis:4

5' ACAUGGAGGACCAGAAGGAAG 3'
   |||o|| o ||||o  ||||| 
3' UGUGCCGUGUGGUUAACCUUC 5'

>CTTCCAATTGGTGTGCCGTGT(3)	CACATGGAGGACGAGTAGGAAG(1)	mis:4

5' CACAUGGAGGACGAGUAGGAAG 3'
    |||o|| o || |o| ||||| 
3'  UGUGCCGUGUGGUUAACCUUC 5'

>CTTCTAATTGGTGTGCCGTGT(1)	CTCCTGTATTTCAATTGGAAG(1)	mis:4

5' CUCCUGUAUUUCAAUUGGAAG 3'
    o | |o|o o|||||o|||| 
3' UGUGCCGUGUGGUUAAUCUUC 5'

>CTTCTAATTGGTGTGCCGTGT(1)	CCCCTGTATTTCAATTGGAAG(2)	mis:4

5' CCCCUGUAUUUCAAUUGGAAG 3'
    | | |o|o o|||||o|||| 
3' UGUGCCGUGUGGUUAAUCUUC 5'

>CTTTCAATTGGTGTGCCGTGT(1)	CCCCTGTATTTCAATTGGAAG(2)	mis:4

5' CCCCUGUAUUUCAAUUGGAAG 3'
    | | |o|o o||||||o||| 
3' UGUGCCGUGUGGUUAACUUUC 5'

>CTTTCAATTGGTGTGCCGTGT(1)	CTCCTGTATTTCAATTGGAAG(1)	mis:4

5' CUCCUGUAUUUCAAUUGGAAG 3'
    o | |o|o o||||||o||| 
3' UGUGCCGUGUGGUUAACUUUC 5'

>CAATTGGTGTGCCGTGTTGTG(7)	TCCGGTATGGGACAGCAATTA(8)	mis:4

5' UCCGGUAUGGGACAGCAAUUA 3'
   o |ooo|o|| ||| |||||  
3' GUGUUGUGCCGUGUGGUUAAC 5'

>CAATTGGTGTGCCGTGTTGTG(7)	CTCCGGTATGGGACAGCAATT(10)	mis:4

5' CUCCGGUAUGGGACAGCAAUU- 3'
    o |ooo|o|| ||| |||||  
3'  GUGUUGUGCCGUGUGGUUAAC 5'

>CAATTGGTGTGCCGTGTTGTG(7)	CTCCGGTATGGGACAGCAATTA(1)	mis:4

5' CUCCGGUAUGGGACAGCAAUUA 3'
    o |ooo|o|| ||| |||||  
3'  GUGUUGUGCCGUGUGGUUAAC 5'

>CAATTGGTGTGCCGTGTTGTG(7)	CCTCCGGTATGGGACAGCAATT(2)	mis:4

5' CCUCCGGUAUGGGACAGCAAUU- 3'
     o |ooo|o|| ||| |||||  
3'   GUGUUGUGCCGUGUGGUUAAC 5'

>AATTGGTGTGCCGTGTTGTGC(6)	CTCCGGTATGGGACAGCAATT(10)	mis:4

5' CUCCGGUAUGGGACAGCAAUU 3'
    o |ooo|o|| ||| ||||| 
3' CGUGUUGUGCCGUGUGGUUAA 5'

>AATTGGTGTGCCGTGTTGTGC(6)	CCTCCGGTATGGGACAGCAATT(2)	mis:4

5' CCUCCGGUAUGGGACAGCAAUU 3'
     o |ooo|o|| ||| ||||| 
3'  CGUGUUGUGCCGUGUGGUUAA 5'

>AATTGGTGTGCCGTGTTGTGCT(5)	GGTATGGGACAGCAATTATTT(34)	mis:4

5' GGUAUGGGACAGCA-AUUAUUU 3'
   o|o|ooo || ||| |oo| || 
3' UCGUGUUGUGCCGUGUGGUUAA 5'

>ATTGGTGTCCCGTGTTGTGCT(1)	GGGGAATCACGGGGCACCTGT(2)	mis:4

5' GGGGAAUCACGGGGCACCUGU 3'
   o| o | ||||||o|||| o| 
3' UCGUGUUGUGCCCUGUGGUUA 5'

>ATTGGTGTCCCGTGTTGTGCT(1)	CCTCTGGTATGGGACAGCAAT(1)	mis:4

5' CCUCUGGUAUGGGACAGCAAU 3'
     o oooo|o|||||| |||| 
3' UCGUGUUGUGCCCUGUGGUUA 5'

>ATTGGTGTCCCGTGTTGTGCT(1)	CCTCCGGTATGGGACAGCAAT(9)	mis:4

5' CCUCCGGUAUGGGACAGCAAU 3'
     o |ooo|o|||||| |||| 
3' UCGUGUUGUGCCCUGUGGUUA 5'

>ATTGGTGTCCCGTGTTGTGCT(1)	ACCTCCGGTATGGGACAGCAAT(2)	mis:4

5' ACCUCCGGUAUGGGACAGCAAU 3'
      o |ooo|o|||||| |||| 
3'  UCGUGUUGUGCCCUGUGGUUA 5'

>ATTGGTGTCCCGTGTTGTGCT(1)	CAGCAAAACAAGCGTTACCGGT(2)	mis:4

5' CAGCAAAACAAGCGUUACCGGU 3'
    |||| |||| | | o|||oo| 
3'  UCGUGUUGUGCCCUGUGGUUA 5'

>ATTGGTGTGCCGTGTTGTGCTG(12)	CGGCATGGGACAGCAATTATT(1)	mis:4

5' CGGCAUGGGACAGCA-AUUAUU 3'
   |o|||ooo || ||| |oo| | 
3' GUCGUGUUGUGCCGUGUGGUUA 5'

>ATTGGTGTGCCGTGTTGTGCTG(12)	CCGGCATGGGACAGCAATTATT(1)	mis:4

5' CCGGCAUGGGACAGCA-AUUAUU 3'
    |o|||ooo || ||| |oo| | 
3'  GUCGUGUUGUGCCGUGUGGUUA 5'

>ATTGGTGTGCCGTGTTGTGCTG(12)	CAGTATGGGACAGCAATTATT(1)	mis:4

5' CAGUAUGGGACAGCA-AUUAUU 3'
   |||o|ooo || ||| |oo| | 
3' GUCGUGUUGUGCCGUGUGGUUA 5'

>TTGGTGTGCCGTGTTGTGCTG(4)	TTTCGTGGACACTGAATACCAA(1)	mis:4

5' UUUCGUG-GACACUGAAUACCAA 3'
     o |oo o|||| | |o||||| 
3'   GUCGUGUUGUGCCGUGUGGUU 5'

>ATTGGTGTGTCGTGTTGTGCTG(1)	CAGGACAACATATGCAGCGAA(1)	mis:4

5' CAGGACAACAU-AUGCAGCGAA 3'
   ||| ||||||o |oo|| |o|  
3' GUCGUGUUGUGCUGUGUGGUUA 5'

>TTGGTGTTCCGTGTTGTGCTG(1)	TCCATGGACACTGAATACCAA(1)	mis:4

5' UCCAUG-GACACUGAAUACCAA 3'
    |  oo o|||| |||o||||| 
3'  GUCGUGUUGUGCCUUGUGGUU 5'

>TTGGTGTTCCGTGTTGTGCTG(1)	TCGTGGACACTGAATACCAAC(1)	mis:4

5' UCGUG-GACACUGAAUACCAAC 3'
   o |oo o|||| |||o|||||  
3' GUCGUGUUGUGCCUUGUGGUU- 5'

>TTGGTGTTCCGTGTTGTGCTG(1)	TTTCGTGGACACTGAATACCAA(1)	mis:3

5' UUUCGUG-GACACUGAAUACCAA 3'
     o |oo o|||| |||o||||| 
3'   GUCGUGUUGUGCCUUGUGGUU 5'

>TTGGTGTTCCGTGTTGTGCTG(1)	TTTCATGGACACTGAATACCAA(37)	mis:4

5' UUUCAUGGACACUGAAUACCAA 3'
   o  ||o o|||| |||o||||| 
3' GUCGUG-UUGUGCCUUGUGGUU 5'

>TTGGTGTTCCGTGTTGTGCTG(1)	CAGCAAAACAAGCGTCACCGG(3)	mis:4

5' CAGCAAAACAAGCGUCACCGG 3'
   ||||| |||| | o ||||oo 
3' GUCGUGUUGUGCCUUGUGGUU 5'

>TTGGTGTTCCGTGTTGTGCTG(1)	AGGCACAATGTGGAACTTGGA(1)	mis:3

5' AGGCACAAUGUGGAACUUGGA 3'
    o||||||ooo||||| o o| 
3' GUCGUGUUGUGCCUUGUGGUU 5'

>TTGGTGTTCCGTGTTGTGCTG(1)	TTTCATGGACATTGAATACCAA(1)	mis:4

5' UUUCAUGGACAUUGAAUACCAA 3'
   o  ||o o|||o |||o||||| 
3' GUCGUG-UUGUGCCUUGUGGUU 5'

>TTGGTGTTCCGTGTTGTGCTG(1)	GCAGCAAAACAAGCGTTACCGG(14)	mis:4

5' GCAGCAAAACAAGCGUUACCGG 3'
    ||||| |||| | o o|||oo 
3'  GUCGUGUUGUGCCUUGUGGUU 5'

>TTGGTGTTCCGTGTTGTGCTG(1)	TAGGTACAATATGGAACTTGGA(1)	mis:3

5' UAGGUACAAUAUGGAACUUGGA 3'
     o|o||||o|o||||| o o| 
3'  GUCGUGUUGUGCCUUGUGGUU 5'

>TTGGTGTTCCGTGTTGTGCTG(1)	CAGCAAAACAAGCGTTACCGG(151)	mis:4

5' CAGCAAAACAAGCGUUACCGG 3'
   ||||| |||| | o o|||oo 
3' GUCGUGUUGUGCCUUGUGGUU 5'

>TTGGTGTTCCGTGTTGTGCTG(1)	CAGCAAAACAAGCGTTACTGG(1)	mis:4

5' CAGCAAAACAAGCGUUACUGG 3'
   ||||| |||| | o o||ooo 
3' GUCGUGUUGUGCCUUGUGGUU 5'

>TTGGTGTTCCGTGTTGTGCTG(1)	TAGGTACAATGCGGAACTTGG(1)	mis:4

5' UAGGUACAAUGCGGAACUUGG- 3'
     o|o||||oo|||||| o o  
3'  GUCGUGUUGUGCCUUGUGGUU 5'

>TTGGTGTTCCGTGTTGTGCTG(1)	TAGGTACAATATGGAACTTGG(1)	mis:4

5' UAGGUACAAUAUGGAACUUGG- 3'
     o|o||||o|o||||| o o  
3'  GUCGUGUUGUGCCUUGUGGUU 5'

>TTGGTGTTCCGTGTTGTGCTG(1)	CAGCAAAACAAGCGTTATCGG(1)	mis:4

5' CAGCAAAACAAGCGUUAUCGG 3'
   ||||| |||| | o o|o|oo 
3' GUCGUGUUGUGCCUUGUGGUU 5'

>TTGGTGTGCCGTGTTGTGCTGA(6)	TTTCGTGGACACTGAATACCAA(1)	mis:4

5' UUUCGUG-GACACUGAAUACCAA 3'
    |o |oo o|||| | |o||||| 
3'  AGUCGUGUUGUGCCGUGUGGUU 5'

>TTGGTGTGCCGTGTTGTGCTGA(6)	TCGGCAAAACGACGTGCATCAA(1)	mis:3

5' UCGGCAAAACGACGUGCAUCAA 3'
   ||o||| |||o  |oo||o||| 
3' AGUCGUGUUGUGCCGUGUGGUU 5'

>GGTGTGCCGTGTTGTGCTGAG(1)	ACTAAGCGCACCATGTTACAGC(1)	mis:4

5' ACUAAGCGCACCAUGUUACAGC 3'
    || |||o|| ||o| o||| | 
3'  GAGUCGUGUUGUGCCGUGUGG 5'

>TGGTGTGCTGTGTTGTGCTGAG(1)	TCTAAGGGTGACACAGCACCTA(1)	mis:3

5' UCUAAGGGUGACACAGCAC-CUA 3'
    || || ooo||||||||| |o| 
3'  GAGUCGUGUUGUGUCGUGUGGU 5'

>GTGTGCCGTGTTGTGCTGAGA(21)	ATCTCAGATACGACGCGGCAGA(1)	mis:3

5' AUCUCAGAUACGACGCGGCAGA- 3'
    |||||| o||o||o||||| |  
3'  AGAGUC-GUGUUGUGCCGUGUG 5'

>GTGTGCCGTGTTGTGCTGACA(1)	ATCTCAGATACGACGCGGCAGA(1)	mis:4

5' AUCUCAGAUACGACGCGGCAGA- 3'
    | |||| o||o||o||||| |  
3'  ACAGUC-GUGUUGUGCCGUGUG 5'

>GTGTGCCGTGTTGTGCTTAGA(1)	TCTAAGGGTGACACAGCACCTA(1)	mis:4

5' UCUAAGGGUGACACAGCACCUA 3'
   |||||| ooo|||| |||| o  
3' AGAUUCGUGUUGUGCCGUGUG- 5'

>GTGTGCCGTGTTGTGCTTAGA(1)	ACTCTAGGTACAATGTGGAACT(3)	mis:3

5' ACUCUAGGUACAAUGUGGAACU- 3'
     ||||o|o||||ooo|| ||   
3'   AGAUUCGUGUUGUGCCGUGUG 5'

>GTGTGCCGTGTTGTGCTTAGA(1)	TCTAAGGGTGACCCAGCACCT(1)	mis:4

5' UCUAAGGGUGACCCAGCACCU 3'
   |||||| ooo|| | |||| o 
3' AGAUUCGUGUUGUGCCGUGUG 5'

>GTGTGCCGTGTTGTGCTTAGA(1)	TCTAGGTACAATGTGGAACTT(2)	mis:2

5' UCUAGGUACAAUGUGGAACUU 3'
   ||||o|o||||ooo|| || o 
3' AGAUUCGUGUUGUGCCGUGUG 5'

>GTGTGCCGTGTTGTGCTTAGA(1)	ACTAAGCGCAGAATGTTACAG(1)	mis:4

5' ACUAAGCGCAGAAUGUUACAG 3'
    ||||||o||o |o| o|||  
3' AGAUUCGUGUUGUGCCGUGUG 5'

>GTGTGCCGTGTTGTGCTTAGA(1)	TTTAAGCGGGTACAGGGAACAC(1)	mis:4

5' UUUAAGCGGGUACAGGGAACAC 3'
   |o|||||o o ||| || |||| 
3' AGAUUCGUGU-UGUGCCGUGUG 5'

>GTGTGCCGTGTTGTGCTGAGAT(13)	ATCTCAGATACGACAGGGCAGA(1)	mis:4

5' AUCUCAGAUACGACAGGGCAGA- 3'
   ||||||| o||o||| |||| |  
3' UAGAGUC-GUGUUGUGCCGUGUG 5'

>TGTGCCGTGTTGTGCTGAGCT(2)	ATCTCAGATACGACAGGGCAGA(1)	mis:4

5' AUCUCAGAUACGACAGGGCAGA 3'
   | ||||| o||o||| |||| | 
3' UCGAGUC-GUGUUGUGCCGUGU 5'

>TGTGCCGTGTTGTGCTGAGCT(2)	ATCTCAGATACGACGCGGCAGA(1)	mis:3

5' AUCUCAGAUACGACGCGGCAGA 3'
   | ||||| o||o||o||||| | 
3' UCGAGUC-GUGUUGUGCCGUGU 5'

>TGTGCCGTGGTGTGCTGAGAT(1)	TCGTCGCAGGACACCATATGCA(4)	mis:4

5' UCGUCGCAGGACACCAU-AUGCA 3'
     o|| ||| ||||||o  oo|| 
3'   UAGAGUCGUGUGGUGCCGUGU 5'

>TGTGCCGTGGTGTGCTGAGAT(1)	CGTCGCAGGACACCATATGCA(12)	mis:4

5' CGUCGCAGGACACCAU-AUGCA 3'
    o|| ||| ||||||o  oo|| 
3'  UAGAGUCGUGUGGUGCCGUGU 5'

>TGTGCCGTGGTGTGCTGAGAT(1)	GACTAAGCGCACAATGTTACA(18)	mis:4

5' GACUAAGCGCACAAUGUUACA 3'
   o || |||o||| |o| o||| 
3' UAGAGUCGUGUGGUGCCGUGU 5'

>TGTGCCGTGGTGTGCTGAGAT(1)	GGACTAAGCGCACAATGTTACA(1)	mis:4

5' GGACUAAGCGCACAAUGUUACA 3'
    o || |||o||| |o| o||| 
3'  UAGAGUCGUGUGGUGCCGUGU 5'

>TGTGCCGTGGTGTGCTGAGAT(1)	CAAGTTAATAAACCATGGCACG(1)	mis:4

5' CAAGUUAAUAAACCAUGGCACG 3'
    |  |o| o| ||||o|||||o 
3'  UAGAGUCGUGUGGUGCCGUGU 5'

>TGTGCCGTTTTGTGCTGAGAT(1)	GACTAAGCGCACAATGTTACA(18)	mis:4

5' GACUAAGCGCACAAUGUUACA 3'
   o || |||o|| ||o| o||| 
3' UAGAGUCGUGUUUUGCCGUGU 5'

>TGTGCCGTTTTGTGCTGAGAT(1)	GGACTAAGCGCACAATGTTACA(1)	mis:4

5' GGACUAAGCGCACAAUGUUACA 3'
    o || |||o|| ||o| o||| 
3'  UAGAGUCGUGUUUUGCCGUGU 5'

>TGTGCCGTGTTGTGCTGAGATA(3)	TATCTCAGTTACGACGGGGCAG(1)	mis:4

5' UAUCUCAGUUACGACGGGGCAG- 3'
   |||||||| o||o||o ||||   
3' AUAGAGUC-GUGUUGUGCCGUGU 5'

>TGTGCCGTGTTGTGCTGAGATA(3)	TATCTCAGATACGACGGTGCAG(2)	mis:4

5' UAUCUCAG-AUACGACGGUGCAG 3'
   |||||||| |o|  ||||oo||  
3' AUAGAGUCGUGUUGUGCCGUGU- 5'

>TGTGCCGTGTTGTGCTGAGATA(3)	TATCTCAGATACGACGGGGCAA(2)	mis:4

5' UAUCUCAGAUACGACGGGGCAA- 3'
   |||||||| o||o||o ||||   
3' AUAGAGUC-GUGUUGUGCCGUGU 5'

>TGTGCCGTGTTGTGCTGAGATA(3)	TATCTCAGATACGACGTGGCAG(3)	mis:3

5' UAUCUCAGAUACGACGUGGCAG- 3'
   |||||||| o||o||oo||||   
3' AUAGAGUC-GUGUUGUGCCGUGU 5'

>TGTGCCGTGTTGTGCTGAGATA(3)	TATCTCAGATACGACGGGGCAG(461)	mis:4

5' UAUCUCAGAUACGACGGGGCAG- 3'
   |||||||| o||o||o ||||   
3' AUAGAGUC-GUGUUGUGCCGUGU 5'

>TGTGCCGTGTTGTGCTGAGATA(3)	TATCTCAGATACTACGGGGCAG(1)	mis:4

5' UAUCUCAG-AUACUACGGGGCAG 3'
   |||||||| |o| o|||| o||  
3' AUAGAGUCGUGUUGUGCCGUGU- 5'

>TGTGCCGTGTTGTGCTGAGATA(3)	TATCTCAGATACGACGGGGTAG(3)	mis:4

5' UAUCUCAGAUACGACGGGGUAG- 3'
   |||||||| o||o||o ||o|   
3' AUAGAGUC-GUGUUGUGCCGUGU 5'

>TGTGCCGTGTTGTGCTGAGATA(3)	TATCTCAGGTACGACGGGGCAG(2)	mis:4

5' UAUCUCAGGUACGACGGGGCAG- 3'
   ||||||| |o||o||o ||||   
3' AUAGAGU-CGUGUUGUGCCGUGU 5'

>TGTGCCGTGTTGTGCTGAGATA(3)	TATCTCAGATATGACGGGGCAG(2)	mis:4

5' UAUCUCAGAUAUGACGGGGCAG- 3'
   |||||||| o|oo||o ||||   
3' AUAGAGUC-GUGUUGUGCCGUGU 5'

>TGTGCCGTGTTGTGCTGAGATA(3)	TATCTCAGATACGACGGCGCA(1)	mis:3

5' UAUCUCAG-AUACGACGGCGCA 3'
   |||||||| |o|  |||||o|| 
3' AUAGAGUCGUGUUGUGCCGUGU 5'

>TGTGCCGTGTTGTGCTGAGATA(3)	TATCTCAGATACGACGGTGCA(1)	mis:3

5' UAUCUCAG-AUACGACGGUGCA 3'
   |||||||| |o|  ||||oo|| 
3' AUAGAGUCGUGUUGUGCCGUGU 5'

>TGTGCCGTGTTGTGCTGAGATA(3)	TATCTCAGATACCACGGGGCA(1)	mis:3

5' UAUCUCAG-AUACCACGGGGCA 3'
   |||||||| |o| ||||| o|| 
3' AUAGAGUCGUGUUGUGCCGUGU 5'

>GTGCCGTGTTGTGCTGAGATA(11)	TATCTCAGATACGACGTGGCA(3)	mis:2

5' UAUCUCAGAUACGACGUGGCA- 3'
   |||||||| o||o||oo||||  
3' AUAGAGUC-GUGUUGUGCCGUG 5'

>GTGCCGTGTTGTGCTGAGATA(11)	TATCTCAGATACGACGGGGCA(404)	mis:3

5' UAUCUCAGAUACGACGGGGCA- 3'
   |||||||| o||o||o ||||  
3' AUAGAGUC-GUGUUGUGCCGUG 5'

>GTGCCGTGTTGTGCTGAGATA(11)	TATCTCAGATACGACGGGGTA(1)	mis:3

5' UAUCUCAGAUACGACGGGGUA- 3'
   |||||||| o||o||o ||o|  
3' AUAGAGUC-GUGUUGUGCCGUG 5'

>GTGCCGTGTTGTGCTGAGATA(11)	ATATCTCAGATAGGACGGGGC(1)	mis:3

5' AUAUCUCAG-AUAGGACGGGGC 3'
    |||||||| |o|o |||| o| 
3'  AUAGAGUCGUGUUGUGCCGUG 5'

>GTGCCGTGTTGTGCTGAGATA(11)	TATCTCAGATACGACGGGGCT(2)	mis:4

5' UAUCUCAGAUACGACGGGGCU- 3'
   |||||||| o||o||o |||   
3' AUAGAGUC-GUGUUGUGCCGUG 5'

>GTGCCGTGTTGTGCTGAGATA(11)	TATCTCAGATATGACGGGGCA(3)	mis:3

5' UAUCUCAGAUAUGACGGGGCA- 3'
   |||||||| o|oo||o ||||  
3' AUAGAGUC-GUGUUGUGCCGUG 5'

>GTGCCGTGTTGTGCTGAGATA(11)	TATCTCAGATACGACGGGGCG(1)	mis:3

5' UAUCUCAGAUACGACGGGGCG- 3'
   |||||||| o||o||o |||o  
3' AUAGAGUC-GUGUUGUGCCGUG 5'

>GTGCCGTGTTGTGCTGAGATA(11)	TATCTCAGATACGACGGGGCC(3)	mis:4

5' UAUCUCAGAUACGACGGGGCC- 3'
   |||||||| o||o||o |||   
3' AUAGAGUC-GUGUUGUGCCGUG 5'

>GTGCCGTGTTGTGCTGAGATA(11)	TATCTCAGATACGACGGGCCA(1)	mis:4

5' UAUCUCAGAUACGACGGGCCA- 3'
   |||||||| o||o||o | ||  
3' AUAGAGUC-GUGUUGUGCCGUG 5'

>GTGCCGTGTTGTGCTGAGATA(11)	TATCTCAGATACGACGGCGCA(1)	mis:4

5' UAUCUCAG-AUACGACGGCGCA 3'
   |||||||| |o|  |||||o|  
3' AUAGAGUCGUGUUGUGCCGUG- 5'

>GTGCCGTGTTGTGCTGAGATA(11)	TATCTCAGATACGACGGGTCA(1)	mis:4

5' UAUCUCAGAUACGACGGGUCA- 3'
   |||||||| o||o||o | ||  
3' AUAGAGUC-GUGUUGUGCCGUG 5'

>GTGCCGTGTTGTGCTGAGATA(11)	TATCTCAGATACCACGGGGCA(1)	mis:4

5' UAUCUCAGAUACCACGGGGCA- 3'
   |||||||| o|| ||o ||||  
3' AUAGAGUC-GUGUUGUGCCGUG 5'

>GTGCCGTGTTGTGCTGAGATA(11)	TATCTCAGATACGACGGTGCA(1)	mis:4

5' UAUCUCAGAUACGACGGUGCA- 3'
   |||||||| o||o||o  |||  
3' AUAGAGUC-GUGUUGUGCCGUG 5'

>GTGCCGTGTTGTGCTGAGATA(11)	TATCTCAGATACGACGAGGCA(1)	mis:3

5' UAUCUCAGAUACGACGAGGCA- 3'
   |||||||| o||o||o ||||  
3' AUAGAGUC-GUGUUGUGCCGUG 5'

>GTGCCGTGTTGTGCTGAGATA(11)	TATCTCAGATACGACAGGGCA(1)	mis:3

5' UAUCUCAGAUACGACAGGGCA- 3'
   |||||||| o||o||| ||||  
3' AUAGAGUC-GUGUUGUGCCGUG 5'

>GTGCCGTGTTGTGCTGAGATA(11)	TATCTCAGATACGACTGGGCA(1)	mis:4

5' UAUCUCAGAUACGACUGGGCA- 3'
   |||||||| o||o||  ||||  
3' AUAGAGUC-GUGUUGUGCCGUG 5'

>GTGCCGTGTTGTGCTGAGATA(11)	TATCTCAGATACGACCGGGCA(1)	mis:4

5' UAUCUCAGAUACGACCGGGCA- 3'
   |||||||| o||o||  ||||  
3' AUAGAGUC-GUGUUGUGCCGUG 5'

>GTGCCGTGTTGTGCTGAGATA(11)	TATCTCAGGTACGACGGGGCAG(2)	mis:3

5' UAUCUCAGGUACGACGGGGCAG 3'
   ||||||| |o||o||o ||||  
3' AUAGAGU-CGUGUUGUGCCGUG 5'

>GTGCCGTGTTGTGCTGAGATA(11)	ATATCTCAGATACGACGGGGCA(86)	mis:3

5' AUAUCUCAGAUACGACGGGGCA- 3'
    |||||||| o||o||o ||||  
3'  AUAGAGUC-GUGUUGUGCCGUG 5'

>GTGCCGTGTTGTGCTGAGATA(11)	ATATCTCAGATACGACGGGGAA(1)	mis:4

5' AUAUCUCAGAUACGACGGGGAA- 3'
    |||||||| o||o||o || |  
3'  AUAGAGUC-GUGUUGUGCCGUG 5'

>GTGCCGTGTTGTGCTGAGATA(11)	TATCTCAGATACGACGGGGCAG(461)	mis:3

5' UAUCUCAGAUACGACGGGGCAG 3'
   |||||||| o||o||o ||||  
3' AUAGAGUC-GUGUUGUGCCGUG 5'

>GTGCCGTGTTGTGCTGAGATA(11)	ATATCTCAGATACGACGGGGCC(2)	mis:4

5' AUAUCUCAGAUACGACGGGGCC- 3'
    |||||||| o||o||o |||   
3'  AUAGAGUC-GUGUUGUGCCGUG 5'

>GTGCCGTGTTGTGCTGAGATA(11)	TATCTCAGTTACGACGGGGCAG(1)	mis:3

5' UAUCUCAGUUACGACGGGGCAG 3'
   |||||||| o||o||o ||||  
3' AUAGAGUC-GUGUUGUGCCGUG 5'

>GTGCCGTGTTGTGCTGAGATA(11)	ATATCTCAGATACGACGGGGCT(2)	mis:4

5' AUAUCUCAGAUACGACGGGGCU- 3'
    |||||||| o||o||o |||   
3'  AUAGAGUC-GUGUUGUGCCGUG 5'

>GTGCCGTGTTGTGCTGAGATA(11)	TATCTCAGATACGACGGGGCAA(2)	mis:3

5' UAUCUCAGAUACGACGGGGCAA 3'
   |||||||| o||o||o ||||  
3' AUAGAGUC-GUGUUGUGCCGUG 5'

>GTGCCGTGTTGTGCTGAGATA(11)	TATCTCAGATACGAAGGGGCAG(1)	mis:4

5' UAUCUCAGAUACGAAGGGGCAG 3'
   |||||||| o||o| o ||||  
3' AUAGAGUC-GUGUUGUGCCGUG 5'

>GTGCCGTGTTGTGCTGAGATA(11)	TATCTCAGATACGACGGGGTAG(3)	mis:3

5' UAUCUCAGAUACGACGGGGUAG 3'
   |||||||| o||o||o ||o|  
3' AUAGAGUC-GUGUUGUGCCGUG 5'

>GTGCCGTGTTGTGCTGAGATA(11)	TATCTCAGATACGACGGGGCCG(3)	mis:4

5' UAUCUCAGAUACGACGGGGCCG 3'
   |||||||| o||o||o |||   
3' AUAGAGUC-GUGUUGUGCCGUG 5'

>GTGCCGTGTTGTGCTGAGATA(11)	TATCTCAGATACGACGTGGCAG(3)	mis:2

5' UAUCUCAGAUACGACGUGGCAG 3'
   |||||||| o||o||oo||||  
3' AUAGAGUC-GUGUUGUGCCGUG 5'

>GTGCCGTGTTGTGCTGAGATA(11)	TATCTCAGATACGACGGTGCAG(2)	mis:4

5' UAUCUCAGAUACGACGGUGCAG 3'
   |||||||| o||o||o  |||  
3' AUAGAGUC-GUGUUGUGCCGUG 5'

>GTGCCGTGTTGTGCTGAGATA(11)	TATCTCAGATATGACGGGGCAG(2)	mis:3

5' UAUCUCAGAUAUGACGGGGCAG 3'
   |||||||| o|oo||o ||||  
3' AUAGAGUC-GUGUUGUGCCGUG 5'

>GTGCCGTGTTGTGCTGAGATA(11)	TATCTCAGATACTACGGGGCAG(1)	mis:4

5' UAUCUCAGAUACUACGGGGCAG 3'
   |||||||| o|| ||o ||||  
3' AUAGAGUC-GUGUUGUGCCGUG 5'

>GTGCCGTGTTGTGCTGAGATA(11)	GATATCTCAGATACGACGGTGC(1)	mis:3

5' GAUAUCUCAG-AUACGACGGUGC 3'
     |||||||| |o|  ||||oo| 
3'   AUAGAGUCGUGUUGUGCCGUG 5'

>GTGCCGTGTTGTGCTGAGATA(11)	ATATCTCAGATATGACGGGGCA(2)	mis:3

5' AUAUCUCAGAUAUGACGGGGCA- 3'
    |||||||| o|oo||o ||||  
3'  AUAGAGUC-GUGUUGUGCCGUG 5'

>TGTGCCTTGTTGTGCTGAGATA(1)	TATCTCAGATACGACGGGGCAA(2)	mis:3

5' UAUCUCAGAUACGACGGGGCAA- 3'
   |||||||| o||o||oo||||   
3' AUAGAGUC-GUGUUGUUCCGUGU 5'

>TGTGCCTTGTTGTGCTGAGATA(1)	TATCTCAGATACGACGGTGCAG(2)	mis:4

5' UAUCUCAGAUACGACGGUGCAG- 3'
   |||||||| o||o||oo |||   
3' AUAGAGUC-GUGUUGUUCCGUGU 5'

>TGTGCCTTGTTGTGCTGAGATA(1)	TATCTCAGATACGACGGGGCCG(3)	mis:4

5' UAUCUCAGAUACGACGGGGCCG- 3'
   |||||||| o||o||oo|||    
3' AUAGAGUC-GUGUUGUUCCGUGU 5'

>TGTGCCTTGTTGTGCTGAGATA(1)	TATCTCAGATACGACGGGGCAG(461)	mis:3

5' UAUCUCAGAUACGACGGGGCAG- 3'
   |||||||| o||o||oo||||   
3' AUAGAGUC-GUGUUGUUCCGUGU 5'

>TGTGCCTTGTTGTGCTGAGATA(1)	TATCTCAGATACGACGTGGCAG(3)	mis:4

5' UAUCUCAGAUACGACGUGGCAG- 3'
   |||||||| o||o||o ||||   
3' AUAGAGUC-GUGUUGUUCCGUGU 5'

>TGTGCCTTGTTGTGCTGAGATA(1)	TATCTCAGATACGACGGGGTAG(3)	mis:3

5' UAUCUCAGAUACGACGGGGUAG- 3'
   |||||||| o||o||oo||o|   
3' AUAGAGUC-GUGUUGUUCCGUGU 5'

>TGTGCCTTGTTGTGCTGAGATA(1)	TATCTCAGATACGAAGGGGCAG(1)	mis:4

5' UAUCUCAGAUACGAAGGGGCAG- 3'
   |||||||| o||o| oo||||   
3' AUAGAGUC-GUGUUGUUCCGUGU 5'

>TGTGCCTTGTTGTGCTGAGATA(1)	TATCTCAGTTACGACGGGGCAG(1)	mis:3

5' UAUCUCAGUUACGACGGGGCAG- 3'
   |||||||| o||o||oo||||   
3' AUAGAGUC-GUGUUGUUCCGUGU 5'

>TGTGCCTTGTTGTGCTGAGATA(1)	TATCTCAGATATGACGGGGCAG(2)	mis:3

5' UAUCUCAGAUAUGACGGGGCAG- 3'
   |||||||| o|oo||oo||||   
3' AUAGAGUC-GUGUUGUUCCGUGU 5'

>TGTGCCTTGTTGTGCTGAGATA(1)	TATCTCAGATACTACGGGGCAG(1)	mis:4

5' UAUCUCAGAUACUACGGGGCAG- 3'
   |||||||| o|| ||oo||||   
3' AUAGAGUC-GUGUUGUUCCGUGU 5'

>TGCCGTGTTGTGCTGAGATAT(20)	AGATATCTCAGATACGACGGGA(1)	mis:4

5' AGAUAUCUCAG-AUACGACGGGA 3'
     ||||||||| |o|  |||| | 
3'   UAUAGAGUCGUGUUGUGCCGU 5'

>TGCCGTGTTGTGCTGAGATAT(20)	GATATCTCAGATACGCCGGGGC(1)	mis:4

5' GAUAUCUCAGAUACGCCGGGGC- 3'
    ||||||||| o||o |o |||  
3'  UAUAGAGUC-GUGUUGUGCCGU 5'

>TGCCGTGTTGTGCTGAGATAT(20)	ATATCTCAGATACGACGGGGCT(2)	mis:3

5' AUAUCUCAGAUACGACGGGGCU 3'
   ||||||||| o||o||o |||  
3' UAUAGAGUC-GUGUUGUGCCGU 5'

>TGCCGTGTTGTGCTGAGATAT(20)	GATATCTCAGATACGACGGTGC(1)	mis:4

5' GAUAUCUCAGAUACGACGGUGC- 3'
    ||||||||| o||o||o  ||  
3'  UAUAGAGUC-GUGUUGUGCCGU 5'

>TGCCGTGTTGTGCTGAGATAT(20)	ATATCTCAGATACGACGGGGCA(86)	mis:2

5' AUAUCUCAGAUACGACGGGGCA 3'
   ||||||||| o||o||o |||| 
3' UAUAGAGUC-GUGUUGUGCCGU 5'

>TGCCGTGTTGTGCTGAGATAT(20)	ATATCTCAGATACGACGGGGCC(2)	mis:3

5' AUAUCUCAGAUACGACGGGGCC 3'
   ||||||||| o||o||o |||  
3' UAUAGAGUC-GUGUUGUGCCGU 5'

>TGCCGTGTTGTGCTGAGATAT(20)	GATATCTCAGATACGACGGGGC(187)	mis:3

5' GAUAUCUCAGAUACGACGGGGC- 3'
    ||||||||| o||o||o |||  
3'  UAUAGAGUC-GUGUUGUGCCGU 5'

>TGCCGTGTTGTGCTGAGATAT(20)	ATATCTCAGATACGACGGGGAA(1)	mis:3

5' AUAUCUCAGAUACGACGGGGAA 3'
   ||||||||| o||o||o || | 
3' UAUAGAGUC-GUGUUGUGCCGU 5'

>TGCCGTGTTGTGCTGAGATAT(20)	GATATCTCAGATACGACGTGGC(3)	mis:2

5' GAUAUCUCAGAUACGACGUGGC- 3'
    ||||||||| o||o||oo|||  
3'  UAUAGAGUC-GUGUUGUGCCGU 5'

>TGCCGTGTTGTGCTGAGATAT(20)	ATATCTCAGATATGACGGGGCA(2)	mis:2

5' AUAUCUCAGAUAUGACGGGGCA 3'
   ||||||||| o|oo||o |||| 
3' UAUAGAGUC-GUGUUGUGCCGU 5'

>TGCCGTGTTGTGCTGAGATAT(20)	TATATCTCAGATACGACGGGGC(1)	mis:3

5' UAUAUCUCAGAUACGACGGGGC- 3'
    ||||||||| o||o||o |||  
3'  UAUAGAGUC-GUGUUGUGCCGU 5'

>TGCCGTGTTGTGCTGAGATAT(20)	GATATCTCAGATACGACGGGGA(1)	mis:4

5' GAUAUCUCAGAUACGACGGGGA- 3'
    ||||||||| o||o||o ||   
3'  UAUAGAGUC-GUGUUGUGCCGU 5'

>TGCCGTGTTGTGCTGAGATAT(20)	ATATCTCAGATACGACGGGCC(1)	mis:4

5' AUAUCUCAGAUACGACGGGCC- 3'
   ||||||||| o||o||o | |  
3' UAUAGAGUC-GUGUUGUGCCGU 5'

>TGCCGTGTTGTGCTGAGATAT(20)	ATATCTCAGATACGACGGGGT(1)	mis:3

5' AUAUCUCAGAUACGACGGGGU- 3'
   ||||||||| o||o||o ||o  
3' UAUAGAGUC-GUGUUGUGCCGU 5'

>TGCCGTGTTGTGCTGAGATAT(20)	ATATCTCAGATACGACTGGGC(1)	mis:4

5' AUAUCUCAGAUACGACUGGGC- 3'
   ||||||||| o||o||  |||  
3' UAUAGAGUC-GUGUUGUGCCGU 5'

>TGCCGTGTTGTGCTGAGATAT(20)	ATATCTCAGATACGACGAGGC(1)	mis:3

5' AUAUCUCAGAUACGACGAGGC- 3'
   ||||||||| o||o||o |||  
3' UAUAGAGUC-GUGUUGUGCCGU 5'

>TGCCGTGTTGTGCTGAGATAT(20)	GATATCTCAGATACGACGGGA(1)	mis:4

5' GAUAUCUCAG-AUACGACGGGA 3'
    ||||||||| |o|  |||| | 
3'  UAUAGAGUCGUGUUGUGCCGU 5'

>TGCCGTGTTGTGCTGAGATAT(20)	ATATCTCAGATAGGACGGGGC(1)	mis:4

5' AUAUCUCAGAUAGGACGGGGC- 3'
   ||||||||| o| o||o |||  
3' UAUAGAGUC-GUGUUGUGCCGU 5'

>TGCCGTGTTGTGCTGAGATAT(20)	ATATCTCAGATACGACGGGGC(336)	mis:3

5' AUAUCUCAGAUACGACGGGGC- 3'
   ||||||||| o||o||o |||  
3' UAUAGAGUC-GUGUUGUGCCGU 5'

>TGCCGTGTTGTGCTGAGATAT(20)	ATATCTCAGATACGACGGGGA(3)	mis:4

5' AUAUCUCAGAUACGACGGGGA- 3'
   ||||||||| o||o||o ||   
3' UAUAGAGUC-GUGUUGUGCCGU 5'

>TGCCGTGTTGTGCTGAGATAT(20)	ATATCTCAGATATGACGGGGC(3)	mis:3

5' AUAUCUCAGAUAUGACGGGGC- 3'
   ||||||||| o|oo||o |||  
3' UAUAGAGUC-GUGUUGUGCCGU 5'

>TGCCGTGTTGTGCTGAGATAT(20)	ATATCTCAGATACGACGCGGC(1)	mis:2

5' AUAUCUCAGAUACGACGCGGC- 3'
   ||||||||| o||o||o||||  
3' UAUAGAGUC-GUGUUGUGCCGU 5'

>TGCCGTGTTGTGCTGAGATAT(20)	ATATCTCAGATACAACGGGGC(1)	mis:3

5' AUAUCUCAGAUACAACGGGGC- 3'
   ||||||||| o|||||o |||  
3' UAUAGAGUC-GUGUUGUGCCGU 5'

>TGCCGTGTTGTGCTGAGATAT(20)	ATATCTCAGATACGTCGGGGC(1)	mis:4

5' AUAUCUCAGAUACGUCGGGGC- 3'
   ||||||||| o||o |o |||  
3' UAUAGAGUC-GUGUUGUGCCGU 5'

>TGCCGTGTTGTGCTGAGATAT(20)	ATATCTCAGATACGACGTGGC(2)	mis:2

5' AUAUCUCAGAUACGACGUGGC- 3'
   ||||||||| o||o||oo|||  
3' UAUAGAGUC-GUGUUGUGCCGU 5'

>TGCCGTGTTGTGCTGAGATAT(20)	TATCTCAGATACGACGGGGCG(1)	mis:3

5' -UAUCUCAGAUACGACGGGGCG 3'
    |||||||| o||o||o |||o 
3' UAUAGAGUC-GUGUUGUGCCGU 5'

>TGCCGTGTTGTGCTGAGATAT(20)	TATCTCAGATACGACGGGTCA(1)	mis:4

5' -UAUCUCAGAUACGACGGGUCA 3'
    |||||||| o||o||o | || 
3' UAUAGAGUC-GUGUUGUGCCGU 5'

>TGCCGTGTTGTGCTGAGATAT(20)	TATCTCAGATATGACGGGGCA(3)	mis:3

5' -UAUCUCAGAUAUGACGGGGCA 3'
    |||||||| o|oo||o |||| 
3' UAUAGAGUC-GUGUUGUGCCGU 5'

>TGCCGTGTTGTGCTGAGATAT(20)	TATCTCAGATACGACCGGGCA(1)	mis:4

5' -UAUCUCAGAUACGACCGGGCA 3'
    |||||||| o||o||  |||| 
3' UAUAGAGUC-GUGUUGUGCCGU 5'

>TGCCGTGTTGTGCTGAGATAT(20)	TATCTCAGATACGACAGGGCA(1)	mis:3

5' -UAUCUCAGAUACGACAGGGCA 3'
    |||||||| o||o||| |||| 
3' UAUAGAGUC-GUGUUGUGCCGU 5'

>TGCCGTGTTGTGCTGAGATAT(20)	TATCTCAGATACGACGTGGCA(3)	mis:2

5' -UAUCUCAGAUACGACGUGGCA 3'
    |||||||| o||o||oo|||| 
3' UAUAGAGUC-GUGUUGUGCCGU 5'

>TGCCGTGTTGTGCTGAGATAT(20)	TATCTCAGATACGACGGGGCC(3)	mis:4

5' -UAUCUCAGAUACGACGGGGCC 3'
    |||||||| o||o||o |||  
3' UAUAGAGUC-GUGUUGUGCCGU 5'

>TGCCGTGTTGTGCTGAGATAT(20)	TATCTCAGATACGACGGGGCA(404)	mis:3

5' -UAUCUCAGAUACGACGGGGCA 3'
    |||||||| o||o||o |||| 
3' UAUAGAGUC-GUGUUGUGCCGU 5'

>TGCCGTGTTGTGCTGAGATAT(20)	TATCTCAGATACGACGGCGCA(1)	mis:4

5' -UAUCUCAGAUACGACGGCGCA 3'
    |||||||| o||o||o  ||| 
3' UAUAGAGUC-GUGUUGUGCCGU 5'

>TGCCGTGTTGTGCTGAGATAT(20)	TATCTCAGATACGACGGTGCA(1)	mis:4

5' -UAUCUCAGAUACGACGGUGCA 3'
    |||||||| o||o||o  ||| 
3' UAUAGAGUC-GUGUUGUGCCGU 5'

>TGCCGTGTTGTGCTGAGATAT(20)	TATCTCAGATACGACTGGGCA(1)	mis:4

5' -UAUCUCAGAUACGACUGGGCA 3'
    |||||||| o||o||  |||| 
3' UAUAGAGUC-GUGUUGUGCCGU 5'

>TGCCGTGTTGTGCTGAGATAT(20)	TATCTCAGATACCACGGGGCA(1)	mis:4

5' -UAUCUCAGAUACCACGGGGCA 3'
    |||||||| o|| ||o |||| 
3' UAUAGAGUC-GUGUUGUGCCGU 5'

>TGCCGTGTTGTGCTGAGATAT(20)	TATCTCAGATACGACGGGGTA(1)	mis:3

5' -UAUCUCAGAUACGACGGGGUA 3'
    |||||||| o||o||o ||o| 
3' UAUAGAGUC-GUGUUGUGCCGU 5'

>TGCCGTGTTGTGCTGAGATAT(20)	TATCTCAGATACGACGGGCCA(1)	mis:4

5' -UAUCUCAGAUACGACGGGCCA 3'
    |||||||| o||o||o | || 
3' UAUAGAGUC-GUGUUGUGCCGU 5'

>TGCCGTGTTGTGCTGAGATAT(20)	TATCTCAGATACGACGAGGCA(1)	mis:3

5' -UAUCUCAGAUACGACGAGGCA 3'
    |||||||| o||o||o |||| 
3' UAUAGAGUC-GUGUUGUGCCGU 5'

>TGCCGTGTTGTGCTGAGATAT(20)	TATCTCAGATACGACGGGGCT(2)	mis:4

5' -UAUCUCAGAUACGACGGGGCU 3'
    |||||||| o||o||o |||  
3' UAUAGAGUC-GUGUUGUGCCGU 5'

>TGCCGTGTTGTGCTGAGATAT(20)	GATATCTCATATACGACGGGGC(2)	mis:4

5' GAUAUCUCAUAUACGACGGGGC- 3'
    ||||||||  o||o||o |||  
3'  UAUAGAGU-CGUGUUGUGCCGU 5'

>TGCTGTGTTGTGCTGAGATAT(1)	ATATCTCAGATACGACGTGGC(2)	mis:2

5' AUAUCUCAGAUACGACGUGGC- 3'
   ||||||||| o||o||ooo||  
3' UAUAGAGUC-GUGUUGUGUCGU 5'

>TGCTGTGTTGTGCTGAGATAT(1)	ATATCTCAGATACGACGGGGT(1)	mis:3

5' AUAUCUCAGAUACGACGGGGU- 3'
   ||||||||| o||o||o o|o  
3' UAUAGAGUC-GUGUUGUGUCGU 5'

>TGCTGTGTTGTGCTGAGATAT(1)	ATATCTCAGATACGACGGGCC(1)	mis:4

5' AUAUCUCAGAUACGACGGGCC- 3'
   ||||||||| o||o||o o |  
3' UAUAGAGUC-GUGUUGUGUCGU 5'

>TGCTGTGTTGTGCTGAGATAT(1)	GATATCTCAGATACGACGGGA(1)	mis:4

5' GAUAUCUCAG-AUACGACGGGA 3'
    ||||||||| |o|  ||o| | 
3'  UAUAGAGUCGUGUUGUGUCGU 5'

>TGCTGTGTTGTGCTGAGATAT(1)	ATATCTCAGATACGACGGGGC(336)	mis:3

5' AUAUCUCAGAUACGACGGGGC- 3'
   ||||||||| o||o||o o||  
3' UAUAGAGUC-GUGUUGUGUCGU 5'

>TGCTGTGTTGTGCTGAGATAT(1)	ATATCTCAGATACGACGAGGC(1)	mis:3

5' AUAUCUCAGAUACGACGAGGC- 3'
   ||||||||| o||o||o o||  
3' UAUAGAGUC-GUGUUGUGUCGU 5'

>TGCTGTGTTGTGCTGAGATAT(1)	ATATCTCAGATACGACTGGGC(1)	mis:4

5' AUAUCUCAGAUACGACUGGGC- 3'
   ||||||||| o||o||  o||  
3' UAUAGAGUC-GUGUUGUGUCGU 5'

>TGCTGTGTTGTGCTGAGATAT(1)	ATATCTCAGATACGACGGGGA(3)	mis:4

5' AUAUCUCAGAUACGACGGGGA- 3'
   ||||||||| o||o||o o|   
3' UAUAGAGUC-GUGUUGUGUCGU 5'

>TGCTGTGTTGTGCTGAGATAT(1)	ATATCTCAGATACGACGCGGC(1)	mis:2

5' AUAUCUCAGAUACGACGCGGC- 3'
   ||||||||| o||o||o|o||  
3' UAUAGAGUC-GUGUUGUGUCGU 5'

>TGCTGTGTTGTGCTGAGATAT(1)	ATATCTCAGATAGGACGGGGC(1)	mis:4

5' AUAUCUCAGAUAGGACGGGGC- 3'
   ||||||||| o| o||o o||  
3' UAUAGAGUC-GUGUUGUGUCGU 5'

>TGCTGTGTTGTGCTGAGATAT(1)	ATATCTCAGATACAACGGGGC(1)	mis:3

5' AUAUCUCAGAUACAACGGGGC- 3'
   ||||||||| o|||||o o||  
3' UAUAGAGUC-GUGUUGUGUCGU 5'

>TGCTGTGTTGTGCTGAGATAT(1)	ATATCTCAGATATGACGGGGC(3)	mis:3

5' AUAUCUCAGAUAUGACGGGGC- 3'
   ||||||||| o|oo||o o||  
3' UAUAGAGUC-GUGUUGUGUCGU 5'

>TGCTGTGTTGTGCTGAGATAT(1)	ATATCTCAGATACGTCGGGGC(1)	mis:4

5' AUAUCUCAGAUACGUCGGGGC- 3'
   ||||||||| o||o |o o||  
3' UAUAGAGUC-GUGUUGUGUCGU 5'

>TGCTGTGTTGTGCTGAGATAT(1)	ATATCTCAGATACGACGGGGAA(1)	mis:3

5' AUAUCUCAGAUACGACGGGGAA 3'
   ||||||||| o||o||o o| | 
3' UAUAGAGUC-GUGUUGUGUCGU 5'

>TGCTGTGTTGTGCTGAGATAT(1)	GATATCTCAGATACGACGGGGA(1)	mis:4

5' GAUAUCUCAGAUACGACGGGGA- 3'
    ||||||||| o||o||o o|   
3'  UAUAGAGUC-GUGUUGUGUCGU 5'

>TGCTGTGTTGTGCTGAGATAT(1)	ATATCTCAGATACGACGGGGCC(2)	mis:3

5' AUAUCUCAGAUACGACGGGGCC 3'
   ||||||||| o||o||o o||  
3' UAUAGAGUC-GUGUUGUGUCGU 5'

>TGCTGTGTTGTGCTGAGATAT(1)	GATATCTCAGATACGCCGGGGC(1)	mis:4

5' GAUAUCUCAGAUACGCCGGGGC- 3'
    ||||||||| o||o |o o||  
3'  UAUAGAGUC-GUGUUGUGUCGU 5'

>TGCTGTGTTGTGCTGAGATAT(1)	ATATCTCAGATACGACGGGGCT(2)	mis:3

5' AUAUCUCAGAUACGACGGGGCU 3'
   ||||||||| o||o||o o||  
3' UAUAGAGUC-GUGUUGUGUCGU 5'

>TGCTGTGTTGTGCTGAGATAT(1)	GATATCTCAGATACGACGGGGC(187)	mis:3

5' GAUAUCUCAGAUACGACGGGGC- 3'
    ||||||||| o||o||o o||  
3'  UAUAGAGUC-GUGUUGUGUCGU 5'

>TGCTGTGTTGTGCTGAGATAT(1)	AGATATCTCAGATACGACGGGA(1)	mis:4

5' AGAUAUCUCAG-AUACGACGGGA 3'
     ||||||||| |o|  ||o| | 
3'   UAUAGAGUCGUGUUGUGUCGU 5'

>TGCTGTGTTGTGCTGAGATAT(1)	GATATCTCAGATACGACGTGGC(3)	mis:2

5' GAUAUCUCAGAUACGACGUGGC- 3'
    ||||||||| o||o||ooo||  
3'  UAUAGAGUC-GUGUUGUGUCGU 5'

>TGCTGTGTTGTGCTGAGATAT(1)	GATATCTCAGATACGACGGTGC(1)	mis:4

5' GAUAUCUCAGAUACGACGGUGC- 3'
    ||||||||| o||o||o  ||  
3'  UAUAGAGUC-GUGUUGUGUCGU 5'

>TGCTGTGTTGTGCTGAGATAT(1)	ATATCTCAGATATGACGGGGCA(2)	mis:2

5' AUAUCUCAGAUAUGACGGGGCA 3'
   ||||||||| o|oo||o o||| 
3' UAUAGAGUC-GUGUUGUGUCGU 5'

>TGCTGTGTTGTGCTGAGATAT(1)	ATATCTCAGATACGACGGGGCA(86)	mis:2

5' AUAUCUCAGAUACGACGGGGCA 3'
   ||||||||| o||o||o o||| 
3' UAUAGAGUC-GUGUUGUGUCGU 5'

>TGCTGTGTTGTGCTGAGATAT(1)	TATATCTCAGATACGACGGGGC(1)	mis:3

5' UAUAUCUCAGAUACGACGGGGC- 3'
    ||||||||| o||o||o o||  
3'  UAUAGAGUC-GUGUUGUGUCGU 5'

>TGCTGTGTTGTGCTGAGATAT(1)	GATATCTCATATACGACGGGGC(2)	mis:4

5' GAUAUCUCAUAUACGACGGGGC- 3'
    ||||||||  o||o||o o||  
3'  UAUAGAGU-CGUGUUGUGUCGU 5'

>TGCTGTGTTGTGCTGAGATAT(1)	TATCTCAGATACGACGGGGTA(1)	mis:3

5' -UAUCUCAGAUACGACGGGGUA 3'
    |||||||| o||o||o o|o| 
3' UAUAGAGUC-GUGUUGUGUCGU 5'

>TGCTGTGTTGTGCTGAGATAT(1)	TATCTCAGATACGACGGGGCC(3)	mis:4

5' -UAUCUCAGAUACGACGGGGCC 3'
    |||||||| o||o||o o||  
3' UAUAGAGUC-GUGUUGUGUCGU 5'

>TGCTGTGTTGTGCTGAGATAT(1)	TATCTCAGATACCACGGGGCA(1)	mis:4

5' -UAUCUCAGAUACCACGGGGCA 3'
    |||||||| o|| ||o o||| 
3' UAUAGAGUC-GUGUUGUGUCGU 5'

>TGCTGTGTTGTGCTGAGATAT(1)	TATCTCAGATACGACTGGGCA(1)	mis:4

5' -UAUCUCAGAUACGACUGGGCA 3'
    |||||||| o||o||  o||| 
3' UAUAGAGUC-GUGUUGUGUCGU 5'

>TGCTGTGTTGTGCTGAGATAT(1)	TATCTCAGATACGACCGGGCA(1)	mis:4

5' -UAUCUCAGAUACGACCGGGCA 3'
    |||||||| o||o||  o||| 
3' UAUAGAGUC-GUGUUGUGUCGU 5'

>TGCTGTGTTGTGCTGAGATAT(1)	TATCTCAGATACGACAGGGCA(1)	mis:3

5' -UAUCUCAGAUACGACAGGGCA 3'
    |||||||| o||o||| o||| 
3' UAUAGAGUC-GUGUUGUGUCGU 5'

>TGCTGTGTTGTGCTGAGATAT(1)	TATCTCAGATACGACGGGTCA(1)	mis:4

5' -UAUCUCAGAUACGACGGGUCA 3'
    |||||||| o||o||o o || 
3' UAUAGAGUC-GUGUUGUGUCGU 5'

>TGCTGTGTTGTGCTGAGATAT(1)	TATCTCAGATACGACGGGGCG(1)	mis:3

5' -UAUCUCAGAUACGACGGGGCG 3'
    |||||||| o||o||o o||o 
3' UAUAGAGUC-GUGUUGUGUCGU 5'

>TGCTGTGTTGTGCTGAGATAT(1)	TATCTCAGATACGACGGGGCA(404)	mis:3

5' -UAUCUCAGAUACGACGGGGCA 3'
    |||||||| o||o||o o||| 
3' UAUAGAGUC-GUGUUGUGUCGU 5'

>TGCTGTGTTGTGCTGAGATAT(1)	TATCTCAGATACGACGGGCCA(1)	mis:4

5' -UAUCUCAGAUACGACGGGCCA 3'
    |||||||| o||o||o o || 
3' UAUAGAGUC-GUGUUGUGUCGU 5'

>TGCTGTGTTGTGCTGAGATAT(1)	TATCTCAGATACGACGGCGCA(1)	mis:4

5' -UAUCUCAGAUACGACGGCGCA 3'
    |||||||| o||o||o  ||| 
3' UAUAGAGUC-GUGUUGUGUCGU 5'

>TGCTGTGTTGTGCTGAGATAT(1)	TATCTCAGATACGACGGTGCA(1)	mis:4

5' -UAUCUCAGAUACGACGGUGCA 3'
    |||||||| o||o||o  ||| 
3' UAUAGAGUC-GUGUUGUGUCGU 5'

>TGCTGTGTTGTGCTGAGATAT(1)	TATCTCAGATACGACGGGGCT(2)	mis:4

5' -UAUCUCAGAUACGACGGGGCU 3'
    |||||||| o||o||o o||  
3' UAUAGAGUC-GUGUUGUGUCGU 5'

>TGCTGTGTTGTGCTGAGATAT(1)	TATCTCAGATACGACGAGGCA(1)	mis:3

5' -UAUCUCAGAUACGACGAGGCA 3'
    |||||||| o||o||o o||| 
3' UAUAGAGUC-GUGUUGUGUCGU 5'

>TGGCGTGTTGTGCTGAGATAT(1)	ATATCTCAGATACGACGGGGT(1)	mis:4

5' AUAUCUCAGAUACGACGGGGU- 3'
   ||||||||| o||o||o | o  
3' UAUAGAGUC-GUGUUGUGCGGU 5'

>TGGCGTGTTGTGCTGAGATAT(1)	ATATCTCAGATACGACGGGGC(336)	mis:4

5' AUAUCUCAGAUACGACGGGGC- 3'
   ||||||||| o||o||o | |  
3' UAUAGAGUC-GUGUUGUGCGGU 5'

>TGGCGTGTTGTGCTGAGATAT(1)	ATATCTCAGATACGACGAGGC(1)	mis:4

5' AUAUCUCAGAUACGACGAGGC- 3'
   ||||||||| o||o||o | |  
3' UAUAGAGUC-GUGUUGUGCGGU 5'

>TGGCGTGTTGTGCTGAGATAT(1)	ATATCTCAGATACGACGGGCC(1)	mis:3

5' AUAUCUCAGAUACGACGGGCC- 3'
   ||||||||| o||o||o |||  
3' UAUAGAGUC-GUGUUGUGCGGU 5'

>TGGCGTGTTGTGCTGAGATAT(1)	ATATCTCAGATACAACGGGGC(1)	mis:4

5' AUAUCUCAGAUACAACGGGGC- 3'
   ||||||||| o|||||o | |  
3' UAUAGAGUC-GUGUUGUGCGGU 5'

>TGGCGTGTTGTGCTGAGATAT(1)	ATATCTCAGATACGACGTGGC(2)	mis:3

5' AUAUCUCAGAUACGACGUGGC- 3'
   ||||||||| o||o||oo| |  
3' UAUAGAGUC-GUGUUGUGCGGU 5'

>TGGCGTGTTGTGCTGAGATAT(1)	ATATCTCAGATATGACGGGGC(3)	mis:4

5' AUAUCUCAGAUAUGACGGGGC- 3'
   ||||||||| o|oo||o | |  
3' UAUAGAGUC-GUGUUGUGCGGU 5'

>TGGCGTGTTGTGCTGAGATAT(1)	ATATCTCAGATACGACGCGGC(1)	mis:3

5' AUAUCUCAGAUACGACGCGGC- 3'
   ||||||||| o||o||o|| |  
3' UAUAGAGUC-GUGUUGUGCGGU 5'

>TGGCGTGTTGTGCTGAGATAT(1)	ATATCTCAGATATGACGGGGCA(2)	mis:3

5' AUAUCUCAGAUAUGACGGGGCA 3'
   ||||||||| o|oo||o | || 
3' UAUAGAGUC-GUGUUGUGCGGU 5'

>TGGCGTGTTGTGCTGAGATAT(1)	ATATCTCAGATACGACGGGGCT(2)	mis:4

5' AUAUCUCAGAUACGACGGGGCU 3'
   ||||||||| o||o||o | |  
3' UAUAGAGUC-GUGUUGUGCGGU 5'

>TGGCGTGTTGTGCTGAGATAT(1)	ATATCTCAGATACGACGGGGAA(1)	mis:4

5' AUAUCUCAGAUACGACGGGGAA 3'
   ||||||||| o||o||o |  | 
3' UAUAGAGUC-GUGUUGUGCGGU 5'

>TGGCGTGTTGTGCTGAGATAT(1)	TATATCTCAGATACGACGGGGC(1)	mis:4

5' UAUAUCUCAGAUACGACGGGGC- 3'
    ||||||||| o||o||o | |  
3'  UAUAGAGUC-GUGUUGUGCGGU 5'

>TGGCGTGTTGTGCTGAGATAT(1)	ATATCTCAGATACGACGGGGCC(2)	mis:4

5' AUAUCUCAGAUACGACGGGGCC 3'
   ||||||||| o||o||o | |  
3' UAUAGAGUC-GUGUUGUGCGGU 5'

>TGGCGTGTTGTGCTGAGATAT(1)	GATATCTCAGATACGACGGGGC(187)	mis:4

5' GAUAUCUCAGAUACGACGGGGC- 3'
    ||||||||| o||o||o | |  
3'  UAUAGAGUC-GUGUUGUGCGGU 5'

>TGGCGTGTTGTGCTGAGATAT(1)	GATATCTCAGATACGACGTGGC(3)	mis:3

5' GAUAUCUCAGAUACGACGUGGC- 3'
    ||||||||| o||o||oo| |  
3'  UAUAGAGUC-GUGUUGUGCGGU 5'

>TGGCGTGTTGTGCTGAGATAT(1)	ATATCTCAGATACGACGGGGCA(86)	mis:3

5' AUAUCUCAGAUACGACGGGGCA 3'
   ||||||||| o||o||o | || 
3' UAUAGAGUC-GUGUUGUGCGGU 5'

>TGGCGTGTTGTGCTGAGATAT(1)	TATCTCAGATACGACGAGGCA(1)	mis:4

5' -UAUCUCAGAUACGACGAGGCA 3'
    |||||||| o||o||o | || 
3' UAUAGAGUC-GUGUUGUGCGGU 5'

>TGGCGTGTTGTGCTGAGATAT(1)	TATCTCAGATACGACGTGGCA(3)	mis:3

5' -UAUCUCAGAUACGACGUGGCA 3'
    |||||||| o||o||oo| || 
3' UAUAGAGUC-GUGUUGUGCGGU 5'

>TGGCGTGTTGTGCTGAGATAT(1)	TATCTCAGATACGACGGGGTA(1)	mis:4

5' -UAUCUCAGAUACGACGGGGUA 3'
    |||||||| o||o||o | o| 
3' UAUAGAGUC-GUGUUGUGCGGU 5'

>TGGCGTGTTGTGCTGAGATAT(1)	TATCTCAGATACGACGGGGCG(1)	mis:4

5' -UAUCUCAGAUACGACGGGGCG 3'
    |||||||| o||o||o | |o 
3' UAUAGAGUC-GUGUUGUGCGGU 5'

>TGGCGTGTTGTGCTGAGATAT(1)	TATCTCAGATATGACGGGGCA(3)	mis:4

5' -UAUCUCAGAUAUGACGGGGCA 3'
    |||||||| o|oo||o | || 
3' UAUAGAGUC-GUGUUGUGCGGU 5'

>TGGCGTGTTGTGCTGAGATAT(1)	TATCTCAGATACGACGGGCCA(1)	mis:3

5' -UAUCUCAGAUACGACGGGCCA 3'
    |||||||| o||o||o |||| 
3' UAUAGAGUC-GUGUUGUGCGGU 5'

>TGGCGTGTTGTGCTGAGATAT(1)	TATCTCAGATACGACGGGGCA(404)	mis:4

5' -UAUCUCAGAUACGACGGGGCA 3'
    |||||||| o||o||o | || 
3' UAUAGAGUC-GUGUUGUGCGGU 5'

>TGGCGTGTTGTGCTGAGATAT(1)	TATCTCAGATACGACAGGGCA(1)	mis:4

5' -UAUCUCAGAUACGACAGGGCA 3'
    |||||||| o||o||| | || 
3' UAUAGAGUC-GUGUUGUGCGGU 5'

>TGGCGTGTTGTGCTGAGATAT(1)	TATCTCAGATACGACGGGTCA(1)	mis:3

5' -UAUCUCAGAUACGACGGGUCA 3'
    |||||||| o||o||o |o|| 
3' UAUAGAGUC-GUGUUGUGCGGU 5'

>TGCCGTGTTGTGCTGAGATATA(5)	TATATCTCAGATACGACGGGGC(1)	mis:3

5' UAUAUCUCAGAUACGACGGGGC- 3'
   |||||||||| o||o||o |||  
3' AUAUAGAGUC-GUGUUGUGCCGU 5'

>TGCCGTGTTGTGCTGAGATATA(5)	ATATCTCAGATACGACGGGGCC(2)	mis:4

5' -AUAUCUCAGAUACGACGGGGCC 3'
    ||||||||| o||o||o |||  
3' AUAUAGAGUC-GUGUUGUGCCGU 5'

>TGCCGTGTTGTGCTGAGATATA(5)	ATATCTCAGATACGACGGGGCA(86)	mis:3

5' -AUAUCUCAGAUACGACGGGGCA 3'
    ||||||||| o||o||o |||| 
3' AUAUAGAGUC-GUGUUGUGCCGU 5'

>TGCCGTGTTGTGCTGAGATATA(5)	ATATCTCAGATATGACGGGGCA(2)	mis:3

5' -AUAUCUCAGAUAUGACGGGGCA 3'
    ||||||||| o|oo||o |||| 
3' AUAUAGAGUC-GUGUUGUGCCGU 5'

>TGCCGTGTTGTGCTGAGATATA(5)	ATATCTCAGATACGACGGGGCT(2)	mis:4

5' -AUAUCUCAGAUACGACGGGGCU 3'
    ||||||||| o||o||o |||  
3' AUAUAGAGUC-GUGUUGUGCCGU 5'

>TGCCGTGTTGTGCTGAGATATA(5)	GATATCTCAGATACGACGGGGC(187)	mis:4

5' GAUAUCUCAGAUACGACGGGGC- 3'
    ||||||||| o||o||o |||  
3' AUAUAGAGUC-GUGUUGUGCCGU 5'

>TGCCGTGTTGTGCTGAGATATA(5)	ATATCTCAGATACGACGGGGAA(1)	mis:4

5' -AUAUCUCAGAUACGACGGGGAA 3'
    ||||||||| o||o||o || | 
3' AUAUAGAGUC-GUGUUGUGCCGU 5'

>TGCCGTGTTGTGCTGAGATATA(5)	GATATCTCAGATACGACGTGGC(3)	mis:3

5' GAUAUCUCAGAUACGACGUGGC- 3'
    ||||||||| o||o||oo|||  
3' AUAUAGAGUC-GUGUUGUGCCGU 5'

>GCCGTGTTGTGCTGAGATATA(16)	TATATCTCAGATACGACGGGGC(1)	mis:2

5' UAUAUCUCAGAUACGACGGGGC 3'
   |||||||||| o||o||o ||| 
3' AUAUAGAGUC-GUGUUGUGCCG 5'

>GCCGTGTTGTGCTGAGATATA(16)	TATATCTCAGATACGACGGGG(1)	mis:3

5' UAUAUCUCAGAUACGACGGGG- 3'
   |||||||||| o||o||o ||  
3' AUAUAGAGUC-GUGUUGUGCCG 5'

>GCCGTGTTGTGCTGAGATATA(16)	ATATCTCAGATACGTCGGGGC(1)	mis:4

5' -AUAUCUCAGAUACGUCGGGGC 3'
    ||||||||| o||o |o ||| 
3' AUAUAGAGUC-GUGUUGUGCCG 5'

>GCCGTGTTGTGCTGAGATATA(16)	ATATCTCAGATACGACGCGGC(1)	mis:2

5' -AUAUCUCAGAUACGACGCGGC 3'
    ||||||||| o||o||o|||| 
3' AUAUAGAGUC-GUGUUGUGCCG 5'

>GCCGTGTTGTGCTGAGATATA(16)	GATATCTCAGATACGACGGGG(109)	mis:4

5' GAUAUCUCAGAUACGACGGGG- 3'
    ||||||||| o||o||o ||  
3' AUAUAGAGUC-GUGUUGUGCCG 5'

>GCCGTGTTGTGCTGAGATATA(16)	ATATCTCAGATACAACGGGGC(1)	mis:3

5' -AUAUCUCAGAUACAACGGGGC 3'
    ||||||||| o|||||o ||| 
3' AUAUAGAGUC-GUGUUGUGCCG 5'

>GCCGTGTTGTGCTGAGATATA(16)	ATATCTCAGATATGACGGGGC(3)	mis:3

5' -AUAUCUCAGAUAUGACGGGGC 3'
    ||||||||| o|oo||o ||| 
3' AUAUAGAGUC-GUGUUGUGCCG 5'

>GCCGTGTTGTGCTGAGATATA(16)	ATATCTCAGATACGACGGGGC(336)	mis:3

5' -AUAUCUCAGAUACGACGGGGC 3'
    ||||||||| o||o||o ||| 
3' AUAUAGAGUC-GUGUUGUGCCG 5'

>GCCGTGTTGTGCTGAGATATA(16)	ATATCTCAGATAGGACGGGGC(1)	mis:4

5' -AUAUCUCAGAUAGGACGGGGC 3'
    ||||||||| o| o||o ||| 
3' AUAUAGAGUC-GUGUUGUGCCG 5'

>GCCGTGTTGTGCTGAGATATA(16)	ATATCTCAGATACGACGGGGA(3)	mis:4

5' -AUAUCUCAGAUACGACGGGGA 3'
    ||||||||| o||o||o ||  
3' AUAUAGAGUC-GUGUUGUGCCG 5'

>GCCGTGTTGTGCTGAGATATA(16)	ATATCTCAGATACGACTGGGC(1)	mis:4

5' -AUAUCUCAGAUACGACUGGGC 3'
    ||||||||| o||o||  ||| 
3' AUAUAGAGUC-GUGUUGUGCCG 5'

>GCCGTGTTGTGCTGAGATATA(16)	ATATCTCAGATACGACGGGCC(1)	mis:4

5' -AUAUCUCAGAUACGACGGGCC 3'
    ||||||||| o||o||o | | 
3' AUAUAGAGUC-GUGUUGUGCCG 5'

>GCCGTGTTGTGCTGAGATATA(16)	ATATCTCAGATACGACGGGGT(1)	mis:3

5' -AUAUCUCAGAUACGACGGGGU 3'
    ||||||||| o||o||o ||o 
3' AUAUAGAGUC-GUGUUGUGCCG 5'

>GCCGTGTTGTGCTGAGATATA(16)	ATATCTCAGATACGACGAGGC(1)	mis:3

5' -AUAUCUCAGAUACGACGAGGC 3'
    ||||||||| o||o||o ||| 
3' AUAUAGAGUC-GUGUUGUGCCG 5'

>GCCGTGTTGTGCTGAGATATA(16)	GATATCTCAGATACGACGGGC(1)	mis:3

5' GAUAUCUCAGAUACGACG-GGC 3'
    ||||||||| o||o||o ||| 
3' AUAUAGAGUC-GUGUUGUGCCG 5'

>GCCGTGTTGTGCTGAGATATA(16)	ATATCTCAGATACGACGTGGC(2)	mis:2

5' -AUAUCUCAGAUACGACGUGGC 3'
    ||||||||| o||o||oo||| 
3' AUAUAGAGUC-GUGUUGUGCCG 5'

>GCCGTGTTGTGCTGAGATATA(16)	GATATCTCAGATACGCCGGGGC(1)	mis:4

5' GAUAUCUCAGAUACGCCGGGGC 3'
    ||||||||| o||o |o ||| 
3' AUAUAGAGUC-GUGUUGUGCCG 5'

>GCCGTGTTGTGCTGAGATATA(16)	GAGATATCTCAGATACCACGGG(1)	mis:4

5' GAGAUAUCUCAG-AUACCACGGG 3'
      ||||||||| |o| |||||  
3'   AUAUAGAGUCGUGUUGUGCCG 5'

>GCCGTGTTGTGCTGAGATATA(16)	GATATCTCAGATACGACGGGGC(187)	mis:3

5' GAUAUCUCAGAUACGACGGGGC 3'
    ||||||||| o||o||o ||| 
3' AUAUAGAGUC-GUGUUGUGCCG 5'

>GCCGTGTTGTGCTGAGATATA(16)	GATATCTCAGATACGACGGGGA(1)	mis:4

5' GAUAUCUCAGAUACGACGGGGA 3'
    ||||||||| o||o||o ||  
3' AUAUAGAGUC-GUGUUGUGCCG 5'

>GCCGTGTTGTGCTGAGATATA(16)	AGATATCTCAGATATGACGGGG(2)	mis:4

5' AGAUAUCUCAGAUAUGACGGGG- 3'
     ||||||||| o|oo||o ||  
3'  AUAUAGAGUC-GUGUUGUGCCG 5'

>GCCGTGTTGTGCTGAGATATA(16)	GATATCTCAGATACGACGGTGC(1)	mis:4

5' GAUAUCUCAGAUACGACGGUGC 3'
    ||||||||| o||o||o  || 
3' AUAUAGAGUC-GUGUUGUGCCG 5'

>GCCGTGTTGTGCTGAGATATA(16)	AGATATCTCAGATACGACGGGG(57)	mis:4

5' AGAUAUCUCAGAUACGACGGGG- 3'
     ||||||||| o||o||o ||  
3'  AUAUAGAGUC-GUGUUGUGCCG 5'

>GCCGTGTTGTGCTGAGATATA(16)	GATATCTCAGATACGACGTGGC(3)	mis:2

5' GAUAUCUCAGAUACGACGUGGC 3'
    ||||||||| o||o||oo||| 
3' AUAUAGAGUC-GUGUUGUGCCG 5'

>GCCGTGTTGTGCTGAGATATA(16)	GATATCTCATATACGACGGGGC(2)	mis:4

5' GAUAUCUCAUAUACGACGGGGC 3'
    ||||||||  o||o||o ||| 
3' AUAUAGAGU-CGUGUUGUGCCG 5'

>TGCCGTGTTGTGCTGAGATATT(1)	GATATCTCAGATACGACGGGA(1)	mis:4

5' GAUAUCUCAG-AUACGACGGGA 3'
   o||||||||| |o|  |||| | 
3' UUAUAGAGUCGUGUUGUGCCGU 5'

>TGCCGTGTTGTGCTGAGATATT(1)	AGATATCTCAGATATGACGGGG(2)	mis:4

5' AGAUAUCUCAG-AUAUGACGGGG 3'
    o||||||||| |o|  |||| o 
3'  UUAUAGAGUCGUGUUGUGCCGU 5'

>TGCCGTGTTGTGCTGAGATATT(1)	AGATATCTCAGATACGACGGGA(1)	mis:4

5' AGAUAUCUCAG-AUACGACGGGA 3'
    o||||||||| |o|  |||| | 
3'  UUAUAGAGUCGUGUUGUGCCGU 5'

>TGCCGTGTTGTGCTGAGATATT(1)	GATATCTCAGATACGACGGGGC(187)	mis:3

5' GAUAUCUCAGAUACGACGGGGC- 3'
   o||||||||| o||o||o |||  
3' UUAUAGAGUC-GUGUUGUGCCGU 5'

>TGCCGTGTTGTGCTGAGATATT(1)	ATATCTCAGATATGACGGGGCA(2)	mis:3

5' -AUAUCUCAGAUAUGACGGGGCA 3'
    ||||||||| o|oo||o |||| 
3' UUAUAGAGUC-GUGUUGUGCCGU 5'

>TGCCGTGTTGTGCTGAGATATT(1)	ATATCTCAGATACGACGGGGCA(86)	mis:3

5' -AUAUCUCAGAUACGACGGGGCA 3'
    ||||||||| o||o||o |||| 
3' UUAUAGAGUC-GUGUUGUGCCGU 5'

>TGCCGTGTTGTGCTGAGATATT(1)	GATATCTCAGATACGCCGGGGC(1)	mis:4

5' GAUAUCUCAGAUACGCCGGGGC- 3'
   o||||||||| o||o |o |||  
3' UUAUAGAGUC-GUGUUGUGCCGU 5'

>TGCCGTGTTGTGCTGAGATATT(1)	GATATCTCAGATACGACGGTGC(1)	mis:4

5' GAUAUCUCAG-AUACGACGGUGC 3'
   o||||||||| |o|  ||||oo  
3' UUAUAGAGUCGUGUUGUGCCGU- 5'

>TGCCGTGTTGTGCTGAGATATT(1)	TATATCTCAGATACGACGGGGC(1)	mis:4

5' UAUAUCUCAGAUACGACGGGGC- 3'
    ||||||||| o||o||o |||  
3' UUAUAGAGUC-GUGUUGUGCCGU 5'

>TGCCGTGTTGTGCTGAGATATT(1)	ATATCTCAGATACGACGGGGCC(2)	mis:4

5' -AUAUCUCAGAUACGACGGGGCC 3'
    ||||||||| o||o||o |||  
3' UUAUAGAGUC-GUGUUGUGCCGU 5'

>TGCCGTGTTGTGCTGAGATATT(1)	GATATCTCAGATACGACGTGGC(3)	mis:2

5' GAUAUCUCAGAUACGACGUGGC- 3'
   o||||||||| o||o||oo|||  
3' UUAUAGAGUC-GUGUUGUGCCGU 5'

>TGCCGTGTTGTGCTGAGATATT(1)	ATATCTCAGATACGACGGGGAA(1)	mis:4

5' -AUAUCUCAGAUACGACGGGGAA 3'
    ||||||||| o||o||o || | 
3' UUAUAGAGUC-GUGUUGUGCCGU 5'

>TGCCGTGTTGTGCTGAGATATT(1)	GATATCTCAGATACGACGGGGA(1)	mis:4

5' GAUAUCUCAGAUACGACGGGGA- 3'
   o||||||||| o||o||o ||   
3' UUAUAGAGUC-GUGUUGUGCCGU 5'

>TGCCGTGTTGTGCTGAGATATT(1)	ATATCTCAGATACGACGGGGCT(2)	mis:4

5' -AUAUCUCAGAUACGACGGGGCU 3'
    ||||||||| o||o||o |||  
3' UUAUAGAGUC-GUGUUGUGCCGU 5'

>TGCCGTGTTGTGCTGAGATATT(1)	GATATCTCATATACGACGGGGC(2)	mis:4

5' GAUAUCUCAUAUACGACGGGGC- 3'
   o||||||||  o||o||o |||  
3' UUAUAGAGU-CGUGUUGUGCCGU 5'

>GCCGTGTTGTGCTGAGATATT(1)	ATATCTCAGATATGACGGGGC(3)	mis:3

5' -AUAUCUCAGAUAUGACGGGGC 3'
    ||||||||| o|oo||o ||| 
3' UUAUAGAGUC-GUGUUGUGCCG 5'

>GCCGTGTTGTGCTGAGATATT(1)	AGATATCTCAGATACGACGGG(91)	mis:4

5' AGAUAUCUCAG-AUACGACGGG 3'
    o||||||||| |o|  ||||  
3'  UUAUAGAGUCGUGUUGUGCCG 5'

>GCCGTGTTGTGCTGAGATATT(1)	ATATCTCAGATACGACGGGGT(1)	mis:3

5' -AUAUCUCAGAUACGACGGGGU 3'
    ||||||||| o||o||o ||o 
3' UUAUAGAGUC-GUGUUGUGCCG 5'

>GCCGTGTTGTGCTGAGATATT(1)	ATATCTCAGATACGACTGGGC(1)	mis:4

5' -AUAUCUCAGAUACGACUGGGC 3'
    ||||||||| o||o||  ||| 
3' UUAUAGAGUC-GUGUUGUGCCG 5'

>GCCGTGTTGTGCTGAGATATT(1)	GATATCTCAGATACGACGGGC(1)	mis:2

5' GAUAUCUCAGAUACGACG-GGC 3'
   o||||||||| o||o||o ||| 
3' UUAUAGAGUC-GUGUUGUGCCG 5'

>GCCGTGTTGTGCTGAGATATT(1)	GATATCTCAGATACGACGGGG(109)	mis:3

5' GAUAUCUCAGAUACGACGGGG- 3'
   o||||||||| o||o||o ||  
3' UUAUAGAGUC-GUGUUGUGCCG 5'

>GCCGTGTTGTGCTGAGATATT(1)	ATATCTCAGATACGACGGGGA(3)	mis:4

5' -AUAUCUCAGAUACGACGGGGA 3'
    ||||||||| o||o||o ||  
3' UUAUAGAGUC-GUGUUGUGCCG 5'

>GCCGTGTTGTGCTGAGATATT(1)	ATATCTCAGATACGTCGGGGC(1)	mis:4

5' -AUAUCUCAGAUACGUCGGGGC 3'
    ||||||||| o||o |o ||| 
3' UUAUAGAGUC-GUGUUGUGCCG 5'

>GCCGTGTTGTGCTGAGATATT(1)	GATATCTCAGATACGCCGGGG(1)	mis:4

5' GAUAUCUCAGAUACGCCGGGG- 3'
   o||||||||| o||o |o ||  
3' UUAUAGAGUC-GUGUUGUGCCG 5'

>GCCGTGTTGTGCTGAGATATT(1)	TATATCTCAGATACGACGGGG(1)	mis:4

5' UAUAUCUCAGAUACGACGGGG- 3'
    ||||||||| o||o||o ||  
3' UUAUAGAGUC-GUGUUGUGCCG 5'

>GCCGTGTTGTGCTGAGATATT(1)	ATATCTCAGATAGGACGGGGC(1)	mis:4

5' -AUAUCUCAGAUAGGACGGGGC 3'
    ||||||||| o| o||o ||| 
3' UUAUAGAGUC-GUGUUGUGCCG 5'

>GCCGTGTTGTGCTGAGATATT(1)	ATATCTCAGATACGACGGGGC(336)	mis:3

5' -AUAUCUCAGAUACGACGGGGC 3'
    ||||||||| o||o||o ||| 
3' UUAUAGAGUC-GUGUUGUGCCG 5'

>GCCGTGTTGTGCTGAGATATT(1)	ATATCTCAGATACGACGTGGC(2)	mis:2

5' -AUAUCUCAGAUACGACGUGGC 3'
    ||||||||| o||o||oo||| 
3' UUAUAGAGUC-GUGUUGUGCCG 5'

>GCCGTGTTGTGCTGAGATATT(1)	ATATCTCAGATACGACGGGCC(1)	mis:4

5' -AUAUCUCAGAUACGACGGGCC 3'
    ||||||||| o||o||o | | 
3' UUAUAGAGUC-GUGUUGUGCCG 5'

>GCCGTGTTGTGCTGAGATATT(1)	ATATCTCAGATACGACGCGGC(1)	mis:2

5' -AUAUCUCAGAUACGACGCGGC 3'
    ||||||||| o||o||o|||| 
3' UUAUAGAGUC-GUGUUGUGCCG 5'

>GCCGTGTTGTGCTGAGATATT(1)	ATATCTCAGATACAACGGGGC(1)	mis:3

5' -AUAUCUCAGAUACAACGGGGC 3'
    ||||||||| o|||||o ||| 
3' UUAUAGAGUC-GUGUUGUGCCG 5'

>GCCGTGTTGTGCTGAGATATT(1)	GATATCTCAGATACGACGGGA(1)	mis:4

5' GAUAUCUCAGAUACGACGGGA- 3'
   o||||||||| o||o||o |   
3' UUAUAGAGUC-GUGUUGUGCCG 5'

>GCCGTGTTGTGCTGAGATATT(1)	AGATATCTCAGATATGACGGG(1)	mis:4

5' AGAUAUCUCAG-AUAUGACGGG 3'
    o||||||||| |o|  ||||  
3'  UUAUAGAGUCGUGUUGUGCCG 5'

>GCCGTGTTGTGCTGAGATATT(1)	ATATCTCAGATACGACGAGGC(1)	mis:3

5' -AUAUCUCAGAUACGACGAGGC 3'
    ||||||||| o||o||o ||| 
3' UUAUAGAGUC-GUGUUGUGCCG 5'

>GCCGTGTTGTGCTGAGATATT(1)	GATATCTCAGATACGACGTGGC(3)	mis:1

5' GAUAUCUCAGAUACGACGUGGC 3'
   o||||||||| o||o||oo||| 
3' UUAUAGAGUC-GUGUUGUGCCG 5'

>GCCGTGTTGTGCTGAGATATT(1)	AGATATCTCAGATACGACGGGA(1)	mis:4

5' AGAUAUCUCAGAUACGACGGGA- 3'
    o||||||||| o||o||o |   
3'  UUAUAGAGUC-GUGUUGUGCCG 5'

>GCCGTGTTGTGCTGAGATATT(1)	GATATCTCAGATACGACGGGGC(187)	mis:2

5' GAUAUCUCAGAUACGACGGGGC 3'
   o||||||||| o||o||o ||| 
3' UUAUAGAGUC-GUGUUGUGCCG 5'

>GCCGTGTTGTGCTGAGATATT(1)	AGATATCTCAGATATGACGGGG(2)	mis:3

5' AGAUAUCUCAGAUAUGACGGGG- 3'
    o||||||||| o|oo||o ||  
3'  UUAUAGAGUC-GUGUUGUGCCG 5'

>GCCGTGTTGTGCTGAGATATT(1)	GATATCTCAGATACGACGGGGA(1)	mis:3

5' GAUAUCUCAGAUACGACGGGGA 3'
   o||||||||| o||o||o ||  
3' UUAUAGAGUC-GUGUUGUGCCG 5'

>GCCGTGTTGTGCTGAGATATT(1)	GATATCTCAGATACGACGGTGC(1)	mis:3

5' GAUAUCUCAGAUACGACGGUGC 3'
   o||||||||| o||o||o  || 
3' UUAUAGAGUC-GUGUUGUGCCG 5'

>GCCGTGTTGTGCTGAGATATT(1)	GATATCTCAGATACGCCGGGGC(1)	mis:3

5' GAUAUCUCAGAUACGCCGGGGC 3'
   o||||||||| o||o |o ||| 
3' UUAUAGAGUC-GUGUUGUGCCG 5'

>GCCGTGTTGTGCTGAGATATT(1)	TATATCTCAGATACGACGGGGC(1)	mis:3

5' UAUAUCUCAGAUACGACGGGGC 3'
    ||||||||| o||o||o ||| 
3' UUAUAGAGUC-GUGUUGUGCCG 5'

>GCCGTGTTGTGCTGAGATATT(1)	AAGATATCTCAGATACGACGGG(1)	mis:4

5' AAGAUAUCUCAG-AUACGACGGG 3'
     o||||||||| |o|  ||||  
3'   UUAUAGAGUCGUGUUGUGCCG 5'

>GCCGTGTTGTGCTGAGATATT(1)	GAGATATCTCAGATACCACGGG(1)	mis:3

5' GAGAUAUCUCAG-AUACCACGGG 3'
     o||||||||| |o| |||||  
3'   UUAUAGAGUCGUGUUGUGCCG 5'

>GCCGTGTTGTGCTGAGATATT(1)	AGATATCTCAGATACGACGGGG(57)	mis:3

5' AGAUAUCUCAGAUACGACGGGG- 3'
    o||||||||| o||o||o ||  
3'  UUAUAGAGUC-GUGUUGUGCCG 5'

>GCCGTGTTGTGCTGAGATATT(1)	GAGATATCTCAGATACGACGGG(88)	mis:4

5' GAGAUAUCUCAG-AUACGACGGG 3'
     o||||||||| |o|  ||||  
3'   UUAUAGAGUCGUGUUGUGCCG 5'

>GCCGTGTTGTGCTGAGATATT(1)	GAGATATCTCAGATACGACGGA(1)	mis:4

5' GAGAUAUCUCAG-AUACGACGGA 3'
     o||||||||| |o|  ||||  
3'   UUAUAGAGUCGUGUUGUGCCG 5'

>GCCGTGTTGTGCTGAGATATT(1)	GATATCTCATATACGACGGGG(1)	mis:4

5' GAUAUCUCAUAUACGACGGGG- 3'
   o||||||||  o||o||o ||  
3' UUAUAGAGU-CGUGUUGUGCCG 5'

>GCCGTGTTGTGCTGAGATATT(1)	GAGATATCTCACATACGACGGG(1)	mis:4

5' GAGAUAUCUCA-CAUACGACGGG 3'
     o|||||||| ||o|  ||||  
3'   UUAUAGAGUCGUGUUGUGCCG 5'

>GCCGTGTTGTGCTGAGATATT(1)	GATATCTCATATACGACGGGGC(2)	mis:3

5' GAUAUCUCAUAUACGACGGGGC 3'
   o||||||||  o||o||o ||| 
3' UUAUAGAGU-CGUGUUGUGCCG 5'

>GCCGTGTTGTGCTGAGATATAT(5)	TATATCTCAGATACGACGGGGC(1)	mis:3

5' -UAUAUCUCAGAUACGACGGGGC 3'
    |||||||||| o||o||o ||| 
3' UAUAUAGAGUC-GUGUUGUGCCG 5'

>GCCGTGTTGTGCTGAGATATAT(5)	AGATATCTCAGATACGACGGGG(57)	mis:4

5' AGAUAUCUCAGAUACGACGGGG- 3'
   | ||||||||| o||o||o ||  
3' UAUAUAGAGUC-GUGUUGUGCCG 5'

>GCCGTGTTGTGCTGAGATATAT(5)	GATATCTCAGATACGACGTGGC(3)	mis:3

5' -GAUAUCUCAGAUACGACGUGGC 3'
     ||||||||| o||o||oo||| 
3' UAUAUAGAGUC-GUGUUGUGCCG 5'

>GCCGTGTTGTGCTGAGATATAT(5)	GATATCTCAGATACGACGGGGC(187)	mis:4

5' -GAUAUCUCAGAUACGACGGGGC 3'
     ||||||||| o||o||o ||| 
3' UAUAUAGAGUC-GUGUUGUGCCG 5'

>GCCGTGTTGTGCTGAGATATAT(5)	GAGATATCTCAGATACCACGGG(1)	mis:4

5' GAGAUAUCUCAG-AUACCACGGG 3'
    | ||||||||| |o| |||||  
3'  UAUAUAGAGUCGUGUUGUGCCG 5'

>GCCGTGTTGTGCTGAGATATAT(5)	AGATATCTCAGATATGACGGGG(2)	mis:4

5' AGAUAUCUCAGAUAUGACGGGG- 3'
   | ||||||||| o|oo||o ||  
3' UAUAUAGAGUC-GUGUUGUGCCG 5'

>CCGTGTTGTGCTGAGATATAT(71)	TATATCTCAGATACGACGGGG(1)	mis:3

5' -UAUAUCUCAGAUACGACGGGG 3'
    |||||||||| o||o||o || 
3' UAUAUAGAGUC-GUGUUGUGCC 5'

>CCGTGTTGTGCTGAGATATAT(71)	AGATATCTCAGATACGACGGG(91)	mis:4

5' AGAUAUCUCAGAUACGACGGG- 3'
   | ||||||||| o||o||o |  
3' UAUAUAGAGUC-GUGUUGUGCC 5'

>CCGTGTTGTGCTGAGATATAT(71)	GATATCTCAGATACGACGGGG(109)	mis:4

5' -GAUAUCUCAGAUACGACGGGG 3'
     ||||||||| o||o||o || 
3' UAUAUAGAGUC-GUGUUGUGCC 5'

>CCGTGTTGTGCTGAGATATAT(71)	GAGATATCTCAGATACGACGG(61)	mis:4

5' GAGAUAUCUCAG-AUACGACGG 3'
    | ||||||||| |o|  |||| 
3'  UAUAUAGAGUCGUGUUGUGCC 5'

>CCGTGTTGTGCTGAGATATAT(71)	GAGATATCTCAGATGCGACGG(1)	mis:4

5' GAGAUAUCUCAG-AUGCGACGG 3'
    | ||||||||| |oo  |||| 
3'  UAUAUAGAGUCGUGUUGUGCC 5'

>CCGTGTTGTGCTGAGATATAT(71)	AGATATCTCAGATACGACGTG(1)	mis:3

5' AGAUAUCUCAGAUACGACGUG- 3'
   | ||||||||| o||o||oo|  
3' UAUAUAGAGUC-GUGUUGUGCC 5'

>CCGTGTTGTGCTGAGATATAT(71)	AGATATCTCAGATATGACGGGG(2)	mis:3

5' AGAUAUCUCAGAUAUGACGGGG 3'
   | ||||||||| o|oo||o || 
3' UAUAUAGAGUC-GUGUUGUGCC 5'

>CCGTGTTGTGCTGAGATATAT(71)	GAGATATCTCAGATACGACGGG(88)	mis:4

5' GAGAUAUCUCAGAUACGACGGG- 3'
    | ||||||||| o||o||o |  
3'  UAUAUAGAGUC-GUGUUGUGCC 5'

>CCGTGTTGTGCTGAGATATAT(71)	GAGATATCTCAGATACCACGGG(1)	mis:4

5' GAGAUAUCUCAG-AUACCACGGG 3'
    | ||||||||| |o| |||||  
3'  UAUAUAGAGUCGUGUUGUGCC- 5'

>CCGTGTTGTGCTGAGATATAT(71)	AAGATATCTCAGATACGACGGG(1)	mis:4

5' AAGAUAUCUCAGAUACGACGGG- 3'
    | ||||||||| o||o||o |  
3'  UAUAUAGAGUC-GUGUUGUGCC 5'

>CCGTGTTGTGCTGAGATATAT(71)	AGAGATATCTCAGATACGACGG(56)	mis:4

5' AGAGAUAUCUCAG-AUACGACGG 3'
     | ||||||||| |o|  |||| 
3'   UAUAUAGAGUCGUGUUGUGCC 5'

>CCGTGTTGTGCTGAGATATAT(71)	AGAGATATCTCAGATATGACGG(1)	mis:4

5' AGAGAUAUCUCAG-AUAUGACGG 3'
     | ||||||||| |o|  |||| 
3'   UAUAUAGAGUCGUGUUGUGCC 5'

>CCGTGTTGTGCTGAGATATAT(71)	AGATATCTCAGATACGACGGGG(57)	mis:3

5' AGAUAUCUCAGAUACGACGGGG 3'
   | ||||||||| o||o||o || 
3' UAUAUAGAGUC-GUGUUGUGCC 5'

>CCGTGTTGTGCTGAGATATAT(71)	AGATATCTCAGATACGACGGGA(1)	mis:4

5' AGAUAUCUCAGAUACGACGGGA 3'
   | ||||||||| o||o||o |  
3' UAUAUAGAGUC-GUGUUGUGCC 5'

>CCGTGTTGTGCTGAGATATAT(71)	AGAGATATCTCATATACGACGG(1)	mis:4

5' AGAGAUAUCUCA-UAUACGACGG 3'
     | |||||||| o|o|  |||| 
3'   UAUAUAGAGUCGUGUUGUGCC 5'

>CCGTGTTGTGCTGAGATATAA(1)	TATATCTCAGATACGACGGGG(1)	mis:3

5' -UAUAUCUCAGAUACGACGGGG 3'
    |||||||||| o||o||o || 
3' AAUAUAGAGUC-GUGUUGUGCC 5'

>CCGTGTTGTGCTGAGATATAA(1)	GATATCTCAGATACGACGGGG(109)	mis:4

5' -GAUAUCUCAGAUACGACGGGG 3'
     ||||||||| o||o||o || 
3' AAUAUAGAGUC-GUGUUGUGCC 5'

>CCGTGTTGTGCTGAGATATAA(1)	AGATATCTCAGATACGACGTG(1)	mis:4

5' AGAUAUCUCAGAUACGACGUG- 3'
     ||||||||| o||o||oo|  
3' AAUAUAGAGUC-GUGUUGUGCC 5'

>CCGTGTTGTGCTGAGATATAA(1)	AGATATCTCAGATATGACGGGG(2)	mis:4

5' AGAUAUCUCAGAUAUGACGGGG 3'
     ||||||||| o|oo||o || 
3' AAUAUAGAGUC-GUGUUGUGCC 5'

>CCGTGTTGTGCTGAGATATAA(1)	AGATATCTCAGATACGACGGGG(57)	mis:4

5' AGAUAUCUCAGAUACGACGGGG 3'
     ||||||||| o||o||o || 
3' AAUAUAGAGUC-GUGUUGUGCC 5'

>CCGTGTTGTGCTGAGATATAG(1)	TATATCTCAGATACGACGGGG(1)	mis:3

5' -UAUAUCUCAGAUACGACGGGG 3'
    |||||||||| o||o||o || 
3' GAUAUAGAGUC-GUGUUGUGCC 5'

>CCGTGTTGTGCTGAGATATAG(1)	AGATATCTCAGATACGACGGGG(57)	mis:4

5' AGAUAUCUCAGAUACGACGGGG 3'
     ||||||||| o||o||o || 
3' GAUAUAGAGUC-GUGUUGUGCC 5'

>CCGTGTTGTGCTGAGATATAG(1)	AGATATCTCAGATATGACGGGG(2)	mis:4

5' AGAUAUCUCAGAUAUGACGGGG 3'
     ||||||||| o|oo||o || 
3' GAUAUAGAGUC-GUGUUGUGCC 5'

>CCGTGTTGTGCTGAGATATAG(1)	AGATATCTCAGATACGACGTG(1)	mis:4

5' AGAUAUCUCAGAUACGACGUG- 3'
     ||||||||| o||o||oo|  
3' GAUAUAGAGUC-GUGUUGUGCC 5'

>CCGTGTTGTGCTGAGATATAG(1)	GATATCTCAGATACGACGGGG(109)	mis:4

5' -GAUAUCUCAGAUACGACGGGG 3'
     ||||||||| o||o||o || 
3' GAUAUAGAGUC-GUGUUGUGCC 5'

>CCGTGTTGTGCTGAGATACAT(1)	AGATATCTCAGATATGACGGGG(2)	mis:4

5' AGAUAUCUCAGAUAUGACGGGG 3'
   |  |||||||| o|oo||o || 
3' UACAUAGAGUC-GUGUUGUGCC 5'

>CCGTGTTGTGCTGAGATACAT(1)	AGATATCTCAGATACGACGGGG(57)	mis:4

5' AGAUAUCUCAGAUACGACGGGG 3'
   |  |||||||| o||o||o || 
3' UACAUAGAGUC-GUGUUGUGCC 5'

>CCGTGTTGTGCTGAGATACAT(1)	AGATATCTCAGATACGACGTG(1)	mis:4

5' AGAUAUCUCAGAUACGACGUG- 3'
   |  |||||||| o||o||oo|  
3' UACAUAGAGUC-GUGUUGUGCC 5'

>CCGTGTTGTGCTGAGATACAT(1)	TATATCTCAGATACGACGGGG(1)	mis:4

5' -UAUAUCUCAGAUACGACGGGG 3'
    | |||||||| o||o||o || 
3' UACAUAGAGUC-GUGUUGUGCC 5'

>CCGTGTTGTGCTGAGTTATAT(1)	TATATCTCAGATACGACGGGG(1)	mis:4

5' -UAUAUCUCAGAUACGACGGGG 3'
    |||| ||||| o||o||o || 
3' UAUAUUGAGUC-GUGUUGUGCC 5'

>CCGTGTTGTGTTGAGATATAT(2)	TATATCTCAGATACGACGGGG(1)	mis:3

5' -UAUAUCUCAGAUACGACGGGG 3'
    ||||||||| |o||o||o || 
3' UAUAUAGAGU-UGUGUUGUGCC 5'

>CCGTGTTGTGTTGAGATATAT(2)	AGAGATATCTCATATACGACGG(1)	mis:4

5' AGAGAUAUCUC-AUAUACGACGG 3'
     | ||||||| |o|o|  |||| 
3'   UAUAUAGAGUUGUGUUGUGCC 5'

>CCGTGTTGTGTTGAGATATAT(2)	AGATATCTCAGATACGACGGGG(57)	mis:3

5' AGAUAUCUCAGAUACGACGGGG 3'
   | |||||||| |o||o||o || 
3' UAUAUAGAGU-UGUGUUGUGCC 5'

>CCGTGTTGTGTTGAGATATAT(2)	AAGATATCTCAGATACGACGGG(1)	mis:4

5' AAGAUAUCUCAGAUACGACGGG- 3'
    | |||||||| |o||o||o |  
3'  UAUAUAGAGU-UGUGUUGUGCC 5'

>CCGTGTTGTGTTGAGATATAT(2)	AGATATCTCAGATACGACGGGA(1)	mis:4

5' AGAUAUCUCAGAUACGACGGGA 3'
   | |||||||| |o||o||o |  
3' UAUAUAGAGU-UGUGUUGUGCC 5'

>CCGTGTTGTGTTGAGATATAT(2)	GAGATATCTCAGATACCACGGG(1)	mis:4

5' GAGAUAUCUCAG-AUACCACGGG 3'
    | ||||||||o |o| |||||  
3'  UAUAUAGAGUUGUGUUGUGCC- 5'

>CCGTGTTGTGTTGAGATATAT(2)	AGATATCTCAGATATGACGGGG(2)	mis:3

5' AGAUAUCUCAGAUAUGACGGGG 3'
   | |||||||| |o|oo||o || 
3' UAUAUAGAGU-UGUGUUGUGCC 5'

>CCGTGTTGTGTTGAGATATAT(2)	GAGATATCTCAGATACGACGGG(88)	mis:4

5' GAGAUAUCUCAGAUACGACGGG- 3'
    | |||||||| |o||o||o |  
3'  UAUAUAGAGU-UGUGUUGUGCC 5'

>CCGTGTTGTGTTGAGATATAT(2)	AGAGATATCTCAGATACGACGG(56)	mis:4

5' AGAGAUAUCUCAG-AUACGACGG 3'
     | ||||||||o |o|  |||| 
3'   UAUAUAGAGUUGUGUUGUGCC 5'

>CCGTGTTGTGTTGAGATATAT(2)	AGAGATATCTCAGATATGACGG(1)	mis:4

5' AGAGAUAUCUCAG-AUAUGACGG 3'
     | ||||||||o |o|  |||| 
3'   UAUAUAGAGUUGUGUUGUGCC 5'

>CCGTGTTGTGTTGAGATATAT(2)	GATATCTCATATACGACGGGG(1)	mis:4

5' -GAUAUCUCAUAUACGACGGGG 3'
     |||||||| |o||o||o || 
3' UAUAUAGAGU-UGUGUUGUGCC 5'

>CCGTGTTGTGTTGAGATATAT(2)	GATATCTCAGATACGACGGGG(109)	mis:4

5' -GAUAUCUCAGAUACGACGGGG 3'
     |||||||| |o||o||o || 
3' UAUAUAGAGU-UGUGUUGUGCC 5'

>CCGTGTTGTGTTGAGATATAT(2)	AGATATCTCAGATATGACGGG(1)	mis:4

5' AGAUAUCUCAGAUAUGACGGG- 3'
   | |||||||| |o|oo||o |  
3' UAUAUAGAGU-UGUGUUGUGCC 5'

>CCGTGTTGTGTTGAGATATAT(2)	AGATATCTCAGATACGACGGG(91)	mis:4

5' AGAUAUCUCAGAUACGACGGG- 3'
   | |||||||| |o||o||o |  
3' UAUAUAGAGU-UGUGUUGUGCC 5'

>CCGTGTTGTGTTGAGATATAT(2)	GAGATATCTCAGATGCGACGG(1)	mis:4

5' GAGAUAUCUCAG-AUGCGACGG 3'
    | ||||||||o |oo  |||| 
3'  UAUAUAGAGUUGUGUUGUGCC 5'

>CCGTGTTGTGTTGAGATATAT(2)	AGATATCTCAGATACGACGTG(1)	mis:3

5' AGAUAUCUCAGAUACGACGUG- 3'
   | |||||||| |o||o||oo|  
3' UAUAUAGAGU-UGUGUUGUGCC 5'

>CCGTGTTGTGTTGAGATATAT(2)	GAGATATCTCAGATACGACGG(61)	mis:4

5' GAGAUAUCUCAG-AUACGACGG 3'
    | ||||||||o |o|  |||| 
3'  UAUAUAGAGUUGUGUUGUGCC 5'

>CTGTGTTGTGCTGAGATATAT(2)	TATATCTCAGATACGACGGGG(1)	mis:3

5' -UAUAUCUCAGAUACGACGGGG 3'
    |||||||||| o||o||o o| 
3' UAUAUAGAGUC-GUGUUGUGUC 5'

>CTGTGTTGTGCTGAGATATAT(2)	GAGATATCTCAGATACGACGGG(88)	mis:4

5' GAGAUAUCUCAGAUACGACGGG- 3'
    | ||||||||| o||o||o o  
3'  UAUAUAGAGUC-GUGUUGUGUC 5'

>CTGTGTTGTGCTGAGATATAT(2)	GAGATATCTCAGATACGACGGA(1)	mis:4

5' GAGAUAUCUCAGAUACGACGGA- 3'
    | ||||||||| o||o||o |  
3'  UAUAUAGAGUC-GUGUUGUGUC 5'

>CTGTGTTGTGCTGAGATATAT(2)	AGAGATATCTCAGATATGACGG(1)	mis:4

5' AGAGAUAUCUCAG-AUAUGACGG 3'
     | ||||||||| |o|  ||o| 
3'   UAUAUAGAGUCGUGUUGUGUC 5'

>CTGTGTTGTGCTGAGATATAT(2)	GAGATATCTCAGATACCACGGG(1)	mis:4

5' GAGAUAUCUCAG-AUACCACGGG 3'
    | ||||||||| |o| |||o|  
3'  UAUAUAGAGUCGUGUUGUGUC- 5'

>CTGTGTTGTGCTGAGATATAT(2)	AAGATATCTCAGATACGACGGG(1)	mis:4

5' AAGAUAUCUCAGAUACGACGGG- 3'
    | ||||||||| o||o||o o  
3'  UAUAUAGAGUC-GUGUUGUGUC 5'

>CTGTGTTGTGCTGAGATATAT(2)	AGAGATATCTCAGATACGACGG(56)	mis:4

5' AGAGAUAUCUCAG-AUACGACGG 3'
     | ||||||||| |o|  ||o| 
3'   UAUAUAGAGUCGUGUUGUGUC 5'

>CTGTGTTGTGCTGAGATATAT(2)	AGATATCTCAGATACGACGGGG(57)	mis:3

5' AGAUAUCUCAGAUACGACGGGG 3'
   | ||||||||| o||o||o o| 
3' UAUAUAGAGUC-GUGUUGUGUC 5'

>CTGTGTTGTGCTGAGATATAT(2)	AGATATCTCAGATATGACGGGG(2)	mis:3

5' AGAUAUCUCAGAUAUGACGGGG 3'
   | ||||||||| o|oo||o o| 
3' UAUAUAGAGUC-GUGUUGUGUC 5'

>CTGTGTTGTGCTGAGATATAT(2)	AGATATCTCAGATACGACGGGA(1)	mis:4

5' AGAUAUCUCAGAUACGACGGGA 3'
   | ||||||||| o||o||o o  
3' UAUAUAGAGUC-GUGUUGUGUC 5'

>CTGTGTTGTGCTGAGATATAT(2)	AGATATCTCAGATACGACGGG(91)	mis:4

5' AGAUAUCUCAGAUACGACGGG- 3'
   | ||||||||| o||o||o o  
3' UAUAUAGAGUC-GUGUUGUGUC 5'

>CTGTGTTGTGCTGAGATATAT(2)	AGATATCTCAGATACGACGTG(1)	mis:3

5' AGAUAUCUCAGAUACGACGUG- 3'
   | ||||||||| o||o||ooo  
3' UAUAUAGAGUC-GUGUUGUGUC 5'

>CTGTGTTGTGCTGAGATATAT(2)	GAGATATCTCAGATGCGACGG(1)	mis:4

5' GAGAUAUCUCAG-AUGCGACGG 3'
    | ||||||||| |oo  ||o| 
3'  UAUAUAGAGUCGUGUUGUGUC 5'

>CTGTGTTGTGCTGAGATATAT(2)	GAGATATCTCAGATACGACGG(61)	mis:4

5' GAGAUAUCUCAG-AUACGACGG 3'
    | ||||||||| |o|  ||o| 
3'  UAUAUAGAGUCGUGUUGUGUC 5'

>CTGTGTTGTGCTGAGATATAT(2)	GATATCTCAGATACGACGGGG(109)	mis:4

5' -GAUAUCUCAGAUACGACGGGG 3'
     ||||||||| o||o||o o| 
3' UAUAUAGAGUC-GUGUUGUGUC 5'

>CTGTGTTGTGCTGAGATATAT(2)	AGAGATATCTCATATACGACGG(1)	mis:4

5' AGAGAUAUCUCA-UAUACGACGG 3'
     | |||||||| o|o|  ||o| 
3'   UAUAUAGAGUCGUGUUGUGUC 5'

>TCGTGTTGTGCTGAGATATAT(1)	TATATCTCAGATACGACGGGG(1)	mis:3

5' -UAUAUCUCAGAUACGACGGGG 3'
    |||||||||| o||o||o |o 
3' UAUAUAGAGUC-GUGUUGUGCU 5'

>TCGTGTTGTGCTGAGATATAT(1)	AAGATATCTCAGATACGACGGG(1)	mis:4

5' AAGAUAUCUCAGAUACGACGGG- 3'
    | ||||||||| o||o||o |  
3'  UAUAUAGAGUC-GUGUUGUGCU 5'

>TCGTGTTGTGCTGAGATATAT(1)	AGAGATATCTCAGATACGACGG(56)	mis:4

5' AGAGAUAUCUCAG-AUACGACGG 3'
     | ||||||||| |o|  |||o 
3'   UAUAUAGAGUCGUGUUGUGCU 5'

>TCGTGTTGTGCTGAGATATAT(1)	AGATATCTCAGATACGACGGGG(57)	mis:3

5' AGAUAUCUCAGAUACGACGGGG 3'
   | ||||||||| o||o||o |o 
3' UAUAUAGAGUC-GUGUUGUGCU 5'

>TCGTGTTGTGCTGAGATATAT(1)	AGAGATATCTCAGATACGACGA(1)	mis:4

5' AGAGAUAUCUCAG-AUACGACGA 3'
     | ||||||||| |o|  |||| 
3'   UAUAUAGAGUCGUGUUGUGCU 5'

>TCGTGTTGTGCTGAGATATAT(1)	AGATATCTCAGATACGACGGGA(1)	mis:3

5' AGAUAUCUCAGAUACGACGGGA 3'
   | ||||||||| o||o||o || 
3' UAUAUAGAGUC-GUGUUGUGCU 5'

>TCGTGTTGTGCTGAGATATAT(1)	AGATATCTCAGATATGACGGGG(2)	mis:3

5' AGAUAUCUCAGAUAUGACGGGG 3'
   | ||||||||| o|oo||o |o 
3' UAUAUAGAGUC-GUGUUGUGCU 5'

>TCGTGTTGTGCTGAGATATAT(1)	GAGATATCTCAGATACGACGGG(88)	mis:4

5' GAGAUAUCUCAGAUACGACGGG- 3'
    | ||||||||| o||o||o |  
3'  UAUAUAGAGUC-GUGUUGUGCU 5'

>TCGTGTTGTGCTGAGATATAT(1)	AGAGATATCTCAGATATGACGG(1)	mis:4

5' AGAGAUAUCUCAG-AUAUGACGG 3'
     | ||||||||| |o|  |||o 
3'   UAUAUAGAGUCGUGUUGUGCU 5'

>TCGTGTTGTGCTGAGATATAT(1)	GAGATATCTCAGATACCACGGG(1)	mis:4

5' GAGAUAUCUCAG-AUACCACGGG 3'
    | ||||||||| |o| ||||o  
3'  UAUAUAGAGUCGUGUUGUGCU- 5'

>TCGTGTTGTGCTGAGATATAT(1)	AGATATCTCAGATACGACGGG(91)	mis:4

5' AGAUAUCUCAGAUACGACGGG- 3'
   | ||||||||| o||o||o |  
3' UAUAUAGAGUC-GUGUUGUGCU 5'

>TCGTGTTGTGCTGAGATATAT(1)	GAGATATCTCAGATACGACGG(61)	mis:4

5' GAGAUAUCUCAG-AUACGACGG 3'
    | ||||||||| |o|  |||o 
3'  UAUAUAGAGUCGUGUUGUGCU 5'

>TCGTGTTGTGCTGAGATATAT(1)	GATATCTCAGATACGACGGGG(109)	mis:4

5' -GAUAUCUCAGAUACGACGGGG 3'
     ||||||||| o||o||o |o 
3' UAUAUAGAGUC-GUGUUGUGCU 5'

>TCGTGTTGTGCTGAGATATAT(1)	GATATCTCAGATACGACGGGA(1)	mis:4

5' -GAUAUCUCAGAUACGACGGGA 3'
     ||||||||| o||o||o || 
3' UAUAUAGAGUC-GUGUUGUGCU 5'

>TCGTGTTGTGCTGAGATATAT(1)	GAGATATCTCAGATGCGACGG(1)	mis:4

5' GAGAUAUCUCAG-AUGCGACGG 3'
    | ||||||||| |oo  |||o 
3'  UAUAUAGAGUCGUGUUGUGCU 5'

>TCGTGTTGTGCTGAGATATAT(1)	AGATATCTCAGATATGACGGG(1)	mis:4

5' AGAUAUCUCAGAUAUGACGGG- 3'
   | ||||||||| o|oo||o |  
3' UAUAUAGAGUC-GUGUUGUGCU 5'

>TCGTGTTGTGCTGAGATATAT(1)	AGATATCTCAGATACGACGTG(1)	mis:3

5' AGAUAUCUCAGAUACGACGUG- 3'
   | ||||||||| o||o||oo|  
3' UAUAUAGAGUC-GUGUUGUGCU 5'

>TCGTGTTGTGCTGAGATATAT(1)	AGAGATATCTCATATACGACGG(1)	mis:4

5' AGAGAUAUCUCA-UAUACGACGG 3'
     | |||||||| o|o|  |||o 
3'   UAUAUAGAGUCGUGUUGUGCU 5'

>ACCGTGTTGTGCTGAGATATAT(1)	TATATCTCAGATACGACGGGGC(1)	mis:4

5' -UAUAUCUCAGAUACGACGGGGC 3'
    |||||||||| o||o||o ||  
3' UAUAUAGAGUC-GUGUUGUGCCA 5'

>ACCGTGTTGTGCTGAGATATAT(1)	GAGATATCTCAGATACCACGGG(1)	mis:4

5' GAGAUAUCUCAG-AUACCACGGG 3'
    | ||||||||| |o| |||||  
3'  UAUAUAGAGUCGUGUUGUGCCA 5'

>ACCGTGTTGTGCTGAGATATAT(1)	AGATATCTCAGATACGACGGGG(57)	mis:4

5' AGAUAUCUCAGAUACGACGGGG- 3'
   | ||||||||| o||o||o ||  
3' UAUAUAGAGUC-GUGUUGUGCCA 5'

>ACCGTGTTGTGCTGAGATATAT(1)	AGATATCTCAGATATGACGGGG(2)	mis:4

5' AGAUAUCUCAGAUAUGACGGGG- 3'
   | ||||||||| o|oo||o ||  
3' UAUAUAGAGUC-GUGUUGUGCCA 5'

>ACCGTGTTGTGCTGAGATATAT(1)	GATATCTCAGATACGACGTGGC(3)	mis:4

5' -GAUAUCUCAGAUACGACGUGGC 3'
     ||||||||| o||o||oo||  
3' UAUAUAGAGUC-GUGUUGUGCCA 5'

>CCGTGTTGTGCTGAGATATATG(64)	AGATATCTCAGATATGACGGGG(2)	mis:4

5' -AGAUAUCUCAGAUAUGACGGGG 3'
    | ||||||||| o|oo||o || 
3' GUAUAUAGAGUC-GUGUUGUGCC 5'

>CCGTGTTGTGCTGAGATATATG(64)	AGATATCTCAGATACGACGGGG(57)	mis:4

5' -AGAUAUCUCAGAUACGACGGGG 3'
    | ||||||||| o||o||o || 
3' GUAUAUAGAGUC-GUGUUGUGCC 5'

>CGTGTTGTGCTGAGATATATG(70)	AGATATCTCAGATATGACGGG(1)	mis:4

5' -AGAUAUCUCAGAUAUGACGGG 3'
    | ||||||||| o|oo||o | 
3' GUAUAUAGAGUC-GUGUUGUGC 5'

>CGTGTTGTGCTGAGATATATG(70)	AGATATCTCAGATACGACGGG(91)	mis:4

5' -AGAUAUCUCAGAUACGACGGG 3'
    | ||||||||| o||o||o | 
3' GUAUAUAGAGUC-GUGUUGUGC 5'

>CGTGTTGTGCTGAGATATATG(70)	AGATATCTCAGATACGACGTG(1)	mis:3

5' -AGAUAUCUCAGAUACGACGUG 3'
    | ||||||||| o||o||oo| 
3' GUAUAUAGAGUC-GUGUUGUGC 5'

>CGTGTTGTGCTGAGATATATG(70)	AAGATATCTCAGATACGACGGG(1)	mis:4

5' AAGAUAUCUCAGAUACGACGGG 3'
    | ||||||||| o||o||o | 
3' GUAUAUAGAGUC-GUGUUGUGC 5'

>CGTGTTGTGCTGAGATATATG(70)	GAGATATCTCAGATACGACGGG(88)	mis:4

5' GAGAUAUCUCAGAUACGACGGG 3'
    | ||||||||| o||o||o | 
3' GUAUAUAGAGUC-GUGUUGUGC 5'

>CCGTGTTGTGCTGAGATATATA(1)	AGATATCTCAGATACGACGGGG(57)	mis:4

5' -AGAUAUCUCAGAUACGACGGGG 3'
    | ||||||||| o||o||o || 
3' AUAUAUAGAGUC-GUGUUGUGCC 5'

>CCGTGTTGTGCTGAGATATATA(1)	AGATATCTCAGATATGACGGGG(2)	mis:4

5' -AGAUAUCUCAGAUAUGACGGGG 3'
    | ||||||||| o|oo||o || 
3' AUAUAUAGAGUC-GUGUUGUGCC 5'

>GTGTTGTACTGAGATATATGAG(1)	CTCGAAACTCTAGGTACAATGT(1)	mis:4

5' CUCGAAACUCUAGGUACAAUGU 3'
   |||o |  ||| o||||||ooo 
3' GAGUAUAUAGAGUCAUGUUGUG 5'

>TTTGTGCTGAGATATATGAGG(1)	CCTCGTCTATCTGTGCCCAGG(1)	mis:4

5' CCUCGUCUAUCUGUGCCCAGG 3'
   ||||o| |||||  || ||oo 
3' GGAGUAUAUAGAGUCGUGUUU 5'

>TTTGTGCTGAGATATATGAGG(1)	CCTCGTCTATCTGTGCAAAGG(1)	mis:4

5' CCUCGUCUAUCUGUGCAAAGG 3'
   ||||o| |||||  ||| |oo 
3' GGAGUAUAUAGAGUCGUGUUU 5'

>TTTGTGCTGAGATATATGAGG(1)	ACCTCGTCTATCTGTGCCAAG(4)	mis:4

5' ACCUCGUCUAUCUGUGC-CAAG 3'
    ||||o| |||||  || |||o 
3'  GGAGUAUAUAGAGUCGUGUUU 5'

>TTTGTGCTGAGATATATGAGG(1)	TACCTCGTCTATCTGTGCCAAG(5)	mis:4

5' UACCUCGUCUAUCUGUGC-CAAG 3'
     ||||o| |||||  || |||o 
3'   GGAGUAUAUAGAGUCGUGUUU 5'

>TTGTGCTGAGATATATGAGGT(1)	TACCTCGTCTATCTGTGCCAA(6)	mis:4

5' UACCUCGUCUAUCUGUGC-CAA 3'
    |||||o| |||||  || ||| 
3'  UGGAGUAUAUAGAGUCGUGUU 5'

>TTGTGCTGAGATATATGAGGT(1)	ATACCTCGTCTATCTGTGCCAA(3)	mis:4

5' AUACCUCGUCUAUCUGUGC-CAA 3'
     |||||o| |||||  || ||| 
3'   UGGAGUAUAUAGAGUCGUGUU 5'

>TTGTGCTGAGATATATGATGA(1)	TTAAGAGATATCTCAGATACGA(16)	mis:4

5' UUAAGAGAUAUCUCAGAUACGA 3'
   |o|  | ||||||||| o||o| 
3' AGUAGUAUAUAGAGUC-GUGUU 5'

>TTGTGCTCAGATATATGAGGA(1)	TGCTGATATATATGAGGACAG(1)	mis:4

5' UGCUGAUAUAUAUGAGGACAG 3'
   | || |||||| |||| |||o 
3' AGGAGUAUAUAGACUCGUGUU 5'

>TTGTGCTCAGATATATGAGGA(1)	TACCTCGTCTATCTGTGCCAA(6)	mis:4

5' UACCUCGUCUAUCUGUGC-CAA 3'
     ||||o| |||||| || ||| 
3'  AGGAGUAUAUAGACUCGUGUU 5'

>TTGTGCTCAGATATATGAGGA(1)	ATACCTCGTCTATCTGTGCCAA(3)	mis:4

5' AUACCUCGUCUAUCUGUGC-CAA 3'
      ||||o| |||||| || ||| 
3'   AGGAGUAUAUAGACUCGUGUU 5'

>TTGTGCTCAGATATATGAGGA(1)	TATCTCGTCTATCTGTGCCAA(1)	mis:4

5' UAUCUCGUCUAUCUGUGC-CAA 3'
     o|||o| |||||| || ||| 
3'  AGGAGUAUAUAGACUCGUGUU 5'

>TGTGCTGAGATCTATGAGGAC(1)	GACCTCTTGGATCTTGGGAAA(1)	mis:4

5' GACCUCUUGGAUCUUGGGAAA 3'
   | |||| |o|||||oo| | | 
3' CAGGAGUAUCUAGAGUCGUGU 5'

>TGCTGAGATCTATGAGGACAGG(1)	CCTGTTGTCATTGGTCTCGAC(2)	mis:4

5' CCUGUUGUCAUUGGUCUCGAC- 3'
   |||||o |||| |o||||o |  
3' GGACAGGAGUAUCUAGAGUCGU 5'

>TGCTGAGATCTATGAGGACAGG(1)	ACCTGTTGTCATTGGTCTCGAC(1)	mis:4

5' ACCUGUUGUCAUUGGUCUCGAC- 3'
    |||||o |||| |o||||o |  
3'  GGACAGGAGUAUCUAGAGUCGU 5'

>GTTGAGATATATGAGGACAGG(1)	CCTGTTGTCATTGGTCTCGAC(2)	mis:3

5' CCUGUUGUCAUUGGUCUCGAC 3'
   |||||o ||||  o||||o|| 
3' GGACAGGAGUAUAUAGAGUUG 5'

>GTTGAGATATATGAGGACAGG(1)	ACCTGTTGTCATTGGTCTCGAC(1)	mis:3

5' ACCUGUUGUCAUUGGUCUCGAC 3'
    |||||o ||||  o||||o|| 
3'  GGACAGGAGUAUAUAGAGUUG 5'

>GACAGGGAAAATAGAGTGTGA(17)	TTTACTCTAGGTTTTCTCTGT(1)	mis:4

5' UUUACUCUAGGUUUUCUCUGU- 3'
    |o|| ||  o|||||o||||  
3'  AGUGUGAGAUAAAAGGGACAG 5'

>GACAGGGAAAATATAGTGTGA(1)	TTTACTCTAGGTTTTCTCTGT(1)	mis:3

5' UUUACUCUAGGUUUUCUCUGU- 3'
    |o|| ||| o|||||o||||  
3'  AGUGUGAUAUAAAAGGGACAG 5'

>GACAGGGAAAATATAGTGTGA(1)	TTTTACTCTAGGTTTCCTCTGT(1)	mis:4

5' UUUUACUCUAGGUUUCCUCUGU- 3'
     |o|| ||| o||| |o||||  
3'   AGUGUGAUAUAAAAGGGACAG 5'

>GACAGGGAAAATAGAGTGTGAG(8)	TTTACTCTAGGTTTTCTCTGT(1)	mis:4

5' UUUACUCUAGGUUUUCUCUGU- 3'
   o|o|| ||  o|||||o||||  
3' GAGUGUGAGAUAAAAGGGACAG 5'

>ACAGGGAAAATAGAGTGTGAG(34)	TTTACTCTAGGTTTTCTCTGT(1)	mis:3

5' UUUACUCUAGGUUUUCUCUGU 3'
   o|o|| ||  o|||||o|||| 
3' GAGUGUGAGAUAAAAGGGACA 5'

>ACAGGGAAAATATAGTGTGAG(1)	TTTACTCTAGGTTTTCTCTGT(1)	mis:2

5' UUUACUCUAGGUUUUCUCUGU 3'
   o|o|| ||| o|||||o|||| 
3' GAGUGUGAUAUAAAAGGGACA 5'

>ACAGGGAAAATATAGTGTGAG(1)	TTTTACTCTAGGTTTCCTCTGT(1)	mis:3

5' UUUUACUCUAGGUUUCCUCUGU 3'
    o|o|| ||| o||| |o|||| 
3'  GAGUGUGAUAUAAAAGGGACA 5'

>ACAGGGGAAATAGAGTGTGAG(1)	TTTTACTCTAGGTTTCCTCTGT(1)	mis:3

5' UUUUACUCUAGGUUUCCUCUGU 3'
    o|o|| ||  o|||||o|||| 
3'  GAGUGUGAGAUAAAGGGGACA 5'

>ACAGGGAAAATAGAGTGTGAGT(3)	TTTACTCTAGGTTTTCTCTGT(1)	mis:4

5' -UUUACUCUAGGUUUUCUCUGU 3'
    o|o|| ||  o|||||o|||| 
3' UGAGUGUGAGAUAAAAGGGACA 5'

>TAGAGTGTGAGTTAGACAGTC(1)	CAGTCTGTCTAAGTTCGTTGTG(1)	mis:4

5' CAGUCUGUCUAAGUU-CGUUGUG 3'
     | |||||||| |o |oo| |o 
3'   CUGACAGAUUGAGUGUGAGAU 5'

>AGAGTGTGAGTCAGACAGTCTG(6)	TCAGACAGTCTGTCTAAGTTCT(1)	mis:4

5' UCAGACAGUCUGUCUAA-GUUCU 3'
    ||||| ||||| || | oo||| 
3'  GUCUGACAGACUGAGUGUGAGA 5'

>AGTGTGAGTCAGCCAGTCTGT(1)	CAGGGACTGGTTGAGCTAACGC(1)	mis:4

5' CAGGGACUGGUUGAGCUAACGC- 3'
    | o||||||o||| || ||o|  
3'  UGUCUGACCGACU-GAGUGUGA 5'

>AGTGTGAGTCAGCCAGTCTGT(1)	AGGGACTGGCTCAGCTAACGCT(1)	mis:4

5' AGGGACUGGCUCAGCUAACGCU 3'
   | o||||||||  o|| ||o|| 
3' UGUCUGACCGA-CUGAGUGUGA 5'

>TGTGAGTCAGACAGTCTGTCT(16)	CAGACAGTCTGTCTAAGTTCGT(2)	mis:4

5' CAGACAGUCUGUCUAAGUUCGU- 3'
    |||||| |||||| | o||oo  
3'  UCUGUCUGACAGACU-GAGUGU 5'

>TGTGAGTCAGACAGTCTGTCTA(9)	TGGGCGGCATTTGGACTCACA(2)	mis:4

5' UGGGC-GGCAUUUGGACUCACA 3'
   |o|o| |o|  |o |||||||| 
3' AUCUGUCUGACAGACUGAGUGU 5'

>GTGAGTCAGACAGTCTGTCTA(2)	CAGACAGTCTGTCTAAGTTCGT(2)	mis:4

5' CAGACAGUCUGUCUAAGUUCGU 3'
    |||||| |||||| | o||oo 
3' AUCUGUCUGACAGACU-GAGUG 5'

>GTGAGTCAGACAGTCTGTCTAA(1)	TTGGGCGGCATTTTGACTCACG(1)	mis:4

5' UUGGGCGGCAU-UUUGACUCACG 3'
   ||o|o|o|  | |o||||||||  
3' AAUCUGUCUGACAGACUGAGUG- 5'

>TCAGACAGTCTGTCTAAGTTCG(51)	CGAGTAGGACAGACTCTTTAG(3)	mis:4

5' CGAG-UAGGACAGACUCUUUAG 3'
   |||o | o|||||||| |o| o 
3' GCUUGAAUCUGUCUGACAGACU 5'

>CTGACAGTCTGTCTAAGTTCG(1)	CGAGTAGGACAGACTTTTCAG(2)	mis:4

5' CGAG-UAGGACAGACUUUUCAG 3'
   |||o | o||||||| | |||| 
3' GCUUGAAUCUGUCUG-ACAGUC 5'

>CTGACAGTCTGTCTAAGTTCG(1)	CGAGTAGGACAGACTCTTCAG(186)	mis:4

5' CGAG-UAGGACAGACUCUUCAG 3'
   |||o | o||||||||  |||| 
3' GCUUGAAUCUGUCUGA-CAGUC 5'

>CTGACAGTCTGTCTAAGTTCG(1)	GCGAGTAGGACAGACTCTTCAG(30)	mis:4

5' GCGAG-UAGGACAGACUCUUCAG 3'
    |||o | o||||||||  |||| 
3'  GCUUGAAUCUGUCUGA-CAGUC 5'

>CTGACAGTCTGTCTAAGTTCG(1)	ACGAGTAGGACAGACTCTTCAG(1)	mis:4

5' ACGAG-UAGGACAGACUCUUCAG 3'
    |||o | o||||||||  |||| 
3'  GCUUGAAUCUGUCUGA-CAGUC 5'

>TTAGACAGTCTGTCTAAGTTCG(1)	CGAGTAGGACAGACTCTTTAGT(1)	mis:4

5' CGAG-UAGGACAGACUCUUUAGU 3'
   |||o | o|||||||| |o||o  
3' GCUUGAAUCUGUCUGACAGAUU- 5'

>TTAGACAGTCTGTCTAAGTTCG(1)	CGAGTAGGACAGACTCTTTAG(3)	mis:3

5' CGAG-UAGGACAGACUCUUUAG 3'
   |||o | o|||||||| |o||o 
3' GCUUGAAUCUGUCUGACAGAUU 5'

>TTAGACAGTCTGTCTAAGTTCG(1)	CGAGTAGGACAGACTCTTCAA(2)	mis:4

5' CGAG-UAGGACAGACUCUUCAA 3'
   |||o | o|||||||| |o || 
3' GCUUGAAUCUGUCUGACAGAUU 5'

>TTAGACAGTCTGTCTAAGTTCG(1)	CGAGTAGGACAGACTTTTCAG(2)	mis:4

5' CGAG-UAGGACAGACUUUUCAG 3'
   |||o | o|||||||| |o |o 
3' GCUUGAAUCUGUCUGACAGAUU 5'

>TTAGACAGTCTGTCTAAGTTCG(1)	CGAGTAGGACAGACTCTTCAG(186)	mis:4

5' CGAG-UAGGACAGACUCUUCAG 3'
   |||o | o|||||||| |o |o 
3' GCUUGAAUCUGUCUGACAGAUU 5'

>TTAGACAGTCTGTCTAAGTTCG(1)	GCGAGTAGGACAGACTCTTCAG(30)	mis:4

5' GCGAG-UAGGACAGACUCUUCAG 3'
    |||o | o|||||||| |o |o 
3'  GCUUGAAUCUGUCUGACAGAUU 5'

>TTAGACAGTCTGTCTAAGTTCG(1)	ACGAGTAGGACAGACTCTTCAG(1)	mis:4

5' ACGAG-UAGGACAGACUCUUCAG 3'
    |||o | o|||||||| |o |o 
3'  GCUUGAAUCUGUCUGACAGAUU 5'

>CAGACAGTCTGTCTAAGTTCGT(2)	TGTGAGTCAGACAGTCTGTCTA(9)	mis:4

5' UGUGAG-UCAGACAGUCUGUCUA 3'
    oo||o | |||||| ||||||  
3'  UGCUUGAAUCUGUCUGACAGAC 5'

>CAGTCTGTCTAAGTTCGTTGT(9)	GAAAGCGAGTAGGACAGACTT(3)	mis:4

5' GAAAGCGAG-UAGGACAGACUU 3'
    | |o|||o | o||||||||  
3'  UGUUGCUUGAAUCUGUCUGAC 5'

>CAGTCTGTCTAAGTTCGTTGT(9)	GAAAGCGAGTAGGACAGACTC(29)	mis:4

5' GAAAGCGAG-UAGGACAGACUC 3'
    | |o|||o | o||||||||  
3'  UGUUGCUUGAAUCUGUCUGAC 5'

>CAGTCTGTCTAAGTTCGTTGT(9)	AGAAAGCGAGTAGGACAGACTA(1)	mis:4

5' AGAAAGCGAG-UAGGACAGACUA 3'
     | |o|||o | o||||||||  
3'   UGUUGCUUGAAUCUGUCUGAC 5'

>CAGTCTGTCTAAGTTCGTTGT(9)	AGAAAGCGAGTAGGACAGACTT(3)	mis:4

5' AGAAAGCGAG-UAGGACAGACUU 3'
     | |o|||o | o||||||||  
3'   UGUUGCUUGAAUCUGUCUGAC 5'

>CAGTCTGTCTAAGTTCGTTGT(9)	AGAAAGCGAGTAGGACAGACTC(15)	mis:4

5' AGAAAGCGAG-UAGGACAGACUC 3'
     | |o|||o | o||||||||  
3'   UGUUGCUUGAAUCUGUCUGAC 5'

>GTCTGTCTAAGTTCGTTGTGGA(2)	TTCACGACTAGCTGAGAACAT(1)	mis:4

5' UUCACGACUAGCUGAGA-ACAU 3'
   |o|||o|| |o|| ||| | |o 
3' AGGUGUUGCUUGAAUCUGUCUG 5'

>TCTGTCTAAGTTCGTTGTGGA(26)	TACAATGTCGAACTTGGAAGA(2)	mis:4

5' UACAAUGUCGAACUUGGA-AGA 3'
     | |oo |||||||o|| ||| 
3'  AGGUGUUGCUUGAAUCUGUCU 5'

>TCTGTCTAAGTTCGTTGTGGA(26)	ATCACGGGGAACTTGTACAAG(1)	mis:4

5' AUCACGGGGAACUUGUACAAG 3'
    o|||oo ||||||o ||| o 
3' AGGUGUUGCUUGAAUCUGUCU 5'

>TCTGTTTAAGTTCGTTGTGGA(2)	ATCACGGGGAACTTGTACAAG(1)	mis:4

5' AUCACGGGGAACUUGUACAAG 3'
    o|||oo ||||||o ||| o 
3' AGGUGUUGCUUGAAUUUGUCU 5'

>TTTGTCTAAGTTCGTTGTGGA(1)	ATCACGGGGAACTTGTACAAG(1)	mis:3

5' AUCACGGGGAACUUGUACAAG 3'
    o|||oo ||||||o ||||o 
3' AGGUGUUGCUUGAAUCUGUUU 5'

>TTTGTCTAAGTTCGTTGTGGA(1)	ATCACGGGGAACCTGTACAAA(2)	mis:4

5' AUCACGGGGAACCUGUACAAA 3'
    o|||oo |||| |o ||||| 
3' AGGUGUUGCUUGAAUCUGUUU 5'

>TTTGTCTAAGTTCGTTGTGGA(1)	AATCACGGGGAACCTGTACAAA(1)	mis:4

5' AAUCACGGGGAACCUGUACAAA 3'
     o|||oo |||| |o ||||| 
3'  AGGUGUUGCUUGAAUCUGUUU 5'

>TTGTCTAAGTTCGTTGTGGAG(1)	GTACAATGTGGAACTTGGACGA(3)	mis:4

5' GUACAAUGUGGAACUUGGACGA 3'
    o | |oo  ||||||o|||o| 
3'  GAGGUGUUGCUUGAAUCUGUU 5'

>TTGTCTAAGTTCGTTGTGGAG(1)	TACAATGTCGAACTTGGAAGA(2)	mis:4

5' UACAAUGUCGAACUUGGAAGA 3'
   o | |oo |||||||o|| o| 
3' GAGGUGUUGCUUGAAUCUGUU 5'

>TTGTCTAAGTTCGTTGTGGAG(1)	TACAATGTGGAACTTGGACGA(2)	mis:4

5' UACAAUGUGGAACUUGGACGA 3'
   o | |oo  ||||||o|||o| 
3' GAGGUGUUGCUUGAAUCUGUU 5'

>GTCTAAGTTCGTTGTGGAGTT(1)	CAGCTCCATAACAAAGGTAAAT(1)	mis:4

5' CAGCUCCAUAACAAAGGUAAAU 3'
    |o|||||o||| ||  || |o 
3'  UUGAGGUGUUGCUUGAAUCUG 5'

>GTCTAAGTTCGTTGTGGAGTT(1)	AGCTCCATAACAAAGGTAAAT(1)	mis:4

5' AGCUCCAUAACAAAGGUAAAU 3'
   |o|||||o||| ||  || |o 
3' UUGAGGUGUUGCUUGAAUCUG 5'

>GTCTAAGTTCGTTGTGGAGTT(1)	AGCTATACAAGGAAGTTACGT(1)	mis:4

5' AGCUAUACAAGGAAGUUACGU 3'
   |o|| o|||| ||| ||| oo 
3' UUGAGGUGUUGCUUGAAUCUG 5'

>TGTTTAAGTTCGTTGTGGAGTT(2)	AGCTCCATAACAAAGGTAAAGA(1)	mis:4

5' AGCUCCAUAACAAAGGUAAAGA 3'
   |o|||||o||| ||  |||| | 
3' UUGAGGUGUUGCUUGAAUUUGU 5'

>TGTTTAAGTTCGTTGTGGAGTT(2)	AGCTCCATAACAAAGGTAAAT(1)	mis:4

5' AGCUCCAUAACAAAGGUAAAU- 3'
   |o|||||o||| ||  ||||o  
3' UUGAGGUGUUGCUUGAAUUUGU 5'

>TGTTTAAGTTCGTTGTGGAGTT(2)	AGCTCCATAACAAAGGTAAAGG(1)	mis:4

5' AGCUCCAUAACAAAGGUAAAGG 3'
   |o|||||o||| ||  |||| o 
3' UUGAGGUGUUGCUUGAAUUUGU 5'

>TGTTTAAGTTCGTTGTGGAGTT(2)	CAGCTCCATAACAAAGGTAAAT(1)	mis:4

5' CAGCUCCAUAACAAAGGUAAAU- 3'
    |o|||||o||| ||  ||||o  
3'  UUGAGGUGUUGCUUGAAUUUGU 5'

>TCTAAGTTCGTTGTGGAGTTA(4)	TAGCTCCATAACAAAGGTAAA(1)	mis:4

5' UAGCUCCAUAACAAAGGUAAA 3'
   ||o|||||o||| ||  || | 
3' AUUGAGGUGUUGCUUGAAUCU 5'

>CTAAGTTCGTTGTGTAGTTAT(1)	CTAGGCTATACAATGAAGGTGG(1)	mis:4

5' CUAGGCUAUACAAUGAAGGUGG 3'
      oo|||o||||o|||  |o| 
3'  UAUUGAUGUGUUGCUUGAAUC 5'

>TAAGTTCGTTGTGGAGTTATT(1)	CCAGTAGACCGCATCGAACTAG(1)	mis:4

5' CCAGUAG-ACCGCAUCGAACUAG 3'
     |o||o  ||o|| |||||| o 
3'   UUAUUGAGGUGUUGCUUGAAU 5'

>GTTCGTTGTGGAGTTATTAAA(15)	TTTGACGACTACGCTACAAAC(1)	mis:4

5' UUUGACGACUACGCUACAAAC 3'
   |||o| o||| |o| || ||| 
3' AAAUUAUUGAGGUGUUGCUUG 5'

>GTTCGTTGTGGAGTTATTAAA(15)	TTTGATGTCTACGCTACAAAC(1)	mis:4

5' UUUGAUGUCUACGCUACAAAC 3'
   |||o||o || |o| || ||| 
3' AAAUUAUUGAGGUGUUGCUUG 5'

>CGTTGTGGAGTTATTAACGAC(2)	CGTTGTTAATAGGACGGTACCG(5)	mis:4

5' CGUUGUUAAUAGGACGGUACCG 3'
    ||o|||||||o  | oo| || 
3'  CAGCAAUUAUUGAGGUGUUGC 5'

>CGTTGTGGAGTTATTAAGGAC(1)	ATGTCCTTGATGGAACCATAAC(1)	mis:3

5' AUGUCCUUGAUGGAACCAUAAC- 3'
     ||||||o||oo  |||o|||  
3'   CAGGAAUUAUUGAGGUGUUGC 5'

>CGTTGTGGAGTTATTCAAGAC(1)	AGGGTCGGGAACTCTACAGCG(1)	mis:4

5' AGGGUCGGG-AACUCUACAGCG 3'
    |  | |oo |||||o|||o|| 
3'  CAGAACUUAUUGAGGUGUUGC 5'

>CGTTGTGGAGTCATTAAAGAC(1)	TGTCTCTGATGGAACCATAAC(1)	mis:4

5' UGUCUCUGAUGGAACCAUAAC- 3'
    |||| |o|||o  |||o|||  
3'  CAGAAAUUACUGAGGUGUUGC 5'

>CGTTGTGGAGTCATTAAAGAC(1)	ATGTCCTTGATGGAACCATAAC(1)	mis:4

5' AUGUCCUUGAUGGAACCAUAAC- 3'
     ||| ||o|||o  |||o|||  
3'   CAGAAAUUACUGAGGUGUUGC 5'

>CGTTGTGGAGTCATTAAAGAC(1)	ATGTCTCTGATGGAACCATAAC(1)	mis:4

5' AUGUCUCUGAUGGAACCAUAAC- 3'
     |||| |o|||o  |||o|||  
3'   CAGAAAUUACUGAGGUGUUGC 5'

>CGTTGTCGAGTTATTAAAGAC(1)	CGGTGTTAATAGGACGGTAACG(7)	mis:4

5' CGGUGUUAAUAGGACGGUAACG 3'
    | o ||||||o  ||oo|||| 
3'  CAGAAAUUAUUGAGCUGUUGC 5'

>CGTTGTCGAGTTATTAAAGAC(1)	CGGTGTTAATAGCACGGTACCG(3)	mis:4

5' CGGUGUUAAUAGCACGGUACCG 3'
    | o ||||||o| ||oo| || 
3'  CAGAAAUUAUUGAGCUGUUGC 5'

>CGTTATGGAGTTATTAAAGAC(1)	ATGTCTCTGATGGAACCATAAC(1)	mis:4

5' AUGUCUCUGAUGGAACCAUAAC- 3'
     |||| |o||oo  |||||||  
3'   CAGAAAUUAUUGAGGUAUUGC 5'

>CGTTATGGAGTTATTAAAGAC(1)	ATGTCCTTGATGGAACCATAAC(1)	mis:4

5' AUGUCCUUGAUGGAACCAUAAC- 3'
     ||| ||o||oo  |||||||  
3'   CAGAAAUUAUUGAGGUAUUGC 5'

>CGTTATGGAGTTATTAAAGAC(1)	TGTCTCTGATGGAACCATAAC(1)	mis:4

5' UGUCUCUGAUGGAACCAUAAC- 3'
    |||| |o||oo  |||||||  
3'  CAGAAAUUAUUGAGGUAUUGC 5'

>CGTTGTGGAGTTATTAAAGACA(10)	ATGTCCTTGATGGAACCATAAC(1)	mis:4

5' AUGUCCUUGAUGGAACCAUAAC- 3'
    |||| ||o||oo  |||o|||  
3'  ACAGAAAUUAUUGAGGUGUUGC 5'

>CGTTGTGGAGTTATTAAAGACA(10)	ATGTCTCTGATGGAACCATAAC(1)	mis:4

5' AUGUCUCUGAUGGAACCAUAAC- 3'
    ||||| |o||oo  |||o|||  
3'  ACAGAAAUUAUUGAGGUGUUGC 5'

>CGTTGTGGAGTTATTAAAGACA(10)	TGTCTCTGATGGAACCATAAC(1)	mis:4

5' UGUCUCUGAUGGAACCAUAAC- 3'
   ||||| |o||oo  |||o|||  
3' ACAGAAAUUAUUGAGGUGUUGC 5'

>GTTGTGGAGTTATTAAAGACA(6)	ATGTCCTTGATGGAACCATAAC(1)	mis:3

5' AUGUCCUUGAUGGAACCAUAAC 3'
    |||| ||o||oo  |||o||| 
3'  ACAGAAAUUAUUGAGGUGUUG 5'

>GTTGTGGAGTTATTAAAGACA(6)	ATGTCTCTGATGGAACCATAAC(1)	mis:3

5' AUGUCUCUGAUGGAACCAUAAC 3'
    ||||| |o||oo  |||o||| 
3'  ACAGAAAUUAUUGAGGUGUUG 5'

>GTTGTGGAGTTATTAAAGACA(6)	TCATTTCAATAGCTCCTCGGC(1)	mis:4

5' UCAUUUCAAUAGCUCCUCGGC 3'
   |  o|| ||||o|||| |oo| 
3' ACAGAAAUUAUUGAGGUGUUG 5'

>GTTGTGGAGTTATTAAAGACA(6)	TGTCTCTGATGGAACCATAAC(1)	mis:3

5' UGUCUCUGAUGGAACCAUAAC 3'
   ||||| |o||oo  |||o||| 
3' ACAGAAAUUAUUGAGGUGUUG 5'

>TTATTAAAGACAGATTGTGCTG(9)	CGGGAAATTTGTATTTAAGAG(1)	mis:4

5' CGGGA-AAUUUGUAUUUAAGAG 3'
   |o| | |||o||| ||||| |o 
3' GUCGUGUUAGACAGAAAUUAUU 5'

>ACAGATTGTGCTGCTAAGCGGG(1)	CCCGTTCAGGAAAGCAGTTTGT(7)	mis:4

5' CCCGUUCAGGAAAGCAGUUUGU 3'
   ||||o| || |  o||o|o||| 
3' GGGCGAAUCGUCGUGUUAGACA 5'

>CAGATTGTGCTGCTCAGTGGGA(1)	TCCCATTGAGATGGCAATTAG(1)	mis:4

5' UCCCAUUGAG-AUGGCAAUUAG 3'
   |||||o|||| |  o||||o | 
3' AGGGUGACUCGUCGUGUUAGAC 5'

>ATTGTGCTGTTAAGTGGGAAT(1)	CAATTAGTACTAAGCGCACAAT(1)	mis:4

5' CAAUUAGUACUAAGC-GCACAAU 3'
     |||  o||| |o| ||||||| 
3'   UAAGGGUGAAUUGUCGUGUUA 5'

>TTGTGCTGCTAAGTGCGAATGG(2)	CAATTAGGACTTAGCGCACAA(2)	mis:4

5' CAAUUAGGACUUAGC-GCACAA 3'
   | ||| | ||||||| |||||| 
3' GGUAAGCGUGAAUCGUCGUGUU 5'

>AAGTGGGAATGGTTCATGAAG(1)	GCTTCTTGAACCTAACCATTT(3)	mis:4

5' GCUUCUUGAACC-UAACCAUUU 3'
    |||| |||||| |  |||o|| 
3'  GAAGUACUUGGUAAGGGUGAA 5'

>GAATGGTTTATGAACAGACGG(1)	AACTGTCTGTGTATAAGCTAAG(2)	mis:4

5' AACUGUCUGUGUAUAAGCUAAG- 3'
     |o|||||| o||||o|o|    
3'   GGCAGACAAGUAUUUGGUAAG 5'

>AATGGTTTATGAAGGGACGGC(1)	CGGGCGTCCTTTCAGGGAGCAT(1)	mis:4

5' CGGGCGUCCUUUCAGGGAGCAU- 3'
     | |||||o|||| oo| |||  
3'   CGGCAGGGAAGUAUUUGGUAA 5'

>AATGCTTTATGAAGAGACGGC(1)	CGGGCGTCCTTTCAGGGAGCAT(1)	mis:4

5' CGGGCGUCCUUUCAGGGAGCAU- 3'
     | |||| o|||| oo|||||  
3'   CGGCAGAGAAGUAUUUCGUAA 5'

>ATGGTTTATGAAGAGACGGCCG(1)	CGGGCGTCCTTTCAGGGAGCAT(1)	mis:4

5' CGGGCGUCCUUUCAGGGAGCAU 3'
   ||| |||| o|||| oo| ||| 
3' GCCGGCAGAGAAGUAUUUGGUA 5'

>ATGGTTTATGAAGGGACGGCAG(2)	CGGGCGTCCTTTCAGGGAGCAT(1)	mis:4

5' CGGGCGUCCUUUCAGGGAGCAU 3'
   | | |||||o|||| oo| ||| 
3' GACGGCAGGGAAGUAUUUGGUA 5'

>AAGAGACGGCAGGGGGGGGAT(1)	CATCCCTCTCATGCCGCTGTTG(1)	mis:4

5' CAUCCCUCUCAUGCCGCUGUUG 3'
    |||||o|o| ||||| o o|  
3'  UAGGGGGGGGACGGCAGAGAA 5'

>CGGCAGGGGGGTGATTACATC(23)	CAATGTGACTGTACCCCTGCC(2)	mis:4

5' CAAUGUGACUGUACCCCUGCC- 3'
     ||||o| ooo ||||||||  
3'  CUACAUUAGUGGGGGGACGGC 5'

>CGGCAGGGGGGTGATTACATC(23)	CAATGTGATTGTACCCGTGCC(3)	mis:4

5' CAAUGUGAUUGUACCCGUGCC- 3'
     ||||o||ooo ||| ||||  
3'  CUACAUUAGUGGGGGGACGGC 5'

>CGGCAGGGGGGTGATTACATC(23)	AATGTGACTGTACCCGTGCCG(1)	mis:4

5' AAUGUGACUGUACCCGUGCCG 3'
    ||||o| ooo ||| ||||| 
3' CUACAUUAGUGGGGGGACGGC 5'

>CGGCAGGGGGGTGATTACATCG(4)	CAATGTGACTGTACCCCTGCC(2)	mis:4

5' CAAUGUGACUGUACCCCUGCC- 3'
   | ||||o| ooo ||||||||  
3' GCUACAUUAGUGGGGGGACGGC 5'

>CGGCAGGGGGGTGATTACATCG(4)	CAATGTGATTGTACCCGTGCC(3)	mis:4

5' CAAUGUGAUUGUACCCGUGCC- 3'
   | ||||o||ooo ||| ||||  
3' GCUACAUUAGUGGGGGGACGGC 5'

>GGCAGGGGGGTGATTACATCG(1)	CAATGTAACTGTACCCGTGCC(1)	mis:4

5' CAAUGUAACUGUACCCGUGCC 3'
   | |||||| ooo ||| |||| 
3' GCUACAUUAGUGGGGGGACGG 5'

>GGCAGGGGGGTGATTACATCG(1)	CAATGTGACTGTACCCCTGCC(2)	mis:3

5' CAAUGUGACUGUACCCCUGCC 3'
   | ||||o| ooo |||||||| 
3' GCUACAUUAGUGGGGGGACGG 5'

>GGCAGGGGGGTGATTACATCG(1)	CAATGTGATTGTACCCGTGCC(3)	mis:3

5' CAAUGUGAUUGUACCCGUGCC 3'
   | ||||o||ooo ||| |||| 
3' GCUACAUUAGUGGGGGGACGG 5'

>GGCAGGGGGGTGATTACATTG(1)	CAATGTGATTGTACCCGTGCC(3)	mis:2

5' CAAUGUGAUUGUACCCGUGCC 3'
   ||||||o||ooo ||| |||| 
3' GUUACAUUAGUGGGGGGACGG 5'

>GGCAGGGGGGTGATTACATTG(1)	CAATGTGACTGTACCCCTGCC(2)	mis:2

5' CAAUGUGACUGUACCCCUGCC 3'
   ||||||o| ooo |||||||| 
3' GUUACAUUAGUGGGGGGACGG 5'

>GGCAGGGGGGTGATTACATTG(1)	CAATGTAACTGTACCCGTGCC(1)	mis:3

5' CAAUGUAACUGUACCCGUGCC 3'
   |||||||| ooo ||| |||| 
3' GUUACAUUAGUGGGGGGACGG 5'

>GGCAGGGGGGTGATTACATTG(1)	TACAATGTGACCGTACCCGTGC(1)	mis:4

5' UACAAUGUGACCGUACCCGUGC- 3'
     ||||||o| |oo ||| |||  
3'   GUUACAUUAGUGGGGGGACGG 5'

>GGCAGGGGGGTGATTACATTG(1)	TACAATGTGACTGCACCCGTGC(2)	mis:4

5' UACAAUGUGACUGCACCCGUGC- 3'
     ||||||o| oo| ||| |||  
3'   GUUACAUUAGUGGGGGGACGG 5'

>GGCAGGGGGGTGATTACATTG(1)	TACAATGTGATTGTACCCGTGC(2)	mis:3

5' UACAAUGUGAUUGUACCCGUGC- 3'
     ||||||o||ooo ||| |||  
3'   GUUACAUUAGUGGGGGGACGG 5'

>GGCAGGGGGGTGATTACATTG(1)	CAATGTGACTGTTCCCGTGCC(1)	mis:2

5' CAAUGUGACUGUUCCCGUGCC 3'
   ||||||o| oooo||| |||| 
3' GUUACAUUAGUGGGGGGACGG 5'

>GGCAGGGGGGTGATTACATTG(1)	CAATGTGACTTTACCCGTGCC(1)	mis:4

5' CAAUGUGACUUUACCCGUGCC 3'
   ||||||o| o o ||| |||| 
3' GUUACAUUAGUGGGGGGACGG 5'

>GGCAGGGGGGTGATTACATTG(1)	CAATGTGACTGTACCCGTGCC(912)	mis:3

5' CAAUGUGACUGUACCCGUGCC 3'
   ||||||o| ooo ||| |||| 
3' GUUACAUUAGUGGGGGGACGG 5'

>GGCAGGGGGGTGATTACATTG(1)	CAATGTGACTGTACCCGTGCCA(3)	mis:4

5' CAAUGUGACUGUACCCGUGCCA 3'
   ||||||o| ooo ||| ||||  
3' GUUACAUUAGUGGGGGGACGG- 5'

>GGCAGGGGGGTGATTACATTG(1)	ACAATGTGACTGTTCCCGTGCC(1)	mis:2

5' ACAAUGUGACUGUUCCCGUGCC 3'
    ||||||o| oooo||| |||| 
3'  GUUACAUUAGUGGGGGGACGG 5'

>GGCAGGGGGGTGATTACATTG(1)	CAATGTGACTGTACCCGTGCCT(75)	mis:4

5' CAAUGUGACUGUACCCGUGCCU 3'
   ||||||o| ooo ||| ||||  
3' GUUACAUUAGUGGGGGGACGG- 5'

>GGCAGGGGGGTGATTACATTG(1)	ACAATGTGACTGTACCCATGCC(1)	mis:3

5' ACAAUGUGACUGUACCCAUGCC 3'
    ||||||o| ooo ||| |||| 
3'  GUUACAUUAGUGGGGGGACGG 5'

>GGCAGGGGGGTGATTACATTG(1)	ACAATGTGACTGTACCCGTGCC(387)	mis:3

5' ACAAUGUGACUGUACCCGUGCC 3'
    ||||||o| ooo ||| |||| 
3'  GUUACAUUAGUGGGGGGACGG 5'

>GGCAGGGGGGTGATTACATTG(1)	ACAATGTGACTGTACCCTTGCC(1)	mis:2

5' ACAAUGUGACUGUACCCUUGCC 3'
    ||||||o| ooo |||o|||| 
3'  GUUACAUUAGUGGGGGGACGG 5'

>GGCAGGGGGGTGATTACATTG(1)	ACAATGTGACTGTACCCGTGCT(4)	mis:3

5' ACAAUGUGACUGUACCCGUGCU 3'
    ||||||o| ooo ||| |||o 
3'  GUUACAUUAGUGGGGGGACGG 5'

>GGCAGGGGGGTGATTACATTG(1)	ACAATGTGACTGTACCCGTGCA(3)	mis:4

5' ACAAUGUGACUGUACCCGUGCA 3'
    ||||||o| ooo ||| |||  
3'  GUUACAUUAGUGGGGGGACGG 5'

>GGCAGGGGGGTGATTACATTG(1)	TACAATGTGACTGTACCCGTGC(272)	mis:4

5' UACAAUGUGACUGUACCCGUGC- 3'
     ||||||o| ooo ||| |||  
3'   GUUACAUUAGUGGGGGGACGG 5'

>GGCAGGGGGGTGATTACATTG(1)	TAATGTGACTGTACCCGTGCCT(3)	mis:4

5' UAAUGUGACUGUACCCGUGCCU 3'
   o|||||o| ooo ||| ||||  
3' GUUACAUUAGUGGGGGGACGG- 5'

>GCAGGGGGGTGATTACATCGT(13)	TACAATGTGACTGCACCCGTGC(2)	mis:4

5' UACAAUGUGACUGCACCCGUGC 3'
    || ||||o| oo| ||| ||| 
3'  UGCUACAUUAGUGGGGGGACG 5'

>GCAGGGGGGTGATTACATCGT(13)	TACAATGTGACCGTACCCGTGC(1)	mis:4

5' UACAAUGUGACCGUACCCGUGC 3'
    || ||||o| |oo ||| ||| 
3'  UGCUACAUUAGUGGGGGGACG 5'

>GCAGGGGGGTGATTACATCGT(13)	TACAATGTGATTGTACCCGTGC(2)	mis:3

5' UACAAUGUGAUUGUACCCGUGC 3'
    || ||||o||ooo ||| ||| 
3'  UGCUACAUUAGUGGGGGGACG 5'

>GCAGGGGGGCGATTACATCGT(1)	TACAATGTGACCGTACCCGTGC(1)	mis:4

5' UACAAUGUGACCGUACCCGUGC 3'
    || ||||o| ||o ||| ||| 
3'  UGCUACAUUAGCGGGGGGACG 5'

>GCAGGGGGGCGATTACATCGT(1)	TACAATGTGACTGCACCCGTGC(2)	mis:4

5' UACAAUGUGACUGCACCCGUGC 3'
    || ||||o| o|| ||| ||| 
3'  UGCUACAUUAGCGGGGGGACG 5'

>GCAGGGGGGCGATTACATCGT(1)	TACAATGTGATTGTACCCGTGC(2)	mis:3

5' UACAAUGUGAUUGUACCCGUGC 3'
    || ||||o||o|o ||| ||| 
3'  UGCUACAUUAGCGGGGGGACG 5'

>GCAGGGGGGCGATTACATCGT(1)	ACTATGTGACTGTACCCGTGC(1)	mis:4

5' ACUAUGUGACUGUACCCGUGC 3'
   || ||||o| o|o ||| ||| 
3' UGCUACAUUAGCGGGGGGACG 5'

>GCAGGGGGGCGATTACATCGT(1)	ACAATGTGACTGTACCCGTGC(58)	mis:4

5' ACAAUGUGACUGUACCCGUGC 3'
   || ||||o| o|o ||| ||| 
3' UGCUACAUUAGCGGGGGGACG 5'

>GCAGGGGGGCGATTACATCGT(1)	TACAATGTGACTGTACCCGTGC(272)	mis:4

5' UACAAUGUGACUGUACCCGUGC 3'
    || ||||o| o|o ||| ||| 
3'  UGCUACAUUAGCGGGGGGACG 5'

>GCAGGGGGGCGATTACATCGT(1)	ACAATGTGACTGTTCCCGTGCC(1)	mis:4

5' ACAAUGUGACUGUUCCCGUGCC 3'
   || ||||o| o|oo||| |||  
3' UGCUACAUUAGCGGGGGGACG- 5'

>GCAGGGGGGCGATTACATCGT(1)	ACAATGTGACTGTACCCTTGCC(1)	mis:4

5' ACAAUGUGACUGUACCCUUGCC 3'
   || ||||o| o|o |||o|||  
3' UGCUACAUUAGCGGGGGGACG- 5'

>GCAGGGGGGCGATTACATCGT(1)	GTGATTACATCGTCCCTCTAT(3)	mis:4

5' GUGAUUACAUCGUCCCUCUAU 3'
   oo|||   ||||o|||o|| o 
3' UGCUACAUUAGCGGGGGGACG 5'

>GCAGGGGGGCGATTACATCGT(1)	TACAATGTGACTGTACCCGTGT(1)	mis:4

5' UACAAUGUGACUGUACCCGUGU 3'
    || ||||o| o|o ||| ||o 
3'  UGCUACAUUAGCGGGGGGACG 5'

>GCAGGGGGGTGATTACATCGTC(1)	TACAATGTGATTGTACCCGTGC(2)	mis:4

5' UACAAUGUGAUUGUACCCGUGC 3'
    || ||||o||ooo ||| ||| 
3' CUGCUACAUUAGUGGGGGGACG 5'

>AGGGGGGTGATTATATCGTCC(1)	AAGGACGGTAAAATCACTCGCA(1)	mis:4

5' AAGGACGGUAAAAUCACUCGCA- 3'
     |||||o|| ||||||o| |   
3'   CCUGCUAUAUUAGUGGGGGGA 5'

>AGGGGGGTGATTATATCGTCC(1)	AGGACGGTATACTCACTCGCAC(1)	mis:4

5' AGGACGGUAUACUCACUCGCAC 3'
    |||||o|||| ||||o| |   
3'  CCUGCUAUAUUAGUGGGGGGA 5'

>AGGGGGGTGATTATATCGTCC(1)	AAGGACGGTAAACTCACTCCCA(2)	mis:4

5' AAGGACGGUAAACUCACUCCCA- 3'
     |||||o|| | ||||o|||   
3'   CCUGCUAUAUUAGUGGGGGGA 5'

>AGGGGGGTGATTATATCGTCC(1)	GGACGGTAAACTCACTCGCCC(1)	mis:4

5' GGACGGUAAACUCACUCGCCC 3'
   |||||o|| | ||||o| ||  
3' CCUGCUAUAUUAGUGGGGGGA 5'

>AGGGGGGTGATTATATCGTCC(1)	AGGACGGTAAACTCACTCGCC(17)	mis:4

5' AGGACGGUAAACUCACUCGCC- 3'
    |||||o|| | ||||o| ||  
3'  CCUGCUAUAUUAGUGGGGGGA 5'

>AGGGGGGTGATTATATCGTCC(1)	AGGACGGTAAACTCACTCGCCC(6)	mis:4

5' AGGACGGUAAACUCACUCGCCC 3'
    |||||o|| | ||||o| ||  
3'  CCUGCUAUAUUAGUGGGGGGA 5'

>AGGGGGGTGATTATATCGTCC(1)	AAGGACGGTAAACTCACTCGCC(12)	mis:4

5' AAGGACGGUAAACUCACUCGCC- 3'
     |||||o|| | ||||o| ||  
3'   CCUGCUAUAUUAGUGGGGGGA 5'

>AGGGGGGTGATTATATCGTCC(1)	AGGACGGTAAACTCACTCTCA(3)	mis:4

5' AGGACGGUAAACUCACUCUCA- 3'
    |||||o|| | ||||o|o|   
3'  CCUGCUAUAUUAGUGGGGGGA 5'

>AGGGGGGTGATTATATCGTCC(1)	AGGACGGTAAACTCACTCGCT(5)	mis:4

5' AGGACGGUAAACUCACUCGCU- 3'
    |||||o|| | ||||o| |o  
3'  CCUGCUAUAUUAGUGGGGGGA 5'

>AGGGGGGTGATTATATCGTCC(1)	AAGGACGGTAAACTCACTCTCA(4)	mis:4

5' AAGGACGGUAAACUCACUCUCA- 3'
     |||||o|| | ||||o|o|   
3'   CCUGCUAUAUUAGUGGGGGGA 5'

>AGGGGGGTGATTATATCGTCC(1)	AGGACGGTAAACTCACTCGCAT(18)	mis:4

5' AGGACGGUAAACUCACUCGCAU 3'
    |||||o|| | ||||o| | | 
3'  CCUGCUAUAUUAGUGGGGGGA 5'

>AGGGGGGTGATTATATCGTCC(1)	AAGGACGGTAAACTCACTCGCT(20)	mis:4

5' AAGGACGGUAAACUCACUCGCU- 3'
     |||||o|| | ||||o| |o  
3'   CCUGCUAUAUUAGUGGGGGGA 5'

>AGGGGGGTGATTATATCGTCCC(1)	GGGGTGATTAAATCGTCCCTC(1)	mis:3

5' GGGGUGAUUAAAUCGUCCCUC- 3'
   |||oo|||  ||||oo|||o|  
3' CCCUGCUAUAUUAGUGGGGGGA 5'

>GGGGTGATTAAATCGTCCCTC(1)	AGAAGGACGGTAAAATCACTC(1)	mis:4

5' AGAAGGACGGUAAAAUCACUC- 3'
    || |||||o|  ||||||o|  
3'  CUCCCUGCUAAAUUAGUGGGG 5'

>GGGGTGATTAAATCGTCCCTC(1)	AGAGGGACGGTAAACTCACTC(1)	mis:4

5' AGAGGGACGGUAAACUCACUC- 3'
    ||||||||o|  | ||||o|  
3'  CUCCCUGCUAAAUUAGUGGGG 5'

>GGGGTGATTAAATCGTCCCTC(1)	GAGAAGGACGGTAAAATCACTC(2)	mis:4

5' GAGAAGGACGGUAAAAUCACUC- 3'
     || |||||o|  ||||||o|  
3'   CUCCCUGCUAAAUUAGUGGGG 5'

>GGGGTGATTAAATCGTCCCTC(1)	GAAGGACGGTAAACTCACTCC(2)	mis:4

5' GAAGGACGGUAAACUCACUCC 3'
   || |||||o|  | ||||o|| 
3' CUCCCUGCUAAAUUAGUGGGG 5'

>GGGGTGATTAAATCGTCCCTC(1)	AGAAGGACGGTAAACTCACTCC(3)	mis:4

5' AGAAGGACGGUAAACUCACUCC 3'
    || |||||o|  | ||||o|| 
3'  CUCCCUGCUAAAUUAGUGGGG 5'

>GGGGTGATTAAATCGTCCCTC(1)	CAGTGGGTGATTTATTCATCC(1)	mis:4

5' CAGUGGGUGAUUUAUUCAUCC- 3'
     o ||oo|||||| |||o||  
3'  CUCCCUGCUAAAUUAGUGGGG 5'

>GGGGTGATTAAATCGTCCCTC(1)	GAAGGACGGTAAACTCACTCT(2)	mis:4

5' GAAGGACGGUAAACUCACUCU 3'
   || |||||o|  | ||||o|o 
3' CUCCCUGCUAAAUUAGUGGGG 5'

>GGGGTGATTAAATCGTCCCTC(1)	AGAAGGACGGTAAACTCACTCT(13)	mis:4

5' AGAAGGACGGUAAACUCACUCU 3'
    || |||||o|  | ||||o|o 
3'  CUCCCUGCUAAAUUAGUGGGG 5'

>GGGGTGATTAAATCGTCCCTC(1)	TGAGTGGGGATATAAATACCTC(2)	mis:4

5' UGAGUGGGGAUAUAAAUACCUC 3'
    ||| |o ||| ||| o|||o| 
3'  CUCCCUGCUAAAUUAGUGGGG 5'

>GTGATTACATCGTCCCTCTAT(3)	GATAGATGGGAGATGGATCTT(1)	mis:4

5' GAUAGAUGGGAGAUG-GAUCUU 3'
    ||||| ||o |||| o||| o 
3'  UAUCUCCCUGCUACAUUAGUG 5'

>GTGATTACATCGTCCCTCTAT(3)	GGATAGATGGGAGATGGATCTT(1)	mis:4

5' GGAUAGAUGGGAGAUG-GAUCUU 3'
     ||||| ||o |||| o||| o 
3'   UAUCUCCCUGCUACAUUAGUG 5'

>GTGATTACATCGTCCCTCTATC(1)	GATAGATGGGAGATGGATCTT(1)	mis:4

5' GAUAGAUGGGAGAUG-GAUCUU 3'
   |||||| ||o |||| o||| o 
3' CUAUCUCCCUGCUACAUUAGUG 5'

>GTGATTACATCGTCCCTCTATC(1)	GGATAGATGGGAGATGGATCTT(1)	mis:4

5' GGAUAGAUGGGAGAUG-GAUCUU 3'
    |||||| ||o |||| o||| o 
3'  CUAUCUCCCUGCUACAUUAGUG 5'

>TGATTACATCGTCCCTCTATC(5)	TGGATAGATGGGAGATGGATCG(1)	mis:3

5' UGGAUAGAUGGGAGAUG-GAUCG 3'
     |||||| ||o |||| o|||o 
3'   CUAUCUCCCUGCUACAUUAGU 5'

>TGATTACATCGTCCCTCTATC(5)	TGGATAGATGGGAGATGGATCA(5)	mis:3

5' UGGAUAGAUGGGAGAUG-GAUCA 3'
     |||||| ||o |||| o|||| 
3'   CUAUCUCCCUGCUACAUUAGU 5'

>TGATTACATCGTCCCTCTATC(5)	GGATAGATGGGAGATGAATCT(1)	mis:4

5' GGAUAGAUGGGAGAUG-AAUCU 3'
    |||||| ||o |||| ||||  
3'  CUAUCUCCCUGCUACAUUAGU 5'

>GTGATTACATCGTCTCTCTATC(1)	GGATAGATGGGAGATGGATCTT(1)	mis:4

5' GGAUAGAUGGGAGAUG-GAUCUU 3'
    |||||| o|o |||| o||| o 
3'  CUAUCUCUCUGCUACAUUAGUG 5'

>TGATTACATCGTCTCTCTATC(1)	TGGATAGATGGGAGATGGATCG(1)	mis:3

5' UGGAUAGAUGGGAGAUG-GAUCG 3'
     |||||| o|o |||| o|||o 
3'   CUAUCUCUCUGCUACAUUAGU 5'

>TGATTACATCGTCTCTCTATC(1)	TGGATAGATGGGAGATGGATCA(5)	mis:3

5' UGGAUAGAUGGGAGAUG-GAUCA 3'
     |||||| o|o |||| o|||| 
3'   CUAUCUCUCUGCUACAUUAGU 5'

>TGATTACATCGTCTCTCTATC(1)	GGATAGATGGGAGATGAATCT(1)	mis:4

5' GGAUAGAUGGGAGAUG-AAUCU 3'
    |||||| o|o |||| ||||  
3'  CUAUCUCUCUGCUACAUUAGU 5'

>TGATTACATCGTCCCTCTATCT(1)	GGATAGATGGGAGATGAATCT(1)	mis:4

5' GGAUAGAUGGGAGAUG-AAUCU 3'
   o|||||| ||o |||| ||||  
3' UCUAUCUCCCUGCUACAUUAGU 5'

>TGATTACATCGTCCCTCTATCT(1)	TGGATAGATGGGAGATGGATCA(5)	mis:3

5' UGGAUAGAUGGGAGAUG-GAUCA 3'
    o|||||| ||o |||| o|||| 
3'  UCUAUCUCCCUGCUACAUUAGU 5'

>TGATTACATCGTCCCTCTATCT(1)	TGGATAGATGGGAGATGGATCG(1)	mis:3

5' UGGAUAGAUGGGAGAUG-GAUCG 3'
    o|||||| ||o |||| o|||o 
3'  UCUAUCUCCCUGCUACAUUAGU 5'

>GATTACATCGTCCCTCTATCT(1)	CTAGATAGATGGGAGATGGATC(1)	mis:3

5' CUAGAUAGAUGGGAGAUG-GAUC 3'
     ||||||| ||o |||| o||| 
3'   UCUAUCUCCCUGCUACAUUAG 5'

>GATTACATCGTCCCTCTATCT(1)	TGGATAGATGGGAGATGGATCG(1)	mis:4

5' UGGAUAGAUGGGAGAUG-GAUCG 3'
    o|||||| ||o |||| o|||  
3'  UCUAUCUCCCUGCUACAUUAG- 5'

>GATTACATCGTCCCTCTATCT(1)	CTGGATAGATGGGAGATGGATC(234)	mis:3

5' CUGGAUAGAUGGGAGAUG-GAUC 3'
     o|||||| ||o |||| o||| 
3'   UCUAUCUCCCUGCUACAUUAG 5'

>GATTACATCGTCCCTCTATCT(1)	TGGATAGATGGGAGATGGATCA(5)	mis:4

5' UGGAUAGAUGGGAGAUG-GAUCA 3'
    o|||||| ||o |||| o|||  
3'  UCUAUCUCCCUGCUACAUUAG- 5'

>GATTACATCGTCCCTCTATCT(1)	GGATAGATGGGAGATGAATCT(1)	mis:4

5' GGAUAGAUGGGAGAUG-AAUCU 3'
   o|||||| ||o |||| ||||  
3' UCUAUCUCCCUGCUACAUUAG- 5'

>GATTACATCGTCCCTCTATCT(1)	TGGATAGATGGGAGATGGATC(236)	mis:3

5' UGGAUAGAUGGGAGAUG-GAUC 3'
    o|||||| ||o |||| o||| 
3'  UCUAUCUCCCUGCUACAUUAG 5'

>GATTACATCGTCCCTCTATCT(1)	TGGATAGATGGGAGATGGCTC(2)	mis:4

5' UGGAUAGAUGGGAGAUG-GCUC 3'
    o|||||| ||o |||| o || 
3'  UCUAUCUCCCUGCUACAUUAG 5'

>GATTACATCGTTCCTCTATCT(1)	CTAGATAGATGGGAGATGGATC(1)	mis:3

5' CUAGAUAGAUGGGAGAUG-GAUC 3'
     ||||||| |oo |||| o||| 
3'   UCUAUCUCCUUGCUACAUUAG 5'

>GATTACATCGTTCCTCTATCT(1)	TGGATAGATGGGAGATGGATCG(1)	mis:4

5' UGGAUAGAUGGGAGAUG-GAUCG 3'
    o|||||| |oo |||| o|||  
3'  UCUAUCUCCUUGCUACAUUAG- 5'

>GATTACATCGTTCCTCTATCT(1)	CTGGATAGATGGGAGATGGATC(234)	mis:3

5' CUGGAUAGAUGGGAGAUG-GAUC 3'
     o|||||| |oo |||| o||| 
3'   UCUAUCUCCUUGCUACAUUAG 5'

>GATTACATCGTTCCTCTATCT(1)	TGGATAGATGGGAGATGGATCA(5)	mis:4

5' UGGAUAGAUGGGAGAUG-GAUCA 3'
    o|||||| |oo |||| o|||  
3'  UCUAUCUCCUUGCUACAUUAG- 5'

>GATTACATCGTTCCTCTATCT(1)	TGGATAGATGTGAGATGGATC(1)	mis:4

5' UGGAUAGAUGUGAGAUG-GAUC 3'
    o|||||| | o |||| o||| 
3'  UCUAUCUCCUUGCUACAUUAG 5'

>GATTACATCGTTCCTCTATCT(1)	TGGATAGATGGGAGATGGCTC(2)	mis:4

5' UGGAUAGAUGGGAGAUG-GCUC 3'
    o|||||| |oo |||| o || 
3'  UCUAUCUCCUUGCUACAUUAG 5'

>GATTACATCGTTCCTCTATCT(1)	TGGATAGATGGGAGATGGATC(236)	mis:3

5' UGGAUAGAUGGGAGAUG-GAUC 3'
    o|||||| |oo |||| o||| 
3'  UCUAUCUCCUUGCUACAUUAG 5'

>GATTACATCGTTCCTCTATCT(1)	GGATAGATGGGAGATGAATCT(1)	mis:4

5' GGAUAGAUGGGAGAUG-AAUCU 3'
   o|||||| |oo |||| ||||  
3' UCUAUCUCCUUGCUACAUUAG- 5'

>GATTACATCGTCCCTCTATCTA(3)	CTAGATAGATGGGAGATGGATC(1)	mis:3

5' CUAGAUAGAUGGGAGAUG-GAUC 3'
    |||||||| ||o |||| o||| 
3'  AUCUAUCUCCCUGCUACAUUAG 5'

>GATTACATCGTCCCTCTATCTA(3)	TGGATAGATGGGAGATGGCTC(2)	mis:4

5' UGGAUAGAUGGGAGAUG-GCUC 3'
   |o|||||| ||o |||| o || 
3' AUCUAUCUCCCUGCUACAUUAG 5'

>GATTACATCGTCCCTCTATCTA(3)	TGGATAGATGGGAGATGGATC(236)	mis:3

5' UGGAUAGAUGGGAGAUG-GAUC 3'
   |o|||||| ||o |||| o||| 
3' AUCUAUCUCCCUGCUACAUUAG 5'

>GATTACATCGTCCCTCTATCTA(3)	TGGATAGATGGGAGATGGATCA(5)	mis:4

5' UGGAUAGAUGGGAGAUG-GAUCA 3'
   |o|||||| ||o |||| o|||  
3' AUCUAUCUCCCUGCUACAUUAG- 5'

>GATTACATCGTCCCTCTATCTA(3)	CTGGATAGATGGGAGATGGATC(234)	mis:3

5' CUGGAUAGAUGGGAGAUG-GAUC 3'
    |o|||||| ||o |||| o||| 
3'  AUCUAUCUCCCUGCUACAUUAG 5'

>GATTACATCGTCCCTCTATCTA(3)	TGGATAGATGGGAGATGGATCG(1)	mis:4

5' UGGAUAGAUGGGAGAUG-GAUCG 3'
   |o|||||| ||o |||| o|||  
3' AUCUAUCUCCCUGCUACAUUAG- 5'

>ATTACATCGTCCCTCTATCTA(1)	CTGGATAGATGGGCGATGGAT(1)	mis:4

5' CUGGAUAGAUGGGCGAUGGAU- 3'
    |o|||||| ||o||||| |   
3'  AUCUAUCUCCCUGCUACAUUA 5'

>ATTACATCGTCCCTCTATCTA(1)	TGGATAGATGGGAGATGTATC(1)	mis:4

5' UGGAUAGAUGGGAGAUGUAUC 3'
   |o|||||| ||o ||||||   
3' AUCUAUCUCCCUGCUACAUUA 5'

>ATTACATCGTCCCTCTATCTA(1)	CTGGATAGATGGGAGATGTAT(2)	mis:4

5' CUGGAUAGAUGGGAGAUGUAU- 3'
    |o|||||| ||o ||||||   
3'  AUCUAUCUCCCUGCUACAUUA 5'

>ATTACATCGTCCCTCTATCTA(1)	TCTGGATAGATGGGCGATGGAT(1)	mis:4

5' UCUGGAUAGAUGGGCGAUGGAU- 3'
     |o|||||| ||o||||| |   
3'   AUCUAUCUCCCUGCUACAUUA 5'

>ATTACATCGTCCCTCTATCTA(1)	CTGGATAGATGGGAGATGGAA(1)	mis:4

5' CUGGAUAGAUGGGAGAUGGAA- 3'
    |o|||||| ||o |||| ||  
3'  AUCUAUCUCCCUGCUACAUUA 5'

>ATTACATCGTCCCTCTATCTA(1)	TCTGGATAGATGGGAGATGGAA(5)	mis:4

5' UCUGGAUAGAUGGGAGAUGGAA- 3'
     |o|||||| ||o |||| ||  
3'   AUCUAUCUCCCUGCUACAUUA 5'

>ATTACATCGTCCCTCTATCTA(1)	CTGGATAGATGGGAGATGGATT(2)	mis:4

5' CUGGAUAGAUGGGAGAUGGAUU 3'
    |o|||||| ||o |||| | | 
3'  AUCUAUCUCCCUGCUACAUUA 5'

>ATTACATCGTCCCTCTATCTA(1)	TCTGGATAGATGGGAGATGAAT(1)	mis:3

5' UCUGGAUAGAUGGGAGAUG-AAU 3'
     |o|||||| ||o |||| ||| 
3'   AUCUAUCUCCCUGCUACAUUA 5'

>ATTACATCGTCCCTCTATCTA(1)	TGGATAGATGGGAGATGGATT(2)	mis:4

5' UGGAUAGAUGGGAGAUGGAUU 3'
   |o|||||| ||o |||| | | 
3' AUCUAUCUCCCUGCUACAUUA 5'

>ATTACATCGTCTCTCTATCTA(1)	TGGATAGATGGGAGATGTATC(1)	mis:4

5' UGGAUAGAUGGGAGAUGUAUC 3'
   |o|||||| o|o ||||||   
3' AUCUAUCUCUCUGCUACAUUA 5'

>ATTACATCGTCTCTCTATCTA(1)	CTGGATAGATGGGAGATGTAT(2)	mis:4

5' CUGGAUAGAUGGGAGAUGUAU- 3'
    |o|||||| o|o ||||||   
3'  AUCUAUCUCUCUGCUACAUUA 5'

>ATTACATCGTCTCTCTATCTA(1)	CTGGATAGATGGGCGATGGAT(1)	mis:4

5' CUGGAUAGAUGGGCGAUGGAU- 3'
    |o|||||| o|o||||| |   
3'  AUCUAUCUCUCUGCUACAUUA 5'

>ATTACATCGTCTCTCTATCTA(1)	TCTGGATAGATGGGCGATGGAT(1)	mis:4

5' UCUGGAUAGAUGGGCGAUGGAU- 3'
     |o|||||| o|o||||| |   
3'   AUCUAUCUCUCUGCUACAUUA 5'

>ATTACATCGTCTCTCTATCTA(1)	CTGGATAGATGGGAGATGGAA(1)	mis:4

5' CUGGAUAGAUGGGAGAUGGAA- 3'
    |o|||||| o|o |||| ||  
3'  AUCUAUCUCUCUGCUACAUUA 5'

>ATTACATCGTCTCTCTATCTA(1)	TCTGGATAGATGGGAGATGGAA(5)	mis:4

5' UCUGGAUAGAUGGGAGAUGGAA- 3'
     |o|||||| o|o |||| ||  
3'   AUCUAUCUCUCUGCUACAUUA 5'

>ATTACATCGTCTCTCTATCTA(1)	CTGGATAGATGGGAGATGGATT(2)	mis:4

5' CUGGAUAGAUGGGAGAUGGAUU 3'
    |o|||||| o|o |||| | | 
3'  AUCUAUCUCUCUGCUACAUUA 5'

>ATTACATCGTCTCTCTATCTA(1)	TCTGGATAGATGGGAGATGAAT(1)	mis:3

5' UCUGGAUAGAUGGGAGAUG-AAU 3'
     |o|||||| o|o |||| ||| 
3'   AUCUAUCUCUCUGCUACAUUA 5'

>ATTACATCGTCTCTCTATCTA(1)	TGGATAGATGGGAGATGGATT(2)	mis:4

5' UGGAUAGAUGGGAGAUGGAUU 3'
   |o|||||| o|o |||| | | 
3' AUCUAUCUCUCUGCUACAUUA 5'

>ATTACATCGTCCCTCTATCTAT(2)	TCTGGATAGATGGGAGATGAAT(1)	mis:4

5' UCUGGAUAGAUGGGAGAUG-AAU 3'
     |o|||||| ||o |||| ||| 
3'  UAUCUAUCUCCCUGCUACAUUA 5'

>TTACATCGTCCCTCTATCTAT(5)	TCTGGATAGATGGGCGATGGAT(1)	mis:4

5' UCUGGAUAGAUGGGCGAUGGAU 3'
     |o|||||| ||o||||| |  
3'  UAUCUAUCUCCCUGCUACAUU 5'

>TTACATCGTCCCTCTATCTAT(5)	CTGGATAGATGGGAGATGTAT(2)	mis:4

5' CUGGAUAGAUGGGAGAUGUAU 3'
    |o|||||| ||o ||||||  
3' UAUCUAUCUCCCUGCUACAUU 5'

>TTACATCGTCCCTCTATCTAT(5)	CTGGATAGATGGGCGATGGAT(1)	mis:4

5' CUGGAUAGAUGGGCGAUGGAU 3'
    |o|||||| ||o||||| |  
3' UAUCUAUCUCCCUGCUACAUU 5'

>TTACATCGTCCCTCTATCTAT(5)	TCTGGATAGATGGGCGATGGA(1)	mis:4

5' UCUGGAUAGAUGGGCGAUGGA- 3'
     |o|||||| ||o||||| |  
3'  UAUCUAUCUCCCUGCUACAUU 5'

>TTACATCGTCCCTCTATCTAT(5)	TCTGGATAGATGGGAGATGGAA(5)	mis:4

5' UCUGGAUAGAUGGGAGAUGGAA 3'
     |o|||||| ||o |||| || 
3'  UAUCUAUCUCCCUGCUACAUU 5'

>TTACATCGTCCCTCTATCTAT(5)	CTGGATAGATGGGAGATGGAA(1)	mis:4

5' CUGGAUAGAUGGGAGAUGGAA 3'
    |o|||||| ||o |||| || 
3' UAUCUAUCUCCCUGCUACAUU 5'

>TTACATCGTCCCTTTATCTAT(1)	CTGGATAGATGGGAGATGTAT(2)	mis:4

5' CUGGAUAGAUGGGAGAUGUAU 3'
    |o||||o| ||o ||||||  
3' UAUCUAUUUCCCUGCUACAUU 5'

>TTACATCGTCCCTTTATCTAT(1)	TCTGGATAGATGGGCGATGGA(1)	mis:4

5' UCUGGAUAGAUGGGCGAUGGA- 3'
     |o||||o| ||o||||| |  
3'  UAUCUAUUUCCCUGCUACAUU 5'

>TTACATCGTCCCTTTATCTAT(1)	CTGGATAGATGGGCGATGGAT(1)	mis:4

5' CUGGAUAGAUGGGCGAUGGAU 3'
    |o||||o| ||o||||| |  
3' UAUCUAUUUCCCUGCUACAUU 5'

>TTACATCGTCCCTTTATCTAT(1)	TCTGGATAGATGGGCGATGGAT(1)	mis:4

5' UCUGGAUAGAUGGGCGAUGGAU 3'
     |o||||o| ||o||||| |  
3'  UAUCUAUUUCCCUGCUACAUU 5'

>TTACATCGTCCCTTTATCTAT(1)	TCTGGATAGATGGGAGATGGAA(5)	mis:4

5' UCUGGAUAGAUGGGAGAUGGAA 3'
     |o||||o| ||o |||| || 
3'  UAUCUAUUUCCCUGCUACAUU 5'

>TTACATCGTCCCTTTATCTAT(1)	CTGGATAGATGGGAGATGGAA(1)	mis:4

5' CUGGAUAGAUGGGAGAUGGAA 3'
    |o||||o| ||o |||| || 
3' UAUCUAUUUCCCUGCUACAUU 5'

>TTACATCGTCCTTCTATCTAT(1)	TCTGGATAGATGGGCGATGGAT(1)	mis:4

5' UCUGGAUAGAUGGGCGAUGGAU 3'
     |o|||||| ||o||||| |  
3'  UAUCUAUCUUCCUGCUACAUU 5'

>TTACATCGTCCTTCTATCTAT(1)	CTGGATAGATGGGCGATGGAT(1)	mis:4

5' CUGGAUAGAUGGGCGAUGGAU 3'
    |o|||||| ||o||||| |  
3' UAUCUAUCUUCCUGCUACAUU 5'

>TTACATCGTCCTTCTATCTAT(1)	CTGGATAGATGGGAGATGTAT(2)	mis:4

5' CUGGAUAGAUGGGAGAUGUAU 3'
    |o|||||| ||o ||||||  
3' UAUCUAUCUUCCUGCUACAUU 5'

>TTACATCGTCCTTCTATCTAT(1)	TCTGGATAGATGGGCGATGGA(1)	mis:4

5' UCUGGAUAGAUGGGCGAUGGA- 3'
     |o|||||| ||o||||| |  
3'  UAUCUAUCUUCCUGCUACAUU 5'

>TTACATCGTCCTTCTATCTAT(1)	CTGGATAGATGGGAGATGGAA(1)	mis:4

5' CUGGAUAGAUGGGAGAUGGAA 3'
    |o|||||| ||o |||| || 
3' UAUCUAUCUUCCUGCUACAUU 5'

>TTACATCGTCCTTCTATCTAT(1)	TCTGGATAGATGGGAGATGGAA(5)	mis:4

5' UCUGGAUAGAUGGGAGAUGGAA 3'
     |o|||||| ||o |||| || 
3'  UAUCUAUCUUCCUGCUACAUU 5'

>TTACATCGTCCCTCTATCTATA(4)	TCTGGATAGATGGGCGATGGA(1)	mis:4

5' UCUGGAUAGAUGGGCGAUGGA- 3'
   | |o|||||| ||o||||| |  
3' AUAUCUAUCUCCCUGCUACAUU 5'

>TTACATCGTCCCTCTATCTATA(4)	TCTGGATAGATGGGCGATGGAT(1)	mis:4

5' UCUGGAUAGAUGGGCGAUGGAU 3'
   | |o|||||| ||o||||| |  
3' AUAUCUAUCUCCCUGCUACAUU 5'

>TTACATCGTCCCTCTATCTATA(4)	TCTGGATAGATGGGAGATGGAA(5)	mis:4

5' UCUGGAUAGAUGGGAGAUGGAA 3'
   | |o|||||| ||o |||| || 
3' AUAUCUAUCUCCCUGCUACAUU 5'

>TACATCGTCCCTCTATCTATA(2)	TCTGGATAGATGGGCGATGGAT(1)	mis:4

5' UCUGGAUAGAUGGGCGAUGGAU 3'
   | |o|||||| ||o||||| |  
3' AUAUCUAUCUCCCUGCUACAU- 5'

>TACATCGTCCCTCTATCTATA(2)	TCTGGATAGATGGGCGATGGA(1)	mis:3

5' UCUGGAUAGAUGGGCGAUGGA 3'
   | |o|||||| ||o||||| | 
3' AUAUCUAUCUCCCUGCUACAU 5'

>TACATCGTCCCTCTATCTATA(2)	GTCTGGATAGATGGGAGATGGA(71)	mis:4

5' GUCUGGAUAGAUGGGAGAUGGA 3'
    | |o|||||| ||o |||| | 
3'  AUAUCUAUCUCCCUGCUACAU 5'

>TACATCGTCCCTCTATCTATA(2)	GTCTGGATAGACGGGAGATGGA(1)	mis:4

5' GUCUGGAUAGACGGGAGAUGGA 3'
    | |o|||||| ||o |||| | 
3'  AUAUCUAUCUCCCUGCUACAU 5'

>TACATCGTCCCTCTATCTATA(2)	TCTGGATAGATGGGAGATGGA(664)	mis:4

5' UCUGGAUAGAUGGGAGAUGGA 3'
   | |o|||||| ||o |||| | 
3' AUAUCUAUCUCCCUGCUACAU 5'

>TACATCGTCCCTCTATCTATA(2)	TCTGGATAGATGGGAGATGCA(1)	mis:4

5' UCUGGAUAGAUGGGAGAUGCA 3'
   | |o|||||| ||o |||| | 
3' AUAUCUAUCUCCCUGCUACAU 5'

>TACATCGTCCCTCTATCTATA(2)	TTTGGATAGATGGGAGATGGA(4)	mis:4

5' UUUGGAUAGAUGGGAGAUGGA 3'
   | |o|||||| ||o |||| | 
3' AUAUCUAUCUCCCUGCUACAU 5'

>TACATCGTCCCTCTATCTATA(2)	TCTGGATAGACGGGAGATGGA(2)	mis:4

5' UCUGGAUAGACGGGAGAUGGA 3'
   | |o|||||| ||o |||| | 
3' AUAUCUAUCUCCCUGCUACAU 5'

>TTACATCGTCCTTCTATCTATA(1)	TCTGGATAGATGGGCGATGGA(1)	mis:4

5' UCUGGAUAGAUGGGCGAUGGA- 3'
   | |o|||||| ||o||||| |  
3' AUAUCUAUCUUCCUGCUACAUU 5'

>TTACATCGTCCTTCTATCTATA(1)	TCTGGATAGATGGGCGATGGAT(1)	mis:4

5' UCUGGAUAGAUGGGCGAUGGAU 3'
   | |o|||||| ||o||||| |  
3' AUAUCUAUCUUCCUGCUACAUU 5'

>TTACATCGTCCTTCTATCTATA(1)	TCTGGATAGATGGGAGATGGAA(5)	mis:4

5' UCUGGAUAGAUGGGAGAUGGAA 3'
   | |o|||||| ||o |||| || 
3' AUAUCUAUCUUCCUGCUACAUU 5'

>TACATCGTCCCTCTATCTATAG(2)	TCTGGATAGATGGGCGATGGA(1)	mis:4

5' -UCUGGAUAGAUGGGCGAUGGA 3'
    | |o|||||| ||o||||| | 
3' GAUAUCUAUCUCCCUGCUACAU 5'

>TACATCGTCCCTTTATCTATAG(1)	TCTGGATAGATGGGCGATGGA(1)	mis:4

5' -UCUGGAUAGAUGGGCGAUGGA 3'
    | |o||||o| ||o||||| | 
3' GAUAUCUAUUUCCCUGCUACAU 5'

>TCGTCCCTCTATCTATAGCCA(1)	ATCGTCTGGATAGATGGGCGA(1)	mis:4

5' AUCGUC-UGGAUAGAUGGGCGA 3'
    | |o  |o|||||| ||o||| 
3'  ACCGAUAUCUAUCUCCCUGCU 5'

>TCTATCTATAGCCACCATCCCT(1)	AGGGGATGGGGATATGGAAAGG(1)	mis:3

5' AGGGGAUGG-GGAUAUGGAAAGG 3'
    o||||||| || |||o|| ||o 
3'  UCCCUACCACCGAUAUCUAUCU 5'

>CTATCTATAGCCACCATCCCTC(3)	CAGGGGATGGAGATATGGATAG(1)	mis:4

5' CAGGGGAUGGAGA-UAUGGAUAG 3'
     o||||||| |  |||o||||| 
3'  CUCCCUACCACCGAUAUCUAUC 5'

>CTATCTATAGCCACCATCCCTC(3)	AGGGGATGGAGCTATGGAAAG(1)	mis:4

5' AGGGGAUGG-AGCUAUGGAAAG 3'
    o|||||||  |||||o|| || 
3' CUCCCUACCACCGAUAUCUAUC 5'

>CTATCTATAGCCACCATCCCTC(3)	AGGGGATGGAGATATGGATAG(1)	mis:4

5' AGGGGAUGGAGA-UAUGGAUAG 3'
    o||||||| |  |||o||||| 
3' CUCCCUACCACCGAUAUCUAUC 5'

>TCTATAGCCACCATCCCTCTC(2)	AGACTGGGAGGGTGGCTATATA(1)	mis:4

5' AGACUGGGAGGGUGGCUAUAUA 3'
    ||  |||| |||||||||| | 
3'  CUCUCCCUACCACCGAUAUCU 5'

>TATAGCCACCATCCCTCTCAT(2)	CGAGACTGGGATGGTGGCTAT(1)	mis:4

5' CGAGACUGGGAUGGUGGCUAU- 3'
    o ||  ||||||||||||||  
3'  UACUCUCCCUACCACCGAUAU 5'

>TATAGCCACCATCCCTCTCAT(2)	CGAGACTGGGAGGGTGGCTATA(5)	mis:4

5' CGAGACUGGGAGGGUGGCUAUA 3'
    o ||  |||| |||||||||| 
3'  UACUCUCCCUACCACCGAUAU 5'

>TAGCCACCATCCCTCTCATGC(1)	CCGAGAGTGGGAGGGTGGCTA(1)	mis:4

5' CCGAGAGUGGGAGGGUGGCUA 3'
    |o ||| |||| |||||||| 
3' CGUACUCUCCCUACCACCGAU 5'

>TAGCCACCATCCCTCTCATGC(1)	GCGAGACTGGGAGGGTGGCTA(1)	mis:4

5' GCGAGACUGGGAGGGUGGCUA 3'
   ||o ||  |||| |||||||| 
3' CGUACUCUCCCUACCACCGAU 5'

>TCCCTCTCATGCCGCTGTTGA(1)	AGGGCTGTCGTATGAGAGGGG(1)	mis:4

5' AGGGCUGUCGUAUGAGAGGGG 3'
     oo| |o |o|||||||||o 
3' AGUUGUCGCCGUACUCUCCCU 5'

>TCCCTCTCATGCCGCTGTTGA(1)	TGAAGAGACGGCAGGGGGGGGA(1)	mis:4

5' UGAAGAGACGGCAGGGGGGGGA 3'
   | || || ||||| |o|o|||| 
3' AGUUGUC-GCCGUACUCUCCCU 5'

>ATCTCATGCCGCTGTTGAGTT(1)	AAGTGGACAGCGTCAAGAGAT(1)	mis:4

5' AAGUGGACAGCGUCAAGAGAU 3'
   || | o|||||| || ||||| 
3' UUGAGUUGUCGCCGUACUCUA 5'

>ATCTCATGCCGCTGTTGAGTT(1)	CCATTGGACAGCGTCAAGAGAT(1)	mis:4

5' CCAUUGGACAGCGUCAAGAGAU 3'
     |o| o|||||| || ||||| 
3'  UUGAGUUGUCGCCGUACUCUA 5'

>ATCTCATGCCGCTGTTGAGTT(1)	CATTGGACAGCGTCAAGAGAT(1)	mis:4

5' CAUUGGACAGCGUCAAGAGAU 3'
    |o| o|||||| || ||||| 
3' UUGAGUUGUCGCCGUACUCUA 5'

>ATCTCATGCCGCTGTTGAGTT(1)	CAGTTGACAGCGTCAAGAGAT(2)	mis:4

5' CAGUUGACAGCGUCAAGAGAU 3'
    | |oo|||||| || ||||| 
3' UUGAGUUGUCGCCGUACUCUA 5'

>TCTCATGCCGCTGTTGAGTTG(2)	CCAGTGGACAGCGGCAAGAGA(1)	mis:4

5' CCAGUGGACAGCGGCAAGAGA 3'
   | | | o||||||||| |||| 
3' GUUGAGUUGUCGCCGUACUCU 5'

>TCTCATGCCGCTGTTGAGTTG(2)	CTAGGTTGGAGGAAGCATGAGA(3)	mis:4

5' CUAGGUUGGAGGAAGCAUGAGA 3'
    o|o |ooo o|  |||||||| 
3'  GUUGAGUUGUCGCCGUACUCU 5'

>TCTCATGCCGTTGTTGAGTTG(1)	CCAGTGGACAGCGGCAAGAGA(1)	mis:4

5' CCAGUGGACAGCGGCAAGAGA 3'
   | | | o|||o||||| |||| 
3' GUUGAGUUGUUGCCGUACUCU 5'

>TCTCATGCCGTTGTTGAGTTG(1)	CTAGGTTGGAGGAAGCATGAGA(3)	mis:4

5' CUAGGUUGGAGGAAGCAUGAGA 3'
    o|o |ooo oo  |||||||| 
3'  GUUGAGUUGUUGCCGUACUCU 5'

>TCTCATGCCGTTGTTGAGTTG(1)	TAGGTTGGAGGAAGCATGAGA(6)	mis:4

5' UAGGUUGGAGGAAGCAUGAGA 3'
   o|o |ooo oo  |||||||| 
3' GUUGAGUUGUUGCCGUACUCU 5'

>CTCATGCCGCTGTTGAGTTGT(53)	TGCCATTGGACAGCGTCAAGAG(1)	mis:4

5' UGCCAUUGGACAGCGUCAAGAG 3'
    o| |o| o|||||| || ||| 
3'  UGUUGAGUUGUCGCCGUACUC 5'

>CTCATGCTGCTGTTGAGTTGT(1)	CTAGGTTGGAGGCAGCAGGAG(2)	mis:4

5' CUAGGUUGGAGGCAGCAGGAG 3'
    o|o |ooo o|||||| ||| 
3' UGUUGAGUUGUCGUCGUACUC 5'

>CTCATGCTGCTGTTGAGTTGT(1)	CTAGGTTGGAGGAAGCATGAG(1)	mis:4

5' CUAGGUUGGAGGAAGCAUGAG 3'
    o|o |ooo o| |||||||| 
3' UGUUGAGUUGUCGUCGUACUC 5'

>CTCATGCTGCTGTTGAGTTGT(1)	TGCCATTGGACAGCGTCAAGAG(1)	mis:4

5' UGCCAUUGGACAGCGUCAAGAG 3'
    o| |o| o|||||o || ||| 
3'  UGUUGAGUUGUCGUCGUACUC 5'

>CTCATGCCGCTGTTGAGTTGTA(4)	TGCCATTGGACAGCGTCAAGAG(1)	mis:4

5' UGCCAUUGGACAGCGUCAAGAG 3'
   |o| |o| o|||||| || ||| 
3' AUGUUGAGUUGUCGCCGUACUC 5'

>TCATGCCGCTGTTGAGTTGTA(4)	TGCCAGTGGACAGCGGCAAGA(1)	mis:4

5' UGCCAGUGGACAGCGGCAAGA 3'
   |o| | | o||||||||| || 
3' AUGUUGAGUUGUCGCCGUACU 5'

>TCATGCCGCTGTTGAGTTGTA(4)	TGCCATTGGACAGCGTCAAGA(2)	mis:4

5' UGCCAUUGGACAGCGUCAAGA 3'
   |o| |o| o|||||| || || 
3' AUGUUGAGUUGUCGCCGUACU 5'

>TCATGCCGCTGTTGATTTGTA(1)	TGCCAGTGGACAGCGGCAAGA(1)	mis:3

5' UGCCAGUGGACAGCGGCAAGA 3'
   |o| |o| o||||||||| || 
3' AUGUUUAGUUGUCGCCGUACU 5'

>TCATGCCGCTGTTGATTTGTA(1)	TGCCAGTGGACAGCGTCACGA(1)	mis:4

5' UGCCAGUGGACAGCGUCACGA 3'
   |o| |o| o|||||| || || 
3' AUGUUUAGUUGUCGCCGUACU 5'

>TCATGCCGCTGTTGATTTGTA(1)	TGCCAGTGGACAGCGCCAAGA(1)	mis:4

5' UGCCAGUGGACAGCGCCAAGA 3'
   |o| |o| o|||||| || || 
3' AUGUUUAGUUGUCGCCGUACU 5'

>TCATGCCGCTGTTGATTTGTA(1)	TGCCAGTGGACAGCGTCAAGA(322)	mis:4

5' UGCCAGUGGACAGCGUCAAGA 3'
   |o| |o| o|||||| || || 
3' AUGUUUAGUUGUCGCCGUACU 5'

>TCATGCCGCTGTTGATTTGTA(1)	TGCTAGTGGACAGCGTCAAGA(2)	mis:4

5' UGCUAGUGGACAGCGUCAAGA 3'
   |o| |o| o|||||| || || 
3' AUGUUUAGUUGUCGCCGUACU 5'

>TCATGCCGCTGTTGATTTGTA(1)	TGTCAGTGGACAGCGTCAAGA(1)	mis:4

5' UGUCAGUGGACAGCGUCAAGA 3'
   |oo |o| o|||||| || || 
3' AUGUUUAGUUGUCGCCGUACU 5'

>TCATGCCGCTGTTGATTTGTA(1)	GTGCCAGTGGACAGCGTCAAGA(25)	mis:4

5' GUGCCAGUGGACAGCGUCAAGA 3'
    |o| |o| o|||||| || || 
3'  AUGUUUAGUUGUCGCCGUACU 5'

>TCATACCGCTGTTGAGTTGTA(1)	GTACAGTTTCAGGGCGGTTTGA(1)	mis:3

5' GUACAGUUUCAGGGCGGUUUGA 3'
    ||||oo|o | o||||| ||| 
3'  AUGUUGAGUUGUCGCCAUACU 5'

>TCATACCGCTGTTGAGTTGTA(1)	CAATTATTTATGAGCGGTGTGA(1)	mis:4

5' CAAUUAUUUAUGAGCGGUGUGA 3'
     |o |o|o|  ||||||o||| 
3'  AUGUUGAGUUGUCGCCAUACU 5'

>CATGCCGCTGTTGAGTTGTAC(9)	CGTACAGTTCCAGGGCGGTTG(2)	mis:3

5' CGUACAGUUCCAGGGCGGU-UG 3'
    |||||oo|| | o||||o || 
3'  CAUGUUGAGUUGUCGCCGUAC 5'

>CATGCCGCTGTTGAGTTGTACC(55)	CGTACAGTTCCAGGGCGGTTG(2)	mis:4

5' CGUACAGUUCCAGGGCGGU-UG 3'
    |||||oo|| | o||||o || 
3' CCAUGUUGAGUUGUCGCCGUAC 5'

>CATGCCGCTGTTGAGTTGTACA(1)	CGTACAGTTCCAGGGCGGTTG(2)	mis:4

5' CGUACAGUUCCAGGGCGGU-UG 3'
    |||||oo|| | o||||o || 
3' ACAUGUUGAGUUGUCGCCGUAC 5'

>ATGCCGCTGTTGAGTTGTCCC(1)	AGGGGACAAGCTGACAGTGAAT(1)	mis:4

5' AGGGGACAAGCUGACAGUGA-AU 3'
     |||||||  oo||||o|  || 
3'   CCCUGUUGAGUUGUCGCCGUA 5'

>ATGCCGCTGTTGAGCTGTACC(1)	CCGTACAGTTTCAGGGCGGTTT(1)	mis:4

5' CCGUACAGUUUCAGGGCGGUUU 3'
     ||||||o|o | o||||o | 
3'  CCAUGUCGAGUUGUCGCCGUA 5'

>ATGCCGCTGTTGAGCTGTACC(1)	CGTACAGTTTCAGGGCGGTTT(1)	mis:4

5' CGUACAGUUUCAGGGCGGUUU 3'
    ||||||o|o | o||||o | 
3' CCAUGUCGAGUUGUCGCCGUA 5'

>CCGCTGTTGAGTTGTACCACC(40)	TTGGTGGGTCAGTTCAATAGCT(4)	mis:4

5' UUGGUGGGUCAGUUCAAUAGCU- 3'
     |||||  ||oo||||o|||   
3'   CCACCAUGUUGAGUUGUCGCC 5'

>CCGCTGTTGAGTTGTATCACC(1)	TTGGTGGGTCAGTTCAATAGCT(4)	mis:4

5' UUGGUGGGUCAGUUCAAUAGCU- 3'
     ||||o  ||oo||||o|||   
3'   CCACUAUGUUGAGUUGUCGCC 5'

>CTGCTGTTGAGTTGTACCACC(1)	TTGGTGGGTCAGTTCAATAGCT(4)	mis:4

5' UUGGUGGGUCAGUUCAAUAGCU- 3'
     |||||  ||oo||||o|||   
3'   CCACCAUGUUGAGUUGUCGUC 5'

>CGCTGTTGAGTTGTACCACCT(1)	TTGGTGGGTCAGTTCAATAGC(82)	mis:4

5' UUGGUGGGUCAGUUCAAUAGC- 3'
     |||||  ||oo||||o|||  
3'  UCCACCAUGUUGAGUUGUCGC 5'

>CGCTGTTGAGTTGTACCACCT(1)	TTGGTGGGTCAGTTCAATAGCT(4)	mis:4

5' UUGGUGGGUCAGUUCAAUAGCU 3'
     |||||  ||oo||||o|||  
3'  UCCACCAUGUUGAGUUGUCGC 5'

>CGCTGTTGAGTTGTACCACCT(1)	ATTGGTGGGTCAGTTCAATAGC(40)	mis:4

5' AUUGGUGGGUCAGUUCAAUAGC- 3'
      |||||  ||oo||||o|||  
3'   UCCACCAUGUUGAGUUGUCGC 5'

>CGCTGTTGAGTTGTACCACCT(1)	AGGGTCGTGAACTCTTCAGCG(2)	mis:4

5' AGGGUCGUG-AACUCUUCAGCG 3'
    o||| ||o |||||  ||||| 
3'  UCCACCAUGUUGAGUUGUCGC 5'

>CGCTGTTGAGTTGTACCACCT(1)	GGGACTGGTACAGCTAACGCTG(1)	mis:4

5' GGGACUGGUACAGCU-AACGCUG 3'
     o  |||||||o|| |||o o| 
3'   UCCACCAUGUUGAGUUGUCGC 5'

>CGCTGTTGAGTTGTACCACCT(1)	ATTGGTGGGTCAGTTTAATAGC(1)	mis:4

5' AUUGGUGGGUCAGUUUAAUAGC- 3'
      |||||  ||oo|o||o|||  
3'   UCCACCAUGUUGAGUUGUCGC 5'

>CGCTGTTGAGTTGTACCACCT(1)	TTGGTGGGTCGGTTCAATAGC(1)	mis:4

5' UUGGUGGGUCGGUUCAAUAGC- 3'
     |||||  |ooo||||o|||  
3'  UCCACCAUGUUGAGUUGUCGC 5'

>CGCTGTTGAGTTGTACCACCT(1)	TTGGTGGGTCAGTTTAATAGC(3)	mis:4

5' UUGGUGGGUCAGUUUAAUAGC- 3'
     |||||  ||oo|o||o|||  
3'  UCCACCAUGUUGAGUUGUCGC 5'

>CGCTGTTGAGTTGTACCACCT(1)	TTGGTGGGTTAGTTCAATAGC(3)	mis:4

5' UUGGUGGGUUAGUUCAAUAGC- 3'
     |||||  o|oo||||o|||  
3'  UCCACCAUGUUGAGUUGUCGC 5'

>CGCTGTTGAGTTGTACCACCTC(5)	GGGACTGGTACAGCTAACGCTG(1)	mis:4

5' GGGACUGGUACAGCU-AACGCUG 3'
    |o  |||||||o|| |||o o| 
3'  CUCCACCAUGUUGAGUUGUCGC 5'

>GCTGTTGAGTTGTACCACCTC(2)	ATTGGTGGGTCAGTTCAATAGC(40)	mis:4

5' AUUGGUGGGUCAGUUCAAUAGC 3'
      |||||  ||oo||||o||| 
3'  CUCCACCAUGUUGAGUUGUCG 5'

>GCTGTTGAGTTGTACCACCTC(2)	TTGGTGGGTCAGTTCAATAGC(82)	mis:4

5' UUGGUGGGUCAGUUCAAUAGC 3'
     |||||  ||oo||||o||| 
3' CUCCACCAUGUUGAGUUGUCG 5'

>GCTGTTGAGTTGTACCACCTC(2)	TTGGTGGGTTAGTTCAATAGC(3)	mis:4

5' UUGGUGGGUUAGUUCAAUAGC 3'
     |||||  o|oo||||o||| 
3' CUCCACCAUGUUGAGUUGUCG 5'

>GCTGTTGAGTTGTACCACCTC(2)	TTGGTGGGTCAGTTTAATAGC(3)	mis:4

5' UUGGUGGGUCAGUUUAAUAGC 3'
     |||||  ||oo|o||o||| 
3' CUCCACCAUGUUGAGUUGUCG 5'

>GCTGTTGAGTTGTACCACCTC(2)	TTGGTGGGTCGGTTCAATAGC(1)	mis:4

5' UUGGUGGGUCGGUUCAAUAGC 3'
     |||||  |ooo||||o||| 
3' CUCCACCAUGUUGAGUUGUCG 5'

>GCTGTTGAGTTGTACCACCTC(2)	ATTGGTGGGTCAGTTTAATAGC(1)	mis:4

5' AUUGGUGGGUCAGUUUAAUAGC 3'
      |||||  ||oo|o||o||| 
3'  CUCCACCAUGUUGAGUUGUCG 5'

>GCTGTTGAGTTGTACCACCTC(2)	AGGGACTGGTACAGCTAACGCT(1)	mis:4

5' AGGGACUGGUACAGCU-AACGCU 3'
     |o  |||||||o|| |||o o 
3'   CUCCACCAUGUUGAGUUGUCG 5'

>TGTTGAGTTGTACCACCTCGGT(1)	GACCAAGGTTGTGGCTTCGACA(11)	mis:4

5' GACCAAGGUUGUG-GCUUCGACA 3'
    ||| |||| ||o o o||o||| 
3'  UGGCUCCACCAUGUUGAGUUGU 5'

>GTTGAGTTGTACCACCTTGGTA(1)	TGACCAAGGTTGTAGCTTCGAC(1)	mis:4

5' UGACCAAGGUUGUA-GCUUCGAC 3'
     |||||||| ||| o o||o|| 
3'  AUGGUUCCACCAUGUUGAGUUG 5'

>GTTGAGTTGTACCACCTTGGTA(1)	GACCAAGGTTGTGGTTTCGAC(1)	mis:4

5' GACCAAGGUUGUG-GUUUCGAC 3'
    |||||||| ||o o o||o|| 
3' AUGGUUCCACCAUGUUGAGUUG 5'

>GTTGAGTTGTACCACCTTGGTA(1)	GACCAAGGTTGTGGCTTCGAC(34)	mis:4

5' GACCAAGGUUGUG-GCUUCGAC 3'
    |||||||| ||o o o||o|| 
3' AUGGUUCCACCAUGUUGAGUUG 5'

>GTTGAGTTGTACCACCTTGGTA(1)	TGACCAAGGTTGTGGTTTCGAC(1)	mis:4

5' UGACCAAGGUUGUG-GUUUCGAC 3'
     |||||||| ||o o o||o|| 
3'  AUGGUUCCACCAUGUUGAGUUG 5'

>GTTGAGTTGTACCACCTTGGTA(1)	AGACCAAGGTTGTGGCTTCGAC(1)	mis:4

5' AGACCAAGGUUGUG-GCUUCGAC 3'
     |||||||| ||o o o||o|| 
3'  AUGGUUCCACCAUGUUGAGUUG 5'

>GTTGAGTTGTACCACCTTGGTA(1)	TGACCAAGGTTGTGGCTTCGAC(106)	mis:4

5' UGACCAAGGUUGUG-GCUUCGAC 3'
     |||||||| ||o o o||o|| 
3'  AUGGUUCCACCAUGUUGAGUUG 5'

>GTTGAGTTGTACCACCTTGGTA(1)	TGACCAAGGTTGTTGCTTCGAC(1)	mis:4

5' UGACCAAGGUUGU-UGCUUCGAC 3'
     |||||||| || oo o||o|| 
3'  AUGGUUCCACCAUGUUGAGUUG 5'

>GTTGAGTTGTACCACCTTGGTA(1)	TGACCAAGGTTGTGGCTTCGAT(1)	mis:4

5' UGACCAAGGUUGUG-GCUUCGAU 3'
     |||||||| ||o o o||o|o 
3'  AUGGUUCCACCAUGUUGAGUUG 5'

>GTTGAGTTGTACCACCTTGGTA(1)	TGACCAAGGTTGTGGCTTTGAC(3)	mis:4

5' UGACCAAGGUUGUG-GCUUUGAC 3'
     |||||||| ||o o o|oo|| 
3'  AUGGUUCCACCAUGUUGAGUUG 5'

>GTTGAGTTGTACCACCTTGGTA(1)	TGCCAAGGTTGGGTACCTCAGG(6)	mis:4

5' UGCCAAGGUUGGGUACCUCAGG 3'
   |o||||||| | oo| ||||o  
3' AUGGUUCCACCAUGUUGAGUUG 5'

>GTTGAGTTGTACCACCTTGGTA(1)	TGCCAAGGTTGGGTACCTCAG(4)	mis:4

5' UGCCAAGGUUGGGUACCUCAG- 3'
   |o||||||| | oo| ||||o  
3' AUGGUUCCACCAUGUUGAGUUG 5'

>TTGAGTTTTACCACCTCGGTA(1)	ACTACAGTGGTGTGAAACTCCG(1)	mis:4

5' ACUACAGUGGU-GUGAAACUCCG 3'
     ||| | ||| ||o|||||| o 
3'   AUGGCUCCACCAUUUUGAGUU 5'

>TGTACCACCTCGGTACGTGCAG(1)	TGGCACGTGCCAAGGTTGGGTA(2)	mis:4

5' UGGCACGUGCCAAGGUUGGGUA 3'
   o ||||||o|| |||| | oo| 
3' GACGUGCAUGGCUCCACCAUGU 5'

>TGTACCACCTCGGTACGTGCAG(1)	CCAGTACGTGCCAATGTGTGCA(15)	mis:4

5' CCAGUACGUGCCAAUGU-GUGCA 3'
    | |o||||o|| | || ||o|| 
3'  GACGUGCAUGGCUCCACCAUGU 5'

>TGTACCACCTCGGTACGTGCAG(1)	CAGTACGTGCCAATGTGTGCA(39)	mis:4

5' CAGUACGUGCCAAUGU-GUGCA 3'
   | |o||||o|| | || ||o|| 
3' GACGUGCAUGGCUCCACCAUGU 5'

>TACCACCTCGGTACGCGCAGT(6)	CTGCTTTGTGTACCAGGATGGT(2)	mis:4

5' CUGCUUUGUGUACCAGGAUGGU- 3'
     o|| o|o||||| o| ||||  
3'   UGACGCGCAUGGCUCCACCAU 5'

>ACCACCTCGGTACGCGCAGTC(2)	CTGCTTTGTGTACCAGGATGGT(2)	mis:4

5' CUGCUUUGUGUACCAGGAUGGU 3'
     o|| o|o||||| o| |||| 
3'  CUGACGCGCAUGGCUCCACCA 5'

>TACCACCTCGGTACGCGCAGTA(1)	CTGCTTTGTGTACCAGGATGGT(2)	mis:4

5' CUGCUUUGUGUACCAGGAUGGU- 3'
    |o|| o|o||||| o| ||||  
3'  AUGACGCGCAUGGCUCCACCAU 5'

>TACCACCTCGGTACGCGCAGTT(1)	AATTGCGCGGATCAGGTGGGA(1)	mis:3

5' AAUUGCGCGGAUC-AGGUGGGA 3'
   ||o|||||| |o| |||||| | 
3' UUGACGCGCAUGGCUCCACCAU 5'

>TACCACCTTGGTACGCGCAGTC(1)	GGTGGCACGTGCCAAGGTTGGG(2)	mis:4

5' GGUGGCACGUGCCAAGGUUGGG 3'
   |oo || |||o||||||| | o 
3' CUGACGCGCAUGGUUCCACCAU 5'

>TACCACCTTGGTACGCGCAGTC(1)	CTGCTTTGTGTACCAGGATGGT(2)	mis:4

5' CUGCUUUGUGUACCAGGAUGGU- 3'
     o|| o|o||||||o| ||||  
3'  CUGACGCGCAUGGUUCCACCAU 5'

>TACCACCTTGGTACGCGCAGTC(1)	GCTTTGTGTACCAGGATGGAG(2)	mis:4

5' -GCUUUGUGUACCAGGAUGGAG 3'
    o|| o|o||||||o| ||| o 
3' CUGACGCGCAUGGUUCCACCAU 5'

>TACCACCTTGGTACGCGCAGTC(1)	TGCTTTGTGTACCAGGATGGAG(4)	mis:4

5' UGCUUUGUGUACCAGGAUGGAG 3'
    o|| o|o||||||o| ||| o 
3' CUGACGCGCAUGGUUCCACCAU 5'

>TACCACCTTGGTACGCGCAGTC(1)	AATTGCGCGGATCAGGTGGGA(1)	mis:4

5' AAUUGCGCGGAUC-AGGUGGGA 3'
    |o|||||| |o| |||||| | 
3' CUGACGCGCAUGGUUCCACCAU 5'

>CCACCTCGGTACGCGCAGTCT(1)	CAGGTGGCACGTGCCAAGGTG(1)	mis:4

5' CAGGUGGCACGUGCCAAGGUG- 3'
    ||oo || |||o|| |||||  
3'  UCUGACGCGCAUGGCUCCACC 5'

>CCACCTCGGTACGCGCAGTCT(1)	AGGTGGCACGTGCCAAGGTTG(1)	mis:4

5' AGGUGGCACGUGCCAAGGUUG 3'
   ||oo || |||o|| |||| | 
3' UCUGACGCGCAUGGCUCCACC 5'

>CCACCTCGGTACGCGCAGTCT(1)	CAGGTGGCACGTGCCAAGGTTG(10)	mis:4

5' CAGGUGGCACGUGCCAAGGUUG 3'
    ||oo || |||o|| |||| | 
3'  UCUGACGCGCAUGGCUCCACC 5'

>CACCTCGGTACGCGCAGTCTC(23)	CAGGTGGCACGTGCCAAGGTG(1)	mis:4

5' CAGGUGGCACGUGCCAAGGUG 3'
    ||oo || |||o|| ||||| 
3' CUCUGACGCGCAUGGCUCCAC 5'

>CACCTCGGTACGTGCAGTCTC(1)	CAGGTGGCACGTGCCAAGGTG(1)	mis:3

5' CAGGUGGCACGUGCCAAGGUG 3'
    ||oo ||||||o|| ||||| 
3' CUCUGACGUGCAUGGCUCCAC 5'

>CACCTCGGTACGTGCAGTCTC(1)	CAGGTGGCACGTGCCAAGGTT(11)	mis:4

5' CAGGUGGCACGUGCCAAGGUU 3'
    ||oo ||||||o|| ||||  
3' CUCUGACGUGCAUGGCUCCAC 5'

>CACCTCGGTACGTGCAGTCTC(1)	CACAGGTGGCACGTGCCAAGGT(16)	mis:4

5' CACAGGUGGCACGUGCCAAGGU- 3'
      ||oo ||||||o|| ||||  
3'   CUCUGACGUGCAUGGCUCCAC 5'

>CATCTCGGTACGCGCAGTCTC(1)	GCTGCTTTGTGTACCAGGATG(1)	mis:4

5' GCUGCUUUGUGUACCAGGAUG 3'
   |  o|| o|o||||| o|||| 
3' CUCUGACGCGCAUGGCUCUAC 5'

>CATCTCGGTACGCGCAGTCTC(1)	CAGGTGGCACGTGCCAAGGTG(1)	mis:4

5' CAGGUGGCACGUGCCAAGGUG 3'
    ||oo || |||o|| ||o|| 
3' CUCUGACGCGCAUGGCUCUAC 5'

>CCTCGGTACGCGCAGTCTCAG(35)	TGGGCTGGCGACGTATCGAGG(1)	mis:4

5' -UGGGCUGGCGACGUAUCGAGG 3'
    ||o| o ||| ||||o||||| 
3' GACUCUGACGC-GCAUGGCUCC 5'

>CCTCGGTACGCGCCGTCTCAG(1)	GCACAGGTGGCACGTGCCAAGG(1)	mis:4

5' GCACAGGUGGCACGUGCCAAGG 3'
    |  ||oo||| |||o|| ||| 
3'  GACUCUGCCGCGCAUGGCUCC 5'

>CCTCGGTACGCGCCGTCTCAG(1)	CACAGGTGGCACGTGCCCAGG(1)	mis:4

5' CACAGGUGGCACGUGCCCAGG 3'
   |  ||oo||| |||o|| ||| 
3' GACUCUGCCGCGCAUGGCUCC 5'

>CCTCGGTACGCGCCGTCTCAG(1)	CACAGGTGGCACGTGCCAAGG(36)	mis:4

5' CACAGGUGGCACGUGCCAAGG 3'
   |  ||oo||| |||o|| ||| 
3' GACUCUGCCGCGCAUGGCUCC 5'

>GGTACGCGCAGTTTCAGTCGG(1)	TTTCGGCGAAACGACGTGCACC(2)	mis:4

5' UUUCGGC-GAAACGACGUGCACC 3'
     o||o| |||||  ||o| ||| 
3'   GGCUGACUUUGACGCGCAUGG 5'

>GGTACGCGCAGTTTCAGTCGG(1)	TTCGGCGAAACGACGTGCACC(3)	mis:4

5' UUCGGC-GAAACGACGUGCACC 3'
    o||o| |||||  ||o| ||| 
3'  GGCUGACUUUGACGCGCAUGG 5'

>GGTACGCGCAGTTTCAGTCGG(1)	TTTCGGCGAAACGACGTGTATC(1)	mis:3

5' UUUCGGC-GAAACGACGUGUAUC 3'
     o||o| |||||  ||o|||o| 
3'   GGCUGACUUUGACGCGCAUGG 5'

>GGTACGCGCAGTTTCAGTCGG(1)	TTCGGCGAAACGACGTGTATC(2)	mis:3

5' UUCGGC-GAAACGACGUGUAUC 3'
    o||o| |||||  ||o|||o| 
3'  GGCUGACUUUGACGCGCAUGG 5'

>GGTACGCGCAGTCTCATTCGGG(1)	TTGGATGCTGCTTTGCGTACC(1)	mis:4

5' -UUGGAUGCUGCUUUGCGUACC 3'
    oo|o|||  o|| o||||||| 
3' GGGCUUACUCUGACGCGCAUGG 5'

>GTACGTGCAGTCTCAGTCGGG(1)	TCTCATTGAGATGGCACTTAG(1)	mis:4

5' UCUCAUUGAGAUGGCACUUAG 3'
   o|o |o|||||o |||| ||  
3' GGGCUGACUCUGACGUGCAUG 5'

>GTACGTGCAGTCTCAGTCGGG(1)	TCTCATTGAGATTGCAATTAG(4)	mis:4

5' UCUCAUUGAGAUUGCAAUUAG 3'
   o|o |o|||||o||||  ||  
3' GGGCUGACUCUGACGUGCAUG 5'

>CGCGCAGTCTCAGTCGTGGTT(1)	CCAATTACACTGTGACTGTACC(1)	mis:4

5' CCAAUUAC-ACUGUGACUGUACC 3'
     ||oo|| |||| |||||o |  
3'   UUGGUGCUGACUCUGACGCGC 5'

>CGCGCAGTCTCAGTCGTGGTT(1)	ATGACCAAGGTTGTGGCTTCGC(1)	mis:4

5' AUGACCAAGGUUGUGGCUUCGC- 3'
     o|||| |oo|| |o|| |||  
3'   UUGGUGCUGACUCUGACGCGC 5'

>CGCGCAGTCTCAGTCGTGGTT(1)	TGACCAAGGTTGTGGCTTCGCC(3)	mis:4

5' UGACCAAGGUUGUGGCUUCGCC 3'
    o|||| |oo|| |o|| |||  
3'  UUGGUGCUGACUCUGACGCGC 5'

>CGCGCAGTCTCAGTCGTGGTT(1)	CAAACTGCGGGTATGACTGCGT(1)	mis:4

5' CAAACUGCGGGUAUGACUGCGU- 3'
     |||oo||o |  |||||||o  
3'   UUGGUGCUGACUCUGACGCGC 5'

>CGCGCAGTCTCAGTCGTGGTT(1)	CAATTACACTGTGACTGTACC(1)	mis:4

5' CAAUUAC-ACUGUGACUGUACC 3'
    ||oo|| |||| |||||o |  
3'  UUGGUGCUGACUCUGACGCGC 5'

>CGCGCAGTCTCAGTCGTGGTT(1)	GACCAAGGTTGTGGCTTCGCC(1)	mis:4

5' GACCAAGGUUGUGGCUUCGCC 3'
   o|||| |oo|| |o|| |||  
3' UUGGUGCUGACUCUGACGCGC 5'

>CGCGCAGTCTCAGTCGTGGTT(1)	AATCATGGACAAAGATTGCGTC(102)	mis:4

5' AAUCAUGGACAAAGAUUGCGUC 3'
   ||o||o |||  |||o||||o  
3' UUGGUG-CUGACUCUGACGCGC 5'

>CGCGCAGTCTCAGTCGTGGTT(1)	AAATCATGGACAAAGATTGCGT(4)	mis:4

5' AAAUCAUGGACAAAGAUUGCGU- 3'
    ||o||o |||  |||o||||o  
3'  UUGGUG-CUGACUCUGACGCGC 5'

>CGCGCAGTCTCAGTCGTGGTT(1)	AATTATGGACAAAGATTGCGTC(1)	mis:4

5' AAUUAUGGACAAAGAUUGCGUC 3'
   ||oo|o |||  |||o||||o  
3' UUGGUG-CUGACUCUGACGCGC 5'

>CGCGCAGTCTCAGTCGTGGTT(1)	AATCATGGACAAAGATTGCGT(15)	mis:4

5' AAUCAUGGACAAAGAUUGCGU- 3'
   ||o||o |||  |||o||||o  
3' UUGGUG-CUGACUCUGACGCGC 5'

>CGCGCAGTCTCAGTCGTGGTT(1)	AATTATGGACAAAGATTGCGT(1)	mis:4

5' AAUUAUGGACAAAGAUUGCGU- 3'
   ||oo|o |||  |||o||||o  
3' UUGGUG-CUGACUCUGACGCGC 5'

>CGCGCAGTCTCAGTCGTGGTT(1)	CAATTACAATGTGACTGTGCC(2)	mis:4

5' CAAUUACAA-UGUGACUGUGCC 3'
    ||oo|| | || |||||o||  
3'  UUGGUGCUGACUCUGACGCGC 5'

>GCGCAGTCTCAGTCGGGGTTT(1)	CAAACTGCGGGTATGACTGCGT(1)	mis:4

5' CAAACUGCGGGUAUGACUGCGU 3'
    ||||o ||o |  |||||||o 
3'  UUUGGGGCUGACUCUGACGCG 5'

>GCGCAGTCTCAGTCGGGGTTT(1)	CAAACTTCGGGGATGACTGCGT(2)	mis:4

5' CAAACUUCGGGGAUGACUGCGU 3'
    ||||oo||o    |||||||o 
3'  UUUGGGGCUGACUCUGACGCG 5'

>GCGCAGTTTCAGTCGGGGTTT(1)	CAAACTGCGGGTATGACTGCGT(1)	mis:4

5' CAAACUGCGGGUAUGACUGCGU 3'
    ||||o ||o |  o||||||o 
3'  UUUGGGGCUGACUUUGACGCG 5'

>CGCAGTCTCAGTCGGGGTTTT(18)	AAATCATGGACTAAGATTGCG(1)	mis:4

5' AAAUCAUGGACUAAGAUUGCG 3'
   ||| | o |||| |||o|||| 
3' UUUUGGGGCUGACUCUGACGC 5'

>CGCAGTCTTAGTCGGGGTTTT(1)	AAATCATGGACTAAGATTGCG(1)	mis:3

5' AAAUCAUGGACUAAGAUUGCG 3'
   ||| | o ||||||||o|||| 
3' UUUUGGGGCUGAUUCUGACGC 5'

>CGCAGTCTTAGTCGGGGTTTT(1)	GAAATCATGGACAAAGATTGCG(6)	mis:4

5' GAAAUCAUGGACAAAGAUUGCG 3'
    ||| | o ||| ||||o|||| 
3'  UUUUGGGGCUGAUUCUGACGC 5'

>CGCAGTCTTAGTCGGGGTTTT(1)	AAATCATGGACAAAGATTGCG(26)	mis:4

5' AAAUCAUGGACAAAGAUUGCG 3'
   ||| | o ||| ||||o|||| 
3' UUUUGGGGCUGAUUCUGACGC 5'

>CGCAGTCTTAGTCGGGGTTTT(1)	GAAATCATGGATAAAGATTGCG(1)	mis:4

5' GAAAUCAUGGAUAAAGAUUGCG 3'
    ||| | o ||o ||||o|||| 
3'  UUUUGGGGCUGAUUCUGACGC 5'

>CGCAGTCTCAGTCGGGGTTTTG(10)	CGACACCTTACAGAGACTGCC(1)	mis:4

5' CGACACCUU-ACAGAGACUGCC 3'
   |o| |||oo || ||||||||  
3' GUUUUGGGGCUGACUCUGACGC 5'

>GCAGTCTCAGTCGGGGTTTTG(2)	CGACACCTTACAGAGACTGCC(1)	mis:4

5' CGACACCUU-ACAGAGACUGCC 3'
   |o| |||oo || ||||||||  
3' GUUUUGGGGCUGACUCUGACG- 5'

>GCAGTCTCAGTCGGGGTTTTG(2)	TGCGACACCTTACAGAGACTGC(1)	mis:3

5' UGCGACACCUU-ACAGAGACUGC 3'
     |o| |||oo || |||||||| 
3'   GUUUUGGGGCUGACUCUGACG 5'

>GCAGTCTCAGTCGGGGTTTTG(2)	TGTGACACCTTACAGAGACCGC(2)	mis:4

5' UGUGACACCUU-ACAGAGACCGC 3'
     oo| |||oo || ||||| || 
3'   GUUUUGGGGCUGACUCUGACG 5'

>GCAGTCTCAGTCGGGGTTTTG(2)	TGCGACACCTTACAGAGACCGC(185)	mis:4

5' UGCGACACCUU-ACAGAGACCGC 3'
     |o| |||oo || ||||| || 
3'   GUUUUGGGGCUGACUCUGACG 5'

>GCAGTCTCAGTCGGGGTTTTG(2)	TGCGAGACCTTACAGAGACCGC(1)	mis:3

5' UGCGAGACCUU-ACAGAGACCGC 3'
     |o|o|||oo || ||||| || 
3'   GUUUUGGGGCUGACUCUGACG 5'

>GCAGTCTCAGTCGGGGTTTTG(2)	TGAGACACCTTACAGAGACCGC(1)	mis:4

5' UGAGACACCUUACAGAGACCGC 3'
   oo|o|| ||o || ||||| || 
3' GUUUUG-GGGCUGACUCUGACG 5'

>GCAGTCTCAGTCGGGGTTTTG(2)	AGCGACACCTTACAGAGACCGC(1)	mis:4

5' AGCGACACCUU-ACAGAGACCGC 3'
     |o| |||oo || ||||| || 
3'   GUUUUGGGGCUGACUCUGACG 5'

>GCAGTCTCAGTCGGGGTTTTG(2)	TGCGACACCTTACAGAGACAGC(1)	mis:4

5' UGCGACACCUU-ACAGAGACAGC 3'
     |o| |||oo || ||||| || 
3'   GUUUUGGGGCUGACUCUGACG 5'

>GCAGTCTCAGTCGGGGTTTTG(2)	GCGACACCTTACAGAGACCGC(5)	mis:4

5' GCGACACCUU-ACAGAGACCGC 3'
    |o| |||oo || ||||| || 
3'  GUUUUGGGGCUGACUCUGACG 5'

>GCAGTCTCAGTCGGGGTTTTG(2)	TGCGACATCTTACAGAGACCGC(1)	mis:4

5' UGCGACAUCUU-ACAGAGACCGC 3'
     |o| |o|oo || ||||| || 
3'   GUUUUGGGGCUGACUCUGACG 5'

>GCAGTCTCAGTCGGGGTTTTG(2)	TGCGACACTTTACAGAGACCGC(4)	mis:4

5' UGCGACACUUU-ACAGAGACCGC 3'
     |o| ||ooo || ||||| || 
3'   GUUUUGGGGCUGACUCUGACG 5'

>GCAGTCTCAGTCGGGGTTTTT(1)	CGCGAGCTGTGGAGAGACTGC(1)	mis:4

5' CGCGAGCUGUGG-AGAGACUGC 3'
    o o|o|o o|o  |||||||| 
3'  UUUUUGGGGCUGACUCUGACG 5'

>GCAGTCTCAGTCGGGGTTTTGG(3)	TGCGACACCTTACAGAGACTGC(1)	mis:4

5' UGCGACACCUU-ACAGAGACUGC 3'
     |o| |||oo || |||||||| 
3'  GGUUUUGGGGCUGACUCUGACG 5'

>GCAGTCTCAGTCGGGGTTTTGG(3)	TGCGAGACCTTACAGAGACCGC(1)	mis:4

5' UGCGAGACCUU-ACAGAGACCGC 3'
     |o|o|||oo || ||||| || 
3'  GGUUUUGGGGCUGACUCUGACG 5'

>CAGTCTCAGTCGGGGTTTTGG(55)	GATCAAAACCCCGGTTTATCAG(1)	mis:4

5' GAUCAAAACCCCGGUUUA-UCAG 3'
     o||||||||||oo| |  | | 
3'   GGUUUUGGGGCUGACUCUGAC 5'

>CAGTCTCAGTCGGGGTTTTGG(55)	ATCAAAACTCCGGTTTATCAG(1)	mis:4

5' AUCAAAACUCCGGUUUA-UCAG 3'
    o||||||o|||oo| |  | | 
3'  GGUUUUGGGGCUGACUCUGAC 5'

>CAGTCTCAGTCTGGGTTTTGG(1)	ACCGAGACTGGGAGTGTGGCT(1)	mis:4

5' ACCGAGACUGGGAGUGUGGCU- 3'
    ||o|o||o o|| || |o||  
3'  GGUUUUGGGUCUGACUCUGAC 5'

>CAGTCTCAGTCTGGGTTTTGG(1)	CCCAGCACCCAGGGTGATACAG(1)	mis:4

5' CCCAGCACCCAGGGUGAUACAG 3'
    |||o ||||||o ||| || | 
3'  GGUUUUGGGUCUGACUCUGAC 5'

>CAGTCTCAGTCTGGGTTTTGG(1)	ACCGAGACTGGGAGGGGGGCTA(1)	mis:4

5' ACCGAGACUGGGAGGGGGGCUA 3'
    ||o|o||o o||  |o|o||  
3'  GGUUUUGGGUCUGACUCUGAC 5'

>CAGTCTCAGTCTGGGTTTTGG(1)	CCGAGACTGGGAGGGAGGCTA(1)	mis:4

5' CCGAGACUGGGAGGGAGGCUA 3'
   ||o|o||o o||  |||o||  
3' GGUUUUGGGUCUGACUCUGAC 5'

>CAGTCTCAGTCTGGGTTTTGG(1)	CCGAGACTGGGAGGGGGGCTA(2)	mis:4

5' CCGAGACUGGGAGGGGGGCUA 3'
   ||o|o||o o||  |o|o||  
3' GGUUUUGGGUCUGACUCUGAC 5'

>CAGTCTCAGTCTGGGTTTTGG(1)	CCCAGCACCTAGGGTGATACAG(3)	mis:4

5' CCCAGCACCUAGGGUGAUACAG 3'
    |||o |||o||o ||| || | 
3'  GGUUUUGGGUCUGACUCUGAC 5'

>CAGTCTCAGTCTGGGTTTTGG(1)	CCAGCACCTAGGGTGATACAG(1)	mis:4

5' CCAGCACCUAGGGUGAUACAG 3'
   |||o |||o||o ||| || | 
3' GGUUUUGGGUCUGACUCUGAC 5'

>TAGTCTCAGTCGGGGTTTTGG(1)	ACCGAGACTGGGAGGGGGGCTA(1)	mis:4

5' ACCGAGACUGGGAGGGGGGCUA 3'
    ||o|o||o  ||  |o|o||| 
3'  GGUUUUGGGGCUGACUCUGAU 5'

>AGTCTCAGTCGGGGTTTTGGG(11)	CATGCGACACCTTACAGAGACT(3)	mis:4

5' CAUGCGACACCUU-ACAGAGACU 3'
     o |o| |||oo || |||||| 
3'   GGGUUUUGGGGCUGACUCUGA 5'

>AGTCTCAGTCGGGGTTTTGGG(11)	ATGCGACACCTTACAGAGACT(2)	mis:4

5' AUGCGACACCUU-ACAGAGACU 3'
    o |o| |||oo || |||||| 
3'  GGGUUUUGGGGCUGACUCUGA 5'

>AGTCTCAGTCGGGGTTTTGGGT(22)	CATGCGACACCTTACAGAGACT(3)	mis:4

5' CAUGCGACACCUU-ACAGAGACU 3'
    |o |o| |||oo || |||||| 
3'  UGGGUUUUGGGGCUGACUCUGA 5'

>AGTCTCAGTCGGGGTTTTGGGT(22)	ATGCGACACCTTACAGAGACT(2)	mis:4

5' AUGCGACACCUU-ACAGAGACU 3'
   |o |o| |||oo || |||||| 
3' UGGGUUUUGGGGCUGACUCUGA 5'

>GTCTCAGTCGGGGTTTTGGGT(15)	ACCCAGCACCTAGGGTGATAC(4)	mis:4

5' ACCCAGCACCUAGGGUGAUAC 3'
   |||||o |||o |o ||| || 
3' UGGGUUUUGGGGCUGACUCUG 5'

>GTCTCAGTCGGGGTTTTGGGT(15)	ACATGCGACACCCTACAGAGAC(1)	mis:4

5' ACAUGCGACACCCU-ACAGAGAC 3'
     |o |o| ||||o || ||||| 
3'   UGGGUUUUGGGGCUGACUCUG 5'

>GTTTCAGTCGGGGTTTTGGGT(2)	ACCCAGCACCTAGGGTGATAC(4)	mis:4

5' ACCCAGCACCUAGGGUGAUAC 3'
   |||||o |||o |o ||| || 
3' UGGGUUUUGGGGCUGACUUUG 5'

>GTATCAGTCGGGGTTTTGGGTT(1)	ACCCAGCACCTAGGGTGATAC(4)	mis:4

5' -ACCCAGCACCUAGGGUGAUAC 3'
    |||||o |||o |o |||||| 
3' UUGGGUUUUGGGGCUGACUAUG 5'

>GTATCAGTCGGGGTTTTGGGTT(1)	GACCCAGCACCTAGGGTGATA(5)	mis:4

5' GACCCAGCACCUAGGGUGAUA- 3'
   o|||||o |||o |o |||||  
3' UUGGGUUUUGGGGCUGACUAUG 5'

>CTCAGTCGAGGTTTTGGGTTG(1)	GTGACCCAGCACCTAGGGTGA(22)	mis:4

5' GUGACCCAGCACCUAGGGUGA- 3'
    oo|||||o |||| |o |||  
3'  GUUGGGUUUUGGAGCUGACUC 5'

>CTCAGTCGAGGTTTTGGGTTG(1)	TGACCCAGCACCTAGGGTGAT(4)	mis:4

5' UGACCCAGCACCUAGGGUGAU 3'
   oo|||||o |||| |o |||  
3' GUUGGGUUUUGGAGCUGACUC 5'

>CTCAGTCGAGGTTTTGGGTTG(1)	TGACCCAGTACCTAGGGTGAT(1)	mis:4

5' UGACCCAGUACCUAGGGUGAU 3'
   oo|||||o |||| |o |||  
3' GUUGGGUUUUGGAGCUGACUC 5'

>CTCAGTCGAGGTTTTGGGTTG(1)	GGTGACCCAGCACCTAGGGTGA(3)	mis:4

5' GGUGACCCAGCACCUAGGGUGA- 3'
     oo|||||o |||| |o |||  
3'   GUUGGGUUUUGGAGCUGACUC 5'

>CTCAGTCGAGGTTTTGGGTTG(1)	GGTGACCCAGTACCTAGGGTGA(1)	mis:4

5' GGUGACCCAGUACCUAGGGUGA- 3'
     oo|||||o |||| |o |||  
3'   GUUGGGUUUUGGAGCUGACUC 5'

>CTCAGTCGAGGTTTTGGGTTG(1)	GTGACCCAGCACCTAGGGTGAT(1)	mis:4

5' GUGACCCAGCACCUAGGGUGAU 3'
    oo|||||o |||| |o |||  
3'  GUUGGGUUUUGGAGCUGACUC 5'

>CTCAGCCGGGGTTTTGGGTTG(1)	GGTGACCCAGCACCTAGGGTGA(3)	mis:4

5' GGUGACCCAGCACCUAGGGUGA- 3'
     oo|||||o |||o || |||  
3'   GUUGGGUUUUGGGGCCGACUC 5'

>CTCAGCCGGGGTTTTGGGTTG(1)	GTGACCCAGCACCTAGGGTGAT(1)	mis:4

5' GUGACCCAGCACCUAGGGUGAU 3'
    oo|||||o |||o || |||  
3'  GUUGGGUUUUGGGGCCGACUC 5'

>CTCAGCCGGGGTTTTGGGTTG(1)	GGTGACCCAGTACCTAGGGTGA(1)	mis:4

5' GGUGACCCAGUACCUAGGGUGA- 3'
     oo|||||o |||o || |||  
3'   GUUGGGUUUUGGGGCCGACUC 5'

>CTCAGCCGGGGTTTTGGGTTG(1)	TGACCCAGTACCTAGGGTGAT(1)	mis:4

5' UGACCCAGUACCUAGGGUGAU 3'
   oo|||||o |||o || |||  
3' GUUGGGUUUUGGGGCCGACUC 5'

>CTCAGCCGGGGTTTTGGGTTG(1)	TGACCCAGCACCTAGGGTGAT(4)	mis:4

5' UGACCCAGCACCUAGGGUGAU 3'
   oo|||||o |||o || |||  
3' GUUGGGUUUUGGGGCCGACUC 5'

>CTCAGCCGGGGTTTTGGGTTG(1)	GTGACCCAGCACCTAGGGTGA(22)	mis:4

5' GUGACCCAGCACCUAGGGUGA- 3'
    oo|||||o |||o || |||  
3'  GUUGGGUUUUGGGGCCGACUC 5'

>CTCATTCGGGGTTTTGGGTTGT(1)	GGTGACCCAGCACCTAGGGTGA(3)	mis:3

5' GGUGACCCAGCACCUAGGGUGA- 3'
    ooo|||||o |||o |oo|||  
3'  UGUUGGGUUUUGGGGCUUACUC 5'

>TCAGTCGGGGTTTTGGGTTGTT(1)	AAACCAACCAAGACACTGTTGA(1)	mis:4

5' AAACCAACCAAGACACUG-UUGA 3'
    ||| | ||||o|| |o| o||| 
3'  UUGUUGGGUUUUGGGGCUGACU 5'

>TCAGTCGGGGTTTTGGGTTGTT(1)	AACCAACCAAGACACGGTTGA(4)	mis:4

5' AACCAACCAAGA-CACGGUUGA 3'
   ||| | ||||o| | ||oo||| 
3' UUGUUGGGUUUUGGGGCUGACU 5'

>TCAGTCGGGGTTTTGTGTTGTG(1)	TACGAACACCACCGCGGCTGA(1)	mis:4

5' UACGA-ACACCACCGCGGCUGA 3'
   o||o| |||  ||| ||o|||| 
3' GUGUUGUGUUUUGGGGCUGACU 5'

>TCAGTCGGGGTTTTGTGTTGTG(1)	CTACGCTACAAACCGGGACTGG(1)	mis:4

5' CUACGCUAC-AAACCGGGACUGG 3'
    o||o o|| |||||  |||||o 
3'  GUGUUGUGUUUUGGGGCUGACU 5'

>TCAGTCGGGGTTTTGTGTTGTG(1)	TACGCTACAAACCGGGACTGG(1)	mis:4

5' UACGCUAC-AAACCGGGACUGG 3'
   o||o o|| |||||  |||||o 
3' GUGUUGUGUUUUGGGGCUGACU 5'

>TCAGTCGGGGTTTTGTGTTGTG(1)	ATACGAACACCACCGCGGCTGG(16)	mis:4

5' AUACGA-ACACCACCGCGGCUGG 3'
    o||o| |||  ||| ||o|||o 
3'  GUGUUGUGUUUUGGGGCUGACU 5'

>TCAGTCGGGGTTTTGTGTTGTG(1)	TACGAACACCACCGCGGCTGG(44)	mis:4

5' UACGA-ACACCACCGCGGCUGG 3'
   o||o| |||  ||| ||o|||o 
3' GUGUUGUGUUUUGGGGCUGACU 5'

>TCAGTCGGGGTTCTGGGTTGTG(1)	GGTGACCCAGCACCTAGGGTGA(3)	mis:4

5' GGUGACCCAGCACCUAGGGUGA 3'
    ooo|||||| |||o |o ||| 
3' GUGUUGGGUCUUGGGGCUGACU 5'

>TCAGTCGGGGTTCTGGGTTGTG(1)	GGTGACCCAGTACCTAGGGTGA(1)	mis:4

5' GGUGACCCAGUACCUAGGGUGA 3'
    ooo|||||| |||o |o ||| 
3' GUGUUGGGUCUUGGGGCUGACU 5'

>TCAGTCGGGGTTCTGGGTTGTG(1)	GTGACCCAGCACCTAGGGTGA(22)	mis:4

5' -GUGACCCAGCACCUAGGGUGA 3'
    ooo|||||| |||o |o ||| 
3' GUGUUGGGUCUUGGGGCUGACU 5'

>CAGTCGGGGTTCTGGGTTGTG(1)	GGTGACCCAGCACCTAGGGTG(3)	mis:4

5' GGUGACCCAGCACCUAGGGUG 3'
    ooo|||||| |||o |o || 
3' GUGUUGGGUCUUGGGGCUGAC 5'

>TCACTCGGGGTTTTGGGTTGTG(1)	GTGACCCAGCACCTAGGGTGA(22)	mis:3

5' -GUGACCCAGCACCUAGGGUGA 3'
    ooo|||||o |||o |o|||| 
3' GUGUUGGGUUUUGGGGCUCACU 5'

>TCACTCGGGGTTTTGGGTTGTG(1)	GTGACCCATCACCTAGGGTGA(1)	mis:4

5' -GUGACCCAUCACCUAGGGUGA 3'
    ooo|||||  |||o |o|||| 
3' GUGUUGGGUUUUGGGGCUCACU 5'

>TCACTCGGGGTTTTGGGTTGTG(1)	GTGACCCAGCACCTAGGGTGAT(1)	mis:4

5' -GUGACCCAGCACCUAGGGUGAU 3'
    ooo|||||o |||o |o||||  
3' GUGUUGGGUUUUGGGGCUCACU- 5'

>TCACTCGGGGTTTTGGGTTGTG(1)	GGTGACCCAGTACCTAGGGTGA(1)	mis:3

5' GGUGACCCAGUACCUAGGGUGA 3'
    ooo|||||o |||o |o|||| 
3' GUGUUGGGUUUUGGGGCUCACU 5'

>TCACTCGGGGTTTTGGGTTGTG(1)	GGTGACCCAGCACCTAGGGTGA(3)	mis:3

5' GGUGACCCAGCACCUAGGGUGA 3'
    ooo|||||o |||o |o|||| 
3' GUGUUGGGUUUUGGGGCUCACU 5'

>TCACTCGGGGTTTTGGGTTGTG(1)	GGTGACCCAGCACCTAGGGTG(3)	mis:4

5' GGUGACCCAGCACCUAGGGUG- 3'
    ooo|||||o |||o |o|||  
3' GUGUUGGGUUUUGGGGCUCACU 5'

>AGTCGGGGTTTTGGGTTGTGG(5)	GTCAGGGGATCAAAACCCCGGT(1)	mis:4

5' GUCAGGGGAUCAAAACCCCGGU- 3'
     | o oo o||||||||||oo  
3'   GGUGUUGGGUUUUGGGGCUGA 5'

>AGTCGGGGTTTTGGGTTGTGGG(10)	GTCAGGGGATCAAAACCCCGGT(1)	mis:4

5' GUCAGGGGAUCAAAACCCCGGU- 3'
    o| o oo o||||||||||oo  
3'  GGGUGUUGGGUUUUGGGGCUGA 5'

>GTCGGGGTTTTGGGTTGTGGG(3)	TGTCAGGGGATCAAAACCCCGG(1)	mis:4

5' UGUCAGGGGAUCAAAACCCCGG- 3'
     o| o oo o||||||||||o  
3'   GGGUGUUGGGUUUUGGGGCUG 5'

>GTCGGGGTTTTGGGTTGTGGG(3)	GTCAGGGGATCAAAACCCCGGT(1)	mis:3

5' GUCAGGGGAUCAAAACCCCGGU 3'
    o| o oo o||||||||||oo 
3'  GGGUGUUGGGUUUUGGGGCUG 5'

>AGTCGGGGTTTTGGGTTGTGGA(1)	GTCAGGGGATCAAAACCCCGGT(1)	mis:4

5' GUCAGGGGAUCAAAACCCCGGU- 3'
    || o oo o||||||||||oo  
3'  AGGUGUUGGGUUUUGGGGCUGA 5'

>GTCGGGGTTTTGGGTTGTGGGT(5)	GTCAGGGGATCAAAACCCCGGT(1)	mis:3

5' GUCAGGGGAUCAAAACCCCGGU 3'
   oo| o oo o||||||||||oo 
3' UGGGUGUUGGGUUUUGGGGCUG 5'

>GTCGGGGTTTTGGGTTGTGGGT(5)	TGTCAGGGGATCAAAACCCCGG(1)	mis:4

5' UGUCAGGGGAUCAAAACCCCGG- 3'
    oo| o oo o||||||||||o  
3'  UGGGUGUUGGGUUUUGGGGCUG 5'

>TCGGGGTTTTGGGTTGTGGGT(7)	GTCAGGGGATCAAAACCCCGGT(1)	mis:4

5' GUCAGGGGAUCAAAACCCCGGU 3'
   oo| o oo o||||||||||o  
3' UGGGUGUUGGGUUUUGGGGCU- 5'

>TCGGGGTTTTGGGTTGTGGGT(7)	TGTCAGGGGATCAAAACCCCGG(1)	mis:3

5' UGUCAGGGGAUCAAAACCCCGG 3'
    oo| o oo o||||||||||o 
3'  UGGGUGUUGGGUUUUGGGGCU 5'

>TCGGGGTTTTGGGTTGTGGGT(7)	TTGTCAGGGGATCAAAACCCCG(1)	mis:4

5' UUGUCAGGGGAUCAAAACCCCG- 3'
     oo| o oo o||||||||||  
3'   UGGGUGUUGGGUUUUGGGGCU 5'

>GTCGGGGTTCTGGGTTGTGGGT(1)	GTCAGGGGATCAAAACCCCGGT(1)	mis:4

5' GUCAGGGGAUCAAAACCCCGGU 3'
   oo| o oo o|| |||||||oo 
3' UGGGUGUUGGGUCUUGGGGCUG 5'

>TCGGGGTTTTGGGTTGTGGGTT(22)	TGTCAGGGGATCAAAACCCCGG(1)	mis:4

5' UGUCAGGGGAUCAAAACCCCGG 3'
    oo| o oo o||||||||||o 
3' UUGGGUGUUGGGUUUUGGGGCU 5'

>CGGGGTTTTGGGTTGTGGGTT(12)	TTGTCAGGGGATCAAAACCCCG(1)	mis:4

5' UUGUCAGGGGAUCAAAACCCCG 3'
     oo| o oo o|||||||||| 
3'  UUGGGUGUUGGGUUUUGGGGC 5'

>CGGGGTTTTGGGTTGTGGGGT(1)	CTACCGGACAACCGGAACATTG(2)	mis:4

5' CUACCGGACAA-CCGGAACAUUG 3'
     |||  |||| ||oo||| oo| 
3'   UGGGGUGUUGGGUUUUGGGGC 5'

>GGGGTTTTGGGTTGTGGGTTT(1)	TTAGGACTAAGCCCACAATGTT(1)	mis:4

5' UUAGGACUA-AGCCCACAAUGUU 3'
     |oo |o| |o|||| ||o oo 
3'   UUUGGGUGUUGGGUUUUGGGG 5'

>CGGGGTTTTGGGTTGTGGGTTA(1)	TTGTCAGGGGATCAAAACCCCG(1)	mis:4

5' UUGUCAGGGGAUCAAAACCCCG 3'
   | oo| o oo o|||||||||| 
3' AUUGGGUGUUGGGUUUUGGGGC 5'

>GGTTTTGGGTTGTGGGTTTAG(4)	CTAAGCGCACAATTTTACAGC(1)	mis:4

5' CUAAGCGCACAAUUUUACAGC 3'
   ||||o| |||||ooo | | | 
3' GAUUUGGGUGUUGGGUUUUGG 5'

>GGTTTTGGGTTGTGGGTTTAG(4)	ACTAAGCGCACAATCTTACAGC(1)	mis:4

5' ACUAAGCGCACAAUCUUACAGC 3'
    ||||o| |||||o|o | | | 
3'  GAUUUGGGUGUUGGGUUUUGG 5'

>GGTTTTGGGTTGTGGGTTTAG(4)	CTAAGCGCACAATGTTACAGCC(41)	mis:3

5' CUAAGCGCACAAUGUUACAGCC 3'
   ||||o| |||||o oo| |o|| 
3' GAUUUGGGUGUUG-GGUUUUGG 5'

>GGTTTTGGGTTGTGGGTTTAGC(13)	CTAAGCGCACAATGTTACAGCC(41)	mis:4

5' -CUAAGCGCACAAUGUUACAGCC 3'
    ||||o| |||||o oo| |o|| 
3' CGAUUUGGGUGUUG-GGUUUUGG 5'

>GTTTTGGGTTGTGGGTTTAGC(43)	CAATTAGGACTAAGCCCACAAT(1)	mis:4

5' CAAUUAGGACUA-AGCCCACAAU 3'
      o||oo |o| |o|||| ||o 
3'   CGAUUUGGGUGUUGGGUUUUG 5'

>GTTTTGGGTTGTGGGTTTAGC(43)	AGTTAGGACTAAGCGCACAAT(2)	mis:4

5' AGUUAGGACUA-AGCGCACAAU 3'
    |o||oo |o| |o| || ||o 
3'  CGAUUUGGGUGUUGGGUUUUG 5'

>GTTTTGGGTTGTGGGTTTAGC(43)	AATTAGGACTAAGCTCACAAT(1)	mis:4

5' AAUUAGGACUA-AGCUCACAAU 3'
     o||oo |o| |o|o|| ||o 
3'  CGAUUUGGGUGUUGGGUUUUG 5'

>GTTTTGGGTTGTGGGTTTAGC(43)	CTAAGCGCACAATGTTACAGC(74)	mis:4

5' -CUAAGCGCACAAUGUUACAGC 3'
    ||||o| |||||o oo| |o| 
3' CGAUUUGGGUGUUG-GGUUUUG 5'

>GTTTTGGGTTGTGGGTTTAGC(43)	AATTAGGCCTAAGCGCACAAT(1)	mis:4

5' AAUUAGGCCUA-AGCGCACAAU 3'
     o||oo||o| |o| || ||o 
3'  CGAUUUGGGUGUUGGGUUUUG 5'

>GTTTTGGGTTGTGGGTTTAGC(43)	CTAAGCGCACAATGTTATAGC(2)	mis:4

5' -CUAAGCGCACAAUGUUAUAGC 3'
    ||||o| |||||o oo| |o| 
3' CGAUUUGGGUGUUG-GGUUUUG 5'

>GTTTTGGGTTGTGGGTTTAGC(43)	CAATTAGGACTAAGCTCACAAT(1)	mis:4

5' CAAUUAGGACUA-AGCUCACAAU 3'
      o||oo |o| |o|o|| ||o 
3'   CGAUUUGGGUGUUGGGUUUUG 5'

>GTTTTGGGTTGTGGGTTTAGC(43)	ACTAAGCGCACAATGTTACAGC(85)	mis:4

5' ACUAAGCGCACAAUGUUACAGC 3'
    ||||o| |||||o oo| |o| 
3' CGAUUUGGGUGUUG-GGUUUUG 5'

>GTTTTGGGTTGTGGGTTTAGA(1)	CAATTAGGACTAAGCCCACAAT(1)	mis:4

5' CAAUUAGGACUA-AGCCCACAAU 3'
      o||oo |o| |o|||| ||o 
3'   AGAUUUGGGUGUUGGGUUUUG 5'

>GTTTTGGGTTGTGGGTTTAGA(1)	AATTAGGACTAAGCTCACAAT(1)	mis:4

5' AAUUAGGACUA-AGCUCACAAU 3'
     o||oo |o| |o|o|| ||o 
3'  AGAUUUGGGUGUUGGGUUUUG 5'

>GTTTTGGGTTGTGGGTTTAGA(1)	AATTAGGCCTAAGCGCACAAT(1)	mis:4

5' AAUUAGGCCUA-AGCGCACAAU 3'
     o||oo||o| |o| || ||o 
3'  AGAUUUGGGUGUUGGGUUUUG 5'

>GTTTTGGGTTGTGGGTTTAGA(1)	CTAAGCGCACAATGTTATAGC(2)	mis:4

5' -CUAAGCGCACAAUGUUAUAGC 3'
    ||||o| |||||o oo| |o| 
3' AGAUUUGGGUGUUG-GGUUUUG 5'

>GTTTTGGGTTGTGGGTTTAGA(1)	CTAAGCGCACAATGTTACAGC(74)	mis:4

5' -CUAAGCGCACAAUGUUACAGC 3'
    ||||o| |||||o oo| |o| 
3' AGAUUUGGGUGUUG-GGUUUUG 5'

>GTTTTGGGTTGTGGGTTTAGA(1)	CAATTAGGACTAAGCTCACAAT(1)	mis:4

5' CAAUUAGGACUA-AGCUCACAAU 3'
      o||oo |o| |o|o|| ||o 
3'   AGAUUUGGGUGUUGGGUUUUG 5'

>GTTTTGGGTTGTGGGTTTAGA(1)	ACTAAGCGCACAATGTTACAGC(85)	mis:4

5' ACUAAGCGCACAAUGUUACAGC 3'
    ||||o| |||||o oo| |o| 
3' AGAUUUGGGUGUUG-GGUUUUG 5'

>GTTTTGGGTTGTGGGTTTAGCT(3)	CAATTAGGACTAAGCCCACAAT(1)	mis:4

5' CAAUUAGGACUA-AGCCCACAAU 3'
    | o||oo |o| |o|||| ||o 
3'  UCGAUUUGGGUGUUGGGUUUUG 5'

>GTTTTGGGTTGTGGGTTTAGCT(3)	CAATTAGGACTAAGCTCACAAT(1)	mis:4

5' CAAUUAGGACUA-AGCUCACAAU 3'
    | o||oo |o| |o|o|| ||o 
3'  UCGAUUUGGGUGUUGGGUUUUG 5'

>GTTTTGGGTTGTGGGTTTAGCT(3)	AGTTAGGACTAAGCGCACAAT(2)	mis:4

5' AGUUAGGACUA-AGCGCACAAU 3'
   ||o||oo |o| |o| || ||o 
3' UCGAUUUGGGUGUUGGGUUUUG 5'

>GTTTTGGGTTGTGGGTTTAGCT(3)	AATTAGGACTAAGCTCACAAT(1)	mis:4

5' AAUUAGGACUA-AGCUCACAAU 3'
   | o||oo |o| |o|o|| ||o 
3' UCGAUUUGGGUGUUGGGUUUUG 5'

>GTTTTGGGTTGTGGGTTTAGCT(3)	AATTAGGCCTAAGCGCACAAT(1)	mis:4

5' AAUUAGGCCUA-AGCGCACAAU 3'
   | o||oo||o| |o| || ||o 
3' UCGAUUUGGGUGUUGGGUUUUG 5'

>TTTTGGGTTGTGGGTTTAGTT(1)	CAATTAGGACTAAGCCCACAAT(1)	mis:4

5' CAAUUAGGACUA-AGCCCACAAU 3'
    ||o||oo |o| |o|||| ||  
3'  UUGAUUUGGGUGUUGGGUUUU- 5'

>TTTTGGGTTGTGGGTTTAGTT(1)	GCAATTAGGACTAAGCGCACAA(5)	mis:4

5' GCAAUUAGGACUA-AGCGCACAA 3'
     ||o||oo |o| |o| || || 
3'   UUGAUUUGGGUGUUGGGUUUU 5'

>TTTTGGGTTGTGGGTTTAGTT(1)	GGACTAAGCGCACAATGTTACA(1)	mis:4

5' GGACUAAGCGCACAAUGUUACA 3'
    o|||||o| |||||o o | | 
3'  UUGAUUUGGGUGUUGGGUUUU 5'

>TTTTGGGTTGTGGGTTTAGTT(1)	CAATTAGGACTAAGCTCACAAT(1)	mis:4

5' CAAUUAGGACUA-AGCUCACAAU 3'
    ||o||oo |o| |o|o|| ||  
3'  UUGAUUUGGGUGUUGGGUUUU- 5'

>TTTTGGGTTGTGGGTTTAGTT(1)	CAATTAGGACTAAGCGCACAA(186)	mis:4

5' CAAUUAGGACUA-AGCGCACAA 3'
    ||o||oo |o| |o| || || 
3'  UUGAUUUGGGUGUUGGGUUUU 5'

>TTTTGGGTTGTGGGTTTAGTT(1)	AATTAGGACTAAGCTCACAAT(1)	mis:4

5' AAUUAGGACUA-AGCUCACAAU 3'
   ||o||oo |o| |o|o|| ||  
3' UUGAUUUGGGUGUUGGGUUUU- 5'

>TTTTGGGTTGTGGGTTTAGTT(1)	GACTAAGCGCACAATGTTACA(18)	mis:4

5' GACUAAGCGCACAAUGUUACA 3'
   o|||||o| |||||o o | | 
3' UUGAUUUGGGUGUUGGGUUUU 5'

>TTTTGGGTTGTGGGTTTAGTT(1)	TAATTAGGACTAAGCGCACAA(1)	mis:4

5' UAAUUAGGACUA-AGCGCACAA 3'
    ||o||oo |o| |o| || || 
3'  UUGAUUUGGGUGUUGGGUUUU 5'

>TTTTGGGTTGTGGGTTTAGTT(1)	CAATTCCACCGTCGATCCAAAA(1)	mis:4

5' CAAUUCCACCGUCGAUCCAAAA 3'
    ||o|  |||  |o|o|||||| 
3'  UUGAUUUGGGUGUUGGGUUUU 5'

>TTTTGGGTTGTGGGTTTAGTT(1)	CAATTAGGACTAAGCGCACAG(1)	mis:4

5' CAAUUAGGACUA-AGCGCACAG 3'
    ||o||oo |o| |o| || |o 
3'  UUGAUUUGGGUGUUGGGUUUU 5'

>TTTTGGGTTGTGGGTTTAGTT(1)	AATTAGGCCTAAGCGCACAAT(1)	mis:4

5' AAUUAGGCCUA-AGCGCACAAU 3'
   ||o||oo||o| |o| || ||  
3' UUGAUUUGGGUGUUGGGUUUU- 5'

>TTTGGGTTGTGGGTTTAGCTC(8)	AGGACTAAGCGCACAATTTTA(1)	mis:4

5' AGGACUAAGCGCACAAUUUUA- 3'
    |o ||||o| |||||ooo |  
3'  CUCGAUUUGGGUGUUGGGUUU 5'

>TTTGGGTTGTGGGTTTAGCTC(8)	TGGAGTCGGCTCGTGAGCTAAA(1)	mis:4

5' UGGAGUCGGCUCGUGAGCUAAA 3'
    |o  | oo|o|ooo| |o||| 
3'  CUCGAUUUGGGUGUUGGGUUU 5'

>TTTGGGTTGTGGGTTTAGCTCC(10)	TGGAGTCGGCTCGTGAGCTAAA(1)	mis:3

5' UGGAGUC-GGCUCGUGAGCUAAA 3'
    ||||o  oo|o|ooo| |o||| 
3'  CCUCGAUUUGGGUGUUGGGUUU 5'

>TTTGGGTTGTGGGTTTAGCTCC(10)	GGAGTCGGCTCGTGAGCTAAAG(4)	mis:4

5' GGAGUC-GGCUCGUGAGCUAAAG 3'
   ||||o  oo|o|ooo| |o|||  
3' CCUCGAUUUGGGUGUUGGGUUU- 5'

>TTGGGTTGTGGGTTTAGCTCC(17)	AGGACTAAGCGCACAATTTTA(1)	mis:4

5' AGGACUAAGCGCACAAUUUUA 3'
    |o ||||o| |||||ooo | 
3' CCUCGAUUUGGGUGUUGGGUU 5'

>TTGGGTTGTGGGTTTAGCTCC(17)	TGGAGTCGGCTCGTGAGCTAAA(1)	mis:4

5' UGGAGUC-GGCUCGUGAGCUAAA 3'
    ||||o  oo|o|ooo| |o||  
3'  CCUCGAUUUGGGUGUUGGGUU- 5'

>TTTGGGTTGTGGGTTTAGCTCT(1)	AGGACTAAGCGCACAATTTTA(1)	mis:4

5' AGGACUAAGCGCACAAUUUUA- 3'
   ||o ||||o| |||||ooo |  
3' UCUCGAUUUGGGUGUUGGGUUU 5'

>TTGGGTTGTGGGTTTAGCTTC(1)	AGGACTAAGCGCACAATTTTA(1)	mis:4

5' AGGACUAAGCGCACAAUUUUA 3'
    oo ||||o| |||||ooo | 
3' CUUCGAUUUGGGUGUUGGGUU 5'

>TTGGGATGTGGGTTTAGCTCC(1)	ATGAGTGGAGGCCACATCACAG(1)	mis:4

5' AUGAGUGGAGGCCACAUCACAG 3'
     |||o o|o ||||||| ||o 
3'  CCUCGAUUUGGGUGUAGGGUU 5'

>TTGGGATGTGGGTTTAGCTCC(1)	TGAGTGGAGGCTACATCCCAGT(6)	mis:4

5' UGAGUGGAGGCUACAUCCCAGU 3'
    |||o o|o |o||||||||o  
3' CCUCGAUUUGGGUGUAGGGUU- 5'

>TTGGGATGTGGGTTTAGCTCC(1)	CATGAGTGGAGGCTACATCCCA(11)	mis:4

5' CAUGAGUGGAGGCUACAUCCCA- 3'
      |||o o|o |o||||||||  
3'   CCUCGAUUUGGGUGUAGGGUU 5'

>TTGGTTTGTGGGTTTAGCTCC(1)	TGGAGTCGGCTCGTGAGCTAAA(1)	mis:3

5' UGGAGUC-GGCUCGUGAGCUAAA 3'
    ||||o  oo|o|ooo|o|o||  
3'  CCUCGAUUUGGGUGUUUGGUU- 5'

>TGGGTTGTGGGTTTAGCTCCA(3)	TTAGGACTAAGCCCACAATGTT(1)	mis:4

5' UUAGGACUAAGCCCACAAUGUU 3'
    | |o ||||o|||||||o o  
3'  ACCUCGAUUUGGGUGUUGGGU 5'

>TGGGTTGTGGGTTTAGCTCCA(3)	TGGGACTAAGCGCACAATGTT(1)	mis:4

5' UGGGACUAAGCGCACAAUGUU 3'
   |||o ||||o| |||||o o  
3' ACCUCGAUUUGGGUGUUGGGU 5'

>TGGGTTGTGGGTTTAGCTCCA(3)	TAGGGCTAAGCGCACAATGTT(1)	mis:4

5' UAGGGCUAAGCGCACAAUGUU 3'
   | |o|||||o| |||||o o  
3' ACCUCGAUUUGGGUGUUGGGU 5'

>TGGGTTGTGGGTTTAGCTCCA(3)	TTAGGACTAAGCGCACAATGTA(3)	mis:4

5' UUAGGACUAAGCGCACAAUGUA 3'
    | |o ||||o| |||||o o| 
3'  ACCUCGAUUUGGGUGUUGGGU 5'

>TGGGTTGTGGGTTTAGCTCCA(3)	TTAGGACTAAGCGCACAATTTT(2)	mis:4

5' UUAGGACUAAGCGCACAAUUUU 3'
    | |o ||||o| |||||ooo  
3'  ACCUCGAUUUGGGUGUUGGGU 5'

>TGGGTTGTGGGTTTAGCTCCA(3)	TAGGACTAAGCGCACAATTTT(2)	mis:4

5' UAGGACUAAGCGCACAAUUUU 3'
   | |o ||||o| |||||ooo  
3' ACCUCGAUUUGGGUGUUGGGU 5'

>TGGGTTGTGGGTTTAGCTCCA(3)	TAGGACTAAGCTCACAATGTT(1)	mis:4

5' UAGGACUAAGCUCACAAUGUU 3'
   | |o ||||o|o|||||o o  
3' ACCUCGAUUUGGGUGUUGGGU 5'

>TGGGTTGTGGGTTTAGCTCCA(3)	TTAGGACTAAGCGCACAATTT(4)	mis:4

5' UUAGGACUAAGCGCACAAUUU- 3'
    | |o ||||o| |||||ooo  
3'  ACCUCGAUUUGGGUGUUGGGU 5'

>TGGGTTGTGGGTTTAGCTCCA(3)	TAGGACTAAGCGCACAATGTA(8)	mis:4

5' UAGGACUAAGCGCACAAUGUA 3'
   | |o ||||o| |||||o o| 
3' ACCUCGAUUUGGGUGUUGGGU 5'

>TGGGTTGTGGGTTTAGCTCAA(1)	TTAGGACTAAGCCCACAATGTT(1)	mis:4

5' UUAGGACUAAGCCCACAAUGUU 3'
    | |o ||||o|||||||o o  
3'  AACUCGAUUUGGGUGUUGGGU 5'

>TGGGTTGTGGGTTTAGCTCAA(1)	TTGGACTAAGCGCACAATGTT(1)	mis:4

5' UUGGACUAAGCGCACAAUGUU 3'
   |||o ||||o| |||||o o  
3' AACUCGAUUUGGGUGUUGGGU 5'

>TGGGTTGTGGGTTTAGCTCAA(1)	TAGGGCTAAGCGCACAATGTT(1)	mis:4

5' UAGGGCUAAGCGCACAAUGUU 3'
   | |o|||||o| |||||o o  
3' AACUCGAUUUGGGUGUUGGGU 5'

>TGGGTTGTGGGTTTAGCTCAA(1)	TTAGGACTAAGCGCACAATGTA(3)	mis:4

5' UUAGGACUAAGCGCACAAUGUA 3'
    | |o ||||o| |||||o o| 
3'  AACUCGAUUUGGGUGUUGGGU 5'

>TGGGTTGTGGGTTTAGCTCAA(1)	TTAGGACTAAGCGCACAATTTT(2)	mis:4

5' UUAGGACUAAGCGCACAAUUUU 3'
    | |o ||||o| |||||ooo  
3'  AACUCGAUUUGGGUGUUGGGU 5'

>TGGGTTGTGGGTTTAGCTCAA(1)	TAGGACTAAGCTCACAATGTT(1)	mis:4

5' UAGGACUAAGCUCACAAUGUU 3'
   | |o ||||o|o|||||o o  
3' AACUCGAUUUGGGUGUUGGGU 5'

>TGGGTTGTGGGTTTAGCTCAA(1)	TAGGACTAAGCGCACAATTTT(2)	mis:4

5' UAGGACUAAGCGCACAAUUUU 3'
   | |o ||||o| |||||ooo  
3' AACUCGAUUUGGGUGUUGGGU 5'

>TGGGTTGTGGGTTTAGCTCAA(1)	TAGGACTAAGCGCACAATGTA(8)	mis:4

5' UAGGACUAAGCGCACAAUGUA 3'
   | |o ||||o| |||||o o| 
3' AACUCGAUUUGGGUGUUGGGU 5'

>TGGGTTGTGGGTTTAGCTCAA(1)	TTAGGACTAAGCGCACAATTT(4)	mis:4

5' UUAGGACUAAGCGCACAAUUU- 3'
    | |o ||||o| |||||ooo  
3'  AACUCGAUUUGGGUGUUGGGU 5'

>TGGGTTGTGGGTTTAGCTCCAA(2)	TTAGGACTAAGCCCACAATGTT(1)	mis:4

5' UUAGGACUAAGCCCACAAUGUU 3'
   || |o ||||o|||||||o o  
3' AACCUCGAUUUGGGUGUUGGGU 5'

>TGGGTTGTGGGTTTAGCTCCAA(2)	TTAGGACTAAGCGCACAATGTA(3)	mis:4

5' UUAGGACUAAGCGCACAAUGUA 3'
   || |o ||||o| |||||o o| 
3' AACCUCGAUUUGGGUGUUGGGU 5'

>TGGGTTGTGGGTTTAGCTCCAA(2)	TTAGGACTAAGCGCACAATTTT(2)	mis:4

5' UUAGGACUAAGCGCACAAUUUU 3'
   || |o ||||o| |||||ooo  
3' AACCUCGAUUUGGGUGUUGGGU 5'

>TGGGTTGTGGGTTTAGCTCCAA(2)	TTAGGACTAAGCGCACAATTT(4)	mis:4

5' UUAGGACUAAGCGCACAAUUU- 3'
   || |o ||||o| |||||ooo  
3' AACCUCGAUUUGGGUGUUGGGU 5'

>TGGGTTGTGGGTTTAGCTCCAA(2)	TTGGACTAAGCGCACAATGTT(1)	mis:4

5' UUGGA-CUAAGCGCACAAUGUU 3'
   ||||| ||||o| |||||o o  
3' AACCUCGAUUUGGGUGUUGGGU 5'

>GTTGTGGGTTTAGCTCCAATA(1)	CAATTAGGACTAAACGCACAAT(2)	mis:4

5' CAAUUAGGACUAAACGCACAAU 3'
     ||| |o |||||| |||||o 
3'  AUAACCUCGAUUUGGGUGUUG 5'

>GTTGTGGGTTTAGCTCCAATA(1)	CAATTAGGACTAAGCCCACAAT(1)	mis:3

5' CAAUUAGGACUAAGCCCACAAU 3'
     ||| |o ||||o|||||||o 
3'  AUAACCUCGAUUUGGGUGUUG 5'

>GTTGTGGGTTTAGCTCCAATA(1)	CAATTAGGACTAAGCGCACAAC(4)	mis:4

5' CAAUUAGGACUAAGCGCACAAC 3'
     ||| |o ||||o| |||||| 
3'  AUAACCUCGAUUUGGGUGUUG 5'

>GTTGTGGGTTTAGCTCCAATA(1)	AATTAGGACTAAGCGCACAAT(403)	mis:4

5' AAUUAGGACUAAGCGCACAAU 3'
    ||| |o ||||o| |||||o 
3' AUAACCUCGAUUUGGGUGUUG 5'

>GTTGTGGGTTTAGCTCCAATA(1)	AATTAGGCCTAAGCGCACAAT(1)	mis:4

5' AAUUAGGCCUAAGCGCACAAU 3'
    ||| |o ||||o| |||||o 
3' AUAACCUCGAUUUGGGUGUUG 5'

>GTTGTGGGTTTAGCTCCAATA(1)	CATTAGGACTAAGCGCACAAT(1)	mis:4

5' CAUUAGGACUAAGCGCACAAU 3'
    ||| |o ||||o| |||||o 
3' AUAACCUCGAUUUGGGUGUUG 5'

>GTTGTGGGTTTAGCTCCAATA(1)	AATTAGGACTAAGCTCACAAT(1)	mis:3

5' AAUUAGGACUAAGCUCACAAU 3'
    ||| |o ||||o|o|||||o 
3' AUAACCUCGAUUUGGGUGUUG 5'

>GTTGTGGGTTTAGCTCCAATA(1)	CAATTAGGACTAAGCGCACAAT(257)	mis:4

5' CAAUUAGGACUAAGCGCACAAU 3'
     ||| |o ||||o| |||||o 
3'  AUAACCUCGAUUUGGGUGUUG 5'

>GTTGTGGGTTTAGCTCCAATA(1)	TAATTAGGACTAAGCGCACAAT(2)	mis:4

5' UAAUUAGGACUAAGCGCACAAU 3'
     ||| |o ||||o| |||||o 
3'  AUAACCUCGAUUUGGGUGUUG 5'

>GTTGTGGGTTTAGCTCCAATA(1)	CAATTAGGACTAAGCTCACAAT(1)	mis:3

5' CAAUUAGGACUAAGCUCACAAU 3'
     ||| |o ||||o|o|||||o 
3'  AUAACCUCGAUUUGGGUGUUG 5'

>GTTGTGGGTTTAGCTCCAATA(1)	AGTTAGGACTAAGCGCACAAT(2)	mis:4

5' AGUUAGGACUAAGCGCACAAU 3'
    o|| |o ||||o| |||||o 
3' AUAACCUCGAUUUGGGUGUUG 5'

>GTTGTGGGTTTAGCTCCAATA(1)	CAATTAGGACTAAGCGTACAAT(1)	mis:4

5' CAAUUAGGACUAAGCGUACAAU 3'
     ||| |o ||||o| o||||o 
3'  AUAACCUCGAUUUGGGUGUUG 5'

>GTTGTGGGTTTAGCTCCAATA(1)	CAATTAGGACTAAGCGCATAAT(1)	mis:4

5' CAAUUAGGACUAAGCGCAUAAU 3'
     ||| |o ||||o| ||o||o 
3'  AUAACCUCGAUUUGGGUGUUG 5'

>GTTGTGGGTTTAGCTCCAATA(1)	CAATTAGGATTAAGCGCACAAT(2)	mis:4

5' CAAUUAGGAUUAAGCGCACAAU 3'
     ||| |o o|||o| |||||o 
3'  AUAACCUCGAUUUGGGUGUUG 5'

>GTTGTGGGTTTAGCTCCAATA(1)	AATTAGGATTAAGCGCACAAT(2)	mis:4

5' AAUUAGGAUUAAGCGCACAAU 3'
    ||| |o o|||o| |||||o 
3' AUAACCUCGAUUUGGGUGUUG 5'

>GTTGTGGGTTTAGCTCCAATA(1)	AATTAGGACTAAGCGTACAAT(1)	mis:4

5' AAUUAGGACUAAGCGUACAAU 3'
    ||| |o ||||o| o||||o 
3' AUAACCUCGAUUUGGGUGUUG 5'

>GTTGTGGGTTTAGCTCCAATA(1)	AATTAGGACTAAGTGCACAAT(4)	mis:4

5' AAUUAGGACUAAGUGCACAAU 3'
    ||| |o ||||oo |||||o 
3' AUAACCUCGAUUUGGGUGUUG 5'

>GTTGTGGGTTTAGCTCCAATA(1)	AATTAGGACTAAGCGCATAAT(1)	mis:4

5' AAUUAGGACUAAGCGCAUAAU 3'
    ||| |o ||||o| ||o||o 
3' AUAACCUCGAUUUGGGUGUUG 5'

>GTTGTGGGTTTAGCTCCAATA(1)	AATTAGGACTGAGCGCACAAT(1)	mis:4

5' AAUUAGGACUGAGCGCACAAU 3'
    ||| |o ||o|o| |||||o 
3' AUAACCUCGAUUUGGGUGUUG 5'

>GTTTAGCTCCAATATCCCAAT(1)	TGTTGGGATGTAGGAGGAGGA(2)	mis:4

5' UGUUGGGAUGUAGGAGGAGGA- 3'
    o|||||||o| ||||  oo|  
3'  UAACCCUAUAACCUCGAUUUG 5'

>GTTTAGCTCCAATATCCCAAT(1)	TGTTGGGATGTAGGAGGAGGAG(1)	mis:4

5' UGUUGGGAUGUAGGAGGAGGAG 3'
    o|||||||o| ||||  oo|  
3'  UAACCCUAUAACCUCGAUUUG 5'

>GTTTAGCTCCAATATCCCAAT(1)	GTTGGGATGGAGGAGCAGGAG(1)	mis:4

5' GUUGGGAUGGAGGAGCAGGAG 3'
   o|||||||o  ||||| oo|  
3' UAACCCUAUAACCUCGAUUUG 5'

>GTTTAGCTCCAATATCCCAAT(1)	TGTTGGGATGGAGGAGGAGGC(8)	mis:4

5' UGUUGGGAUGGAGGAG-GAGGC 3'
    o|||||||o  ||||  |oo| 
3'  UAACCCUAUAACCUCGAUUUG 5'

>GTTTAGCTCCAATATCCCAAT(1)	GTTGGGATGGAGGAGGAGGAT(1)	mis:4

5' GUUGGGAUGGAGGAGGAGGAU 3'
   o|||||||o  ||||  oo|o 
3' UAACCCUAUAACCUCGAUUUG 5'

>GTTTAGCTCCAATATCCCAAT(1)	TGTTGGGATGGAGGAGTAGGA(4)	mis:4

5' UGUUGGGAUGGAGGAGUAGGA- 3'
    o|||||||o  ||||o oo|  
3'  UAACCCUAUAACCUCGAUUUG 5'

>GTTTAGCTCCAATATCCCAAT(1)	GTTGGGATGGAGGAGGAGGAC(3)	mis:4

5' GUUGGGAUGGAGGAGGAGGAC 3'
   o|||||||o  ||||  oo|| 
3' UAACCCUAUAACCUCGAUUUG 5'

>GTTTAGCTCCAATATCCCAAT(1)	TGTTGGGATGGAGGAGTAGGAG(2)	mis:4

5' UGUUGGGAUGGAGGAGUAGGAG 3'
    o|||||||o  ||||o oo|  
3'  UAACCCUAUAACCUCGAUUUG 5'

>GTTTAGCTCCAATATCCCAAT(1)	ATGTTGGGATGGAGGAGGAGGC(1)	mis:4

5' AUGUUGGGAUGGAGGAG-GAGGC 3'
     o|||||||o  ||||  |oo| 
3'   UAACCCUAUAACCUCGAUUUG 5'

>GTTTAGCTCCAATATCCCAAT(1)	TGTTGGGATGGAGGAGGAGGAC(7)	mis:4

5' UGUUGGGAUGGAGGAGGAGGAC 3'
    o|||||||o  ||||  oo|| 
3'  UAACCCUAUAACCUCGAUUUG 5'

>GTTTAGCTCCAATATCCCAAT(1)	TGTTGGGATGGAGGAGGAGGAT(3)	mis:4

5' UGUUGGGAUGGAGGAGGAGGAU 3'
    o|||||||o  ||||  oo|o 
3'  UAACCCUAUAACCUCGAUUUG 5'

>TTTAGCTCCAATATCCCAATA(2)	TATTGGGATGGAGGAGGAGGA(1)	mis:4

5' UAUUGGGAUGGAGGAGGAGGA 3'
   |||||||||o  ||||  oo| 
3' AUAACCCUAUAACCUCGAUUU 5'

>TTTAGCTCCAATATCCCAATA(2)	TGTTGGGATGTAGGAGGAGGA(2)	mis:3

5' UGUUGGGAUGUAGGAGGAGGA 3'
   |o|||||||o| ||||  oo| 
3' AUAACCCUAUAACCUCGAUUU 5'

>TTTAGCTCCAATATCCCAATA(2)	ATGTTGGGATGTAGGAGGAGG(2)	mis:4

5' AUGUUGGGAUGUAGGAGGAGG- 3'
    |o|||||||o| ||||  oo  
3'  AUAACCCUAUAACCUCGAUUU 5'

>TTTAGCTCCAATATCCCAATA(2)	TGTTGGGATGTAGGAGGAGGAG(1)	mis:4

5' UGUUGGGAUGUAGGAGGAGGAG 3'
   |o|||||||o| ||||  oo|  
3' AUAACCCUAUAACCUCGAUUU- 5'

>TTTAGCTCCAATATCCCAATA(2)	AATGTTGGGATGTAGGAGGAGG(4)	mis:4

5' AAUGUUGGGAUGUAGGAGGAGG- 3'
     |o|||||||o| ||||  oo  
3'   AUAACCCUAUAACCUCGAUUU 5'

>TTTAGCTCCAATATCCCAATA(2)	AATGTTGGGATGGTGGAGGAGG(1)	mis:4

5' AAUGUUGGGAUGGUGGAGGAGG- 3'
     |o|||||||o |||||  oo  
3'   AUAACCCUAUAACCUCGAUUU 5'

>TTTAGCTCCAATATCCCAATA(2)	AATGTTGGGATGGAGGAGCAGG(1)	mis:4

5' AAUGUUGGGAUGGAGGAGCAGG- 3'
     |o|||||||o  ||||| oo  
3'   AUAACCCUAUAACCUCGAUUU 5'

>TTTAGCTCCAATATCCCAATA(2)	ATGTTGGGATGGAGGAGGTGG(3)	mis:4

5' AUGUUGGGAUGGAGGAGGUGG- 3'
    |o|||||||o  |||| |oo  
3'  AUAACCCUAUAACCUCGAUUU 5'

>TTTAGCTCCAATATCCCAATA(2)	TGTTGGGATGGAGGAGGAGGA(893)	mis:4

5' UGUUGGGAUGGAGGAGGAGGA 3'
   |o|||||||o  ||||  oo| 
3' AUAACCCUAUAACCUCGAUUU 5'

>TTTAGCTCCAATATCCCAATA(2)	TGTTGGGATGGAGGAGGCGGA(2)	mis:4

5' UGUUGGGAUGGAGGAGGCGGA 3'
   |o|||||||o  ||||  oo| 
3' AUAACCCUAUAACCUCGAUUU 5'

>TTTAGCTCCAATATCCCAATA(2)	TGTTGGGATGGGGGAGGAGGA(1)	mis:4

5' UGUUGGGAUGGGGGAGGAGGA 3'
   |o|||||||o  ||||  oo| 
3' AUAACCCUAUAACCUCGAUUU 5'

>TTTAGCTCCAATATCCCAATA(2)	ATGTTGGGATGGAGGAGTAGG(1)	mis:4

5' AUGUUGGGAUGGAGGAGUAGG- 3'
    |o|||||||o  ||||o oo  
3'  AUAACCCUAUAACCUCGAUUU 5'

>TTTAGCTCCAATATCCCAATA(2)	TGTTGGGATGGAGGAGGAGGG(7)	mis:4

5' UGUUGGGAUGGAGGAGGAGGG 3'
   |o|||||||o  ||||  ooo 
3' AUAACCCUAUAACCUCGAUUU 5'

>TTTAGCTCCAATATCCCAATA(2)	TGTTGGGATGGAGGAGTAGGA(4)	mis:3

5' UGUUGGGAUGGAGGAGUAGGA 3'
   |o|||||||o  ||||o oo| 
3' AUAACCCUAUAACCUCGAUUU 5'

>TTTAGCTCCAATATCCCAATA(2)	TGTTGGGATGCAGGAGGAGGA(2)	mis:4

5' UGUUGGGAUGCAGGAGGAGGA 3'
   |o|||||||o  ||||  oo| 
3' AUAACCCUAUAACCUCGAUUU 5'

>TTTAGCTCCAATATCCCAATA(2)	ATGTTGGGATGGAGGAGAAGGA(1)	mis:4

5' AUGUUGGGAUGGAGGAGAAGGA 3'
    |o|||||||o  ||||  oo| 
3'  AUAACCCUAUAACCUCGAUUU 5'

>TTTAGCTCCAATATCCCAATA(2)	ATGTTGGGATGGAGGAGGAGAA(1)	mis:4

5' AUGUUGGGAUGGAGGAGGAGAA 3'
    |o|||||||o  ||||  o|| 
3'  AUAACCCUAUAACCUCGAUUU 5'

>TTTAGCTCCAATATCCCAATA(2)	ATGTTGGGATGGAGGAGGAGGG(3)	mis:4

5' AUGUUGGGAUGGAGGAGGAGGG 3'
    |o|||||||o  ||||  ooo 
3'  AUAACCCUAUAACCUCGAUUU 5'

>TTTAGCTCCAATATCCCAATA(2)	ATGTTGGGATGGAGGAGGAGGA(216)	mis:4

5' AUGUUGGGAUGGAGGAGGAGGA 3'
    |o|||||||o  ||||  oo| 
3'  AUAACCCUAUAACCUCGAUUU 5'

>TTTAGCTCCAATATCCCAATA(2)	AATGTTGGGATGGAGGAGTAGG(1)	mis:4

5' AAUGUUGGGAUGGAGGAGUAGG- 3'
     |o|||||||o  ||||o oo  
3'   AUAACCCUAUAACCUCGAUUU 5'

>TTTAGCTCCAATATCCCAATA(2)	TGTTGGGATGGAGGAGTAGGAG(2)	mis:4

5' UGUUGGGAUGGAGGAGUAGGAG 3'
   |o|||||||o  ||||o oo|  
3' AUAACCCUAUAACCUCGAUUU- 5'

>TTTAGCTCCAATATCCTAATAC(1)	TGTTGGGATGTAGGAGGAGGA(2)	mis:4

5' -UGUUGGGAUGUAGGAGGAGGA 3'
    |o||o||||o| ||||  oo| 
3' CAUAAUCCUAUAACCUCGAUUU 5'

>TTTAGCTCCAATATCTCAATAC(1)	TGTTGGGATGTAGGAGGAGGA(2)	mis:4

5' -UGUUGGGAUGUAGGAGGAGGA 3'
    |o|||o|||o| ||||  oo| 
3' CAUAACUCUAUAACCUCGAUUU 5'

>TTTAGCTCCAATATTCCAATAC(1)	TGTTGGGATGTAGGAGGAGGA(2)	mis:4

5' -UGUUGGGAUGUAGGAGGAGGA 3'
    |o||||o||o| ||||  oo| 
3' CAUAACCUUAUAACCUCGAUUU 5'

>TTAGCTCCAATATCCCAATACC(1)	GGTTTTGGGTTGTGGGTTTAG(4)	mis:4

5' GGUUUUGGGUUG-UGGGUUUAG 3'
   ||| ||||| |o |||o o||o 
3' CCAUAACCCUAUAACCUCGAUU 5'

>TTAGCTCCACTATCCCAATACC(1)	AATGTTGGGATGGTGGAGGAGG(1)	mis:4

5' AAUGUUGGGAUGGUGGAGGAGG 3'
     |o|||||||o||||||  oo 
3' CCAUAACCCUAUCACCUCGAUU 5'

>TTAGCTCCACTATCCCAATACC(1)	GTGTTGGGATGGAGGAGGAGG(1)	mis:4

5' -GUGUUGGGAUGGAGGAGGAGG 3'
    ||o|||||||o| ||||  oo 
3' CCAUAACCCUAUCACCUCGAUU 5'

>TTAGCTCCACTATCCCAATACC(1)	AATGTTGGGATGGAGGAGCAGG(1)	mis:4

5' AAUGUUGGGAUGGAGGAGCAGG 3'
     |o|||||||o| ||||| oo 
3' CCAUAACCCUAUCACCUCGAUU 5'

>TTAGCTCCACTATCCCAATACC(1)	AGTGTTGGGATGGAGGAGGAGG(1)	mis:4

5' AGUGUUGGGAUGGAGGAGGAGG 3'
    ||o|||||||o| ||||  oo 
3' CCAUAACCCUAUCACCUCGAUU 5'

>TTAGCTCCACTATCCCAATACC(1)	GATGTTGGGATGGAGGAGGAGG(2)	mis:4

5' GAUGUUGGGAUGGAGGAGGAGG 3'
   | |o|||||||o| ||||  oo 
3' CCAUAACCCUAUCACCUCGAUU 5'

>TTAGCTCCACTATCCCAATACC(1)	ATGTTGGGATGGAGGAGGTGG(3)	mis:4

5' -AUGUUGGGAUGGAGGAGGUGG 3'
     |o|||||||o| |||| |oo 
3' CCAUAACCCUAUCACCUCGAUU 5'

>TTAGCTCCACTATCCCAATACC(1)	ATGTTGGGATGGAGGAGTAGG(1)	mis:4

5' -AUGUUGGGAUGGAGGAGUAGG 3'
     |o|||||||o| ||||o oo 
3' CCAUAACCCUAUCACCUCGAUU 5'

>TTAGCTCCACTATCCCAATACC(1)	AATGTTGGGATGGAGGAGTAGG(1)	mis:4

5' AAUGUUGGGAUGGAGGAGUAGG 3'
     |o|||||||o| ||||o oo 
3' CCAUAACCCUAUCACCUCGAUU 5'

>AATATCCCAATACCTCGTCTA(1)	TTAGTCGGGGTTTTGGGTTGTG(1)	mis:4

5' UUAGUCGGGGUUUUGGGUUGUG 3'
    ||| ||o||| ||||| |o|  
3'  AUCUGCUCCAUAACCCUAUAA 5'

>AATATCCCAATACCTCGTCTA(1)	TCAGTCGGGGTTTTGGGTTGTT(1)	mis:4

5' UCAGUCGGGGUUUUGGGUUGUU 3'
     || ||o||| ||||| |o|| 
3'  AUCUGCUCCAUAACCCUAUAA 5'

>TCCCAATACCTCGTCTATCTG(1)	TTGGGCTGGCGACGTATGGGGG(1)	mis:4

5' UUGGGCUGGCGACGUAUGGGGG 3'
    oo|o  |o||| |||| |||o 
3'  GUCUAUCUGCUCCAUAACCCU 5'

>TCCCAATACCTCGTCTATCTG(1)	TTGGGCTGGCGACGTATTGAGG(1)	mis:4

5' UUGGGCUGGCGACGUAUUGAGG 3'
    oo|o  |o||| |||||| |o 
3'  GUCUAUCUGCUCCAUAACCCU 5'

>CCAATACCTCGTCTATCTGTG(8)	CGTCTGGATAGATGGGAGATTG(1)	mis:4

5' CGUCUGGAUAGAUGGGAGAUUG- 3'
     o oo||||||o|o|  ||||  
3'   GUGUCUAUCUGCUCCAUAACC 5'

>CCAATACCTCGTCTATCTGTG(8)	TCTGGATAGATGGGAGATTGA(1)	mis:4

5' UCUGGAUAGAUGGGAGAUUGA 3'
   o oo||||||o|o|  ||||  
3' GUGUCUAUCUGCUCCAUAACC 5'

>TCAATACCTCGTCTATCTGTG(1)	GTCTGGATAGACGGGAGATGGA(1)	mis:4

5' GUCUGGAUAGACGGGAGAUGGA 3'
    o oo||||||||o|  || || 
3'  GUGUCUAUCUGCUCCAUAACU 5'

>TCAATACCTCGTCTATCTGTG(1)	TCTGGATAGACGGGAGATGGA(2)	mis:4

5' UCUGGAUAGACGGGAGAUGGA 3'
   o oo||||||||o|  || || 
3' GUGUCUAUCUGCUCCAUAACU 5'

>TCAATACCTCGTCTATCTGTG(1)	TCTGGATAGATGGGAGATTGA(1)	mis:3

5' UCUGGAUAGAUGGGAGAUUGA 3'
   o oo||||||o|o|  ||||| 
3' GUGUCUAUCUGCUCCAUAACU 5'

>TCAATACCTCGTCTATCTGTG(1)	TCTGGATAGATGAGAGATGGA(1)	mis:4

5' UCUGGAUAGAUGAGAGAUGGA 3'
   o oo||||||o|||  || || 
3' GUGUCUAUCUGCUCCAUAACU 5'

>TCAATACCTCGTCTATCTGTG(1)	CGTCTGGATAGATGGGAGATTG(1)	mis:4

5' CGUCUGGAUAGAUGGGAGAUUG- 3'
     o oo||||||o|o|  ||||  
3'   GUGUCUAUCUGCUCCAUAACU 5'

>TCAATACCTCGTCTATCTGTG(1)	GTCTGGATAGATGGGAGATGGA(71)	mis:4

5' GUCUGGAUAGAUGGGAGAUGGA 3'
    o oo||||||o|o|  || || 
3'  GUGUCUAUCUGCUCCAUAACU 5'

>TCAATACCTCGTCTATCTGTG(1)	TTTGGATAGATGGGAGATGGA(4)	mis:4

5' UUUGGAUAGAUGGGAGAUGGA 3'
   o oo||||||o|o|  || || 
3' GUGUCUAUCUGCUCCAUAACU 5'

>CCAATACCTCGTCTATCTGTGC(38)	CGTCTGGATAGATGGGAGATTG(1)	mis:4

5' CGUCUGGAUAGAUGGGAGAUUG- 3'
    |o oo||||||o|o|  ||||  
3'  CGUGUCUAUCUGCUCCAUAACC 5'

>CAATACCTCGTCTATCTGTGC(16)	CGTCTGGATAGATGGGAGATTG(1)	mis:3

5' CGUCUGGAUAGAUGGGAGAUUG 3'
    |o oo||||||o|o|  |||| 
3'  CGUGUCUAUCUGCUCCAUAAC 5'

>CAATACCTCGTCTATCTGTCC(1)	TGGATAGATGGGAGATGTATC(1)	mis:4

5' UGGAUAGAUGGGAGAUGUAUC- 3'
    |||o||||o|o || ||||   
3'  CCUGUCUAUCUGCUCCAUAAC 5'

>CAATACCTCGTCTATCTGTCC(1)	CTGGATAGATGGGAGATGGATT(2)	mis:4

5' CUGGAUAGAUGGGAGAUGGAUU- 3'
     |||o||||o|o || | |||  
3'   CCUGUCUAUCUGCUCCAUAAC 5'

>CAATACCTCGTCTATCTGTCC(1)	TGGATAGATGGGAGATGGATT(2)	mis:4

5' UGGAUAGAUGGGAGAUGGAUU- 3'
    |||o||||o|o || | |||  
3'  CCUGUCUAUCUGCUCCAUAAC 5'

>CAATACCTCGTCTATCTGTCC(1)	CGTCTGGATAGATGGGAGATTG(1)	mis:4

5' CGUCUGGAUAGAUGGGAGAUUG 3'
    |  oo||||||o|o|  |||| 
3'  CCUGUCUAUCUGCUCCAUAAC 5'

>CAATACCTCGTCTATCTGTCC(1)	TGGATAGATGGGAGATGGATCG(1)	mis:4

5' UGGAUAGAUGGGAGAUGGAUCG 3'
    |||o||||o|o || | || | 
3'  CCUGUCUAUCUGCUCCAUAAC 5'

>CCAATACCTCCTCTATCTGTGC(1)	GTTGGGATGGAGGAGGAGTAGG(1)	mis:4

5' GUUGGGAUGGAGGAGGAGUAGG 3'
   |o  o|||o||||||| o| || 
3' CGUGUCUAUCUCCUCCAUAACC 5'

>CCAATACTTCGTCTATCTGTGC(1)	CGTGGAGGGAAGAAGTATAGG(1)	mis:4

5' -CGUGGAGGGAAGAAGUAUAGG 3'
    |ooo|| o|| ||||||| || 
3' CGUGUCUAUCUGCUUCAUAACC 5'

>CCAATACTTCGTCTATCTGTGC(1)	CGTGGAGGGAAGAAGAATTGG(1)	mis:4

5' -CGUGGAGGGAAGAAGAAUUGG 3'
    |ooo|| o|| |||| ||||| 
3' CGUGUCUAUCUGCUUCAUAACC 5'

>CCAATACTTCGTCTATCTGTGC(1)	CGTGGATGGAAGAAGAATAGG(4)	mis:4

5' -CGUGGAUGGAAGAAGAAUAGG 3'
    |ooo|||o|| |||| || || 
3' CGUGUCUAUCUGCUUCAUAACC 5'

>CCAATACTTCGTCTATCTGTGC(1)	GCGTGGAGGGAAGAAGAATAGG(58)	mis:4

5' GCGUGGAGGGAAGAAGAAUAGG 3'
   ||ooo|| o|| |||| || || 
3' CGUGUCUAUCUGCUUCAUAACC 5'

>CAATATCTCGTCTATCTGTGC(1)	GTCTGGATAGACGGGAGATGGA(1)	mis:4

5' GUCUGGAUAGACGGGAGAUGGA 3'
   |o oo||||||||o|| || |  
3' CGUGUCUAUCUGCUCUAUAAC- 5'

>CAATATCTCGTCTATCTGTGC(1)	CGTCTGGATAGATGGGAGATTG(1)	mis:2

5' CGUCUGGAUAGAUGGGAGAUUG 3'
    |o oo||||||o|o|| |||| 
3'  CGUGUCUAUCUGCUCUAUAAC 5'

>CAATATCTCGTCTATCTGTGC(1)	TCTGGATAGATGGGAGATTGA(1)	mis:4

5' -UCUGGAUAGAUGGGAGAUUGA 3'
    o oo||||||o|o|| ||||  
3' CGUGUCUAUCUGCUCUAUAAC- 5'

>CAATATCTCGTCTATCTGTGC(1)	CGTCTGGATAGATGAGAGATG(1)	mis:4

5' CGUCUGGAUAGAUGAGAGAUG- 3'
    |o oo||||||o|||| ||   
3'  CGUGUCUAUCUGCUCUAUAAC 5'

>CAATATCTCGTCTATCTGTGC(1)	CGTCTGGATAGATGCGAGATGG(1)	mis:4

5' CGUCUGGAUAGAUGCGAGAUGG 3'
    |o oo||||||o| || || | 
3'  CGUGUCUAUCUGCUCUAUAAC 5'

>CAATATCTCGTCTATCTGTGC(1)	GTCTGGATAGATGGGAGATGGT(1)	mis:4

5' GUCUGGAUAGAUGGGAGAUGGU 3'
   |o oo||||||o|o|| || |  
3' CGUGUCUAUCUGCUCUAUAAC- 5'

>CAATATCTCGTCTATCTGTGC(1)	CGTCTGGATAGATGTGAGATGG(1)	mis:4

5' CGUCUGGAUAGAUGUGAGAUGG 3'
    |o oo||||||o| || || | 
3'  CGUGUCUAUCUGCUCUAUAAC 5'

>CAATATCTCGTCTATCTGTGC(1)	CGTCTGGATAGATGGGAGATGG(326)	mis:3

5' CGUCUGGAUAGAUGGGAGAUGG 3'
    |o oo||||||o|o|| || | 
3'  CGUGUCUAUCUGCUCUAUAAC 5'

>CAATATCTCGTCTATCTGTGC(1)	GTCTGGATAGATGGGAGATGGC(1)	mis:4

5' GUCUGGAUAGAUGGGAGAUGGC 3'
   |o oo||||||o|o|| || |  
3' CGUGUCUAUCUGCUCUAUAAC- 5'

>CAATATCTCGTCTATCTGTGC(1)	CGTCTGGATAGATGGGAGATGA(3)	mis:4

5' CGUCUGGAUAGAUGGGAGAUGA 3'
    |o oo||||||o|o|| ||   
3'  CGUGUCUAUCUGCUCUAUAAC 5'

>CAATATCTCGTCTATCTGTGC(1)	AGTCTGGATAGATGGGAGATGG(1)	mis:3

5' AGUCUGGAUAGAUGGGAGAUGG 3'
    |o oo||||||o|o|| || | 
3'  CGUGUCUAUCUGCUCUAUAAC 5'

>CAATATCTCGTCTATCTGTGC(1)	GTCTGGATAGATGGGAGATGGA(71)	mis:4

5' GUCUGGAUAGAUGGGAGAUGGA 3'
   |o oo||||||o|o|| || |  
3' CGUGUCUAUCUGCUCUAUAAC- 5'

>CAATATCTCGTCTATCTGTGC(1)	CTTCTGGATAGATGGGAGATGG(1)	mis:4

5' CUUCUGGAUAGAUGGGAGAUGG 3'
     o oo||||||o|o|| || | 
3'  CGUGUCUAUCUGCUCUAUAAC 5'

>CAATATCTCGTCTATCTGTGC(1)	CGTCTGGATAGATGGGAGATCG(1)	mis:3

5' CGUCUGGAUAGAUGGGAGAUCG 3'
    |o oo||||||o|o|| || | 
3'  CGUGUCUAUCUGCUCUAUAAC 5'

>CAATATCTCGTCTATCTGTGC(1)	CGTTTGGATAGATGGGAGATGG(1)	mis:3

5' CGUUUGGAUAGAUGGGAGAUGG 3'
    |o oo||||||o|o|| || | 
3'  CGUGUCUAUCUGCUCUAUAAC 5'

>CAATATCTCGTCTATCTGTGC(1)	TCGTCTGGATAGATGGGAGATG(8)	mis:4

5' UCGUCUGGAUAGAUGGGAGAUG- 3'
     |o oo||||||o|o|| ||   
3'   CGUGUCUAUCUGCUCUAUAAC 5'

>CAATATCTCGTCTATCTGTGC(1)	TGTCTGGATAGATGGGAGATGG(2)	mis:3

5' UGUCUGGAUAGAUGGGAGAUGG 3'
    |o oo||||||o|o|| || | 
3'  CGUGUCUAUCUGCUCUAUAAC 5'

>CAATATCTCGTCTATCTGTGC(1)	CGTCTGGATAGATGGGAGATGC(2)	mis:4

5' CGUCUGGAUAGAUGGGAGAUGC 3'
    |o oo||||||o|o|| ||   
3'  CGUGUCUAUCUGCUCUAUAAC 5'

>CAATATCTCGTCTATCTGTGC(1)	GTCTGGATAGATGGGAGATGG(156)	mis:3

5' GUCUGGAUAGAUGGGAGAUGG 3'
   |o oo||||||o|o|| || | 
3' CGUGUCUAUCUGCUCUAUAAC 5'

>CAATATCTCGTCTATCTGTGC(1)	CGTCTGGATAGATGGGAGATA(2)	mis:4

5' CGUCUGGAUAGAUGGGAGAUA- 3'
    |o oo||||||o|o|| ||   
3'  CGUGUCUAUCUGCUCUAUAAC 5'

>CAATATCTCGTCTATCTGTGC(1)	GTCTGGATAGATGGGAGATGA(2)	mis:4

5' GUCUGGAUAGAUGGGAGAUGA 3'
   |o oo||||||o|o|| ||   
3' CGUGUCUAUCUGCUCUAUAAC 5'

>CAATATCTCGTCTATCTGTGC(1)	CGTCTGGATAGATGGGAGATG(54)	mis:4

5' CGUCUGGAUAGAUGGGAGAUG- 3'
    |o oo||||||o|o|| ||   
3'  CGUGUCUAUCUGCUCUAUAAC 5'

>CAATACCTCGTCTATCTGTGCC(87)	CGTCTGGATAGATGGGAGATTG(1)	mis:4

5' CGUCUGGAUAGAUGGGAGAUUG 3'
    |o oo||||||o|o|  |||| 
3' CCGUGUCUAUCUGCUCCAUAAC 5'

>AATACCTCGTCTATCTGTGCC(65)	GATGGAGGAGGAGGAGGTATT(1)	mis:4

5' GAUGGAGGAGGAGGAGGUAUU 3'
   | oo ||o o|| |||||||| 
3' CCGUGUCUAUCUGCUCCAUAA 5'

>CAATACCTCGTCTATCTGAGCC(1)	CGTCTGGATAGATGGGAGATTG(1)	mis:4

5' CGUCUGGAUAGAUGGGAGAUUG 3'
    |o oo||||||o|o|  |||| 
3' CCGAGUCUAUCUGCUCCAUAAC 5'

>CAATACCTCGTCTATCTGCGCC(1)	CGTCTGGATAGATGGGAGATTG(1)	mis:4

5' CGUCUGGAUAGAUGGGAGAUUG 3'
    |o oo||||||o|o|  |||| 
3' CCGCGUCUAUCUGCUCCAUAAC 5'

>AATACCTCGTCTATCTATGCC(1)	GATGGAGGAGGAGGAGGTATT(1)	mis:4

5' GAUGGAGGAGGAGGAGGUAUU 3'
   | oo ||o o|| |||||||| 
3' CCGUAUCUAUCUGCUCCAUAA 5'

>AATACCTCGTCTATCTATGCC(1)	AGGCGTGGATGGAAGAAGAAT(1)	mis:4

5' AGGCGUGGAUGGAAGAAGAAU- 3'
    |||o|o|||o|| || | ||  
3'  CCGUAUCUAUCUGCUCCAUAA 5'

>AATACCTCGTCTATCTATGCC(1)	AGGCGTGGAGGGAAGAGGAAT(1)	mis:4

5' AGGCGUGGAGGGAAGAGGAAU- 3'
    |||o|o|| o|| |||| ||  
3'  CCGUAUCUAUCUGCUCCAUAA 5'

>AATACCTCGTCTATCTATGCC(1)	CAGGCGTGGATGGAAGAAGAAT(1)	mis:4

5' CAGGCGUGGAUGGAAGAAGAAU- 3'
     |||o|o|||o|| || | ||  
3'   CCGUAUCUAUCUGCUCCAUAA 5'

>AATACCTCGTCTGTCTGTGCC(1)	GATGGAGGAGGAGGAGGTATT(1)	mis:4

5' GAUGGAGGAGGAGGAGGUAUU 3'
   | oo ||o o|| |||||||| 
3' CCGUGUCUGUCUGCUCCAUAA 5'

>AATACTTCGTCTATCTGTGCC(3)	CAGGCGTGGATGGAAGAAGAAT(1)	mis:3

5' CAGGCGUGGAUGGAAGAAGAAU- 3'
     |||ooo|||o|| |||| ||  
3'   CCGUGUCUAUCUGCUUCAUAA 5'

>AATACTTCGTCTATCTGTGCC(3)	CAGGCGTAGAGGGAAGAAGAAT(1)	mis:4

5' CAGGCGUAGAGGGAAGAAGAAU- 3'
     |||oo||| o|| |||| ||  
3'   CCGUGUCUAUCUGCUUCAUAA 5'

>AATACTTCGTCTATCTGTGCC(3)	AGGCGTGGATGGAAGAAGAAT(1)	mis:3

5' AGGCGUGGAUGGAAGAAGAAU- 3'
    |||ooo|||o|| |||| ||  
3'  CCGUGUCUAUCUGCUUCAUAA 5'

>CAATATCTCGTCTATCTGTGCC(2)	CGTCTGGATAGATGGGAGATTG(1)	mis:3

5' CGUCUGGAUAGAUGGGAGAUUG 3'
    |o oo||||||o|o|| |||| 
3' CCGUGUCUAUCUGCUCUAUAAC 5'

>CAATATCTCGTCTATCTGTGCC(2)	GTCTGGATAGATGGGAGATGG(156)	mis:4

5' -GUCUGGAUAGAUGGGAGAUGG 3'
    |o oo||||||o|o|| || | 
3' CCGUGUCUAUCUGCUCUAUAAC 5'

>CAATATCTCGTCTATCTGTGCC(2)	CGTTTGGATAGATGGGAGATGG(1)	mis:4

5' CGUUUGGAUAGAUGGGAGAUGG 3'
    |o oo||||||o|o|| || | 
3' CCGUGUCUAUCUGCUCUAUAAC 5'

>CAATATCTCGTCTATCTGTGCC(2)	CGTCTGGATAGATGGGAGATGG(326)	mis:4

5' CGUCUGGAUAGAUGGGAGAUGG 3'
    |o oo||||||o|o|| || | 
3' CCGUGUCUAUCUGCUCUAUAAC 5'

>CAATATCTCGTCTATCTGTGCC(2)	AGTCTGGATAGATGGGAGATGG(1)	mis:4

5' AGUCUGGAUAGAUGGGAGAUGG 3'
    |o oo||||||o|o|| || | 
3' CCGUGUCUAUCUGCUCUAUAAC 5'

>CAATATCTCGTCTATCTGTGCC(2)	TGTCTGGATAGATGGGAGATGG(2)	mis:4

5' UGUCUGGAUAGAUGGGAGAUGG 3'
    |o oo||||||o|o|| || | 
3' CCGUGUCUAUCUGCUCUAUAAC 5'

>CAATATCTCGTCTATCTGTGCC(2)	CGTCTGGATAGATGGGAGATCG(1)	mis:4

5' CGUCUGGAUAGAUGGGAGAUCG 3'
    |o oo||||||o|o|| || | 
3' CCGUGUCUAUCUGCUCUAUAAC 5'

>AATATCTCGTCTATCTGTGCC(2)	CGTCTGGATAGATGAGAGATG(1)	mis:4

5' CGUCUGGAUAGAUGAGAGAUG 3'
    |o oo||||||o|||| ||  
3' CCGUGUCUAUCUGCUCUAUAA 5'

>AATATCTCGTCTATCTGTGCC(2)	CGTCTGGATAGATGGGAGATTG(1)	mis:4

5' CGUCUGGAUAGAUGGGAGAUUG 3'
    |o oo||||||o|o|| |||  
3' CCGUGUCUAUCUGCUCUAUAA- 5'

>AATATCTCGTCTATCTGTGCC(2)	CGTCTGGATAGATGGGAGATA(2)	mis:4

5' CGUCUGGAUAGAUGGGAGAUA 3'
    |o oo||||||o|o|| ||  
3' CCGUGUCUAUCUGCUCUAUAA 5'

>AATATCTCGTCTATCTGTGCC(2)	TCGTCTGGATAGATGGGAGAT(4)	mis:4

5' UCGUCUGGAUAGAUGGGAGAU- 3'
     |o oo||||||o|o|| ||  
3'  CCGUGUCUAUCUGCUCUAUAA 5'

>AATATCTCGTCTATCTGTGCC(2)	CGTCTGGATAGATGGGAGATG(54)	mis:4

5' CGUCUGGAUAGAUGGGAGAUG 3'
    |o oo||||||o|o|| ||  
3' CCGUGUCUAUCUGCUCUAUAA 5'

>AATATCTCGTCTATCTGTGCC(2)	ATCGTCTGGATAGATGGGAGAT(10)	mis:4

5' AUCGUCUGGAUAGAUGGGAGAU- 3'
      |o oo||||||o|o|| ||  
3'   CCGUGUCUAUCUGCUCUAUAA 5'

>AATATCTCGTCTATCTGTGCC(2)	TCGTCTGGATAGATGGGAGATG(8)	mis:4

5' UCGUCUGGAUAGAUGGGAGAUG 3'
     |o oo||||||o|o|| ||  
3'  CCGUGUCUAUCUGCUCUAUAA 5'

>CATACCTCGTCTATCTGTGCC(1)	CGTCTGGATAGATGAGAGATG(1)	mis:4

5' CGUCUGGAUAGAUGAGAGAUG 3'
    |o oo||||||o|||  ||| 
3' CCGUGUCUAUCUGCUCCAUAC 5'

>TAATACCTCGTCTATCTGTGCC(1)	GATGGAGGAGGAGGAGGTATTA(1)	mis:4

5' GAUGGAGGAGGAGGAGGUAUUA 3'
   | oo ||o o|| ||||||||| 
3' CCGUGUCUAUCUGCUCCAUAAU 5'

>TATCTCGTCTATCTGTGCCAA(1)	ATGGCACGGATCAGGTGGGAAC(1)	mis:4

5' AUGGCACGGAUCAGGUGGGAAC 3'
    ||||||o||| ||oo|o||   
3' AACCGUGUCUA-UCUGCUCUAU 5'

>TATCTCGTCTATCTGTGCCAA(1)	TGGCACGGATCAGGTGGGAAC(1)	mis:4

5' -UGGCACGGAUCAGGUGGGAAC 3'
    ||||||o||| ||oo|o||   
3' AACCGUGUCUA-UCUGCUCUAU 5'

>CTCGTCTATCTGTGCCAATGAA(1)	TAATTGGCGCGGATCAGGTGGG(1)	mis:3

5' -UAAUUGGCGCGGAUCAGGUGGG 3'
    | ||||||o|o||| ||oo|o| 
3' AAGUAACCGUGUCUA-UCUGCUC 5'

>TCGTCTATCTGTGCCAAGGAAA(3)	TTTTCTTCGTCGAGAAGGACGG(2)	mis:4

5' UUUUCUUCGUCGAGAAGGACGG 3'
   |||o||| |o  ||| o||||o 
3' AAAGGAACCGUGUCUAUCUGCU 5'

>TCGTCTATCTGTGCCAAGGAAA(3)	TTTTCTGCGTCGAGATGGACGG(1)	mis:4

5' UUUUCUGCGUCGAGAUGGACGG 3'
   |||o||  |o  ||||o||||o 
3' AAAGGAACCGUGUCUAUCUGCU 5'

>CGTCTATCTGTTCCAAGGAAA(2)	ATTTATTTGGAAGAGAGGGTGT(2)	mis:4

5' AUUUAUUUGGAAGAGA-GGGUGU 3'
    ||| o|||||| ||| o|oo|  
3'  AAAGGAACCUUGUCUAUCUGC- 5'

>CGTCTATCTGTTCCAAGGAAA(2)	ATTTATTTGGAAGAGAGGGTG(2)	mis:3

5' AUUUAUUUGGAAGAGA-GGGUG 3'
    ||| o|||||| ||| o|oo| 
3'  AAAGGAACCUUGUCUAUCUGC 5'

>CGTCTATCTGTTCCAAGGAAA(2)	GATCTATTTGGAAGAGAGGGTG(20)	mis:4

5' GAUCUAUUUGGAAGAGA-GGGUG 3'
     | | o|||||| ||| o|oo| 
3'   AAAGGAACCUUGUCUAUCUGC 5'

>CGTCTATCTGTTCCAAGGAAA(2)	ATCTATTTGGAAGAGAGGGTG(57)	mis:4

5' AUCUAUUUGGAAGAGA-GGGUG 3'
    | | o|||||| ||| o|oo| 
3'  AAAGGAACCUUGUCUAUCUGC 5'

>CGTCCATCTGTGCCAAGGAAA(1)	ATTTATTTGGAAGAGAGGGTG(2)	mis:4

5' AUUUAUUUGGAAGAGA-GGGUG 3'
    ||| o|||| | ||| ||oo| 
3'  AAAGGAACCGUGUCUACCUGC 5'

>TATCTGTGCCAAGGAACGGGT(1)	CCCGTGCCTGGTGCACAGATA(1)	mis:4

5' -CCCGUGCCUGGUGCACAGAUA 3'
    ||||| ||| | ||||||||| 
3' UGGGCAAGGAAC-CGUGUCUAU 5'

>TATCTGTGCCAAGGAACGGGT(1)	ACCCGTGCCTGGCGCACAGATG(1)	mis:3

5' ACCCGUGCCUGGCGCACAGAUG 3'
   |||||| ||| | ||||||||o 
3' UGGGCAAGGAAC-CGUGUCUAU 5'

>TATCTGTGCCAAGGAACGGGT(1)	ACCCGTGCCTGGTGCACAGATG(11)	mis:3

5' ACCCGUGCCUGGUGCACAGAUG 3'
   |||||| ||| | ||||||||o 
3' UGGGCAAGGAAC-CGUGUCUAU 5'

>GTTGCTCCTCAGACTGGCGCC(1)	CGGCGGCACTTTGGGGGGCAC(1)	mis:4

5' CGGCGGCACUUUGGGGGGCAC- 3'
    |||| || |o||o||o|||   
3'  CCGCGGUCAGACUCCUCGUUG 5'

>GTTGCTCCTCAGACTGGCGCC(1)	TCGGCGGCACTTTGGGGGTCAG(2)	mis:4

5' UCGGCGGCACUUUGGGGGUCAG- 3'
     |||| || |o||o||o ||o  
3'   CCGCGGUCAGACUCCUCGUUG 5'

>GGTCGCTCCTCAGACTGGCGGC(1)	CTCCTCAGACTGGCGGGCGGCC(1)	mis:4

5' CUCCUCAGACUGGCGGGCGGCC 3'
    o| o||| |||o |o|||o|| 
3' CGGCGGUCAGACUCCUCGCUGG 5'

>TTGCTCCTCAGACTGGCGGCCG(1)	CGGCGGCACTTTGGGGGGCAC(1)	mis:4

5' CGGCGG-CACUUUGGGGGGCAC 3'
   |||| | || |o||o||o|||  
3' GCCGGCGGUCAGACUCCUCGUU 5'

>TGCTCCTCAGACTGACGGCCG(1)	CGGCGGCACTTTGGGGGGCAC(1)	mis:4

5' CGGCGG-CACUUUGGGGGGCAC 3'
   |||| | || |o||o||o|||  
3' GCCGGCAGUCAGACUCCUCGU- 5'

>TGCTCCTCAGACTGACGGCCG(1)	TCGGCGGCACTTTGGGGGGCA(1)	mis:4

5' UCGGCGGCACUUUGGGGGGCA 3'
   o | || || |o||o||o||| 
3' GCCGGCAGUCAGACUCCUCGU 5'

>TGCTCCTCAGACTGGCGGCCGG(8)	TCGGCGGCACTTTGGGGATCA(1)	mis:4

5' UCGG-CGGCACUUUGGGGAUCA 3'
   o||| || || |o||o||| || 
3' GGCCGGCGGUCAGACUCCUCGU 5'

>TGCTCCTCAGACTGGCGGCCGG(8)	TCGGCGGCACTTTGGGGGGCA(1)	mis:3

5' UCGG-CGGCACUUUGGGGGGCA 3'
   o||| || || |o||o||o||| 
3' GGCCGGCGGUCAGACUCCUCGU 5'

>CTCCTCAGACTGGCGGCCGGC(19)	AGTCGGCGGCACTCTGGGGGT(1)	mis:4

5' AGUCGG-CGGCACUCUGGGGGU 3'
    |o||| || || ||||o||o  
3'  CGGCCGGCGGUCAGACUCCUC 5'

>CTCCTCAGACTGGCGGCCGGA(1)	TCCGGGCGCCCTTTTAGGGAG(1)	mis:4

5' UCCGGGCGCCCUUUUAGGGAG 3'
   ||||| ||||  |o| o|||| 
3' AGGCCGGCGGUCAGACUCCUC 5'

>CTCCTCAGATTGGCGGCCGGC(1)	AGTCGGCGGCACTCTGGGGGT(1)	mis:4

5' AGUCGG-CGGCACUCUGGGGGU 3'
    |o||| || || ||||o||o  
3'  CGGCCGGCGGUUAGACUCCUC 5'

>CCTCAGACTGGCGGCCGGCCT(26)	TCAGGTCGGGCTCCGCTCTGGG(1)	mis:4

5' UCAGGUCGGGCUCCGCUCUGGG- 3'
     |||o||| | ||o ||||o|  
3'   UCCGGCCGGCGGUCAGACUCC 5'

>CCTCAGACTGGCGGCCGGCCT(26)	AGGAGTCGGCGGCACTCTGGGG(1)	mis:4

5' AGGAGUCGG-CGGCACUCUGGGG 3'
     o |o||| || || ||||o|| 
3'   UCCGGCCGGCGGUCAGACUCC 5'

>CCTCAGACTGGCGGCCGGCCC(2)	AGGAGTCGGCGGCACTCTGGGG(1)	mis:4

5' AGGAGUCGG-CGGCACUCUGGGG 3'
     | |o||| || || ||||o|| 
3'   CCCGGCCGGCGGUCAGACUCC 5'

>CCTCAGACTGGCGGGCGGCCT(1)	AGACCGCCCCTTGGTGCGAGG(1)	mis:4

5' AGACCGCCCCUUGGUGCGAGG 3'
   || |||||| ooo||  |||| 
3' UCCGGCGGGCGGUCAGACUCC 5'

>CTTCAGACTGGCGGCCGGCCT(1)	TCAGGTCGGGCTCCGCTCTGGG(1)	mis:4

5' UCAGGUCGGGCUCCGCUCUGGG- 3'
     |||o||| | ||o ||||oo  
3'   UCCGGCCGGCGGUCAGACUUC 5'

>TCTCAGACTGGCGGCCGGCCT(1)	TCAGGTCGGGCTCCGCTCTGGG(1)	mis:4

5' UCAGGUCGGGCUCCGCUCUGGG- 3'
     |||o||| | ||o ||||o|  
3'   UCCGGCCGGCGGUCAGACUCU 5'

>TCTCAGACTGGCGGCCGGCCT(1)	CAGGTCGGGCTCCGCGCTGGGA(3)	mis:4

5' CAGGUCGGGCUCCGCGCUGGGA 3'
    |||o||| | ||o  |||o|| 
3'  UCCGGCCGGCGGUCAGACUCU 5'

>CTCAGACTGGCGGCCGGCCTA(1)	TCAGGTCGGGCTCCGCTCTGGG(1)	mis:4

5' UCAGGUCGGGCUCCGCUCUGGG 3'
     |||o||| | ||o ||||o| 
3'  AUCCGGCCGGCGGUCAGACUC 5'

>CCTCAGACTGGCGGCCGGCCCA(1)	TTGGGCTGGCGCCGTATGGAGG(1)	mis:4

5' UUGGGCUGG-CGCCGUAUGGAGG 3'
    |||||o|| ||||o  o |||| 
3'  ACCCGGCCGGCGGUCAGACUCC 5'

>CTCAGACTGGCGGCCGGCTTA(1)	AGGAGTCGGCCGCACTTTGGG(3)	mis:3

5' AGGAGUCGGCCG-CACUUUGGG 3'
     o||o|||||| || |o||o| 
3'  AUUCGGCCGGCGGUCAGACUC 5'

>CTCAGACTGGCGGCCGGCTTA(1)	GAGGAGTCGGCGGCCCTTTGGG(1)	mis:4

5' GAGGAGUCGGCGGCC-CUUUGGG 3'
      o||o|||| |||  |o||o| 
3'   AUUCGGCCGGCGGUCAGACUC 5'

>CTCAGACTGGCGGCCGGCTTA(1)	AGAAGGAGGGCTGTCGTCTGAG(1)	mis:4

5' AGAAGGAGGGCUGUC-GUCUGAG 3'
      |o|  |||o|o| ||||||| 
3'   AUUCGGCCGGCGGUCAGACUC 5'

>CTCAGACTGGCGGCCGGCTTA(1)	GAAGGCGGGCTGTCGTATGAG(1)	mis:4

5' GAAGGCGGGCUGUC-GUAUGAG 3'
     |o|| |||o|o| || |||| 
3'  AUUCGGCCGGCGGUCAGACUC 5'

>CTCAGACTGGCGGCCGGCTTA(1)	GAAGGAGGGCTGTCGTCTGAG(1)	mis:4

5' GAAGGAGGGCUGUC-GUCUGAG 3'
     |o|  |||o|o| ||||||| 
3'  AUUCGGCCGGCGGUCAGACUC 5'

>CTCAGACTGGCGGCCGGCTTA(1)	AGGAGTCGGCGGCCCTTTGGG(5)	mis:4

5' AGGAGUCGGCGGCC-CUUUGGG 3'
     o||o|||| |||  |o||o| 
3'  AUUCGGCCGGCGGUCAGACUC 5'

>CTCAGACTGGCGGCCGGCCTAG(5)	TCAGGTCGGGCTCCGCTCTGGG(1)	mis:4

5' UCAGGUCGGGCUCCGCUCUGGG 3'
   o |||o||| | ||o ||||o| 
3' GAUCCGGCCGGCGGUCAGACUC 5'

>TCAGACTGGCGGCCGGCCTAG(5)	TTAGGTCGGGCTCCGCGCTGG(1)	mis:4

5' UUAGGUCGGGCUCCGCGCUGG 3'
   o||||o||| | ||o  |||o 
3' GAUCCGGCCGGCGGUCAGACU 5'

>CTCAGACTGGTGGCCGGCCTAG(1)	TCAGGTCGGGCTCCGCTCTGGG(1)	mis:4

5' UCAGGUCGGGCUCCGCUCUGGG 3'
   o |||o||| | ||o ||||o| 
3' GAUCCGGCCGGUGGUCAGACUC 5'

>ACTGGCGGCCGGCCTAGCGTT(1)	TAACGCTGGGCCTACCCTGGT(1)	mis:3

5' UAACGCUGGGCCUACC-CUGGU 3'
    ||||||o||||  || |oo|| 
3'  UUGCGAUCCGGCCGGCGGUCA 5'

>ACTGGCGGCCGGCCTAGCGTT(1)	TAACGCTGGGCCTACCCTGGTT(1)	mis:4

5' UAACGCUGGGCCUACC-CUGGUU 3'
    ||||||o||||  || |oo||  
3'  UUGCGAUCCGGCCGGCGGUCA- 5'

>ACTGGCGGCCGGCCTAGCGTT(1)	CTAACGCTGGGCCTACCCTGGT(1)	mis:3

5' CUAACGCUGGGCCUACC-CUGGU 3'
     ||||||o||||  || |oo|| 
3'   UUGCGAUCCGGCCGGCGGUCA 5'

>ACTGGCGGCCGGCCTAGCGTT(1)	TAACGCTGGGCTTACCCTGGT(1)	mis:3

5' UAACGCUGGGCUUACC-CUGGU 3'
    ||||||o|||o  || |oo|| 
3'  UUGCGAUCCGGCCGGCGGUCA 5'

>ACTGGCGGCCGGCTTAGCGTT(1)	TAACGCTGGGCCTACCCTGGTT(1)	mis:4

5' UAACGCUGGGCCUACC-CUGGUU 3'
    ||||||oo|||  || |oo||  
3'  UUGCGAUUCGGCCGGCGGUCA- 5'

>ACTGGCGGCCGGCTTAGCGTT(1)	CTAACGCTGGGCCTACCCTGGT(1)	mis:3

5' CUAACGCUGGGCCUACC-CUGGU 3'
     ||||||oo|||  || |oo|| 
3'   UUGCGAUUCGGCCGGCGGUCA 5'

>ACTGGCGGCCGGCTTAGCGTT(1)	TAACGCTGGGCCTACCCTGGT(1)	mis:3

5' UAACGCUGGGCCUACC-CUGGU 3'
    ||||||oo|||  || |oo|| 
3'  UUGCGAUUCGGCCGGCGGUCA 5'

>ACTGGCGGCCGGCCTAGCGTTA(3)	TAACGCTGGGCCTACCCTGGT(1)	mis:3

5' UAACGCUGGGCCUACC-CUGGU 3'
   |||||||o||||  || |oo|| 
3' AUUGCGAUCCGGCCGGCGGUCA 5'

>ACTGGCGGCCGGCCTAGCGTTA(3)	TAACGCTGGGCCTACCCTGGTT(1)	mis:4

5' UAACGCUGGGCCUACC-CUGGUU 3'
   |||||||o||||  || |oo||  
3' AUUGCGAUCCGGCCGGCGGUCA- 5'

>ACTGGCGGCCGGCCTAGCGTTA(3)	CTAACGCTGGGCCTACCCTGGT(1)	mis:3

5' CUAACGCUGGGCCUACC-CUGGU 3'
    |||||||o||||  || |oo|| 
3'  AUUGCGAUCCGGCCGGCGGUCA 5'

>ACTGGCGGCCGGCCTAGCGTTA(3)	TAACGCTGGGCTTACCCTGGT(1)	mis:3

5' UAACGCUGGGCUUACC-CUGGU 3'
   |||||||o|||o  || |oo|| 
3' AUUGCGAUCCGGCCGGCGGUCA 5'

>CTGGCGGCCGGCCTAGCGTTA(15)	CTAACGCTGGGCCTACCCTGGT(1)	mis:4

5' CUAACGCUGGGCCUACC-CUGGU 3'
    |||||||o||||  || |oo|  
3'  AUUGCGAUCCGGCCGGCGGUC- 5'

>CTGGCGGCCGGCCTAGCGTTA(15)	GCTAACGCTGGGCCTACCCTGG(1)	mis:3

5' GCUAACGCUGGGCCUACC-CUGG 3'
     |||||||o||||  || |oo| 
3'   AUUGCGAUCCGGCCGGCGGUC 5'

>CTGGCGGCCGGCCTAGCGTTA(15)	CTAACGCTGGGCCTACCCTGG(7)	mis:3

5' CUAACGCUGGGCCUACC-CUGG 3'
    |||||||o||||  || |oo| 
3'  AUUGCGAUCCGGCCGGCGGUC 5'

>CTGGCGGCCGGCCTAGCGTTA(15)	TAACGCTGGGCCTACCCTGGT(1)	mis:4

5' UAACGCUGGGCCUACC-CUGGU 3'
   |||||||o||||  || |oo|  
3' AUUGCGAUCCGGCCGGCGGUC- 5'

>CTGGCGGCCGGCCTAGCGTTA(15)	TAACGCTGGGCTTACCCTGGT(1)	mis:4

5' UAACGCUGGGCUUACC-CUGGU 3'
   |||||||o|||o  || |oo|  
3' AUUGCGAUCCGGCCGGCGGUC- 5'

>CTGGCGGCCGGCCTAGCGTTG(1)	GCTAACGCTGGGCCTACCCTGG(1)	mis:3

5' GCUAACGCUGGGCCUACC-CUGG 3'
     o||||||o||||  || |oo| 
3'   GUUGCGAUCCGGCCGGCGGUC 5'

>CTGGCGGCCGGCCTAGCGTTG(1)	CTAACGCTGGGCCTACCCTGGT(1)	mis:4

5' CUAACGCUGGGCCUACC-CUGGU 3'
    o||||||o||||  || |oo|  
3'  GUUGCGAUCCGGCCGGCGGUC- 5'

>CTGGCGGCCGGCCTAGCGTTG(1)	TAACGCTGGGCCTACCCTGGT(1)	mis:4

5' UAACGCUGGGCCUACC-CUGGU 3'
   o||||||o||||  || |oo|  
3' GUUGCGAUCCGGCCGGCGGUC- 5'

>CTGGCGGCCGGCCTAGCGTTG(1)	CTAACGCTGGGCCTACCCTGG(7)	mis:3

5' CUAACGCUGGGCCUACC-CUGG 3'
    o||||||o||||  || |oo| 
3'  GUUGCGAUCCGGCCGGCGGUC 5'

>CTGGCGGCCGGCCTAGCGTTG(1)	TAACGCTGGGCTTACCCTGGT(1)	mis:4

5' UAACGCUGGGCUUACC-CUGGU 3'
   o||||||o|||o  || |oo|  
3' GUUGCGAUCCGGCCGGCGGUC- 5'

>ACTGGCGGCCGGCCTAGCGTTT(1)	CTAACGCTGGGCCTACCCTGGT(1)	mis:4

5' CUAACGCUGGGCCUACC-CUGGU 3'
     ||||||o||||  || |oo|| 
3'  UUUGCGAUCCGGCCGGCGGUCA 5'

>ACTGGCGGCCGGCCTAGCGTTT(1)	TAACGCTGGGCCTACCCTGGT(1)	mis:4

5' UAACGCUGGGCCUACC-CUGGU 3'
    ||||||o||||  || |oo|| 
3' UUUGCGAUCCGGCCGGCGGUCA 5'

>ACTGGCGGCCGGCCTAGCGTTT(1)	TAACGCTGGGCTTACCCTGGT(1)	mis:4

5' UAACGCUGGGCUUACC-CUGGU 3'
    ||||||o|||o  || |oo|| 
3' UUUGCGAUCCGGCCGGCGGUCA 5'

>CTGTCGGCCGGCCTAGCGTTA(2)	TTGCGTCAGGTAGGTTGACAGG(1)	mis:4

5' UUGCGUCAGGUAGGUUGACAGG 3'
   | o||o |||o ||oo|||||  
3' AUUGCGAUCCGGCCGGCUGUC- 5'

>CTGTCGGCCGGCCTAGCGTTA(2)	TTGCGTCAGGCATGTTGACAG(1)	mis:4

5' UUGCGUCAGGCAUGUUGACAG 3'
   | o||o ||||  |oo||||| 
3' AUUGCGAUCCGGCCGGCUGUC 5'

>CTGGCGGCCGGCCTAGCGTTAG(3)	CTAACGCTGGGCCTACCCTGG(7)	mis:3

5' CUAACGCUGGGCCUACC-CUGG 3'
   ||||||||o||||  || |oo| 
3' GAUUGCGAUCCGGCCGGCGGUC 5'

>CTGGCGGCCGGCCTAGCGTTAG(3)	CTAACGCTGGGCCTACCCTGGT(1)	mis:4

5' CUAACGCUGGGCCUACC-CUGGU 3'
   ||||||||o||||  || |oo|  
3' GAUUGCGAUCCGGCCGGCGGUC- 5'

>CTGGCGGCCGGCCTAGCGTTAG(3)	GCTAACGCTGGGCCTACCCTGG(1)	mis:3

5' GCUAACGCUGGGCCUACC-CUGG 3'
    ||||||||o||||  || |oo| 
3'  GAUUGCGAUCCGGCCGGCGGUC 5'

>CTGGCGGCCGGCCTAGCGTTAG(3)	CTAGCTTTTGGGCGGCCTTTGG(1)	mis:4

5' CUAGCUUUUGGGCGGCCUUUGG 3'
   |||o| o| || ||||| ooo| 
3' GAUUGCGAUCCGGCCGGCGGUC 5'

>TGGCGGCCGACCTAGCGTTAG(1)	CTAGCTTTTGGGCGGCCTTTG(1)	mis:4

5' CUAGCUUUUGGGCGGCCUUUG 3'
   |||o| o| || ||||| ooo 
3' GAUUGCGAUCCAGCCGGCGGU 5'

>TGGCGGCCGGCCTAGCGTTAGC(6)	GCTAACGCTGGGCCTACCCTGG(1)	mis:4

5' GCUAACGCUGGGCCUACCCUGG 3'
   |||||||||o||||  || o o 
3' CGAUUGCGAUCCGGCCGGCGGU 5'

>GCGGCCGGCCTAGCGTTAGCT(3)	CAGCTAACGCTGGGCCTACCC(5)	mis:4

5' CAGCUAACGCUGGGCCUACCC- 3'
    ||||||||||o||||  ||   
3'  UCGAUUGCGAUCCGGCCGGCG 5'

>GCGGCCGGCCTAGCGTTAGCT(3)	AGCTAACGCTGGGCCTACCCT(1)	mis:3

5' AGCUAACGCUGGGCCUACCCU 3'
   ||||||||||o||||  || o 
3' UCGAUUGCGAUCCGGCCGGCG 5'

>GCGGCCGGCCTAGCGTTAGCT(3)	CAGCTAACGCTGGGCCTACCCT(1)	mis:3

5' CAGCUAACGCUGGGCCUACCCU 3'
    ||||||||||o||||  || o 
3'  UCGAUUGCGAUCCGGCCGGCG 5'

>GCGGCCGGCCTAGCGTTAGCT(3)	TCAGCTAACGCTGGGCCTACCC(6)	mis:4

5' UCAGCUAACGCUGGGCCUACCC- 3'
     ||||||||||o||||  ||   
3'   UCGAUUGCGAUCCGGCCGGCG 5'

>GCGGCCGGCCTAGCGTTAGCTC(1)	CAGCTAACGCTGGGCCTACCCT(1)	mis:4

5' CAGCUAACGCUGGGCCUACCCU 3'
    ||||||||||o||||  || o 
3' CUCGAUUGCGAUCCGGCCGGCG 5'

>GCGGCCGGCCTAGCGTTAGCTC(1)	AGCTAACGCTGGGCCTACCCT(1)	mis:4

5' -AGCUAACGCUGGGCCUACCCU 3'
    ||||||||||o||||  || o 
3' CUCGAUUGCGAUCCGGCCGGCG 5'

>CGGCCGGCCTAGCGTTAGCTC(9)	CAGCTAACGCTGGGCCTACCC(5)	mis:4

5' CAGCUAACGCUGGGCCUACCC 3'
    ||||||||||o||||  ||  
3' CUCGAUUGCGAUCCGGCCGGC 5'

>CGGCCGGCCTAGCGTTAGCTC(9)	TCAGCTAACGCTGGGCCTACC(3)	mis:4

5' UCAGCUAACGCUGGGCCUACC- 3'
     ||||||||||o||||  ||  
3'  CUCGAUUGCGAUCCGGCCGGC 5'

>CGGCCGGCCTAGCGTTAGCTC(9)	TCAGCTAACGCTGGGCCTACCC(6)	mis:4

5' UCAGCUAACGCUGGGCCUACCC 3'
     ||||||||||o||||  ||  
3'  CUCGAUUGCGAUCCGGCCGGC 5'

>CGGCCGGCCTAGCGTTAGCTC(9)	TTCAGCTAACGCTGGGCCTACC(13)	mis:4

5' UUCAGCUAACGCUGGGCCUACC- 3'
      ||||||||||o||||  ||  
3'   CUCGAUUGCGAUCCGGCCGGC 5'

>CGGCCGGCCTAGCGTTAGCTC(9)	TTCAGCTAACGCTGGGTCTACC(1)	mis:4

5' UUCAGCUAACGCUGGGUCUACC- 3'
      ||||||||||o||o|  ||  
3'   CUCGAUUGCGAUCCGGCCGGC 5'

>CGGCCGGTCTAGCGTTAGCTC(1)	TCAGCTAACGCTGGGCCTACCC(6)	mis:4

5' UCAGCUAACGCUGGGCCUACCC 3'
     ||||||||||o|o||  ||  
3'  CUCGAUUGCGAUCUGGCCGGC 5'

>CGGCCGGTCTAGCGTTAGCTC(1)	TTCAGCTAACGCTGGGCCTACC(13)	mis:4

5' UUCAGCUAACGCUGGGCCUACC- 3'
      ||||||||||o|o||  ||  
3'   CUCGAUUGCGAUCUGGCCGGC 5'

>CGGCCGGTCTAGCGTTAGCTC(1)	CAGCTAACGCTGGGCCTACCC(5)	mis:4

5' CAGCUAACGCUGGGCCUACCC 3'
    ||||||||||o|o||  ||  
3' CUCGAUUGCGAUCUGGCCGGC 5'

>CGGCCGGTCTAGCGTTAGCTC(1)	TCAGCTAACGCTGGGCCTACC(3)	mis:4

5' UCAGCUAACGCUGGGCCUACC- 3'
     ||||||||||o|o||  ||  
3'  CUCGAUUGCGAUCUGGCCGGC 5'

>CGGCCGGTCTAGCGTTAGCTC(1)	TTCAGCTAACGCTGGGTCTACC(1)	mis:4

5' UUCAGCUAACGCUGGGUCUACC- 3'
      ||||||||||o|oo|  ||  
3'   CUCGAUUGCGAUCUGGCCGGC 5'

>GGCCGGCCTAGCGTTAGCTCC(1)	TCAGCTAACGCTGGGCCTACC(3)	mis:4

5' UCAGCUAACGCUGGGCCUACC 3'
     ||||||||||o||||  || 
3' CCUCGAUUGCGAUCCGGCCGG 5'

>GGCCGGCCTAGCGTTAGCTCC(1)	TTCAGCTAACGCTGGGCCTACC(13)	mis:4

5' UUCAGCUAACGCUGGGCCUACC 3'
      ||||||||||o||||  || 
3'  CCUCGAUUGCGAUCCGGCCGG 5'

>GGCCGGCCTAGCGTTAGCTCC(1)	TTCAGCTAACGCTGGGTCTACC(1)	mis:4

5' UUCAGCUAACGCUGGGUCUACC 3'
      ||||||||||o||o|  || 
3'  CCUCGAUUGCGAUCCGGCCGG 5'

>CGGCCTAGCGTTAGCTCCTAT(5)	CTGTTTCAGCTAACGCTGGGCC(1)	mis:4

5' CUGUUUCAGCUAACGCUGGGCC- 3'
     o|   ||||||||||o||||  
3'   UAUCCUCGAUUGCGAUCCGGC 5'

>CGGCCTAGCGTTAGTTCCTAT(1)	CTGTTTCAGCTAACGCTGGGCC(1)	mis:4

5' CUGUUUCAGCUAACGCUGGGCC- 3'
     o|   |o||||||||o||||  
3'   UAUCCUUGAUUGCGAUCCGGC 5'

>CGGCCTAGCGTTAGCTCCTATA(1)	CTGTTTCAGCTAACGCTGGGCC(1)	mis:4

5' CUGUUUCAGCUAACGCUGGGCC- 3'
    |o|   ||||||||||o||||  
3'  AUAUCCUCGAUUGCGAUCCGGC 5'

>GGCCTAGCGTTAGCTCCTATA(1)	CTGGTTCAGCTAACGCTGGGCC(5)	mis:4

5' CUGGUUCAGCUAACGCUGGGCC 3'
    |o    ||||||||||o|||| 
3'  AUAUCCUCGAUUGCGAUCCGG 5'

>GGCCTAGCGTTAGCTCCTATA(1)	CTGTTTCAGCTAACGCTGGGCC(1)	mis:3

5' CUGUUUCAGCUAACGCUGGGCC 3'
    |o|   ||||||||||o|||| 
3'  AUAUCCUCGAUUGCGAUCCGG 5'

>CCTAGCGTTAGCTCCTATATG(1)	TATACAAGGAAGTGACGTTAGG(69)	mis:4

5' UAUACAAGGAAGUGACGUUAGG 3'
   o|||  ||||  |o|||o|||| 
3' GUAUA-UCCUCGAUUGCGAUCC 5'

>GCCTAGCGTTAGCTCCTATATA(1)	TACAAGGAAGTGACGTTAGGT(1)	mis:4

5' UACA-AGGAAGUGACGUUAGGU 3'
   || | ||||  |o|||o||||o 
3' AUAUAUCCUCGAUUGCGAUCCG 5'

>CCTAGCGTTAGCTTCTATATG(1)	CCGTGTATAAGCTAACGACGG(3)	mis:4

5' CCGUGUAUAAGCUAACGACGG- 3'
    |o|o|| |||||||||  o|  
3'  GUAUAUCUUCGAUUGCGAUCC 5'

>CCTAGCGTTAGCTTCTATATG(1)	CGTGTATAAGCTAACGACGGA(2)	mis:4

5' CGUGUAUAAGCUAACGACGGA 3'
   |o|o|| |||||||||  o|  
3' GUAUAUCUUCGAUUGCGAUCC 5'

>CCTAGCGTTAGCTTCTATATG(1)	CCGTGTATAAGCTAAGGCCGGA(1)	mis:4

5' CCGUGUAUAAGCUAAGGCCGGA 3'
    |o|o|| ||||||| || o|  
3'  GUAUAUCUUCGAUUGCGAUCC 5'

>CCTAGCGTTAGCTTCTATATG(1)	CGTGTATAAGCTAAGGCCGGA(12)	mis:4

5' CGUGUAUAAGCUAAGGCCGGA 3'
   |o|o|| ||||||| || o|  
3' GUAUAUCUUCGAUUGCGAUCC 5'

>CCTAGCGTTAGCTTCTATATG(1)	CCGTGTATAAGCTAAGGCCGG(2)	mis:4

5' CCGUGUAUAAGCUAAGGCCGG- 3'
    |o|o|| ||||||| || o|  
3'  GUAUAUCUUCGAUUGCGAUCC 5'

>CCTAGCGTTAGCTTCTATATG(1)	CCGTGTATAAGCTAAGGACGGG(1)	mis:4

5' CCGUGUAUAAGCUAAGGACGGG 3'
    |o|o|| ||||||| |  o|| 
3'  GUAUAUCUUCGAUUGCGAUCC 5'

>CCTAGCGTTAGCTTCTATATG(1)	CGTGTATAAGCTAAGGACGGG(6)	mis:4

5' CGUGUAUAAGCUAAGGACGGG 3'
   |o|o|| ||||||| |  o|| 
3' GUAUAUCUUCGAUUGCGAUCC 5'

>CCTAGCGTTAGCTTCTATATG(1)	CCGTGTATAAGCTAAGGATGG(2)	mis:4

5' CCGUGUAUAAGCUAAGGAUGG- 3'
    |o|o|| ||||||| | |o|  
3'  GUAUAUCUUCGAUUGCGAUCC 5'

>CCTAGCGTTAGCTTCTATATG(1)	CGTGTATAAGCTAAGGATGGA(2)	mis:4

5' CGUGUAUAAGCUAAGGAUGGA 3'
   |o|o|| ||||||| | |o|  
3' GUAUAUCUUCGAUUGCGAUCC 5'

>CCTAGCGTTAGCTTCTATATG(1)	CCGTGTATAAGCTAATGACGG(1)	mis:4

5' CCGUGUAUAAGCUAAUGACGG- 3'
    |o|o|| |||||||o|  o|  
3'  GUAUAUCUUCGAUUGCGAUCC 5'

>CCTAGCGTTAGCTTCTATATG(1)	CCGTGTATAAGCTAAGCACGG(3)	mis:4

5' CCGUGUAUAAGCUAA-GCACGG 3'
    |o|o|| ||||||| ||  || 
3'  GUAUAUCUUCGAUUGCGAUCC 5'

>CCTAGCGTTAGCTTCTATATG(1)	CGTGTATAAGCTAATGACGGA(13)	mis:4

5' CGUGUAUAAGCUAAUGACGGA 3'
   |o|o|| |||||||o|  o|  
3' GUAUAUCUUCGAUUGCGAUCC 5'

>TCTAGCGTTAGCTCCTATATG(1)	TATACAAGGAAGTGACGTTAGA(1)	mis:4

5' UAUACAAGGAAGUGACGUUAGA 3'
   o|||  ||||  |o|||o|||| 
3' GUAUA-UCCUCGAUUGCGAUCU 5'

>TCTAGCGTTAGCTCCTATATG(1)	CGTGTATGAGCTAAGGACGGA(1)	mis:4

5' CGUGUAUGAGCUAAGGACGGA 3'
   |o|o|| ||||||| |  o|| 
3' GUAUAUCCUCGAUUGCGAUCU 5'

>TCTAGCGTTAGCTCCTATATG(1)	CGTGTATAAGCTAACGACGGA(2)	mis:4

5' CGUGUAUAAGCUAACGACGGA 3'
   |o|o||  ||||||||  o|| 
3' GUAUAUCCUCGAUUGCGAUCU 5'

>TCTAGCGTTAGCTCCTATATG(1)	CCGTGTATAAGCTAAGGCCGGA(1)	mis:4

5' CCGUGUAUAAGCUAAGGCCGGA 3'
    |o|o||  |||||| || o|| 
3'  GUAUAUCCUCGAUUGCGAUCU 5'

>TCTAGCGTTAGCTCCTATATG(1)	CGTGTATAAGCTAAGGATGGA(2)	mis:4

5' CGUGUAUAAGCUAAGGAUGGA 3'
   |o|o||  |||||| | |o|| 
3' GUAUAUCCUCGAUUGCGAUCU 5'

>TCTAGCGTTAGCTCCTATATG(1)	CGTGTATAAGCTAAGGCCGGA(12)	mis:4

5' CGUGUAUAAGCUAAGGCCGGA 3'
   |o|o||  |||||| || o|| 
3' GUAUAUCCUCGAUUGCGAUCU 5'

>TCTAGCGTTAGCTCCTATATG(1)	TATACAAGGAAGTGACGTTAGG(69)	mis:4

5' UAUACAAGGAAGUGACGUUAGG 3'
   o|||  ||||  |o|||o|||o 
3' GUAUA-UCCUCGAUUGCGAUCU 5'

>CTAGCGTTAGTTCCTATATGCG(1)	TATACAAGGAAGTGACGTTAG(57)	mis:4

5' UAUACA-AGGAAGUGACGUUAG 3'
   o o| | ||||| |o|||o||| 
3' GCGUAUAUCCUUGAUUGCGAUC 5'

>CTAGCGTTAGTTCCTATATGCG(1)	TTATACAAGGAAGTGACGTTAG(1)	mis:4

5' UUAUACA-AGGAAGUGACGUUAG 3'
    o o| | ||||| |o|||o||| 
3'  GCGUAUAUCCUUGAUUGCGAUC 5'

>CTAGCGTTAGTTCCTATATGCG(1)	CTATACAAGGAAGTGACGTTAG(46)	mis:4

5' CUAUACA-AGGAAGUGACGUUAG 3'
    o o| | ||||| |o|||o||| 
3'  GCGUAUAUCCUUGAUUGCGAUC 5'

>CGTTAGCTTCTATATGCGCGC(1)	ACTGTCCGTGTATAAGCTAAGG(14)	mis:4

5' ACUGUCCGUGUAUAAGCUAAGG 3'
     o|o |o|o|| ||||||| | 
3'  CGCGCGUAUAUCUUCGAUUGC 5'

>CGTTAGCTTCTATATGCGCGC(1)	CTGTCTGTGTATAAGCTAAGG(3)	mis:4

5' CUGUCUGUGUAUAAGCUAAGG 3'
    o|o oo|o|| ||||||| | 
3' CGCGCGUAUAUCUUCGAUUGC 5'

>CGTTAGCTTCTATATGCGCGC(1)	CTGTCCGTGTATAAGCTAAGG(94)	mis:4

5' CUGUCCGUGUAUAAGCUAAGG 3'
    o|o |o|o|| ||||||| | 
3' CGCGCGUAUAUCUUCGAUUGC 5'

>TTAGCTTCTATATGCGCGCTG(1)	TCTACGGCATATGGAATCTAA(3)	mis:4

5' UCUACG-GCAUAUGGAAUCUAA 3'
    |  || ||||||o||| |||| 
3'  GUCGCGCGUAUAUCUUCGAUU 5'

>TTAGCTTCTATATGCGCGCTG(1)	AACTGTCCGTGTATAAGCTAA(4)	mis:4

5' AACUGUCCGUGUAUAAGCUAA 3'
    | o|o |o|o|| ||||||| 
3' GUCGCGCGUAUAUCUUCGAUU 5'

>AAGCTCCTATATGCGCGCTGG(1)	TGCATTGCACAGGTAGGGGCTT(1)	mis:4

5' UGCAUUGCACAGGUAGGGGCUU 3'
     || o|| || o||||o|||| 
3'  GGUCGCGCGUAUAUCCUCGAA 5'

>AAGCTCCTATATGCGCGCTGG(1)	TGCATTGCGCAGGAAGGGGCTT(1)	mis:4

5' UGCAUUGCGCAGGAAGGGGCUU 3'
     || o||||| o |||o|||| 
3'  GGUCGCGCGUAUAUCCUCGAA 5'

>AAGCTCCTATATGCGCGCTGG(1)	TGCATTGCACATGAAGGGGCTT(1)	mis:4

5' UGCAUUGCACAUGAAGGGGCUU 3'
     || o|| |||o |||o|||| 
3'  GGUCGCGCGUAUAUCCUCGAA 5'

>TATGCGCGCTGGCCGTGTACG(6)	CGTACATAAATGGCGCGGATA(1)	mis:4

5' CGUACAUAAAUGGCGCGGAUA 3'
   ||||||o   oo||||| ||| 
3' GCAUGUGCCGGUCGCGCGUAU 5'

>ATATGCGCGCTGGTCGTGTACG(1)	TGTTCACGACTAGCGGAGTAC(3)	mis:4

5' UGUUCACGACUAGCG-GAGUAC 3'
   o|| ||||||o|||| | o||  
3' GCAUGUGCUGGUCGCGCGUAUA 5'

>ATATGCGCGCTGGTCGTGTACG(1)	TGTTCACGACTAGCGGCGAAC(6)	mis:4

5' UGUUCACGACUAGCG-GCGAAC 3'
   o|| ||||||o|||| ||o |  
3' GCAUGUGCUGGUCGCGCGUAUA 5'

>ATATGCGCGCTGGTCGTGTACG(1)	TGTTCACGACTAGCGGTGAAC(2)	mis:4

5' UGUUCACGACUAGCG-GUGAAC 3'
   o|| ||||||o|||| |oo |  
3' GCAUGUGCUGGUCGCGCGUAUA 5'

>ATATGCGCGCTGGTCGTGTACG(1)	TTGTTCACGACTAGCGGCGAAC(1)	mis:4

5' UUGUUCACGACUAGCG-GCGAAC 3'
    o|| ||||||o|||| ||o |  
3'  GCAUGUGCUGGUCGCGCGUAUA 5'

>ATATGCGCGCTGGTCGTGTACG(1)	CGTACATAAATGGCGCGGATA(1)	mis:4

5' CGUACAUAAAUGGCGCGGAUA- 3'
   ||||||o | oo||||| |||  
3' GCAUGUGCUGGUCGCGCGUAUA 5'

>TGCGCGCTGGCCGTGTACGTT(1)	AAACGTACATAAATGGCGCGGA(4)	mis:4

5' AAACGUACAUAAAUGGCGCGGA 3'
    ||||||||o   oo||||| | 
3'  UUGCAUGUGCCGGUCGCGCGU 5'

>TGCGCGCTGGCCGTGTACGTT(1)	AACGTACATAAATGGCGCGGA(29)	mis:4

5' AACGUACAUAAAUGGCGCGGA 3'
   ||||||||o   oo||||| | 
3' UUGCAUGUGCCGGUCGCGCGU 5'

>CTGGCCGTGTACGCTATCCTGC(1)	CAGGATGGAGTGTAGGAGTCGG(1)	mis:4

5' -CAGGAUGGAGUGUAGGAGUCGG 3'
    ||||||o| ||oo| | |o|o| 
3' CGUCCUAUCGCAUGUGC-CGGUC 5'

>TACGCTACCCTGCTCAGGGAA(1)	ATTTATGAGCGGGGTGGACTA(1)	mis:4

5' AUUUAUGAGCGGGGUGGACUA 3'
    |oo |||||o||||o|  || 
3' AAGGGACUCGUCCCAUCGCAU 5'

>TACGCTACCCTGCTCAGGGAA(1)	TATTTTTGAGCGGGGTGAACTA(2)	mis:4

5' UAUUUUUGAGCGGGGUGAACUA 3'
     |ooo|||||o||||o   || 
3'  AAGGGACUCGUCCCAUCGCAU 5'

>CGCTACCCTGCTCAGGGAAAA(1)	TTATTTCTGAGCGGGGTGAAC(1)	mis:4

5' UUAUUUCUGAGCGGGGUGAAC 3'
   || |oo||||||o||||o    
3' AAAAGGGACUCGUCCCAUCGC 5'

>CGCTACCCTGCTCAGGGAAAA(1)	ATTATTTTTGAGCGGGGTGAAC(1)	mis:4

5' AUUAUUUUUGAGCGGGGUGAAC 3'
    || |ooo|||||o||||o    
3'  AAAAGGGACUCGUCCCAUCGC 5'

>CGCTACCCTGCTCAGGGAAAA(1)	ATTATTTATGAGCGGGGTGAAG(1)	mis:4

5' AUUAUUUAUGAGCGGGGUGAAG 3'
    || |oo |||||o||||o  | 
3'  AAAAGGGACUCGUCCCAUCGC 5'

>CGCTACCCTGCTCAGGGAAAA(1)	AATTATTTTTGAGCGGGGTGAA(1)	mis:4

5' AAUUAUUUUUGAGCGGGGUGAA- 3'
     || |ooo|||||o||||o    
3'   AAAAGGGACUCGUCCCAUCGC 5'

>CGCTACCCTGCTCAGGGAAAA(1)	ATTATTTATGAGCGGGGTGGAC(1)	mis:4

5' AUUAUUUAUGAGCGGGGUGGAC 3'
    || |oo |||||o||||o|   
3'  AAAAGGGACUCGUCCCAUCGC 5'

>CGCTACCCTGCTCAGGGAAAA(1)	TTATTTATGAGCGGGGTGAAG(1)	mis:4

5' UUAUUUAUGAGCGGGGUGAAG 3'
   || |oo |||||o||||o  | 
3' AAAAGGGACUCGUCCCAUCGC 5'

>CGCTACCCTGCTCAGGGAAAA(1)	TTATTTATGAGCGGGGTGACC(3)	mis:4

5' UUAUUUAUGAGCGGGGUGACC 3'
   || |oo |||||o||||o |  
3' AAAAGGGACUCGUCCCAUCGC 5'

>CGTTACCCTGCCCAGGGAAAA(2)	TTATTTCTGAGCGGGGTGAAC(1)	mis:4

5' UUAUUUCUGAGCGGGGUGAAC 3'
   || |oo||| ||o||||o|   
3' AAAAGGGACCCGUCCCAUUGC 5'

>CCTGCCCAGGGAAAAACTGTCC(3)	TGGACGTTTTTCCCCGTTCAGG(1)	mis:4

5' UGGAC-GUUUUUCCCCGUUCAGG 3'
    |||| ||||||||| |  |||| 
3'  CCUGUCAAAAAGGGACCCGUCC 5'

>CTGTCCGTTTATAAGCTAAGG(1)	GAATGGTTTATGAACAGACGG(1)	mis:4

5' GAAUGGUUUAUGAACAGACGG 3'
      |o|o||||o||| |||o| 
3' GGAAUCGAAUAUUUGCCUGUC 5'

>CGTGTATAAGCTCAGGACGGA(1)	CTCCGCGCTGGGTTTGTTCACC(1)	mis:4

5' CUCCGCGCUGGGUUUGUUCACC 3'
    ||||  |||o|o||o| |||  
3'  AGGCAGGACUCGAAUAUGUGC 5'

>CGTGTATAAGCTAAGGGCGGAG(1)	CTCCGCGCTGGGTTTGTTCACC(1)	mis:4

5' CUCCGCGCUGGGUUUGUUCACC 3'
   |||||| || o|o||o| |||  
3' GAGGCGGGAAUCGAAUAUGUGC 5'

>CGTGTATAAGCTAAGCACGGAG(3)	CTCCGTGCTGGGTTTGGTCAC(1)	mis:4

5' CUCCGUGCUGGGUUUGGUCAC- 3'
   ||||||||| o|o||o  |||  
3' GAGGCACGAAUCGAAUAUGUGC 5'

>CGTGTATAAGCTCAGGACGGAG(4)	CTCCGCGCTGGGTTTGTTCACC(1)	mis:4

5' CUCCGCGCUGGGUUUGUUCACC 3'
   |||||  |||o|o||o| |||  
3' GAGGCAGGACUCGAAUAUGUGC 5'

>CGTGTATAAGCTCAGGACGGAG(4)	CTCCGTGCTGGGTTTGGTCAC(1)	mis:4

5' CUCCGUGCUGGGUUUGGUCAC- 3'
   |||||| |||o|o||o  |||  
3' GAGGCAGGACUCGAAUAUGUGC 5'

>AAGGACGGAGGTACGCACACA(2)	AGTGGTGCGAAACTCCGTACTT(1)	mis:4

5' AGUG-GUGCGAAACUCCGUACUU 3'
     || ||||| | |||||| ||| 
3'   ACACACGCAUGGAGGCAGGAA 5'

>AAGGACGGAGTCACGCACACA(1)	AGTGGTGCGAAACTCCGTACTT(1)	mis:4

5' AGUG-GUGCGAAACUCCGUACUU 3'
     || |||||  ||||||| ||| 
3'   ACACACGCACUGAGGCAGGAA 5'

>AAGGACGGAGGTACGCACACAC(1)	AGTGGTGCGAAACTCCGTACTT(1)	mis:4

5' AGUG-GUGCGAAACUCCGUACUU 3'
    ||| ||||| | |||||| ||| 
3'  CACACACGCAUGGAGGCAGGAA 5'

>AGGACGGAGGTACGCACACAC(2)	CAGTGGTGCGAAACTCCGTACT(3)	mis:4

5' CAGUG-GUGCGAAACUCCGUACU 3'
     ||| ||||| | |||||| || 
3'   CACACACGCAUGGAGGCAGGA 5'

>AGGACGGAGGTACGCACACAC(2)	AGTGGTGCGAAACTCCGTACT(2)	mis:4

5' AGUG-GUGCGAAACUCCGUACU 3'
    ||| ||||| | |||||| || 
3'  CACACACGCAUGGAGGCAGGA 5'

>AAGGACGGAGTCACGCACACAC(1)	AGTGGTGCGAAACTCCGTACTT(1)	mis:4

5' AGUG-GUGCGAAACUCCGUACUU 3'
    ||| |||||  ||||||| ||| 
3'  CACACACGCACUGAGGCAGGAA 5'

>AAGTACGGAGGCACGCACACAC(1)	AGTGGTGCGAAACTCCGTACTT(1)	mis:4

5' AGUG-GUGCGAAACUCCGUACUU 3'
    ||| |||||   |||||||||| 
3'  CACACACGCACGGAGGCAUGAA 5'

>CGGCTCTTGAGCTCAAGGGTA(1)	CGGCTCTTGAGCTCAAGGGTA(1)	mis:3

5' CGGCUCUUGAGCUCAAGGGUA- 3'
     o|o||||||||||||o|o   
3'  AUGGGAACUCGAGUUCUCGGC 5'

>CGGCTCTTGAGCTCAAGGGTA(1)	CGGCCCGTGAGCTCAAGGGTA(1)	mis:4

5' CGGCCCGUGAGCUCAAGGGUA- 3'
     o||| ||||||||||o|o   
3'  AUGGGAACUCGAGUUCUCGGC 5'

>CGGCTCTTGAGCTCAAGGGTA(1)	CGGCTCGTGAGCTCAAGGGCA(61)	mis:4

5' CGGCUCGUGAGCUCAAGGGCA- 3'
     o|o| ||||||||||o||   
3'  AUGGGAACUCGAGUUCUCGGC 5'

>CGGCTCTTGAGCTCAAGGGTA(1)	CGGCTCGTGAGCTCAAGGGCAA(2)	mis:4

5' CGGCUCGUGAGCUCAAGGGCAA 3'
     o|o| ||||||||||o||   
3'  AUGGGAACUCGAGUUCUCGGC 5'

>CGGCTCTTGAGCTCAAGGGTA(1)	TCGGCTCGTGAGCTCAAGGGCA(40)	mis:4

5' UCGGCUCGUGAGCUCAAGGGCA- 3'
      o|o| ||||||||||o||   
3'   AUGGGAACUCGAGUUCUCGGC 5'

>CTCGTGAGCTCAAGGGCAAGG(7)	AGTCGGCTCGTGAGCTCACGGG(1)	mis:4

5' AGUCGGCUCGUGAGCUCACGGG 3'
     o  ||o| ||||||||||o| 
3'  GGAACGGGAACUCGAGUGCUC 5'

>CTCGTGAGCTCAAGGGGAAGG(1)	ATAATCCCCTTGGGTTCAAGG(1)	mis:4

5' AUAAUCCCCUUGGGUUCAAGG- 3'
    o  ||||||||o|o||| |o  
3'  GGAAGGGGAACUCGAGUGCUC 5'

>TCGTGAGCTCAATGGTAAGGA(1)	TTTTGATTATTGAGCGCAGGA(1)	mis:3

5' UUUUGAUUAUUGAGCGCAGGA 3'
   |oo| |oo||||||| || || 
3' AGGAAUGGUAACUCGAGUGCU 5'

>AGCTCAAGGGTAAGGATGGGG(2)	CTCCGTACTTACACGCGAGCT(2)	mis:4

5' CUCCGUACUUACACGCGAGCU 3'
   |o||o| ||||| |  ||||| 
3' GGGGUAGGAAUGGGAACUCGA 5'

>AGCTCAAGGGTAACGATGGTG(1)	CTACCATGTGACCCTGGAGTC(1)	mis:4

5' CUACCAU-GUGACCCUGGAGUC 3'
    o||||| || ||||| |||o  
3'  GUGGUAGCAAUGGGAACUCGA 5'

>AGCTCAAGGGTAACGATGGTG(1)	ACTACCATGTGACCCTGGAGTC(1)	mis:4

5' ACUACCAU-GUGACCCUGGAGUC 3'
     o||||| || ||||| |||o  
3'   GUGGUAGCAAUGGGAACUCGA 5'

>CTTAAGGGTAAGGATGGTGAG(1)	CCCATTACCCTTACTTTCAAC(1)	mis:4

5' CCCAUUACCCUUACUUUCAAC 3'
   | ||oo| ||||||oo| ||  
3' GAGUGGUAGGAAUGGGAAUUC 5'

>TGGTGAGGATCTGCTCACTGG(16)	TTTCAGGGAGCATGGCCTCACC(1)	mis:4

5' UUUCAGGGAGCAUGGCCUCACC- 3'
     o||| ||||| o |||||||  
3'   GGUCACUCGUCUAGGAGUGGU 5'

>TGGTGAGGATCTGCTCACTGG(16)	TTCAGGGAGCATGGCCGCACCG(3)	mis:4

5' UUCAGGGAGCAUGGCCGCACCG 3'
    o||| ||||| o || ||||o 
3'  GGUCACUCGUCUAGGAGUGGU 5'

>TGGTGAGGATCTGCTCACTGG(16)	TCAGGGAGCATGGCCGCACCG(3)	mis:4

5' UCAGGGAGCAUGGCCGCACCG 3'
   o||| ||||| o || ||||o 
3' GGUCACUCGUCUAGGAGUGGU 5'

>GGTGAGGATCTGCTCACTGGT(1)	TTTCAGGGAGCATGGCCTCACC(1)	mis:4

5' UUUCAGGGAGCAUGGCCUCACC 3'
     o||| ||||| o ||||||| 
3'  UGGUCACUCGUCUAGGAGUGG 5'

>GGTGAGGATCTGCTCACTGGT(1)	ACCACGGGGCAGAAACTTCATT(1)	mis:4

5' ACCACGGGGCAGAAACUUCAUU 3'
   ||||  |o|||| | |o|||oo 
3' UGGUCACUCGUC-UAGGAGUGG 5'

>TGAGGATCTGTTCACTGGTAG(1)	GTGCCAGTGGACAGCGTCCAGA(1)	mis:4

5' GUGCCAGUGGACAGCGUCCAGA 3'
    |o||||||o|||| o|||  | 
3' GAUGGUCACUUGUC-UAGGAGU 5'

>TGAGGATCTGTTCACTGGTAG(1)	TGCCAGTGGACAGCGTCAACA(1)	mis:4

5' -UGCCAGUGGACAGCGUCAACA 3'
    |o||||||o|||| o||  || 
3' GAUGGUCACUUGUC-UAGGAGU 5'

>GAGGATCTGCTCCCTGGTAGT(1)	GATACCACGGGGCAGAAACTT(1)	mis:4

5' GAUACCACGGGGCAGAAACUU 3'
   o ||||| ||o|||||  ||o 
3' UGAUGGUCCCUCGUCUAGGAG 5'

>GAGGATCTGCTCCCTGGTAGT(1)	AGATACTACGGGGCAGAAACTT(1)	mis:4

5' AGAUACUACGGGGCAGAAACUU 3'
    o |||o| ||o|||||  ||o 
3'  UGAUGGUCCCUCGUCUAGGAG 5'

>GAGGATCTGCTCCCTGGTAGT(1)	CATTGCACAGGAAGGGGATTCT(1)	mis:4

5' CAUUGCACAGGAAGGGGAUUCU- 3'
    |o|o| |||| || o|||o||  
3'  UGAUG-GUCCCUCGUCUAGGAG 5'

>GAGGATCTGCTTACTGGTAGT(1)	CATTGCACAGTAAGGGGCTTCT(5)	mis:4

5' CAUUGCACAGUAAGGGGCUUCU- 3'
    |o|o| ||||||| o| |o||  
3'  UGAUG-GUCAUUCGUCUAGGAG 5'

>GAGGATCTGCTTACTGGTAGT(1)	CATTGCACAGGAAGGGGATTCT(1)	mis:4

5' CAUUGCACAGGAAGGGGAUUCU- 3'
    |o|o| ||| ||| o|||o||  
3'  UGAUG-GUCAUUCGUCUAGGAG 5'

>GAGGATCTGCTTACTGGTAGT(1)	TTGCACAGTAAGGGGCTTCTT(2)	mis:4

5' -UUGCACAGUAAGGGGCUUCUU 3'
    o|o| ||||||| o| |o||o 
3' UGAUG-GUCAUUCGUCUAGGAG 5'

>GGATCTGCTCACTGGTAGTAG(1)	CGGCTGCCAGTGGACAGCGTC(1)	mis:4

5' CGGCUGCCAGUGGACAGCGUC 3'
   | o||o||||||o |||  o| 
3' GAUGAUGGUCACUCGUCUAGG 5'

>GGATCTGCTCACTGGTAGTAG(1)	GCGGGTGCCAGTGGACAGAGTC(1)	mis:4

5' GCGGGUGCCAGUGGACAGAGUC 3'
    | o |o||||||o |||| o| 
3'  GAUGAUGGUCACUCGUCUAGG 5'

>GGATCTGCTCACTGGTAGTAG(1)	CTGGTGCCAGTGGACAGCGTC(1)	mis:4

5' CUGGUGCCAGUGGACAGCGUC 3'
   ||o |o||||||o |||  o| 
3' GAUGAUGGUCACUCGUCUAGG 5'

>GGATCTGCTCACTGGTAGTAG(1)	CGCTACAAACAGGGACGGGTTC(1)	mis:4

5' CGCUACAAACAG-GGACGGGUUC 3'
     |||| | ||| |o |o|o|o| 
3'   GAUGAUGGUCACUCGUCUAGG 5'

>GATCTGCTCACTGGTAGTAGA(4)	CGGCTGCCAGTGGACAGCGTC(1)	mis:4

5' -CGGCUGCCAGUGGACAGCGUC 3'
    | o||o||||||o ||| o|| 
3' AGAUGAUGGUCACUCGUC-UAG 5'

>GATCTGCTCACTGGTAGTAGA(4)	TCTATAACCAGTAGATCGCATC(1)	mis:4

5' UCUAUAACCAGUAGAUCGCAUC 3'
   ||||o |||||| || |o ||| 
3' AGAUGAUGGUCA-CUCGUCUAG 5'

>GATCTGCTCACTGGTAGTAGA(4)	CTGGTGCCAGTGGACAGCGTC(1)	mis:4

5' -CUGGUGCCAGUGGACAGCGUC 3'
    ||o |o||||||o ||| o|| 
3' AGAUGAUGGUCACUCGUC-UAG 5'

>GATTTGCTCACTGGTAGTAGA(3)	TCTAGAACCAGTAGATCGAATC(1)	mis:4

5' UCUAGAACCAGUAGAUCGAAUC 3'
   ||||  |||||| || |o|||| 
3' AGAUGAUGGUCA-CUCGUUUAG 5'

>GATTTGCTCACTGGTAGTAGA(3)	TCTATAACCAGTAGATCGCATC(1)	mis:4

5' UCUAUAACCAGUAGAUCGCAUC 3'
   ||||o |||||| || |o ||| 
3' AGAUGAUGGUCA-CUCGUUUAG 5'

>GACCTGCTCACTGGTAGTAGA(1)	CGGCTGCCAGTGGACAGCGTC(1)	mis:4

5' -CGGCUGCCAGUGGACAGCGUC 3'
    | o||o||||||o ||| ||| 
3' AGAUGAUGGUCACUCGUC-CAG 5'

>GACCTGCTCACTGGTAGTAGA(1)	CTGGTGCCAGTGGACAGCGTC(1)	mis:4

5' -CUGGUGCCAGUGGACAGCGUC 3'
    ||o |o||||||o ||| ||| 
3' AGAUGAUGGUCACUCGUC-CAG 5'

>CTCACTGGTAGTAGAATGACA(1)	CTGTCATACTACAGTGGTGCG(12)	mis:4

5' CUGUCAUACUAC-AGUGGUGCG 3'
    |||||| |||| | oo||| | 
3'  ACAGUAAGAUGAUGGUCACUC 5'

>CTCACTGGTAGTAGAATGACA(1)	CCTGTCATACTACAGTGGTGCG(18)	mis:4

5' CCUGUCAUACUAC-AGUGGUGCG 3'
     |||||| |||| | oo||| | 
3'   ACAGUAAGAUGAUGGUCACUC 5'

>CTCACTGGTAGTAGCATGACC(1)	GTACAGGTTACTCTTAGTGAG(1)	mis:4

5' GUACAGGUUACUCUUAGUGAG 3'
   |  || |o|||| oo|||||| 
3' CCAGUACGAUGAUGGUCACUC 5'

>CTCACTGGTAGTAGCATGACC(1)	GGGTACAGGTTACTCTTAGTGA(1)	mis:4

5' GGGUACAGGUUACUCUUAGUGA- 3'
    ||| || |o|||| oo|||||  
3'  CCA-GUACGAUGAUGGUCACUC 5'

>CTCACTGGTAGTAGCATGACC(1)	GGTACAGGTTACTCTTAGTGA(2)	mis:4

5' GGUACAGGUUACUCUUAGUGA- 3'
   ||| || |o|||| oo|||||  
3' CCA-GUACGAUGAUGGUCACUC 5'

>CTCATTGGTAGTAGAATGACC(1)	AGGGATGTCATATTGCCAATGG(3)	mis:4

5' AGGGAUGUCAUAUUGCCAAUGG- 3'
     || oo|  ||o|o||||||o  
3'   CCAGUAAGAUGAUGGUUACUC 5'

>CTCATTGGTAGTAGAATGACC(1)	GGGATGTCATATTGCCAATGGC(2)	mis:4

5' GGGAUGUCAUAUUGCCAAUGGC 3'
    || oo|  ||o|o||||||o  
3'  CCAGUAAGAUGAUGGUUACUC 5'

>ACTGGTAGTAGAATGACCAAG(2)	CTTATTCATCTACTACACAGT(1)	mis:4

5' CUUAUUCA-UCUACUACACAGU 3'
   |||  ||| |||||||| |||| 
3' GAACCAGUAAGAUGAUG-GUCA 5'

>ACTGGTAGTAGAATGACCAAG(2)	ACTTATTCATTCACTACACAGT(1)	mis:4

5' ACUUAUUCAUUC-ACUACACAGU 3'
    |||  |||||| ||||| |||| 
3'  GAACCAGUAAGAUGAUG-GUCA 5'

>CACTGTTAGTAGAATGACCAAG(2)	TTTCTGTCATACTACAGTGGTG(1)	mis:4

5' UUUCUGUCAUACUAC-AGUGGUG 3'
    o|  ||||| |||| |ooo||| 
3'  GAACCAGUAAGAUGAUUGUCAC 5'

>TGGTAGTAGAATGACCAAGGT(2)	ACCTTGGTTGCTGTGGCTACC(1)	mis:4

5' ACCUUGGUUGCUGUGGCUACC- 3'
   ||||||||oo | | o|||||  
3' UGGAACCAGUAAGA-UGAUGGU 5'

>GTAGTAGAATGACCAAGTTTG(1)	CGGGTTTCTGTCATACTACAGT(1)	mis:4

5' CGGGUUUCUGUCAUACUACAGU 3'
   |oooo||  ||||| |||| oo 
3' GUUUGAA-CCAGUAAGAUGAUG 5'

>AGAATGACCAATGTTGTGGCT(1)	CGTTACCGGCATTGGGTGTTCT(2)	mis:3

5' CGUUACCGGCAUUGGGUGUUCU 3'
    |oo| |oo|||||| oo|||| 
3' UCGGU-GUUGUAACCAGUAAGA 5'

>AATGACCAAGGTTGTGGCTTC(3)	AGGAAGCCACGGATTGTTTAGT(1)	mis:4

5' AGGAAGCCACGG-AUUGUUUAGU 3'
     ||||||||oo  ||| |o| | 
3'   CUUCGGUGUUGGAACCAGUAA 5'

>ATGACCAAGGTTGTGGCTTCG(3)	TACGAACCGCAACCGTCGTCAG(1)	mis:4

5' UACGAA-CCGCAACCGUCGUCAG 3'
     |||| ||o||||| | ||||  
3'   GCUUCGGUGUUGGAACCAGUA 5'

>CAAGGTTGTGGCTTCGACAGG(116)	CCCTGATGGAACCATAACTTAC(2)	mis:4

5' CCCUGAUGGAACCAUAACUUAC 3'
    |||| o|o| |||o|||o|   
3'  GGACAGCUUCGGUGUUGGAAC 5'

>CAAGGTTGTGGCTTCGACAGG(116)	CCCTGATGGAACCATAACTTA(4)	mis:4

5' CCCUGAUGGAACCAUAACUUA- 3'
    |||| o|o| |||o|||o|   
3'  GGACAGCUUCGGUGUUGGAAC 5'

>CAAGGTTGTGGCTTCGACAGG(116)	CCTGATGGAACCATAACTTAC(28)	mis:4

5' CCUGAUGGAACCAUAACUUAC 3'
   |||| o|o| |||o|||o|   
3' GGACAGCUUCGGUGUUGGAAC 5'

>CAAGGTTGTGGCTTCGCCAGG(3)	CCCTGATGGAACCATAACTTAC(2)	mis:4

5' CCCUGAUGGAACCAUAACUUAC 3'
    |||| o|o| |||o|||o|   
3'  GGACCGCUUCGGUGUUGGAAC 5'

>CAAGGTTGTGGCTTCGCCAGG(3)	CCCTGATGGAACCATAACTTA(4)	mis:4

5' CCCUGAUGGAACCAUAACUUA- 3'
    |||| o|o| |||o|||o|   
3'  GGACCGCUUCGGUGUUGGAAC 5'

>CAAGGTTGTGGCTTCGCCAGG(3)	CCTGATGGAACCATAACTTAC(28)	mis:4

5' CCUGAUGGAACCAUAACUUAC 3'
   |||| o|o| |||o|||o|   
3' GGACCGCUUCGGUGUUGGAAC 5'

>CAAGGTTGTGGTTTCGACAGG(2)	CCCTGATGGAACCATAACTTA(4)	mis:3

5' CCCUGAUGGAACCAUAACUUA- 3'
    |||| o|o|||||o|||o|   
3'  GGACAGCUUUGGUGUUGGAAC 5'

>CAAGGTTGTGGTTTCGACAGG(2)	CCTGATGGAACCATAACTTAC(28)	mis:3

5' CCUGAUGGAACCAUAACUUAC 3'
   |||| o|o|||||o|||o|   
3' GGACAGCUUUGGUGUUGGAAC 5'

>CAAGGTTGTGGTTTCGACAGG(2)	CCCTGATGGAACCATAACTTAC(2)	mis:3

5' CCCUGAUGGAACCAUAACUUAC 3'
    |||| o|o|||||o|||o|   
3'  GGACAGCUUUGGUGUUGGAAC 5'

>CAAGGTTGTGGTTTCGACAGG(2)	CCTGATGGAACCATAACTTACT(1)	mis:4

5' CCUGAUGGAACCAUAACUUACU 3'
   |||| o|o|||||o|||o|    
3' GGACAGCUUUGGUGUUGGAAC- 5'

>CAAGGTTGTGGTTTCGACAGG(2)	CCTGATGGAACCATAACTTACA(1)	mis:4

5' CCUGAUGGAACCAUAACUUACA 3'
   |||| o|o|||||o|||o|    
3' GGACAGCUUUGGUGUUGGAAC- 5'

>CAAGGTTGTGGTTTCGACAGG(2)	CCCTGATGGAACCATAATTTAC(1)	mis:3

5' CCCUGAUGGAACCAUAAUUUAC 3'
    |||| o|o|||||o||oo|   
3'  GGACAGCUUUGGUGUUGGAAC 5'

>CAAGGTTGTGTCTTCGACAGG(2)	CACCTAGGGTGATACAGCCTTG(1)	mis:4

5' CACCUA-GGGUGAUACAGCCUUG 3'
     |||   |o ||o|||o||||| 
3'   GGACAGCUUCUGUGUUGGAAC 5'

>AAGGTTGTGGCTTCGACAGGA(27)	TCCCTGATGGAACCATAACTT(7)	mis:4

5' UCCCUGAUGGAACCAUAACUU- 3'
     |||| o|o| |||o|||o|  
3'  AGGACAGCUUCGGUGUUGGAA 5'

>AAGGTTGTGGCTTCGACAGGA(27)	CCCTGATGGAACCATAACTTA(4)	mis:4

5' CCCUGAUGGAACCAUAACUUA 3'
    |||| o|o| |||o|||o|  
3' AGGACAGCUUCGGUGUUGGAA 5'

>AAGGTTGTGGCTTCGCCAGGA(1)	CCCTGATGGAACCATAACTTA(4)	mis:4

5' CCCUGAUGGAACCAUAACUUA 3'
    |||| o|o| |||o|||o|  
3' AGGACCGCUUCGGUGUUGGAA 5'

>AAGGTTGTGGCTTCGCCAGGA(1)	TCCCTGATGGAACCATAACTT(7)	mis:4

5' UCCCUGAUGGAACCAUAACUU- 3'
     |||| o|o| |||o|||o|  
3'  AGGACCGCUUCGGUGUUGGAA 5'

>CAAGGTTGTGGCTTTGACAGGA(1)	TTCCTGTCATACTACAGTGGTG(13)	mis:4

5' UUCCUGUCAUA-CUACAGUGGUG 3'
    |||||||| | |o|||oo  || 
3'  AGGACAGUUUCGGUGUUGGAAC 5'

>AGGTTGTGGCTTCGACAGGAC(43)	TCCCTGATGGAACCATAACTT(7)	mis:4

5' UCCCUGAUGGAACCAUAACUU 3'
     |||| o|o| |||o|||o| 
3' CAGGACAGCUUCGGUGUUGGA 5'

>AAGGTTGTGGCTTCGACAGGGC(2)	CCCTGATGGAACCATAACTTA(4)	mis:4

5' -CCCUGAUGGAACCAUAACUUA 3'
    ||||| o|o| |||o|||o|  
3' CGGGACAGCUUCGGUGUUGGAA 5'

>AAGGTTGTGGCTTCGACAGGGC(2)	TCCCTGATGGAACCATAACTT(7)	mis:4

5' UCCCUGAUGGAACCAUAACUU- 3'
    ||||| o|o| |||o|||o|  
3' CGGGACAGCUUCGGUGUUGGAA 5'

>AGGTTGTGGCTTCGACAGGGC(1)	TGTCCCTGATGGAACCATAACT(7)	mis:4

5' UGUCCCUGAUGGAACCAUAACU- 3'
      ||||| o|o| |||o|||o  
3'   CGGGACAGCUUCGGUGUUGGA 5'

>AGGTTGTGGCTTCGACAGGGC(1)	CCCTGATGGAACCATAACTTA(4)	mis:4

5' -CCCUGAUGGAACCAUAACUUA 3'
    ||||| o|o| |||o|||o|  
3' CGGGACAGCUUCGGUGUUGGA- 5'

>AGGTTGTGGCTTCGACAGGGC(1)	TCCCTGATGGAACCATAACTT(7)	mis:3

5' UCCCUGAUGGAACCAUAACUU 3'
    ||||| o|o| |||o|||o| 
3' CGGGACAGCUUCGGUGUUGGA 5'

>AGGTTGTGGCTTCGACAGGGC(1)	TCCCTGATGGAACCATAAATT(1)	mis:4

5' UCCCUGAUGGAACCAUAAAUU 3'
    ||||| o|o| |||o|| o| 
3' CGGGACAGCUUCGGUGUUGGA 5'

>AGGTTGTGGCTTCGACCGGAC(2)	AGTCCGGTCGGGCTCCGCGCT(1)	mis:4

5' AGUCCGGUCG-GGCUCCGCGCU 3'
    ||||||||| o||o |o  || 
3'  CAGGCCAGCUUCGGUGUUGGA 5'

>AGGTTGTGGCTTCGACAGGACG(5)	TGTCCCTGATGGAACCATAACT(7)	mis:4

5' UGUCCCUGAUGGAACCAUAACU- 3'
   o|| |||| o|o| |||o|||o  
3' GCA-GGACAGCUUCGGUGUUGGA 5'

>GGTTGTGGCTTCGACAGGACGT(1)	TGTCCCTGATGGAACCATAACT(7)	mis:4

5' -UGUCCCUGAUGGAACCAUAACU 3'
    o|| |||| o|o| |||o|||o 
3' UGCA-GGACAGCUUCGGUGUUGG 5'

>GGTTGTGGCTTCGACAGGACGT(1)	ATGTCCCTGATGGAACCATAAC(22)	mis:4

5' AUGUCCCUGAUGGAACCAUAAC- 3'
   |o|| |||| o|o| |||o|||  
3' UGCA-GGACAGCUUCGGUGUUGG 5'

>GTTGTGGCTTCGACAGGACGT(7)	ATGTCCCTGATGGAACCATAAC(22)	mis:3

5' AUGUCCCUGAUGGAACCAUAAC 3'
   |o|| |||| o|o| |||o||| 
3' UGCA-GGACAGCUUCGGUGUUG 5'

>TTGTGGCTTTGACAGGACGTC(1)	CGGGCGTCCTTTCAGGGAGCAT(1)	mis:4

5' CGGGCGUCCUUUCAGGG-AGCAU 3'
     |o|||||| |||oo|  o||  
3'   CUGCAGGACAGUUUCGGUGUU 5'

>GTTGTGGTTTCGACAGGACGTC(1)	ATGTCCCTGATGGAACCATAAC(22)	mis:3

5' -AUGUCCCUGAUGGAACCAUAAC 3'
    |o|| |||| o|o|||||o||| 
3' CUGCA-GGACAGCUUUGGUGUUG 5'

>GTTGTGGTTTCGACAGGACGTC(1)	ATGTCTCTGATGGAACCATAAC(1)	mis:3

5' -AUGUCUCUGAUGGAACCAUAAC 3'
    |o||| ||| o|o|||||o||| 
3' CUGCAG-GACAGCUUUGGUGUUG 5'

>GTTGTGGTTTCGACAGGACGTC(1)	TATGTCCCTGATGGAACCATAA(4)	mis:4

5' UAUGUCCCUGAUGGAACCAUAA- 3'
    |o|| |||| o|o|||||o||  
3' CUGCA-GGACAGCUUUGGUGUUG 5'

>GTTGTGGTTTCGACAGGACGTC(1)	ATGTCCCTGATGGAACCATAAT(1)	mis:3

5' -AUGUCCCUGAUGGAACCAUAAU 3'
    |o|| |||| o|o|||||o||o 
3' CUGCA-GGACAGCUUUGGUGUUG 5'

>TTGTGGTTTCGACAGGACGTC(1)	ATGTCCCTGATGGAACCATAA(1)	mis:3

5' -AUGUCCCUGAUGGAACCAUAA 3'
    |o|| |||| o|o|||||o|| 
3' CUGCA-GGACAGCUUUGGUGUU 5'

>TTGTGGTTTCGACAGGACGTC(1)	TATGTCCCTGATGGAACCATAA(4)	mis:3

5' UAUGUCCCUGAUGGAACCAUAA 3'
    |o|| |||| o|o|||||o|| 
3' CUGCA-GGACAGCUUUGGUGUU 5'

>TGTGGCTTCGACATGACGTCGT(1)	GTGATGTCGAGTCAGGTCGGGC(1)	mis:4

5' GUGAUGUCGAGUC-AGGUCGGGC 3'
   oo||o|||o ||| |o|o|o o  
3' UGCUGCAGUACAGCUUCGGUGU- 5'

>GCTTCGACAGGACGGCGTCGC(1)	ATCAACACTGTTCCGTTGAAGC(1)	mis:4

5' AUCAACACUGUUCCGUUGAAGC 3'
     | || |o||o| ||o||||| 
3'  CGCUGCGGCAGGACAGCUUCG 5'

>GCTTCGACAGGATGTCGTCGC(1)	AGTCAGACAGTCTGTCTAAGT(6)	mis:4

5' AGUCA-GACAGUCUGUCUAAGU 3'
    |o | |||| o||||| |||o 
3'  CGCUGCUGUAGGACAGCUUCG 5'

>CAGGACGTCGTCGCAGGACCCC(2)	AGGGGTCTTGTGGAGAGGTTTT(1)	mis:3

5' AGGGGUCUUGUGGAGAGGUUUU- 3'
    ||||||o||o|o || ||oo|  
3'  CCCCAGGACGCUGCUGCAGGAC 5'

>AGGACGTCGTCGCAGGACCCC(1)	AGGGGTCTTGTGGAGAGGTTTT(1)	mis:2

5' AGGGGUCUUGUGGAGAGGUUUU 3'
    ||||||o||o|o || ||oo| 
3'  CCCCAGGACGCUGCUGCAGGA 5'

>AGGACGTCGTCGCAGGACCCC(1)	AAGGGGTCTTGTGGAGAGGGTC(1)	mis:4

5' AAGGGGUCUUGUGGAGAGGGUC- 3'
     ||||||o||o|o || | o|  
3'   CCCCAGGACGCUGCUGCAGGA 5'

>AGGACGTCGTCGCAGGACCCC(1)	AGGGGTCTTGTGGAGAGGGTTT(4)	mis:3

5' AGGGGUCUUGUGGAGAGGGUUU 3'
    ||||||o||o|o || | oo| 
3'  CCCCAGGACGCUGCUGCAGGA 5'

>AGGACGTCGTCGCAGGACCCC(1)	AGGGGTCTTGTGGAGAGGGTTA(1)	mis:4

5' AGGGGUCUUGUGGAGAGGGUUA 3'
    ||||||o||o|o || | oo  
3'  CCCCAGGACGCUGCUGCAGGA 5'

>AGGACGTCGTCGCAGGACCCC(1)	GGGGTCTTGTGGAGAGGGTTTT(1)	mis:4

5' GGGGUCUUGUGGAGAGGGUUUU 3'
   ||||||o||o|o || | oo|  
3' CCCCAGGACGCUGCUGCAGGA- 5'

>CAGGACGTCGTCACAGGACACC(1)	AGGGGTCTTGTGGAGAGGTTTT(1)	mis:4

5' AGGGGUCUUGUGGAGAGGUUUU- 3'
    || |||o||||o || ||oo|  
3'  CCACAGGACACUGCUGCAGGAC 5'

>GGACGTCGTCGCAGGACACCT(1)	AGGGGTCTTGTGGAGAGGTTTT(1)	mis:4

5' AGGGGUCUUGUGGAGAGGUUUU 3'
   ||| |||o||o|o || ||oo  
3' UCCACAGGACGCUGCUGCAGG- 5'

>TCGTCGCAGGACACCCTATGC(2)	GGAGAGGGTTTTCTGCGTCGA(2)	mis:4

5' GGAGAGGGUUUUCUGCGUCGA 3'
   | | ||||| |o||||| ||| 
3' CGUAUCCCACAGGACGCUGCU 5'

>TCGTCGCAGGACACCCTATGC(2)	TGGAGAGGGTTTTCTGCGTCGA(1)	mis:4

5' UGGAGAGGGUUUUCUGCGUCGA 3'
    | | ||||| |o||||| ||| 
3'  CGUAUCCCACAGGACGCUGCU 5'

>TCGTCGCAGGACACCCTATGC(2)	GGAGAGGGTTTTTTGCGTCGA(1)	mis:4

5' GGAGAGGGUUUUUUGCGUCGA 3'
   | | ||||| |oo|||| ||| 
3' CGUAUCCCACAGGACGCUGCU 5'

>TCGCAGGACACCACATGCAGCG(1)	TGTTGATGACGTTTTCTGCGA(1)	mis:4

5' UGUUG-AUGACGUUUUCUGCGA 3'
   o|o|| |||  || |o|||||| 
3' GCGACGUACACCACAGGACGCU 5'

>GCAGGATACCATATGCAGCGA(1)	CTGGCCGTGTACGCTATCCTGC(1)	mis:4

5' CUGGCCGUGUACGCUAUCCUGC 3'
    | || |oo|| | |||||||| 
3'  AGCGACGUAUACCAUAGGACG 5'

>TTGCGCAGGTGGCACGTGCCA(1)	CAGTACGTGCCAATGTGTGCAA(5)	mis:4

5' CAGUACGUGCCAAUGUGUGCAA 3'
     |o||||||| |o ||o|||| 
3' ACCGUGCACGG-UGGACGCGUU 5'

>TTGCGCAGGTGGCACGTGCCA(1)	AGTACGTGCCAATGTGTGCAA(2)	mis:4

5' -AGUACGUGCCAAUGUGUGCAA 3'
     |o||||||| |o ||o|||| 
3' ACCGUGCACGG-UGGACGCGUU 5'

>TGCACAGGTGGCTCGTGCCAA(1)	CTTGGTGCGAGGCCTCTCTGC(18)	mis:4

5' CUUGGUGCGAGGCCUCUCUGC- 3'
    ||||oo|||| | o|| |||  
3'  AACCGUGCUCGGUGGACACGU 5'

>TGCACAGGTGGCTCGTGCCAA(1)	TTGGTGCGAGGCCTCTCTGCG(2)	mis:3

5' UUGGUGCGAGGCCUCUCUGCG 3'
   ||||oo|||| | o|| |||o 
3' AACCGUGCUCGGUGGACACGU 5'

>TGCACAGGTGGCTCGTGCCAA(1)	TTGGTGCGAGGCCTCTCTGCGG(7)	mis:4

5' UUGGUGCGAGGCCUCUCUGCGG 3'
   ||||oo|||| | o|| |||o  
3' AACCGUGCUCGGUGGACACGU- 5'

>TGCACAGGTGGCTCGTGCCAA(1)	CCTTGGTGCGAGGCCTCTCTGC(1)	mis:4

5' CCUUGGUGCGAGGCCUCUCUGC- 3'
     ||||oo|||| | o|| |||  
3'   AACCGUGCUCGGUGGACACGU 5'

>TGCACAGGTGGCTCGTGCCAA(1)	CTTGGTGCGAGGCCTCTCTGCG(3)	mis:3

5' CUUGGUGCGAGGCCUCUCUGCG 3'
    ||||oo|||| | o|| |||o 
3'  AACCGUGCUCGGUGGACACGU 5'

>TGCACAGGTGGCACGTGCCAAG(14)	CTTGGTGCGAGGCCTCTCTGCG(3)	mis:4

5' CUUGGUGCGAGGCCUCUCUGCG 3'
   |||||oo|| | | o|| |||o 
3' GAACCGUGCACGGUGGACACGU 5'

>GCACAGGTGGCACGTGCCAAG(3)	CCTTGGTGCGAGGCCTCTCTGC(1)	mis:4

5' CCUUGGUGCGAGGCCUCUCUGC 3'
    |||||oo|| | | o|| ||| 
3'  GAACCGUGCACGGUGGACACG 5'

>GCACAGGTGGCACGTGCCAAG(3)	CTTGGTGCGAGGCCTCTCTGC(18)	mis:4

5' CUUGGUGCGAGGCCUCUCUGC 3'
   |||||oo|| | | o|| ||| 
3' GAACCGUGCACGGUGGACACG 5'

>GCACAGATGGCACGTGCCAAG(1)	CTTGGTGCGAGGCCTCTCTGC(18)	mis:4

5' CUUGGUGCGAGGCCUCUCUGC 3'
   |||||oo|| | | ||| ||| 
3' GAACCGUGCACGGUAGACACG 5'

>GCACAGATGGCACGTGCCAAG(1)	CCTTGGTGCGAGGCCTCTCTGC(1)	mis:4

5' CCUUGGUGCGAGGCCUCUCUGC 3'
    |||||oo|| | | ||| ||| 
3'  GAACCGUGCACGGUAGACACG 5'

>GCACAGGTGGCACGTGCCAAGG(1)	CCTTGGTGCGAGGCCTCTCTGC(1)	mis:4

5' CCUUGGUGCGAGGCCUCUCUGC 3'
   ||||||oo|| | | o|| ||| 
3' GGAACCGUGCACGGUGGACACG 5'

>CACAGGTGGCACGTGCCAAGG(36)	CCTTGGTGCGAGGCCTCTCTG(6)	mis:4

5' CCUUGGUGCGAGGCCUCUCUG 3'
   ||||||oo|| | | o|| || 
3' GGAACCGUGCACGGUGGACAC 5'

>CACAGGTGGCACGTGCCAAGG(36)	CCCTTGGTGCGAGGCCTCTCTG(6)	mis:4

5' CCCUUGGUGCGAGGCCUCUCUG 3'
    ||||||oo|| | | o|| || 
3'  GGAACCGUGCACGGUGGACAC 5'

>CAGGTGGCACGTGCCAAGGTG(1)	TCACCTCGGTACGCGCAGTCTC(1)	mis:4

5' UCACCUCGGUACGCGCAGUCUC 3'
    ||||| ||o||| || oo||  
3'  GUGGAACCGUGCACGGUGGAC 5'

>CAGGTGGCACGTGCCAAGGTG(1)	CCACCTCGGTACGCGCAGTCTC(19)	mis:4

5' CCACCUCGGUACGCGCAGUCUC 3'
    ||||| ||o||| || oo||  
3'  GUGGAACCGUGCACGGUGGAC 5'

>AGGTGGCACGTGCCAAGGTTG(1)	TACCACCTTGGTACGCGCAGTC(1)	mis:4

5' UACCACCUUGGUACGCGCAGUC- 3'
     | |||||||o||| || oo|  
3'   GUUGGAACCGUGCACGGUGGA 5'

>AGGTGGCATGTGCCAAGGTTG(1)	TACCACCTTGGTACGCGCAGTC(1)	mis:4

5' UACCACCUUGGUACGCGCAGUC- 3'
     | |||||||o||o || oo|  
3'   GUUGGAACCGUGUACGGUGGA 5'

>GTGGCACGTGCCAAGGTTGGG(1)	TTAAACCATGGAACGAGCTAT(1)	mis:4

5' UUAAACCAUGGAACGAGCUAU 3'
   oo |||| ||| ||| ||o|o 
3' GGGUUGGAACCGUGCACGGUG 5'

>TGGCACGTGCCAAGGTTGGGT(15)	AATAAACCATGGCACGAGCTA(1)	mis:4

5' AAUAAACCAUGGCACGAGCUA 3'
   | o |||| ||||||| ||o| 
3' UGGGUUGGAACCGUGCACGGU 5'

>TGGCACGTGCCAAGGTTGGGT(15)	TGTACCACCTCGGTACGTGCAG(1)	mis:4

5' UGUACCACCUCGGUACGUGCAG 3'
    oo | |||| ||o|||||| o 
3'  UGGGUUGGAACCGUGCACGGU 5'

>AAGGTTGGGTATCTCAGGAACA(1)	TGTTTCAGAGATGGATAGTCAT(1)	mis:4

5' UGUUUCAGAGAUGGAUAGUCAU 3'
   ||||o| |||||o  o|oo| | 
3' ACAAGGACUCUAUGGGUUGGAA 5'

>TACCTCAGGAACACTCCTGAG(2)	TCCTCAGGAGGTGCTAGAGGTT(3)	mis:4

5' UCCUCAGGAG-GUGCUAGAGGUU 3'
     |||||||| || |o |||||  
3'   GAGUCCUCACAAGGACUCCAU 5'

>TACCTCAGGAACACTCCTGAG(2)	CCTCAGGAGGTGCTAGAGGTT(1)	mis:4

5' CCUCAGGAG-GUGCUAGAGGUU 3'
    |||||||| || |o |||||  
3'  GAGUCCUCACAAGGACUCCAU 5'

>ACCTCAGGAACACTCCTGAGAA(2)	TTCCTCAGGAGGTGCTAGAGGT(5)	mis:4

5' UUCCUCAGGAG-GUGCUAGAGGU 3'
    | |||||||| || |o ||||| 
3'  AAGAGUCCUCACAAGGACUCCA 5'

>ACATTCCTGAGAATAGGCTGA(1)	TCAGGTATGTTGACAGGGATGT(8)	mis:4

5' UCAGGUAUGUUGACAGGGAUGU 3'
   ||| |o |o||  ||||o|||| 
3' AGU-CGGAUAAGAGUCCUUACA 5'

>ACTCCTGAGAATAGGCTGATC(23)	AGGTAGGCGCAATTTTCAGGAG(1)	mis:4

5' AGGUAGGCGCAAUUUUCAGGAG- 3'
    |o| o|| | |||o|||||||  
3'  CUAGUCG-GAUAAGAGUCCUCA 5'

>ACTCCTGAGAATAGGCTGATC(23)	GGTAGGCGCAATTTTCAGGAGG(1)	mis:4

5' GGUAGGCGCAAUUUUCAGGAGG 3'
   |o| o|| | |||o|||||||  
3' CUAGUCG-GAUAAGAGUCCUCA 5'

>ACTCCTGAGAATAGGCTGATC(23)	GGTAGGCGCAATTTTCAGGAG(1)	mis:4

5' GGUAGGCGCAAUUUUCAGGAG- 3'
   |o| o|| | |||o|||||||  
3' CUAGUCG-GAUAAGAGUCCUCA 5'

>ACTCCTGAGAATCGGCTGATC(1)	AGGTAGGCGCAATTTTCAGGAG(1)	mis:4

5' AGGUAGGCGCAAUUUUCAGGAG- 3'
    |o| o|| | |||o|||||||  
3'  CUAGUCG-GCUAAGAGUCCUCA 5'

>ACTCCTGAGAATCGGCTGATC(1)	GGTAGGCGCAATTTTCAGGAGG(1)	mis:4

5' GGUAGGCGCAAUUUUCAGGAGG 3'
   |o| o|| | |||o|||||||  
3' CUAGUCG-GCUAAGAGUCCUCA 5'

>ACTCCTGAGAATCGGCTGATC(1)	GGTAGGCGCAATTTTCAGGAG(1)	mis:4

5' GGUAGGCGCAAUUUUCAGGAG- 3'
   |o| o|| | |||o|||||||  
3' CUAGUCG-GCUAAGAGUCCUCA 5'

>ACTCCTGAGAATAGGCTGATCT(6)	AGGTAGGCGCAATTTTCAGGAG(1)	mis:4

5' AGGUAGGCGCAAUUUUCAGGAG- 3'
   ||o| o|| | |||o|||||||  
3' UCUAGUCG-GAUAAGAGUCCUCA 5'

>CTCCTGAGAATAGGCTGATCT(82)	GGTAGGCGCAATTTTCAGGAG(1)	mis:4

5' -GGUAGGCGCAAUUUUCAGGAG 3'
    |o| o|| | |||o||||||| 
3' UCUAGUCG-GAUAAGAGUCCUC 5'

>CTCCTGAGAATAGGCTGATCT(82)	AGGTAGGCGCAATTTTCAGGAG(1)	mis:3

5' AGGUAGGCGCAAUUUUCAGGAG 3'
   ||o| o|| | |||o||||||| 
3' UCUAGUCG-GAUAAGAGUCCUC 5'

>CTCCTGAGAATAGGCTGATCT(82)	AGGTAGGCGCAATTTTCAGGA(2)	mis:4

5' AGGUAGGCGCAAUUUUCAGGA- 3'
   ||o| o|| | |||o||||||  
3' UCUAGUCG-GAUAAGAGUCCUC 5'

>CTCCTGAGAATAGGCTGATTT(2)	AGGTAGGCGCAATTTTCAGGAG(1)	mis:3

5' AGGUAGGCGCAAUUUUCAGGAG 3'
   |oo| o|| | |||o||||||| 
3' UUUAGUCG-GAUAAGAGUCCUC 5'

>CTCCTGAGAATAGGCTGATTT(2)	GGTAGGCGCAATTTTCAGGAG(1)	mis:4

5' -GGUAGGCGCAAUUUUCAGGAG 3'
    oo| o|| | |||o||||||| 
3' UUUAGUCG-GAUAAGAGUCCUC 5'

>CTCCTGAGAATAGGCTGATTT(2)	AGGTAGGCGCAATTTTCAGGA(2)	mis:4

5' AGGUAGGCGCAAUUUUCAGGA- 3'
   |oo| o|| | |||o||||||  
3' UUUAGUCG-GAUAAGAGUCCUC 5'

>CTCCTGAGAATAGGCTGCTCT(1)	AGGTAGGCGCAATTTTCAGGAG(1)	mis:4

5' AGGUAGGCGCAAUUUUCAGGAG 3'
   ||o  o|| | |||o||||||| 
3' UCUCGUCG-GAUAAGAGUCCUC 5'

>CTCCTGAGAATAGGCGGATCT(1)	AGGTAGGCGCAATTTTCAGGAG(1)	mis:4

5' AGGUAGGCGCAAUUUUCAGGAG 3'
   ||o|  || | |||o||||||| 
3' UCUAGGCG-GAUAAGAGUCCUC 5'

>CTCCTGAGAATAGGTTGATCT(1)	GGTAGGCGCAATTTTCAGGAG(1)	mis:4

5' -GGUAGGCGCAAUUUUCAGGAG 3'
    |o| oo| | |||o||||||| 
3' UCUAGUUG-GAUAAGAGUCCUC 5'

>CTCCTGAGAATAGGTTGATCT(1)	AGGTAGGCGCAATTTTCAGGAG(1)	mis:3

5' AGGUAGGCGCAAUUUUCAGGAG 3'
   ||o| oo| | |||o||||||| 
3' UCUAGUUG-GAUAAGAGUCCUC 5'

>CTCCTGAGAATAGGTTGATCT(1)	GAGATGGATCTATTTGGAAGAG(20)	mis:4

5' GAGAUGGAUCUAUUUGGAAGAG 3'
    |||| o|o|||||o  | ||| 
3'  UCUAGUUGGAUAAGAGUCCUC 5'

>CTCCTGAGAATAGGTTGATCT(1)	AGATGGATCTATTTGGAAGAG(11)	mis:4

5' AGAUGGAUCUAUUUGGAAGAG 3'
   |||| o|o|||||o  | ||| 
3' UCUAGUUGGAUAAGAGUCCUC 5'

>CTCCTGAGAATAGACTGATCT(3)	AGGTAGGCGCAATTTTCAGGAG(1)	mis:4

5' AGGUAGGCGCAAUUUUCAGGAG 3'
   ||o| o|  | |||o||||||| 
3' UCUAGUCA-GAUAAGAGUCCUC 5'

>CTCCTGAGAATCGGCTGATCT(7)	AGGTAGGCGCAATTTTCAGGAG(1)	mis:3

5' AGGUAGGCGCAAUUUUCAGGAG 3'
   ||o| o|| | |||o||||||| 
3' UCUAGUCG-GCUAAGAGUCCUC 5'

>CTCCTGAGAATCGGCTGATCT(7)	GGTAGGCGCAATTTTCAGGAG(1)	mis:4

5' -GGUAGGCGCAAUUUUCAGGAG 3'
    |o| o|| | |||o||||||| 
3' UCUAGUCG-GCUAAGAGUCCUC 5'

>CTCTTGAGAATAGGCTGATCT(4)	GAGATGGATCTATTTGGAAGAG(20)	mis:4

5' GAGAUGGAUCUAUUUGGAAGAG 3'
    |||| o o|||||o  ||||| 
3'  UCUAGUCGGAUAAGAGUUCUC 5'

>CTCTTGAGAATAGGCTGATCT(4)	AGATGGATCTATTTGGAAGAG(11)	mis:4

5' AGAUGGAUCUAUUUGGAAGAG 3'
   |||| o o|||||o  ||||| 
3' UCUAGUCGGAUAAGAGUUCUC 5'

>CTCCTGAGAATAGGCTGATCTA(7)	AGGTAGGCGCAATTTTCAGGAG(1)	mis:4

5' -AGGUAGGCGCAAUUUUCAGGAG 3'
    ||o| o|| | |||o||||||| 
3' AUCUAGUCG-GAUAAGAGUCCUC 5'

>TCCTGAGAATAGGCTGATCTA(5)	AGGTAGGCGCAATTTTCAGGA(2)	mis:4

5' -AGGUAGGCGCAAUUUUCAGGA 3'
    ||o| o|| | |||o|||||| 
3' AUCUAGUCG-GAUAAGAGUCCU 5'

>CTCCTGAGAATAGGCTGATCTC(2)	AGGTAGGCGCAATTTTCAGGAG(1)	mis:4

5' -AGGUAGGCGCAAUUUUCAGGAG 3'
    ||o| o|| | |||o||||||| 
3' CUCUAGUCG-GAUAAGAGUCCUC 5'

>CTCCTGAGAATAGGCTGATTTA(1)	AGGTAGGCGCAATTTTCAGGAG(1)	mis:4

5' -AGGUAGGCGCAAUUUUCAGGAG 3'
    |oo| o|| | |||o||||||| 
3' AUUUAGUCG-GAUAAGAGUCCUC 5'

>CTCCTGAGAATCGGCTGATCTA(2)	AGGTAGGCGCAATTTTCAGGAG(1)	mis:4

5' -AGGUAGGCGCAAUUUUCAGGAG 3'
    ||o| o|| | |||o||||||| 
3' AUCUAGUCG-GCUAAGAGUCCUC 5'

>CTGAGAATAGGCTGATCTCCC(3)	TGGGAGATTGATCTATTTGGA(1)	mis:4

5' UGGGAGAUUGAUCUAUUUGGA- 3'
    |||||||oo o|||||o  |  
3'  CCCUCUAGUCGGAUAAGAGUC 5'

>CTGAGAATAGGCTGATCTCCC(3)	GGGAGATGGATCTATTTGGCAG(1)	mis:4

5' GGGAGAUGGAUCUAUUUGGCAG 3'
   ||||||| o o|||||o  ||| 
3' CCCUCUAGUCGGAUAAG-AGUC 5'

>CTGAGAATAGGCTGATCTCCC(3)	ATGGGAGATGGATCTATTTGTA(1)	mis:4

5' AUGGGAGAUGGAUCUAUUUGUA- 3'
     ||||||| o o|||||o o|  
3'   CCCUCUAGUCGGAUAAGAGUC 5'

>CTGAGAATAGGTTGATCTACC(3)	TGGGAGATTGATCTATTTGGA(1)	mis:4

5' UGGGAGAUUGAUCUAUUUGGA- 3'
    || ||||oo|o|||||o  |  
3'  CCAUCUAGUUGGAUAAGAGUC 5'

>CTGAGAATAGGTTGATCTACC(3)	ATGGGAGATGGATCTATTTGTA(1)	mis:4

5' AUGGGAGAUGGAUCUAUUUGUA- 3'
     || |||| o|o|||||o o|  
3'   CCAUCUAGUUGGAUAAGAGUC 5'

>CTGAGAATAGGTTGATCTACC(3)	GGGAGATGGATCTATTTGGCAG(1)	mis:4

5' GGGAGAUGGAUCUAUUUGGCAG 3'
   || |||| o|o|||||o  ||| 
3' CCAUCUAGUUGGAUAAG-AGUC 5'

>CTGAGAATAGGCTCATCTACCA(1)	ATGGGAGATGGATCTATTTGTA(1)	mis:4

5' AUGGGAGAUGGAUCUAUUUGUA- 3'
    ||| |||||o o|||||o o|  
3'  ACCAUCUACUCGGAUAAGAGUC 5'

>TAGAATAGGCTGATCTACCAG(1)	GATGGGAGATCGATCTATTTGG(1)	mis:4

5' GAUGGGAGAUCGAUCUAUUUGG 3'
     ||| |||||o o|||||o o 
3'  GACCAUCUAGUCGGAUAAGAU 5'

>AGAATAGCCTGATCTACCAGAG(1)	CTCTTGAGAATAGGCTGATCT(4)	mis:4

5' CUCUUG-AGAAUAGGCUGAUCU 3'
   |||| | ||| o|||||o ||| 
3' GAGACCAUCUAGUCCGAUAAGA 5'

>TAGGCTGATCTACCAGAGTGT(1)	CGAGAATTGGTGGGTCAGTTCA(3)	mis:4

5' CGAGAAUUGGUGGGUCAGUUCA 3'
    o o  o||||o|o||||oo | 
3'  UGUGAGACCAUCUAGUCGGAU 5'

>TAGGCTGATCTACCAGAGTGT(1)	GAGAATTGGTGGGTCAGTTCA(1)	mis:4

5' GAGAAUUGGUGGGUCAGUUCA 3'
   o o  o||||o|o||||oo | 
3' UGUGAGACCAUCUAGUCGGAU 5'

>TAGGCTGATCTACCAGATGGT(1)	CGAGAATTGGTGGGTCAGTTCA(3)	mis:4

5' CGAGAAUUGGUGGGUCAGUUCA 3'
    o  | o||||o|o||||oo | 
3'  UGGUAGACCAUCUAGUCGGAU 5'

>TAGGCTGATCTACCAGATGGT(1)	GAGAATTGGTGGGTCAGTTCA(1)	mis:4

5' GAGAAUUGGUGGGUCAGUUCA 3'
   o  | o||||o|o||||oo | 
3' UGGUAGACCAUCUAGUCGGAU 5'

>TGATCTACCAGAGGGTAATCA(1)	TGAGTATCGTCTGGATAGATGG(1)	mis:4

5' UGAGUAUCGUCUGGAUAGAUGG 3'
   ||| ||o| ||||| ||||| o 
3' ACUAAUGGGAGACC-AUCUAGU 5'

>TGATCTACCAGAGGGTAATCA(1)	TGATGATCGTCTGGATAGATGG(3)	mis:4

5' UGAUGAUCGUCUGGAUAGAUGG 3'
   |||| |o| ||||| ||||| o 
3' ACUAAUGGGAGACC-AUCUAGU 5'

>TACCAGAGGGTAATCATTGAA(5)	GTTGGGTAATTACCTGCTGATG(1)	mis:4

5' GUUGGGUAAUUACCUGCUGAUG 3'
    || oo| ||||||o ||| |o 
3'  AAGUUACUAAUGGGAGACCAU 5'

>TACCAGAGGGTAATTATTGAA(1)	GTTGGGTAATTACCTGCTGATG(1)	mis:3

5' GUUGGGUAAUUACCUGCUGAUG 3'
    || oo||||||||o ||| |o 
3'  AAGUUAUUAAUGGGAGACCAU 5'

>TACCAGAGGGTAATTATTGAA(1)	TTGGGCAATTACCTGCTGATG(10)	mis:4

5' UUGGGCAAUUACCUGCUGAUG 3'
   || oo |||||||o ||| |o 
3' AAGUUAUUAAUGGGAGACCAU 5'

>TACCAGAGGGTAATTATTGAA(1)	GTTGGGCAATTACCTGCTGATG(5)	mis:4

5' GUUGGGCAAUUACCUGCUGAUG 3'
    || oo |||||||o ||| |o 
3'  AAGUUAUUAAUGGGAGACCAU 5'

>GGGTAATCATTGAAATCATGG(1)	TACCCTGGTTGCTGTGGTTACC(2)	mis:4

5' UACCCUGGUUGCUGUGGUUACC- 3'
     || ||o|| | o||o|||||  
3'   GGUACUAAAGUUACUAAUGGG 5'

>GGTAATCATTGAAATCATGGA(7)	TACCCTGGTTGCTGTGGTTACC(2)	mis:4

5' UACCCUGGUUGCUGUGGUUACC 3'
     || ||o|| | o||o||||| 
3'  AGGUACUAAAGUUACUAAUGG 5'

>ATCATTGAAATCATTGACAAA(1)	TTTGACAAAGATTTTCAGGAT(1)	mis:4

5' UUUGACAAAGAUUUUCAGGAU 3'
   |||| ||| |||||o | ||| 
3' AAACAGUUACUAAAGUUACUA 5'

>ATCATTGAAATCGTGGACAAA(1)	TTTTTGTAGGCGATTTCGCGAT(5)	mis:4

5' UUUUUGUAGGCGAUUUC-GCGAU 3'
     |||||  o||||||| o ||| 
3'   AAACAGGUGCUAAAGUUACUA 5'

>ATTCAAATCATGGACAAAGAT(1)	ATTTTTGTTCACGATTAGCGG(1)	mis:4

5' AUUUUUGUUCACGAUUAGCGG 3'
   ||o|||||o|| |||| | o  
3' UAGAAACAGGUACUAAACUUA 5'

>AAATCATGGACTAAGATTGCG(1)	GCGCAGTCTCAGTCGGGGTTTT(2)	mis:4

5' GCGCAGUCUCAGUCGGGGUUUU 3'
    ||||o||| |||| o | ||| 
3'  GCGUUAGAAUCAGGUACUAAA 5'

>AATTATGGACAAAGATTGCGT(1)	GCACGGTTCTTAGTTCATAAT(2)	mis:4

5' GCACGGUUCUUAGUUCAUAAU- 3'
   o| |oo |||| ||o||||||  
3' UGCGUU-AGAAACAGGUAUUAA 5'

>AATTATGGACAAAGATTGCGT(1)	CACGGTTCTTAGTTCATAATC(39)	mis:4

5' CACG-GUUCUUAGUUCAUAAUC 3'
    ||| o |||| ||o||||||  
3'  UGCGUUAGAAACAGGUAUUAA 5'

>AATTATGGACAAAGATTGCGT(1)	GCACGGTTCTTAGTTCATAATC(1)	mis:4

5' GCACGGUUCUUAGUUCAUAAUC 3'
   o| |oo |||| ||o||||||  
3' UGCGUU-AGAAACAGGUAUUAA 5'

>ATCATGGACAAAGATTGCGTT(1)	GAAAGAAATTTTTGTATGCGAT(1)	mis:4

5' GAAAGAAAUUUUUGUAUGCGAU 3'
    || | |||o||||| oo ||| 
3'  UUGCGUUAGAAACAGGUACUA 5'

>ATCATGGACAAAGATTGTGTC(3)	GCACGGTTCTTAGTTCATAAT(2)	mis:4

5' -GCACGGUUCUUAGUUCAUAAU 3'
    o|||oo |||| ||o||| || 
3' CUGUGUU-AGAAACAGGUACUA 5'

>ATTATGGACAAAGATTGCGTC(1)	GCACGGTTCTTAGTTCATAAT(2)	mis:4

5' -GCACGGUUCUUAGUUCAUAAU 3'
    o| |oo |||| ||o|||||| 
3' CUGCGUU-AGAAACAGGUAUUA 5'

>ACAAAGATTGCGTCAGGTATG(11)	CGTACTTACACGCGATCTGTGG(1)	mis:4

5' CGUACUUACACGCGAUCUGUGG 3'
   |o|||o|  ||||o|||| ||  
3' GUAUGGAC-UGCGUUAGAAACA 5'

>CAAAGATTGCGTCAGTTATGT(1)	ATGAGGTAGGCGCAATCTTTAG(1)	mis:4

5' AUGAGGUAGGCGCAAUCUUUAG 3'
   |oo ooo |o||||||||||   
3' UGUAUUGACUGCGUUAGAAAC- 5'

>CAAAGATTGCGTCAGTTATGT(1)	TACATAAATGGCGCGGCTCAG(1)	mis:4

5' UACAUAAAUGGCGCGG-CUCAG 3'
    |||||| ||o|||oo ||  | 
3'  UGUAUUGACUGCGUUAGAAAC 5'

>CAAAGATTGCGTCAGTTATGT(1)	ACATAAATGGCGCGGATTAGG(1)	mis:4

5' ACAUAAAUGGCGCGGAUUAGG 3'
   |||||| ||o|||oo o|  | 
3' UGUAUUGACUGCGUUAGAAAC 5'

>CAAAGATTGCGTCAGTTATGT(1)	TACATAAATGGCGCGGATTAGG(1)	mis:4

5' UACAUAAAUGGCGCGGAUUAGG 3'
    |||||| ||o|||oo o|  | 
3'  UGUAUUGACUGCGUUAGAAAC 5'

>CAAAGATTGCGTCAGTTATGT(1)	TGATAAGGTAGGCGCAATCTTC(1)	mis:4

5' UGAUAAGGUAGGCGCAAUCUUC- 3'
     |o| ooo |o|||||||||   
3'   UGUAUUGACUGCGUUAGAAAC 5'

>CAAAGATTGCGTCAGTTATGT(1)	TGATGAGGTAGGCGCAATCTTC(39)	mis:4

5' UGAUGAGGUAGGCGCAAUCUUC- 3'
     |oo ooo |o|||||||||   
3'   UGUAUUGACUGCGUUAGAAAC 5'

>CAAAGATTGCGTCAGTTATGT(1)	GATGAGGTAGGCGCAATCTTCA(1)	mis:4

5' GAUGAGGUAGGCGCAAUCUUCA 3'
    |oo ooo |o|||||||||   
3'  UGUAUUGACUGCGUUAGAAAC 5'

>CAAAGATTGCGTCAGTTATGT(1)	ATGAGGTAGGCGCAATCTTCA(11)	mis:4

5' AUGAGGUAGGCGCAAUCUUCA 3'
   |oo ooo |o|||||||||   
3' UGUAUUGACUGCGUUAGAAAC 5'

>CAAAGATTGCGTCAGTTATGT(1)	GATGAGGTAGGCGCAATCTTC(23)	mis:4

5' GAUGAGGUAGGCGCAAUCUUC- 3'
    |oo ooo |o|||||||||   
3'  UGUAUUGACUGCGUUAGAAAC 5'

>CAAAGATTGCGTCATGTATGT(1)	TACATAAATGGCGCGGCTCAG(1)	mis:4

5' UACAUAAAUGGCGCGG-CUCAG 3'
    ||||| |||o|||oo ||  | 
3'  UGUAUGUACUGCGUUAGAAAC 5'

>CAAAGATTGCGTCATGTATGT(1)	ACATAAATGGCGCGGATTAGG(1)	mis:4

5' ACAUAAAUGGCGCGGAUUAGG 3'
   ||||| |||o|||oo o|  | 
3' UGUAUGUACUGCGUUAGAAAC 5'

>CAAAGATTGCGTCATGTATGT(1)	TACATAAATGGCGCGGATTAGG(1)	mis:4

5' UACAUAAAUGGCGCGGAUUAGG 3'
    ||||| |||o|||oo o|  | 
3'  UGUAUGUACUGCGUUAGAAAC 5'

>AAAGATTGCGTCAGGTATGTT(5)	GATGAGGTAGGCGCAATCTTC(23)	mis:4

5' GAUGAGGUAGGCGCAAUCUUC 3'
   o|oo o o |o|||||||||  
3' UUGUAUGGACUGCGUUAGAAA 5'

>AAAGATTGCGTCAGGTATGTT(5)	TGATGAGGTAGGCGCAATCTT(20)	mis:4

5' UGAUGAGGUAGGCGCAAUCUU- 3'
    o|oo o o |o|||||||||  
3'  UUGUAUGGACUGCGUUAGAAA 5'

>AAAGATTGCGTCAGGTATGTT(5)	CTGATGAGGTAGGCGCAATCTT(18)	mis:4

5' CUGAUGAGGUAGGCGCAAUCUU- 3'
     o|oo o o |o|||||||||  
3'   UUGUAUGGACUGCGUUAGAAA 5'

>AAAGATTGCGTCAGGTATGTT(5)	TGATGAGGTAGGCGCAATCTTC(39)	mis:4

5' UGAUGAGGUAGGCGCAAUCUUC 3'
    o|oo o o |o|||||||||  
3'  UUGUAUGGACUGCGUUAGAAA 5'

>AAAGATTGCGTCAGGTATGTT(5)	TGATAAGGTAGGCGCAATCTTC(1)	mis:4

5' UGAUAAGGUAGGCGCAAUCUUC 3'
    o|o| o o |o|||||||||  
3'  UUGUAUGGACUGCGUUAGAAA 5'

>TAAAGATTGCGTCAGGTATGTT(1)	GATGAGGTAGGCGCAATCTTCA(1)	mis:4

5' GAUGAGGUAGGCGCAAUCUUCA 3'
   o|oo o o |o||||||||| | 
3' UUGUAUGGACUGCGUUAGAAAU 5'

>AAAGATTGCGTCAGGTATGTTG(6)	TGATGAGGTAGGCGCAATCTT(20)	mis:4

5' UGAUGAGGUAGGCGCAAUCUU- 3'
   oo|oo o o |o|||||||||  
3' GUUGUAUGGACUGCGUUAGAAA 5'

>AAAGATTGCGTCAGGTATGTTG(6)	CTGATGAGGTAGGCGCAATCTT(18)	mis:4

5' CUGAUGAGGUAGGCGCAAUCUU- 3'
    oo|oo o o |o|||||||||  
3'  GUUGUAUGGACUGCGUUAGAAA 5'

>AAAGATTGCGTCAGGTATGTTG(6)	TGATAAGGTAGGCGCAATCTTC(1)	mis:4

5' UGAUAAGGUAGGCGCAAUCUUC 3'
   oo|o| o o |o|||||||||  
3' GUUGUAUGGACUGCGUUAGAAA 5'

>AAAGATTGCGTCAGGTATGTTG(6)	TGATGAGGTAGGCGCAATCTTC(39)	mis:4

5' UGAUGAGGUAGGCGCAAUCUUC 3'
   oo|oo o o |o|||||||||  
3' GUUGUAUGGACUGCGUUAGAAA 5'

>AAGATTGCGTCAGGTATGTTG(40)	TGATGAGGTAGGCGCAATCTT(20)	mis:3

5' UGAUGAGGUAGGCGCAAUCUU 3'
   oo|oo o o |o||||||||| 
3' GUUGUAUGGACUGCGUUAGAA 5'

>AAGATTGCGTCAGGTATGTTG(40)	CTGATGAGGTAGGCGCAATCTT(18)	mis:3

5' CUGAUGAGGUAGGCGCAAUCUU 3'
    oo|oo o o |o||||||||| 
3'  GUUGUAUGGACUGCGUUAGAA 5'

>AAGATTGCGTCAGGTATGTTG(40)	TGATAAGGTAGGCGCAATCTTC(1)	mis:4

5' UGAUAAGGUAGGCGCAAUCUUC 3'
   oo|o| o o |o|||||||||  
3' GUUGUAUGGACUGCGUUAGAA- 5'

>AAGATTGCGTCAGGTATGTTG(40)	TGATGAGGTAGGCGCAATCTTC(39)	mis:4

5' UGAUGAGGUAGGCGCAAUCUUC 3'
   oo|oo o o |o|||||||||  
3' GUUGUAUGGACUGCGUUAGAA- 5'

>AAGATTGCGTCAGGTATGTTG(40)	CTGATGAGGTAGGCGCAATCT(25)	mis:4

5' CUGAUGAGGUAGGCGCAAUCU- 3'
    oo|oo o o |o||||||||  
3'  GUUGUAUGGACUGCGUUAGAA 5'

>AAGATTGCGTCAGGTATGTTG(40)	GTTGATGAGGTAGGCGCAATCT(1)	mis:4

5' GUUGAUGAGGUAGGCGCAAUCU- 3'
     oo|oo o o |o||||||||  
3'   GUUGUAUGGACUGCGUUAGAA 5'

>AAGATTGCGTCAGGTATGTTG(40)	GCTGATGAGGTAGGCGCAATCT(4)	mis:4

5' GCUGAUGAGGUAGGCGCAAUCU- 3'
     oo|oo o o |o||||||||  
3'   GUUGUAUGGACUGCGUUAGAA 5'

>AAGATTGCGTCAGGTATGTTA(1)	TGATGAGGTAGGCGCAATCTT(20)	mis:3

5' UGAUGAGGUAGGCGCAAUCUU 3'
   |o|oo o o |o||||||||| 
3' AUUGUAUGGACUGCGUUAGAA 5'

>AAGATTGCGTCAGGTATGTTA(1)	TGATGAGGTAGGCGCAATCTTC(39)	mis:4

5' UGAUGAGGUAGGCGCAAUCUUC 3'
   |o|oo o o |o|||||||||  
3' AUUGUAUGGACUGCGUUAGAA- 5'

>AAGATTGCGTCAGGTATGTTA(1)	CTGATGAGGTAGGCGCAATCTT(18)	mis:3

5' CUGAUGAGGUAGGCGCAAUCUU 3'
    |o|oo o o |o||||||||| 
3'  AUUGUAUGGACUGCGUUAGAA 5'

>AAGATTGCGTCAGGTATGTTA(1)	TGATAAGGTAGGCGCAATCTTC(1)	mis:4

5' UGAUAAGGUAGGCGCAAUCUUC 3'
   |o|o| o o |o|||||||||  
3' AUUGUAUGGACUGCGUUAGAA- 5'

>AAGATTGCGTCAGGTATGTTA(1)	CTGATGAGGTAGGCGCAATCT(25)	mis:4

5' CUGAUGAGGUAGGCGCAAUCU- 3'
    |o|oo o o |o||||||||  
3'  AUUGUAUGGACUGCGUUAGAA 5'

>AAGATTGCGTCAGGTATGTTA(1)	GTTGATGAGGTAGGCGCAATCT(1)	mis:4

5' GUUGAUGAGGUAGGCGCAAUCU- 3'
     |o|oo o o |o||||||||  
3'   AUUGUAUGGACUGCGUUAGAA 5'

>AAGATTGCGTCAGGTATGTTA(1)	GCTGATGAGGTAGGCGCAATCT(4)	mis:4

5' GCUGAUGAGGUAGGCGCAAUCU- 3'
     |o|oo o o |o||||||||  
3'   AUUGUAUGGACUGCGUUAGAA 5'

>AAGATTGCGTCAGGTATGTCG(1)	TGATGAGGTAGGCGCAATCTT(20)	mis:3

5' UGAUGAGGUAGGCGCAAUCUU 3'
   o||oo o o |o||||||||| 
3' GCUGUAUGGACUGCGUUAGAA 5'

>AAGATTGCGTCAGGTATGTCG(1)	TGATAAGGTAGGCGCAATCTTC(1)	mis:4

5' UGAUAAGGUAGGCGCAAUCUUC 3'
   o||o| o o |o|||||||||  
3' GCUGUAUGGACUGCGUUAGAA- 5'

>AAGATTGCGTCAGGTATGTCG(1)	CTGATGAGGTAGGCGCAATCTT(18)	mis:3

5' CUGAUGAGGUAGGCGCAAUCUU 3'
    o||oo o o |o||||||||| 
3'  GCUGUAUGGACUGCGUUAGAA 5'

>AAGATTGCGTCAGGTATGTCG(1)	TGATGAGGTAGGCGCAATCTTC(39)	mis:4

5' UGAUGAGGUAGGCGCAAUCUUC 3'
   o||oo o o |o|||||||||  
3' GCUGUAUGGACUGCGUUAGAA- 5'

>AAGATTGCGTCAGGTATGTCG(1)	CTGATGAGGTAGGCGCAATCT(25)	mis:4

5' CUGAUGAGGUAGGCGCAAUCU- 3'
    o||oo o o |o||||||||  
3'  GCUGUAUGGACUGCGUUAGAA 5'

>AAGATTGCGTCAGGTATGTCG(1)	GTTGATGAGGTAGGCGCAATCT(1)	mis:4

5' GUUGAUGAGGUAGGCGCAAUCU- 3'
     o||oo o o |o||||||||  
3'   GCUGUAUGGACUGCGUUAGAA 5'

>AAGATTGCGTCAGGTATGTCG(1)	GCTGATGAGGTAGGCGCAATCT(4)	mis:4

5' GCUGAUGAGGUAGGCGCAAUCU- 3'
     o||oo o o |o||||||||  
3'   GCUGUAUGGACUGCGUUAGAA 5'

>AAGATTGCGTCAGGTATGTTGA(8)	CTGATGAGGTAGGCGCAATCTT(18)	mis:4

5' CUGAUGAGGUAGGCGCAAUCUU 3'
    oo|oo o o |o||||||||| 
3' AGUUGUAUGGACUGCGUUAGAA 5'

>AAGATTGCGTCAGGTATGTTGA(8)	TGATGAGGTAGGCGCAATCTT(20)	mis:4

5' -UGAUGAGGUAGGCGCAAUCUU 3'
    oo|oo o o |o||||||||| 
3' AGUUGUAUGGACUGCGUUAGAA 5'

>AAGATTGCGTCAGGTATGTTGA(8)	GTTGATGAGGTAGGCGCAATCT(1)	mis:4

5' GUUGAUGAGGUAGGCGCAAUCU- 3'
    |oo|oo o o |o||||||||  
3'  AGUUGUAUGGACUGCGUUAGAA 5'

>AGATTGCGTCAGGTATGTTGA(5)	GTTGATGAGGTAGGCGCAATCT(1)	mis:3

5' GUUGAUGAGGUAGGCGCAAUCU 3'
    |oo|oo o o |o|||||||| 
3'  AGUUGUAUGGACUGCGUUAGA 5'

>AGATTGCGTCAGGTATGTTGA(5)	GCTGATGAGGTAGGCGCAATCT(4)	mis:4

5' GCUGAUGAGGUAGGCGCAAUCU 3'
     oo|oo o o |o|||||||| 
3'  AGUUGUAUGGACUGCGUUAGA 5'

>AGATTGCGTCAGGTATGTTGA(5)	CTGATGAGGTAGGCGCAATCT(25)	mis:4

5' CUGAUGAGGUAGGCGCAAUCU 3'
    oo|oo o o |o|||||||| 
3' AGUUGUAUGGACUGCGUUAGA 5'

>AAGATTGCGTCAGGTATGTTGT(1)	TGATGAGGTAGGCGCAATCTT(20)	mis:4

5' -UGAUGAGGUAGGCGCAAUCUU 3'
    oo|oo o o |o||||||||| 
3' UGUUGUAUGGACUGCGUUAGAA 5'

>AAGATTGCGTCAGGTATGTTGT(1)	CTGATGAGGTAGGCGCAATCTT(18)	mis:4

5' CUGAUGAGGUAGGCGCAAUCUU 3'
    oo|oo o o |o||||||||| 
3' UGUUGUAUGGACUGCGUUAGAA 5'

>AGATTGCGTCAGGTATGTTGAC(873)	GCTGATGAGGTAGGCGCAATCT(4)	mis:4

5' GCUGAUGAGGUAGGCGCAAUCU 3'
   | oo|oo o o |o|||||||| 
3' CAGUUGUAUGGACUGCGUUAGA 5'

>AGATTGCGTCAGGTATGTTGAC(873)	GTTGATGAGGTAGGCGCAATCT(1)	mis:3

5' GUUGAUGAGGUAGGCGCAAUCU 3'
   ||oo|oo o o |o|||||||| 
3' CAGUUGUAUGGACUGCGUUAGA 5'

>AGATTGCGTCAGGTATGTTGAA(2)	TTCGATAAACCTGTTGCCATT(3)	mis:4

5' UUCGAUAAACCUGUUGCCAUU- 3'
   |||o|o| ||||| o|| ||o  
3' AAGUUGUAUGGACUGCGUUAGA 5'

>AGATTGCGTCAGGTATGTTGAA(2)	GTTGATGAGGTAGGCGCAATCT(1)	mis:4

5' GUUGAUGAGGUAGGCGCAAUCU 3'
    |oo|oo o o |o|||||||| 
3' AAGUUGUAUGGACUGCGUUAGA 5'

>GATTGCGTCAGGTATGTTGAA(6)	TTCGATAAACCTGTTGCCATT(3)	mis:3

5' UUCGAUAAACCUGUUGCCAUU 3'
   |||o|o| ||||| o|| ||o 
3' AAGUUGUAUGGACUGCGUUAG 5'

>GATTGCGTCAGGTATGTTGAA(6)	GTTCGATAAACCTGTTGCCAT(1)	mis:4

5' GUUCGAUAAACCUGUUGCCAU- 3'
    |||o|o| ||||| o|| ||  
3'  AAGUUGUAUGGACUGCGUUAG 5'

>AGATTGCGTCAGGTATGTTGAT(3)	GTTGATGAGGTAGGCGCAATCT(1)	mis:3

5' GUUGAUGAGGUAGGCGCAAUCU 3'
   o|oo|oo o o |o|||||||| 
3' UAGUUGUAUGGACUGCGUUAGA 5'

>AGATTGCGTCAGGTATGTTGAT(3)	GCTGATGAGGTAGGCGCAATCT(4)	mis:4

5' GCUGAUGAGGUAGGCGCAAUCU 3'
   o oo|oo o o |o|||||||| 
3' UAGUUGUAUGGACUGCGUUAGA 5'

>AGATTGCGTCAGGTATGTTGCC(2)	GCTGATGAGGTAGGCGCAATCT(4)	mis:4

5' GCUGAUGAGGUAGGCGCAAUCU 3'
   | oo|oo o o |o|||||||| 
3' CCGUUGUAUGGACUGCGUUAGA 5'

>AGATTGCGTCAGGTATGTTGCC(2)	GTTGATGAGGTAGGCGCAATCT(1)	mis:4

5' GUUGAUGAGGUAGGCGCAAUCU 3'
   | oo|oo o o |o|||||||| 
3' CCGUUGUAUGGACUGCGUUAGA 5'

>GATTGCGTCAGGTATGTTGCC(4)	AGGTTATGTCCCTGATGCAAC(1)	mis:4

5' AGGUUAUGUCCCUGAUGCAAC- 3'
    ||o |oo| |||||o||||   
3'  CCGUUGUAUGGACUGCGUUAG 5'

>AGATTGCGTCAGGTATGTTTAC(2)	GTTGATGAGGTAGGCGCAATCT(1)	mis:4

5' GUUGAUGAGGUAGGCGCAAUCU 3'
   || o|oo o o |o|||||||| 
3' CAUUUGUAUGGACUGCGUUAGA 5'

>GATTGCGTCAGGTATGTCGAC(2)	TTCGATAAACCTGTTGCCATT(3)	mis:4

5' UUCGAUAAACCUGUUGCCAUU 3'
    ||||o| ||||| o|| ||o 
3' CAGCUGUAUGGACUGCGUUAG 5'

>AGATTGCGTCAGGTATGCTGAC(2)	GTTGATGAGGTAGGCGCAATCT(1)	mis:4

5' GUUGAUGAGGUAGGCGCAAUCU 3'
   ||oo oo o o |o|||||||| 
3' CAGUCGUAUGGACUGCGUUAGA 5'

>GATTGCGTCAGGTATGGTGAC(1)	GTGACTGTACCTGTGCCTGGTG(1)	mis:4

5' GUGACUGUACCUGUGCCUGGUG 3'
   || ||oo|||||| o| ooo|  
3' CAGUGGUAUGGAC-UGCGUUAG 5'

>GATTGCGTCAGGTATATTGAC(1)	TTCGATAAACCTGTTGCCATT(3)	mis:4

5' UUCGAUAAACCUGUUGCCAUU 3'
    ||o||| ||||| o|| ||o 
3' CAGUUAUAUGGACUGCGUUAG 5'

>AGATTGCGTCAGGTATTTTGAC(2)	GTTGATGAGGTAGGCGCAATCT(1)	mis:4

5' GUUGAUGAGGUAGGCGCAAUCU 3'
   ||oo| o o o |o|||||||| 
3' CAGUUUUAUGGACUGCGUUAGA 5'

>AGATTGCGTCAGGCATGTTGAC(1)	GCTGATGAGGTAGGCGCAATCT(4)	mis:4

5' GCUGAUGAGGUAGGCGCAAUCU 3'
   | oo|oo | o |o|||||||| 
3' CAGUUGUACGGACUGCGUUAGA 5'

>AGATTGCGTCAGGCATGTTGAC(1)	GTTGATGAGGTAGGCGCAATCT(1)	mis:3

5' GUUGAUGAGGUAGGCGCAAUCU 3'
   ||oo|oo | o |o|||||||| 
3' CAGUUGUACGGACUGCGUUAGA 5'

>AGATTGCGTCAGGGATGTTGAC(3)	GTTATGTCCCTGATGGAACCA(8)	mis:4

5' GUU-AUGUCCCUGAUGGAACCA 3'
   ||o |oo|||||||o| || |  
3' CAGUUGUAGGGACUGCGUUAGA 5'

>GATTGCGTCAGGGATGTTGAC(4)	AGGTTATGTCCCTGATGCAAC(1)	mis:4

5' AGGUUAUGUCCCUGAUGCAAC- 3'
    | o |oo|||||||o||||   
3'  CAGUUGUAGGGACUGCGUUAG 5'

>GATTGCGTCAGGGATGTTGAC(4)	GTTATGTCCCTGATGGAACCA(8)	mis:4

5' GUU-AUGUCCCUGAUGGAACCA 3'
   ||o |oo|||||||o| || |  
3' CAGUUGUAGGGACUGCGUUAG- 5'

>GATTGCGTCAGGGATGTTGAC(4)	GGTTATGTCCCTGATGGAACC(40)	mis:4

5' GGUUAUGUCCCUGAUGGAACC 3'
   | o |oo|||||||o| || | 
3' CAGUUGUAGGGACUGCGUUAG 5'

>AGATTGCGTCGGGTATGTTGAC(1)	GCTGATGAGGTAGGCGCAATCT(4)	mis:4

5' GCUGAUGAGGUAGGCGCAAUCU 3'
   | oo|oo o o |o|||||||| 
3' CAGUUGUAUGGGCUGCGUUAGA 5'

>AGATTGCGTCGGGTATGTTGAC(1)	GTTGATGAGGTAGGCGCAATCT(1)	mis:3

5' GUUGAUGAGGUAGGCGCAAUCU 3'
   ||oo|oo o o |o|||||||| 
3' CAGUUGUAUGGGCUGCGUUAGA 5'

>AGATTGCGTTAGGTATGTTGAC(2)	GTTGATGAGGTAGGCGCAATCT(1)	mis:3

5' GUUGAUGAGGUAGGCGCAAUCU 3'
   ||oo|oo o o oo|||||||| 
3' CAGUUGUAUGGAUUGCGUUAGA 5'

>AGATTGCGTTAGGTATGTTGAC(2)	GCTGATGAGGTAGGCGCAATCT(4)	mis:4

5' GCUGAUGAGGUAGGCGCAAUCU 3'
   | oo|oo o o oo|||||||| 
3' CAGUUGUAUGGAUUGCGUUAGA 5'

>GATTGCGACAGGTATGTTGAC(1)	GTTCGATAAACCTGTTGCCAT(1)	mis:4

5' GUUCGAUAAACCUGUUGCCAU- 3'
     ||o|o| ||||||o|| ||  
3'  CAGUUGUAUGGACAGCGUUAG 5'

>GATTGCGACAGGTATGTTGAC(1)	TTCGATAAACCTGTTGCCATT(3)	mis:3

5' UUCGAUAAACCUGUUGCCAUU 3'
    ||o|o| ||||||o|| ||o 
3' CAGUUGUAUGGACAGCGUUAG 5'

>GATTCCGTCAGGTATGTTGAC(2)	GTTATGTCCCTGATGGAACCA(8)	mis:4

5' GUU-AUGUCCCUGAUGGAACCA 3'
   ||o |oo| |||||o|||| |  
3' CAGUUGUAUGGACUGCCUUAG- 5'

>GATTCCGTCAGGTATGTTGAC(2)	GGTTATGTCCCTGATGGAACC(40)	mis:4

5' GGUUAUGUCCCUGAUGGAACC 3'
   | o |oo| |||||o|||| | 
3' CAGUUGUAUGGACUGCCUUAG 5'

>AGAGTGCGTCAGGTATGTTGAC(1)	GCTGATGAGGTAGGCGCACTCT(1)	mis:4

5' GCUGAUGAGGUAGGCGCACUCU 3'
   | oo|oo o o |o|||||||| 
3' CAGUUGUAUGGACUGCGUGAGA 5'

>AGGTTGCGTCAGGTATGTTGAC(1)	GTTATGTCCCTGATGGAACCA(8)	mis:4

5' GUU-AUGUCCCUGAUGGAACCA 3'
   ||o |oo| |||||o| ||||  
3' CAGUUGUAUGGACUGCGUUGGA 5'

>AATTGCGTCAGGTATGTTGAC(2)	TTCGATAAACCTGTTGCCATT(3)	mis:4

5' UUCGAUAAACCUGUUGCCAUU 3'
    ||o|o| ||||| o|| ||| 
3' CAGUUGUAUGGACUGCGUUAA 5'

>TTGCGTCAGGTATGTTGACAG(35)	ACTGTACCCGTGCCTGGTGCAC(2)	mis:4

5' ACUGUACCCGUGCCUGGUGCAC 3'
    ||||   |o|o||||oo|||  
3'  GACAGUUGUAUGGACUGCGUU 5'

>TTGCGTCAGGCATGTTGACAG(1)	CTGTACCCGTGCCTGGTGCAC(25)	mis:4

5' CUGUACCCGUGCCUGGUGCAC 3'
   ||||   |o||||||oo|||  
3' GACAGUUGUACGGACUGCGUU 5'

>TTGCGTCAGGCATGTTGACAG(1)	ACTGTACCCGTGCCTGGTGCA(3)	mis:4

5' ACUGUACCCGUGCCUGGUGCA- 3'
    ||||   |o||||||oo|||  
3'  GACAGUUGUACGGACUGCGUU 5'

>TTGCGTCAGGCATGTTGACAG(1)	CTGTACTCGTGCCTGGTGCAC(1)	mis:4

5' CUGUACUCGUGCCUGGUGCAC 3'
   ||||   |o||||||oo|||  
3' GACAGUUGUACGGACUGCGUU 5'

>TTGCGTCAGGCATGTTGACAG(1)	ACTGTACCCGTGCCTGGTGCAC(2)	mis:4

5' ACUGUACCCGUGCCUGGUGCAC 3'
    ||||   |o||||||oo|||  
3'  GACAGUUGUACGGACUGCGUU 5'

>TTGCGTCAGGCATGTTGACAG(1)	ACTGTACCCGTGCCTGGTGTA(1)	mis:4

5' ACUGUACCCGUGCCUGGUGUA- 3'
    ||||   |o||||||oo|o|  
3'  GACAGUUGUACGGACUGCGUU 5'

>CGTCAGGTATGTTTACAGGGA(1)	TCCCTGGAAGCACTACCGGAC(1)	mis:4

5' UCCCUGGAAGCACUACCGGAC- 3'
   |||||| ||o|| |||| |||  
3' AGGGACAUUUGU-AUGGACUGC 5'

>CGTCAGGTATGTTTACAGGGA(1)	CTCCCTTCAAACTTCCTGACG(1)	mis:4

5' CUCCCUUCAAACUU-CCUGACG 3'
    |||||  |||| | ||||||| 
3'  AGGGACAUUUGUAUGGACUGC 5'

>AGGTATGTTGACAGGGATGTC(28)	TTGTACCCTGGCAACAAACTT(1)	mis:4

5' UUGUA-CCCUGGCAACAAACUU 3'
     oo| ||||| ||||| ||o| 
3'  CUGUAGGGACAGUUGUAUGGA 5'

>AGGTATGTTGACAGGGATGTCA(1)	TTGTACCCTGGCAACAAACTT(1)	mis:4

5' UUGUA-CCCUGGCAACAAACUU 3'
   | oo| ||||| ||||| ||o| 
3' ACUGUAGGGACAGUUGUAUGGA 5'

>TATGTTGACAGGGATGTCATA(5)	TATGACATGCCCGTCAAACAT(1)	mis:4

5' UAUGACAUGCCCGUCAAACAU- 3'
   |||||||| || ||| |||||  
3' AUACUGUAGGGACAG-UUGUAU 5'

>TATGTTGACAGGGATGTCATA(5)	TATGACATGCCCGTCAAACATC(2)	mis:4

5' UAUGACAUGCCCGUCAAACAUC 3'
   |||||||| || ||| |||||  
3' AUACUGUAGGGACAG-UUGUAU 5'

>TGTTGACAGGGATGTCATATT(1)	TCTGTATGACATGCCCGTCACA(1)	mis:4

5' UCUGUAUGACAUGCCCGUC-ACA 3'
      o|||||||| || ||| ||| 
3'   UUAUACUGUAGGGACAGUUGU 5'

>TGTTGACAGGGATGTCATATTG(4)	TCTGTATGACATGCCCGTCACA(1)	mis:4

5' UCUGUAUGACAUGCCCGUC-ACA 3'
    | o|||||||| || ||| ||| 
3'  GUUAUACUGUAGGGACAGUUGU 5'

>GTTGACAGGGATGTCATATTG(2)	CTCTGTATGACATGCCCGTCAA(1)	mis:4

5' CUCUGUAUGACAUGCCCGUCAA- 3'
     | o|||||||| || |||||  
3'   GUUAUACUGUAGGGACAGUUG 5'

>GTTGACAGGGATGTCATATTG(2)	TTTGTATGACATGCCCGTCAA(1)	mis:4

5' UUUGUAUGACAUGCCCGUCAA- 3'
    o o|||||||| || |||||  
3'  GUUAUACUGUAGGGACAGUUG 5'

>GTTGACAGGGATGTCATATTG(2)	TCTGTATGACATGCCCGTCAA(4)	mis:4

5' UCUGUAUGACAUGCCCGUCAA- 3'
    | o|||||||| || |||||  
3'  GUUAUACUGUAGGGACAGUUG 5'

>GTTGACAGGGATGTCATATTG(2)	CTGTATGACATGCCCGTCAAA(6)	mis:4

5' CUGUAUGACAUGCCCGUCAAA 3'
   | o|||||||| || |||||  
3' GUUAUACUGUAGGGACAGUUG 5'

>TTGACAGGGATGTCATATTGC(2)	CTCTGTATGACATGCCCGTCAA(1)	mis:4

5' CUCUGUAUGACAUGCCCGUCAA 3'
     | o|||||||| || ||||| 
3'  CGUUAUACUGUAGGGACAGUU 5'

>TTGACAGGGATGTCATATTGC(2)	TCTGTATGACATGCCCGTCAA(4)	mis:4

5' UCUGUAUGACAUGCCCGUCAA 3'
    | o|||||||| || ||||| 
3' CGUUAUACUGUAGGGACAGUU 5'

>TTGACAGGGATGTCATATTGC(2)	TTTGTATGACATGCCCGTCAA(1)	mis:4

5' UUUGUAUGACAUGCCCGUCAA 3'
    o o|||||||| || ||||| 
3' CGUUAUACUGUAGGGACAGUU 5'

>CAGGGATGTCATATTGCCACT(1)	CGGTGGTAATAGGACGGTACCG(2)	mis:4

5' CGGUGGUAAUAGGACGGUACCG 3'
    o||||o|||| |||o o | | 
3'  UCACCGUUAUACUGUAGGGAC 5'

>CAGGGATGTCATATTGCCACT(1)	CGGTGTTAATATGACGGTACCG(6)	mis:4

5' CGGUGUUAAUAUGACGGUACCG 3'
    o||| o||||||||o o | | 
3'  UCACCGUUAUACUGUAGGGAC 5'

>CAGGGATGTCATATTGCCACT(1)	CGGTGTTAATAGGACGGTCCCG(1)	mis:4

5' CGGUGUUAAUAGGACGGUCCCG 3'
    o||| o|||| |||o o|| | 
3'  UCACCGUUAUACUGUAGGGAC 5'

>CAGGGATGTCATATTGCCACT(1)	GGTGTTAATAGGACGGTACCTG(1)	mis:4

5' GGUGUUAAUAGGACGGUACCUG 3'
   o||| o|||| ||| o| |||| 
3' UCACCGUUAUACUG-UAGGGAC 5'

>CAGGGATGTCATATTGCAAAT(1)	GAGCTTGCAACATGGATCTATG(3)	mis:4

5' GAGCUUGCAACAUGG-AUCUAUG 3'
     o |||||| |||o |||o || 
3'   UAAACGUUAUACUGUAGGGAC 5'

>CAGGGATGTCATATTGCAAAT(1)	AGCTTGCAACATGGATCTATG(1)	mis:4

5' AGCUUGCAACAUGG-AUCUAUG 3'
    o |||||| |||o |||o || 
3'  UAAACGUUAUACUGUAGGGAC 5'

>CAGGGATGTCATATTGTCAAT(1)	ATTACAATGTGACTGTACCCG(26)	mis:4

5' AUU-ACAAUGUGACUGUACCCG 3'
   ||| |||||o|||| o| || | 
3' UAACUGUUAUACUG-UAGGGAC 5'

>CAGGGATGTCATGTTGCCAAT(1)	GAGCTTGCAACATGGATCTATG(3)	mis:4

5' GAGCUUGCAACAUGG-AUCUAUG 3'
     o | ||||||||o |||o || 
3'   UAACCGUUGUACUGUAGGGAC 5'

>CAGGGATGTCATGTTGCCAAT(1)	AGCTTGCAACATGGATCTATG(1)	mis:4

5' AGCUUGCAACAUGG-AUCUAUG 3'
    o | ||||||||o |||o || 
3'  UAACCGUUGUACUGUAGGGAC 5'

>CAGTGATGTCATATTGCCAAT(1)	CGGTGGTAATAGGACGGTACCG(2)	mis:4

5' CGGUGGUAAUAGGACGGUACCG 3'
    o |||o|||| |||o o|| | 
3'  UAACCGUUAUACUGUAGUGAC 5'

>CAGTGATGTCATATTGCCAAT(1)	CGGTGTTAATATGACGGTACCG(6)	mis:4

5' CGGUGUUAAUAUGACGGUACCG 3'
    o || o||||||||o o|| | 
3'  UAACCGUUAUACUGUAGUGAC 5'

>CAGTGATGTCATATTGCCAAT(1)	CGGTGTTAATAGGACGGTACTG(5)	mis:4

5' CGGUGUUAAUAGGACGGUACUG 3'
    o || o|||| |||o o|||| 
3'  UAACCGUUAUACUGUAGUGAC 5'

>CAGTGATGTCATATTGCCAAT(1)	GGTGTTAATAGGACGGTACTG(1)	mis:4

5' GGUGUUAAUAGGACGGUACUG 3'
   o || o|||| |||o o|||| 
3' UAACCGUUAUACUGUAGUGAC 5'

>CAGTGATGTCATATTGCCAAT(1)	CGGTGTTAATAGGACGTTACCG(5)	mis:4

5' CGGUGUUAAUAGGACGUUACCG 3'
    o || o|||| |||o|o|| | 
3'  UAACCGUUAUACUGUAGUGAC 5'

>CAGTGATGTCATATTGCCAAT(1)	CGTTGTTAATAGGACGGTACCG(5)	mis:4

5' CGUUGUUAAUAGGACGGUACCG 3'
    o||| o|||| |||o o|| | 
3'  UAACCGUUAUACUGUAGUGAC 5'

>AGGGATGTCATATTGCCAATG(6)	CGTTGCAATATGAGCATAGCT(11)	mis:4

5' CGUU-GCAAUAUGAGCAUAGCU 3'
   |o|| ||||||||| |||  || 
3' GUAACCGUUAUACU-GUAGGGA 5'

>GATGTCATATTGCCAATGGCT(3)	CGATCGGTGTTAATATGACGGT(10)	mis:4

5' CGAUCGGUGUUAAUAUGACGGU 3'
    o o|o || o||||||||o o 
3'  UCGGUAACCGUUAUACUGUAG 5'

>CATATTGCCAATGGCTATTGG(7)	CCAATGGCTATTGGATGCTGC(2)	mis:4

5' CCAAUGGCUAUUGGAUGCUGC- 3'
   |||||o||o||||| oo |o   
3' GGUUAUCGGUAACC-GUUAUAC 5'

>CATATTGCCAATGGCTATTGG(7)	CCAATGGCTATTGGATGCTGCT(1)	mis:4

5' CCAAUGGCUAUUGGAUGCUGCU 3'
   |||||o||o||||| oo |o   
3' GGUUAUCGGUAACC-GUUAUAC 5'

>CATATTGCCAATGGCTATTGG(7)	CCAATGGTTATTGGATGCTGCT(1)	mis:4

5' CCAAUGGUUAUUGGAUGCUGCU 3'
   |||||o|oo||||| oo |o   
3' GGUUAUCGGUAACC-GUUAUAC 5'

>CATATTGCCAATGGCTATTTG(1)	CAAATACACATTGGCAATGAC(1)	mis:4

5' CAAAUACACAUUGGCAAUGAC 3'
   ||||||  ||||||||||o   
3' GUUUAUCGGUAACCGUUAUAC 5'

>ATATTGCCAATGGCTATTGGA(14)	CCAATGGCTATTGGATGCTGC(2)	mis:4

5' -CCAAUGGCUAUUGGAUGCUGC 3'
    |||||o||o||||| oo |o  
3' AGGUUAUCGGUAACC-GUUAUA 5'

>ATATTGCCAATGGCTATTTGA(2)	GATCAAATACACAATGGCAATG(2)	mis:4

5' GAUCAAAUACACAAUGGCAAUG- 3'
     |||||||  || |||||||o  
3'   AGUUUAUCGGUAACCGUUAUA 5'

>TATTGCCAATGGCTATTGGAT(2)	GATCAAATACACAATGGCAATG(2)	mis:4

5' GAUCAAAUACACAAUGGCAAUG 3'
    ||| ||||  || |||||||o 
3'  UAGGUUAUCGGUAACCGUUAU 5'

>CCAATGGCTATTGGATGCTGC(2)	CATATTGCCAATGGCTATTGGA(16)	mis:4

5' CAUAUUG-CCAAUGGCUAUUGGA 3'
     o| oo |||||o||o|||||  
3'  CGUCGUAGGUUAUCGGUAACC- 5'

>CCAATGGCTATTGGATGCTGC(2)	CATATTGCCAATGGCTATTTG(1)	mis:4

5' CAUAUUG-CCAAUGGCUAUUUG 3'
     o| oo |||||o||o||| | 
3'  CGUCGUAGGUUAUCGGUAACC 5'

>ATTGGATGCTGTTTTGTGTAC(1)	GTGCCAGTGGACAGCGTCCAGA(1)	mis:4

5' GUGCCAGUGGACAGCGUCCAGA 3'
   ||o ||  oo|||||o||||o  
3' CAU-GUGUUUUGUCGUAGGUUA 5'

>TTGGATGCTGCTTTGTGTACC(40)	GGTTAACGATGCCGCATCTAG(5)	mis:4

5' GGUUAACGAUGCCGCAUCUAG 3'
   |||  ||o| || |||||o|o 
3' CCAUGUGUUUCGUCGUAGGUU 5'

>TTGGATGCTGCTTTGTGTACC(40)	CGGTTAACGATGCCGCATCTAG(1)	mis:4

5' CGGUUAACGAUGCCGCAUCUAG 3'
    |||  ||o| || |||||o|o 
3'  CCAUGUGUUUCGUCGUAGGUU 5'

>TTGGATGCTGCTTTGTGTACT(1)	CGGTTAACGATGCCGCATCTAG(1)	mis:4

5' CGGUUAACGAUGCCGCAUCUAG 3'
    o||  ||o| || |||||o|o 
3'  UCAUGUGUUUCGUCGUAGGUU 5'

>TTGGATGCTGCTTTGTGTACT(1)	GGTTAACGATGCCGCATCTAG(5)	mis:4

5' GGUUAACGAUGCCGCAUCUAG 3'
   o||  ||o| || |||||o|o 
3' UCAUGUGUUUCGUCGUAGGUU 5'

>TTGGATGCTGCTTTGTGTATC(1)	CGGTTAACGATGCCGCATCTAG(1)	mis:4

5' CGGUUAACGAUGCCGCAUCUAG 3'
    |o|  ||o| || |||||o|o 
3'  CUAUGUGUUUCGUCGUAGGUU 5'

>TTGGATGCTGCTTTGTGTATC(1)	GGTTAACGATGCCGCATCTAG(5)	mis:4

5' GGUUAACGAUGCCGCAUCUAG 3'
   |o|  ||o| || |||||o|o 
3' CUAUGUGUUUCGUCGUAGGUU 5'

>TTGGATGCTGCTTTGCGTACC(1)	CGGTACGCGCAGTCTCAGTCGG(6)	mis:4

5' CGGUACGCGCAGUCUCAGUCGG 3'
    |||||||o ||o  || o|oo 
3'  CCAUGCGUUUCGUCGUAGGUU 5'

>TTGGATGCTGCTTTGCGTACC(1)	CGGTACGCGCAGTCTTAGTCGG(1)	mis:4

5' CGGUACGCGCAGUCUUAGUCGG 3'
    |||||||o ||o  o| o|oo 
3'  CCAUGCGUUUCGUCGUAGGUU 5'

>TTGGATGCTGTTTTGTGTACC(2)	GGTGCCAGTGGACAGCATCAAG(1)	mis:4

5' GGUGCCAGUGGACAGCAUCAAG 3'
   |||o ||  oo|||||||| |o 
3' CCAU-GUGUUUUGUCGUAGGUU 5'

>TGGATGCTGCTTTGTGTACCAG(2)	CTGGTGCACAGATGCGGTTTGT(245)	mis:4

5' CUGGUGCACAGAUGCGGUUUGU- 3'
   |||||o||||o| ||o|o | o  
3' GACCAUGUGUUU-CGUCGUAGGU 5'

>TGGATGCTGCTTTGTGTACCAG(2)	CTGGTGCACAGATGCGGTTTTT(1)	mis:3

5' CUGGUGCACAGAUGCGGUUUUU- 3'
   |||||o||||o| ||o|o |oo  
3' GACCAUGUGUUU-CGUCGUAGGU 5'

>TGGATGCTGCTTTGTGTACCAG(2)	CTGGTGCACAGATGCGGTTTCT(1)	mis:3

5' CUGGUGCACAGAUGCGGUUUCU- 3'
   |||||o||||o| ||o|o ||o  
3' GACCAUGUGUUU-CGUCGUAGGU 5'

>TGGATGCTGCTTTGTGTACCAG(2)	CTGGTGCACAGATGCGGTTTGC(1)	mis:4

5' CUGGUGCACAGAUGCGGUUUGC- 3'
   |||||o||||o| ||o|o | |  
3' GACCAUGUGUUU-CGUCGUAGGU 5'

>TGGATGCTGCTTTGTGTACCAG(2)	CTGGTGCACAGATGCCGTTTG(1)	mis:2

5' CUGGUGCACAGA-UGCCGUUUG 3'
   |||||o||||o| oo |o|ooo 
3' GACCAUGUGUUUCGUCGUAGGU 5'

>GGATGCTGCTTTGTGTACCAG(1)	TCTGGTGCACAGATGCGGTTTG(4)	mis:4

5' UCUGGUGCACAGAUGCGGUUUG- 3'
    |||||o||||o| ||o|o |   
3'  GACCAUGUGUUU-CGUCGUAGG 5'

>GGATGCTGCTTTGTGTACCAG(1)	CTGGTGCACAGATGCGGTTTCT(1)	mis:2

5' CUGGUGCACAGAUGCGGUUUCU 3'
   |||||o||||o| ||o|o ||o 
3' GACCAUGUGUUU-CGUCGUAGG 5'

>GGATGCTGCTTTGTGTACCAG(1)	CTGGTGCACAGATGCGGTTTGT(245)	mis:3

5' CUGGUGCACAGAUGCGGUUUGU 3'
   |||||o||||o| ||o|o | o 
3' GACCAUGUGUUU-CGUCGUAGG 5'

>GGATGCTGCTTTGTGTACCAG(1)	CTGGTGCACAGATGCGGTTTGC(1)	mis:3

5' CUGGUGCACAGAUGCGGUUUGC 3'
   |||||o||||o| ||o|o | | 
3' GACCAUGUGUUU-CGUCGUAGG 5'

>GGATGCTGCTTTGTGTACCAG(1)	CTGGTGCACAGATGCGGTTTGG(1)	mis:4

5' CUGGUGCACAGAUGCGGUUUGG 3'
   |||||o||||o| ||o|o |   
3' GACCAUGUGUUU-CGUCGUAGG 5'

>GGATGCTGCTTTGTGTACCAG(1)	CTGGTTCACAGATGCGGTTTGT(1)	mis:4

5' CUGGUUCACAGAUGCGGUUUGU 3'
   ||||| ||||o| ||o|o | o 
3' GACCAUGUGUUU-CGUCGUAGG 5'

>GGATGCTGCTTTGTGTACCAG(1)	CCTGGTGCACAGATGCAGTTTG(1)	mis:4

5' CCUGGUGCACAGAUGCAGUUUG- 3'
    |||||o||||o| ||||o |   
3'  GACCAUGUGUUU-CGUCGUAGG 5'

>GGATGCTGCTTTGTGTACCAG(1)	CCTGGTGCACAGATGCGGTTTG(50)	mis:4

5' CCUGGUGCACAGAUGCGGUUUG- 3'
    |||||o||||o| ||o|o |   
3'  GACCAUGUGUUU-CGUCGUAGG 5'

>GGATGCTGCTTTGTGTACCAG(1)	CCTGGTGCACAGATGCGGTTTA(1)	mis:4

5' CCUGGUGCACAGAUGCGGUUUA- 3'
    |||||o||||o| ||o|o |   
3'  GACCAUGUGUUU-CGUCGUAGG 5'

>GGATGCTGCTTTGTGTACCAG(1)	CTGGTGCACAGATGCGGTTTTT(1)	mis:2

5' CUGGUGCACAGAUGCGGUUUUU 3'
   |||||o||||o| ||o|o |oo 
3' GACCAUGUGUUU-CGUCGUAGG 5'

>GGATGCTGCTTTGTGTACCAG(1)	CTGGTGCACAGATGCGGTTTG(186)	mis:4

5' CUGGUGCACAGAUGCGGUUUG- 3'
   |||||o||||o| ||o|o |   
3' GACCAUGUGUUU-CGUCGUAGG 5'

>GGATGCTGCTTTGTGTACCAG(1)	CTGGTGCACAGATGCGGTTTT(3)	mis:3

5' CUGGUGCACAGAUGCGGUUUU- 3'
   |||||o||||o| ||o|o |o  
3' GACCAUGUGUUU-CGUCGUAGG 5'

>GGATGCTGCTTTGTGTACCAG(1)	CTGGTGCACAGATGCGGTTTA(1)	mis:4

5' CUGGUGCACAGAUGCGGUUUA- 3'
   |||||o||||o| ||o|o |   
3' GACCAUGUGUUU-CGUCGUAGG 5'

>GGATGCTGCTTTGTGTACCAG(1)	ATTGGTGCAAAGGGCTACAACC(1)	mis:4

5' AUUGGUGCAAAGGGCUACAACC 3'
    o||||o|| |oo||  || || 
3'  GACCAUGUGUUUCGUCGUAGG 5'

>GGATGCTGCTTTGTGTACCAG(1)	AATGGTGCATAGGGCTACAACC(1)	mis:4

5' AAUGGUGCAUAGGGCUACAACC 3'
     ||||o||o|oo||  || || 
3'  GACCAUGUGUUUCGUCGUAGG 5'

>GGATGCTGCTTTGTGTACCAGG(1)	CCTGGTGCACAGATGCAGTTTG(1)	mis:4

5' CCUGGUGCACAGAUGCAGUUUG- 3'
   ||||||o||||o| ||||o |   
3' GGACCAUGUGUUU-CGUCGUAGG 5'

>GGATGCTGCTTTGTGTACCAGG(1)	CCTGGTGCACAGATGCGGTTTA(1)	mis:4

5' CCUGGUGCACAGAUGCGGUUUA- 3'
   ||||||o||||o| ||o|o |   
3' GGACCAUGUGUUU-CGUCGUAGG 5'

>GGATGCTGCTTTGTGTACCAGG(1)	CCTGGTGCACAGATGCGGTTTG(50)	mis:4

5' CCUGGUGCACAGAUGCGGUUUG- 3'
   ||||||o||||o| ||o|o |   
3' GGACCAUGUGUUU-CGUCGUAGG 5'

>GGATGCTGCTTTGTGTACCAGG(1)	CTGGTGCACAGATGCGGTTTGT(245)	mis:4

5' -CUGGUGCACAGAUGCGGUUUGU 3'
    |||||o||||o| ||o|o | o 
3' GGACCAUGUGUUU-CGUCGUAGG 5'

>GGATGCTGCTTTGTGTACCAGG(1)	CTGGTGCACAGATGCGGTTTGC(1)	mis:4

5' -CUGGUGCACAGAUGCGGUUUGC 3'
    |||||o||||o| ||o|o | | 
3' GGACCAUGUGUUU-CGUCGUAGG 5'

>GGATGCTGCTTTGTGTACCAGG(1)	CTGGTGCACAGATGCGGTTTCT(1)	mis:3

5' -CUGGUGCACAGAUGCGGUUUCU 3'
    |||||o||||o| ||o|o ||o 
3' GGACCAUGUGUUU-CGUCGUAGG 5'

>GGATGCTGCTTTGTGTACCAGG(1)	TCTGGTGCACAGATGCGGTTTG(4)	mis:4

5' UCUGGUGCACAGAUGCGGUUUG- 3'
   o|||||o||||o| ||o|o |   
3' GGACCAUGUGUUU-CGUCGUAGG 5'

>GGATGCTGCTTTGTGTACCAGG(1)	CTGGTGCACAGATGCGGTTTTT(1)	mis:3

5' -CUGGUGCACAGAUGCGGUUUUU 3'
    |||||o||||o| ||o|o |oo 
3' GGACCAUGUGUUU-CGUCGUAGG 5'

>GATGCTGCTTTGTGTACCAGG(6)	CCTGGTGCACAGATGCAGTTTG(1)	mis:3

5' CCUGGUGCACAGAUGCAGUUUG 3'
   ||||||o||||o| ||||o |  
3' GGACCAUGUGUUU-CGUCGUAG 5'

>GATGCTGCTTTGTGTACCAGG(6)	GCCTGGTGCACAGATGCGGTTT(1)	mis:3

5' GCCUGGUGCACAGAUGCGGUUU- 3'
    ||||||o||||o| ||o|o |  
3'  GGACCAUGUGUUU-CGUCGUAG 5'

>GATGCTGCTTTGTGTACCAGG(6)	CCTGGTGCACAGATGCGGTTTA(1)	mis:3

5' CCUGGUGCACAGAUGCGGUUUA 3'
   ||||||o||||o| ||o|o |  
3' GGACCAUGUGUUU-CGUCGUAG 5'

>GATGCTGCTTTGTGTACCAGG(6)	CCTGGTGCACAGATGCGGTTTG(50)	mis:3

5' CCUGGUGCACAGAUGCGGUUUG 3'
   ||||||o||||o| ||o|o |  
3' GGACCAUGUGUUU-CGUCGUAG 5'

>GATGCTGCTTTGTGTACCAGG(6)	CCTGGTTCACAGATGCGGTTT(3)	mis:4

5' CCUGGUUCACAGAUGCGGUUU- 3'
   |||||| ||||o| ||o|o |  
3' GGACCAUGUGUUU-CGUCGUAG 5'

>GATGCTGCTTTGTGTACCAGG(6)	CCTGGTGCACAGATGCGGTTT(197)	mis:3

5' CCUGGUGCACAGAUGCGGUUU- 3'
   ||||||o||||o| ||o|o |  
3' GGACCAUGUGUUU-CGUCGUAG 5'

>GATGCTGCTTTGTGTACCAGG(6)	CCTGGTGCACAGATGCGGTTA(3)	mis:4

5' CCUGGUGCACAGAUGCGGUUA- 3'
   ||||||o||||o| ||o|o    
3' GGACCAUGUGUUU-CGUCGUAG 5'

>GATGCTGCTTTGTGTACCAGG(6)	CCTGGTGCACAGATGCGGTTG(1)	mis:4

5' CCUGGUGCACAGAUGCGGUUG- 3'
   ||||||o||||o| ||o|o    
3' GGACCAUGUGUUU-CGUCGUAG 5'

>GATGCTGCTTTGTGTACCAGG(6)	TCTGGTGCACAGATGCGGTTTG(4)	mis:3

5' UCUGGUGCACAGAUGCGGUUUG 3'
   o|||||o||||o| ||o|o |  
3' GGACCAUGUGUUU-CGUCGUAG 5'

>GATGCTGCTTTGTGTACCAGG(6)	TCTGGTGCACAGATGCGGTTT(8)	mis:3

5' UCUGGUGCACAGAUGCGGUUU- 3'
   o|||||o||||o| ||o|o |  
3' GGACCAUGUGUUU-CGUCGUAG 5'

>GATGCTGCTTTGTGTACCAGG(6)	CTGGTGCACAGATGCGGTTTG(186)	mis:4

5' -CUGGUGCACAGAUGCGGUUUG 3'
    |||||o||||o| ||o|o |  
3' GGACCAUGUGUUU-CGUCGUAG 5'

>GATGCTGCTTTGTGTACCAGG(6)	CTGGTGCACAGATGCGGTTTA(1)	mis:4

5' -CUGGUGCACAGAUGCGGUUUA 3'
    |||||o||||o| ||o|o |  
3' GGACCAUGUGUUU-CGUCGUAG 5'

>GATGCTGCTTTGTGTACCAGG(6)	CTGGTGCACAGATGCGGTTTT(3)	mis:3

5' -CUGGUGCACAGAUGCGGUUUU 3'
    |||||o||||o| ||o|o |o 
3' GGACCAUGUGUUU-CGUCGUAG 5'

>GATGCTGCTTTGTGTACCAGG(6)	CCTCGTGCACAGATGCGGTTTG(1)	mis:4

5' CCUCGUGCACAGAUGCGGUUUG 3'
   ||| ||o||||o| ||o|o |  
3' GGACCAUGUGUUU-CGUCGUAG 5'

>GATGCTGCTTTGTGTACCAGG(6)	CCTTGTGCACAGATGCGGTTTG(1)	mis:4

5' CCUUGUGCACAGAUGCGGUUUG 3'
   ||| ||o||||o| ||o|o |  
3' GGACCAUGUGUUU-CGUCGUAG 5'

>GATGCTGCTTTGTGTACCAGG(6)	CCTGGTGTACAGATGCGGTTT(2)	mis:3

5' CCUGGUGUACAGAUGCGGUUU- 3'
   ||||||oo|||o| ||o|o |  
3' GGACCAUGUGUUU-CGUCGUAG 5'

>GATGCTGCTTTGTGTACCAGG(6)	CCTGGTGAACAGATGCGGTTT(1)	mis:4

5' CCUGGUGAACAGAUGCGGUUU- 3'
   ||||||o |||o| ||o|o |  
3' GGACCAUGUGUUU-CGUCGUAG 5'

>GATGCTGCTTTGTGTACCAGG(6)	CCTGTTGCACAGATGCGGTTT(1)	mis:4

5' CCUGUUGCACAGAUGCGGUUU- 3'
   |||| |o||||o| ||o|o |  
3' GGACCAUGUGUUU-CGUCGUAG 5'

>GATGCTGCTTTGTGTACCAGG(6)	CTTGGTGCACAGATGCGGTTTG(1)	mis:3

5' CUUGGUGCACAGAUGCGGUUUG 3'
   |o||||o||||o| ||o|o |  
3' GGACCAUGUGUUU-CGUCGUAG 5'

>ATGCTGCTTTGTGTACCAGGA(6)	CCTGGTGCACAGATGCGGTTG(1)	mis:4

5' -CCUGGUGCACAGAUGCGGUUG 3'
    ||||||o||||o| ||o|o   
3' AGGACCAUGUGUUU-CGUCGUA 5'

>ATGCTGCTTTGTGTACCAGGA(6)	CCTGGTGCACAGATGCGGTTT(197)	mis:3

5' -CCUGGUGCACAGAUGCGGUUU 3'
    ||||||o||||o| ||o|o | 
3' AGGACCAUGUGUUU-CGUCGUA 5'

>ATGCTGCTTTGTGTACCAGGA(6)	CCTGGTTCACAGATGCGGTTT(3)	mis:4

5' -CCUGGUUCACAGAUGCGGUUU 3'
    |||||| ||||o| ||o|o | 
3' AGGACCAUGUGUUU-CGUCGUA 5'

>ATGCTGCTTTGTGTACCAGGA(6)	CCTGGTGCACAGATGCGGTTA(3)	mis:4

5' -CCUGGUGCACAGAUGCGGUUA 3'
    ||||||o||||o| ||o|o   
3' AGGACCAUGUGUUU-CGUCGUA 5'

>ATGCTGCTTTGTGTACCAGGA(6)	GCCTGGTGCACAGATGCGGTT(4)	mis:4

5' GCCUGGUGCACAGAUGCGGUU- 3'
    ||||||o||||o| ||o|o   
3' AGGACCAUGUGUUU-CGUCGUA 5'

>ATGCTGCTTTGTGTACCAGGA(6)	TGCCTGGTGCACAGATGCGGTT(38)	mis:4

5' UGCCUGGUGCACAGAUGCGGUU- 3'
     ||||||o||||o| ||o|o   
3'  AGGACCAUGUGUUU-CGUCGUA 5'

>ATGCTGCTTTGTGTACCAGGA(6)	TGCCTGGTGCACAGATGCGGTC(1)	mis:4

5' UGCCUGGUGCACAGAUGCGGUC- 3'
     ||||||o||||o| ||o|o   
3'  AGGACCAUGUGUUU-CGUCGUA 5'

>ATGCTGCTTTGTGTACCAGGA(6)	GCCTGGTGCACAGATGCGGTTT(1)	mis:3

5' GCCUGGUGCACAGAUGCGGUUU 3'
    ||||||o||||o| ||o|o | 
3' AGGACCAUGUGUUU-CGUCGUA 5'

>ATGCTGCTTTGTGTACCAGGA(6)	TCTGGTGCACAGATGCGGTTT(8)	mis:3

5' -UCUGGUGCACAGAUGCGGUUU 3'
    o|||||o||||o| ||o|o | 
3' AGGACCAUGUGUUU-CGUCGUA 5'

>ATGCTGCTTTGTGTACCAGGA(6)	CCTGGTGTACAGATGCGGTTT(2)	mis:3

5' -CCUGGUGUACAGAUGCGGUUU 3'
    ||||||oo|||o| ||o|o | 
3' AGGACCAUGUGUUU-CGUCGUA 5'

>ATGCTGCTTTGTGTACCAGGA(6)	CCTGGTGAACAGATGCGGTTT(1)	mis:4

5' -CCUGGUGAACAGAUGCGGUUU 3'
    ||||||o |||o| ||o|o | 
3' AGGACCAUGUGUUU-CGUCGUA 5'

>ATGCTGCTTTGTGTACCAGGA(6)	CCTGTTGCACAGATGCGGTTT(1)	mis:4

5' -CCUGUUGCACAGAUGCGGUUU 3'
    |||| |o||||o| ||o|o | 
3' AGGACCAUGUGUUU-CGUCGUA 5'

>TGCTGCTTTGTGTACCAGGAT(5)	GCCTGGTGCACAGATGCGGTT(4)	mis:4

5' -GCCUGGUGCACAGAUGCGGUU 3'
     ||||||o||||o| ||o|o  
3' UAGGACCAUGUGUUU-CGUCGU 5'

>TGCTGCTTTGTGTACCAGGAT(5)	TGCCTGGTGCACAGATGCGGT(13)	mis:4

5' UGCCUGGUGCACAGAUGCGGU- 3'
     ||||||o||||o| ||o|o  
3' UAGGACCAUGUGUUU-CGUCGU 5'

>TGCTGCTTTGTGTACCAGGAT(5)	GTGCCTGGTGCACAGATGCGGT(3)	mis:4

5' GUGCCUGGUGCACAGAUGCGGU- 3'
      ||||||o||||o| ||o|o  
3'  UAGGACCAUGUGUUU-CGUCGU 5'

>TGCTGCTTTGTGTACCAGGAT(5)	TGCCTGGTGCACAGATGCGGTC(1)	mis:4

5' UGCCUGGUGCACAGAUGCGGUC 3'
     ||||||o||||o| ||o|o  
3' UAGGACCAUGUGUUU-CGUCGU 5'

>TGCTGCTTTGTGTACCAGGAT(5)	TGCCTGGTGCACAGATGCGGTT(38)	mis:4

5' UGCCUGGUGCACAGAUGCGGUU 3'
     ||||||o||||o| ||o|o  
3' UAGGACCAUGUGUUU-CGUCGU 5'

>ATGCTGCTTTGTGTACCAGGAC(1)	GCCTGGTGCACAGATGCGGTTT(1)	mis:4

5' -GCCUGGUGCACAGAUGCGGUUU 3'
     ||||||o||||o| ||o|o | 
3' CAGGACCAUGUGUUU-CGUCGUA 5'

>GCTGCTTTGTGTACCAGGATG(1)	GTGCCTGGTGCACAGATGCGGT(3)	mis:4

5' GUGCCUGGUGCACAGAUGCGGU 3'
      ||||||o||||o| ||o|o 
3' GUAGGACCAUGUGUUU-CGUCG 5'

>GCTGCTTTGTGTACCAGGATG(1)	TGCCTGGTGCACAGATGCGGT(13)	mis:4

5' -UGCCUGGUGCACAGAUGCGGU 3'
      ||||||o||||o| ||o|o 
3' GUAGGACCAUGUGUUU-CGUCG 5'

>GCTGCTTTGTGTACCAGGATG(1)	CCATCTCGGTACGCGCAGTCTC(1)	mis:4

5' CCAUCUCGGUACGCGCAGUCUC 3'
    ||||o |||||o|o ||o  | 
3'  GUAGGACCAUGUGUUUCGUCG 5'

>CTGCTTTGTGTACCAGGATGG(78)	CGTCCCTGGTGCACAGATGCGG(1)	mis:4

5' CGUCCCUGGUGCACAGAUGCGG 3'
   |   ||||||o||||o| ||o| 
3' GGUAGGACCAUGUGUUU-CGUC 5'

>CTGCTTTGTGTACCAGGATGG(78)	CGTGCCTGGTGCACAGATGCGG(52)	mis:4

5' CGUGCCUGGUGCACAGAUGCGG 3'
   |   ||||||o||||o| ||o| 
3' GGUAGGACCAUGUGUUU-CGUC 5'

>CTGCTTTGTGTACCAGGATGG(78)	TACCACCTTGGTACGCGCAGTC(1)	mis:4

5' UACCACCUUGGUACGCGCAGUC- 3'
     ||| |o||||||o|o ||o   
3'   GGUAGGACCAUGUGUUUCGUC 5'

>CTGCTTTGTGTACCAGGATGG(78)	CGTGCCTGGTGCACGGATGCGG(1)	mis:4

5' CGUGCCUGGUGCACGGAUGCGG 3'
   |   ||||||o|||oo| ||o| 
3' GGUAGGACCAUGUGUUU-CGUC 5'

>CTGCTTTGTGTACCAGGATGG(78)	CGTGTCTGGTGCACAGATGCGG(1)	mis:4

5' CGUGUCUGGUGCACAGAUGCGG 3'
   |   o|||||o||||o| ||o| 
3' GGUAGGACCAUGUGUUU-CGUC 5'

>CTGCTTTGTGTACCAGTATGG(1)	CTTAAGCTGGTACAGGGAACA(1)	mis:4

5' CUUAAGCUGGUACAGGGAACA- 3'
    oo| o|||||||| oo| ||  
3'  GGUAUGACCAUGUGUUUCGUC 5'

>CTGCTTTGTGTACTAGGATGG(2)	CGTCCCTGGTGCACAGATGCGG(1)	mis:4

5' CGUCCCUGGUGCACAGAUGCGG 3'
   |   |||o||o||||o| ||o| 
3' GGUAGGAUCAUGUGUUU-CGUC 5'

>CTGCTTTGTGTACTAGGATGG(2)	CGTGCCTGGTGCACAGATGCGG(52)	mis:4

5' CGUGCCUGGUGCACAGAUGCGG 3'
   |   |||o||o||||o| ||o| 
3' GGUAGGAUCAUGUGUUU-CGUC 5'

>CTGTTTTGTGTACCAGGATGG(2)	CTTAAGCTGGTACAGGGAACA(1)	mis:4

5' CUUAAGCUGGUACAGGGAACA- 3'
    oo|  |||||||| oo||||  
3'  GGUAGGACCAUGUGUUUUGUC 5'

>CTGTTTTGTGTACCAGGATGG(2)	CGTGCCTGGTGCACAGATGCGG(52)	mis:4

5' CGUGCCUGGUGCACAGAUGCGG 3'
   |   ||||||o||||o| o|o| 
3' GGUAGGACCAUGUGUUU-UGUC 5'

>CTGTTTTGTGTACCAGGATGG(2)	CGTCCCTGGTGCACAGATGCGG(1)	mis:4

5' CGUCCCUGGUGCACAGAUGCGG 3'
   |   ||||||o||||o| o|o| 
3' GGUAGGACCAUGUGUUU-UGUC 5'

>CTGTTTTGTGTACCAGGATGG(2)	TACCACCTTGGTACGCGCAGTC(1)	mis:4

5' UACCACCUUGGUACGCGCAGUC- 3'
     ||| |o||||||o|o |oo   
3'   GGUAGGACCAUGUGUUUUGUC 5'

>CTGTTTTGTGTACCAGGATGG(2)	CGTGCCTGGTGCACGGATGCGG(1)	mis:4

5' CGUGCCUGGUGCACGGAUGCGG 3'
   |   ||||||o|||oo| o|o| 
3' GGUAGGACCAUGUGUUU-UGUC 5'

>CTGTTTTGTGTACCAGGATGG(2)	CGTGTCTGGTGCACAGATGCGG(1)	mis:4

5' CGUGUCUGGUGCACAGAUGCGG 3'
   |   o|||||o||||o| o|o| 
3' GGUAGGACCAUGUGUUU-UGUC 5'

>CTGTTTTGTGTACCAGGATGG(2)	CTTAAGCGGGTACATGGAACA(1)	mis:4

5' CUUAAGCGGGUACAUGGAACA- 3'
    oo|  | ||||||ooo||||  
3'  GGUAGGACCAUGUGUUUUGUC 5'

>CCGCTTTGTGTACCAGGATGG(1)	CCCGTGCCTGGTGCACAGGTGC(1)	mis:3

5' CCCGUGCCUGGUGCAC-AGGUGC 3'
    ||o| ||||||o||| |o|o|  
3'  GGUA-GGACCAUGUGUUUCGCC 5'

>CCGCTTTGTGTACCAGGATGG(1)	CGTCCCTGGTGCACAGATGCGG(1)	mis:4

5' CGUCCCUGGUGCACAGAUGCGG 3'
   |   ||||||o||||o| |||| 
3' GGUAGGACCAUGUGUUU-CGCC 5'

>CCGCTTTGTGTACCAGGATGG(1)	CGTGCCTGGTGCACAGATGCGG(52)	mis:4

5' CGUGCCUGGUGCACAGAUGCGG 3'
   |   ||||||o||||o| |||| 
3' GGUAGGACCAUGUGUUU-CGCC 5'

>CCGCTTTGTGTACCAGGATGG(1)	TACCACCTTGGTACGCGCAGTC(1)	mis:4

5' UACCACCUUGGUACGCGCAGUC- 3'
     ||| |o||||||o|o ||o   
3'   GGUAGGACCAUGUGUUUCGCC 5'

>CCGCTTTGTGTACCAGGATGG(1)	CGTGTCTGGTGCACAGATGCGG(1)	mis:4

5' CGUGUCUGGUGCACAGAUGCGG 3'
   |   o|||||o||||o| |||| 
3' GGUAGGACCAUGUGUUU-CGCC 5'

>CCGCTTTGTGTACCAGGATGG(1)	CGTGCCTGGTGCACGGATGCGG(1)	mis:4

5' CGUGCCUGGUGCACGGAUGCGG 3'
   |   ||||||o|||oo| |||| 
3' GGUAGGACCAUGUGUUU-CGCC 5'

>TGCTTTGTGTACCAGGATGGA(11)	TACCACCTTGGTACGCGCAGTC(1)	mis:4

5' UACCACCUUGGUACGCGCAGUC 3'
     ||| |o||||||o|o ||o  
3'  AGGUAGGACCAUGUGUUUCGU 5'

>ATGCTTTGTGTACCAGGATGGA(1)	CCCGTGCCTGGTGCACAGGTGC(1)	mis:4

5' CCCGUGCCUGGUGCAC-AGGUGC 3'
    ||o| ||||||o||| |o|oo  
3' AGGUA-GGACCAUGUGUUUCGUA 5'

>GCTTTGTGTACCAGGATGTAG(1)	CCGTGCCTGGTGCACAGATGC(2)	mis:3

5' CCGUG-CCUGGUGCACAGAUGC 3'
   | ooo ||||||o||||o| || 
3' GAUGUAGGACCAUGUGUUU-CG 5'

>GCTTTGTGTACCAGGATGTAG(1)	CTACATCATAGTGAGGAGAGT(4)	mis:4

5' CUACAUCAUAGUGAGGAGAGU 3'
   ||||||| | ||o o |o||o 
3' GAUGUAGGACCAUGUGUUUCG 5'

>CTTTGTGTACCAGGATGGATT(1)	GTACCCGTGCCTGGTGCACAGA(18)	mis:4

5' GUACCCGUGCCUGGUGCACAGA- 3'
     | ||o| ||||||o||||o|  
3'  UUAGGUA-GGACCAUGUGUUUC 5'

>CTTTGTGTACCAGGATGGATT(1)	TACCCGTGCCTGGTGCACAGA(49)	mis:4

5' UACCCGUGCCUGGUGCACAGA- 3'
    | ||o| ||||||o||||o|  
3' UUAGGUA-GGACCAUGUGUUUC 5'

>CTTTGTGTATCAGGATGGAGT(2)	AAACTCCGTACTTATACGCGAG(1)	mis:3

5' AAACUCCGUACUUAUACGCGAG- 3'
     |||||o| || ||||o|o|o  
3'   UGAGGUAGGACUAUGUGUUUC 5'

>CCTTGTGTACCAGGATGGAGT(1)	AAACTCCGTACTTATACGCGAG(1)	mis:4

5' AAACUCCGUACUUAUACGCGAG- 3'
     |||||o| ||  |||o|o||  
3'   UGAGGUAGGACCAUGUGUUCC 5'

>TTTGTGTACCAGGATGGAGTG(15)	TACCCGTGCCTGGTGCACAGA(49)	mis:4

5' UACCCGUGCCUGGUGCACAGA 3'
   o|| |   ||||||o||||o| 
3' GUGAGGUAGGACCAUGUGUUU 5'

>TTTGTGTACCAGGATGGAGTG(15)	GTACCCGTGCCTGGTGCACAGA(18)	mis:4

5' GUACCCGUGCCUGGUGCACAGA 3'
    o|| |   ||||||o||||o| 
3'  GUGAGGUAGGACCAUGUGUUU 5'

>TTTGTGTACCTGGATGGAGTGG(1)	TTCATATCTCCAGGTACATACC(1)	mis:4

5' UUCAUAUC-UCCAGGUACAUACC 3'
    o||o o| ||||||||||o|   
3'  GGUGAGGUAGGUCCAUGUGUUU 5'

>TGTGTACCAGGATGGAGTGGA(14)	CTGTACTCGTGCCTGGTGCACA(1)	mis:4

5' CUGUACUCGUGCCUGGUGCACA 3'
    | o||||   ||||||o|||| 
3'  AGGUGAGGUAGGACCAUGUGU 5'

>TGTGTACCAGGATGGAGTGGAG(13)	CTGTACTCGTGCCTGGTGCACA(1)	mis:4

5' CUGUACUCGUGCCUGGUGCACA 3'
   || o||||   ||||||o|||| 
3' GAGGUGAGGUAGGACCAUGUGU 5'

>GTGTACCAGGATGGAGTGGAG(7)	CTGTACTCGTGCCTGGTGCAC(1)	mis:4

5' CUGUACUCGUGCCUGGUGCAC 3'
   || o||||   ||||||o||| 
3' GAGGUGAGGUAGGACCAUGUG 5'

>GTGTACCAGGCTGGAGTGGAG(1)	CTGTACTCGTGCCTGGTGCACA(1)	mis:4

5' CUGUACUCGUGCCUGGUGCACA 3'
   || o||||  |||||||o|||  
3' GAGGUGAGGUCGGACCAUGUG- 5'

>GTGTACCAGGCTGGAGTGGAG(1)	CTGTACTCGTGCCTGGTGCAC(1)	mis:3

5' CUGUACUCGUGCCUGGUGCAC 3'
   || o||||  |||||||o||| 
3' GAGGUGAGGUCGGACCAUGUG 5'

>GTGTACCAGGCTGGAGTGGAG(1)	CTGTACCCGTGCCTGGTGCAC(25)	mis:4

5' CUGUACCCGUGCCUGGUGCAC 3'
   || o|| |  |||||||o||| 
3' GAGGUGAGGUCGGACCAUGUG 5'

>GTGTACCAGGCTGGAGTGGAG(1)	ACTGTACCCGTGCCTGGTGCAC(2)	mis:4

5' ACUGUACCCGUGCCUGGUGCAC 3'
    || o|| |  |||||||o||| 
3'  GAGGUGAGGUCGGACCAUGUG 5'

>GAGTCGACGGCACTTTGGGGG(1)	TGTTTAGTGGTGGCGTCGGCTC(1)	mis:4

5' UGUUUAGUGGUGGCGUCGGCUC 3'
     ooo o o||| |||||o||| 
3'  GGGGGUUUCACGGCAGCUGAG 5'

>GCGGCACTTTGGGGGTCACAG(1)	CCATGTGACCCCGGAGTCTCGA(2)	mis:4

5' CCAUGUGA-CCCCGGAGUCUCGA 3'
      ||||| ||||oo||| o||  
3'   GACACUGGGGGUUUCACGGCG 5'

>GCGGCACTTTGGGGGTCACAG(1)	CATGTGACCCCGGAGTCTCGA(1)	mis:4

5' CAUGUGA-CCCCGGAGUCUCGA 3'
     ||||| ||||oo||| o||  
3'  GACACUGGGGGUUUCACGGCG 5'

>GCGGCACTTTGGGGGTCACAG(1)	CATGTGACCCCGGAGTCTAGT(1)	mis:4

5' CAUGUGA-CCCCGGAGUCUAGU 3'
     ||||| ||||oo||| o |o 
3'  GACACUGGGGGUUUCACGGCG 5'

>GCGGCACTTTGGGGGTCACAGG(1)	CCATGTGACCCCGGAGTCTCGA(2)	mis:4

5' CCAUGUGA-CCCCGGAGUCUCGA 3'
    | ||||| ||||oo||| o||  
3'  GGACACUGGGGGUUUCACGGCG 5'

>GCGGCACTTTGGGGGTCACAGG(1)	CATGTGACCCCGGAGTCTAGT(1)	mis:4

5' CAUGUGA-CCCCGGAGUCUAGU 3'
   | ||||| ||||oo||| o |o 
3' GGACACUGGGGGUUUCACGGCG 5'

>GCGGCACTTTGGGGGTCACAGG(1)	CATGTGACCCCGGAGTCTCGA(1)	mis:4

5' CAUGUGA-CCCCGGAGUCUCGA 3'
   | ||||| ||||oo||| o||  
3' GGACACUGGGGGUUUCACGGCG 5'

>CGGCACTTTGGGGGTCACAGG(14)	CATGTGACCCCGGAGTCTCGA(1)	mis:4

5' CAUGUGA-CCCCGGAGUCUCGA 3'
   | ||||| ||||oo||| o||  
3' GGACACUGGGGGUUUCACGGC- 5'

>CGGCACTTTGGGGGTCACAGG(14)	CTATGTGACCCCGGAGTCTAG(1)	mis:4

5' CUAUGUGA-CCCCGGAGUCUAG 3'
    o ||||| ||||oo||| o | 
3'  GGACACUGGGGGUUUCACGGC 5'

>CGGCACTTTGGGGGTCACAGG(14)	CCATGTGACCCCGGAGTCTAG(84)	mis:4

5' CCAUGUGA-CCCCGGAGUCUAG 3'
    | ||||| ||||oo||| o | 
3'  GGACACUGGGGGUUUCACGGC 5'

>CGGCACTTTGGGGGTCACAGG(14)	TCATGTGACCCCGGAGTCTAG(4)	mis:4

5' UCAUGUGA-CCCCGGAGUCUAG 3'
    | ||||| ||||oo||| o | 
3'  GGACACUGGGGGUUUCACGGC 5'

>CGGCACTTTGGGGGTCACAGG(14)	CCATGTGACCCCGGAGTTTAG(2)	mis:4

5' CCAUGUGA-CCCCGGAGUUUAG 3'
    | ||||| ||||oo||| o | 
3'  GGACACUGGGGGUUUCACGGC 5'

>CGGCACTTTGGGGGTCACAGG(14)	ATCATGTGACCCCGGAGTCTAG(3)	mis:4

5' AUCAUGUGA-CCCCGGAGUCUAG 3'
     | ||||| ||||oo||| o | 
3'   GGACACUGGGGGUUUCACGGC 5'

>CGGCACTTTGGGGGTCACAGG(14)	CCATGTGACCCCGGAGTCTCGA(2)	mis:4

5' CCAUGUGA-CCCCGGAGUCUCGA 3'
    | ||||| ||||oo||| o||  
3'  GGACACUGGGGGUUUCACGGC- 5'

>CGGCACTTTGGGGGTCACAGG(14)	ACCATGTGACCCCGGAGTCTAG(28)	mis:4

5' ACCAUGUGA-CCCCGGAGUCUAG 3'
     | ||||| ||||oo||| o | 
3'   GGACACUGGGGGUUUCACGGC 5'

>CGGCATTTTGGGGGTCACAGG(2)	ACCATGTGACCCCGGAGTCTAG(28)	mis:4

5' ACCAUGUGA-CCCCGGAGUCUAG 3'
     | ||||| ||||oo|o| o | 
3'   GGACACUGGGGGUUUUACGGC 5'

>CGGCATTTTGGGGGTCACAGG(2)	ATCATGTGACCCCGGAGTCTAG(3)	mis:4

5' AUCAUGUGA-CCCCGGAGUCUAG 3'
     | ||||| ||||oo|o| o | 
3'   GGACACUGGGGGUUUUACGGC 5'

>CGGCATTTTGGGGGTCACAGG(2)	CCATGTGACCCCGGAGTCTCGA(2)	mis:4

5' CCAUGUGA-CCCCGGAGUCUCGA 3'
    | ||||| ||||oo|o| o||  
3'  GGACACUGGGGGUUUUACGGC- 5'

>CGGCATTTTGGGGGTCACAGG(2)	TCATGTGACCCCGGAGTCTAG(4)	mis:4

5' UCAUGUGA-CCCCGGAGUCUAG 3'
    | ||||| ||||oo|o| o | 
3'  GGACACUGGGGGUUUUACGGC 5'

>CGGCATTTTGGGGGTCACAGG(2)	CCATGTGACCCCGGAGTTTAG(2)	mis:4

5' CCAUGUGA-CCCCGGAGUUUAG 3'
    | ||||| ||||oo|o| o | 
3'  GGACACUGGGGGUUUUACGGC 5'

>CGGCATTTTGGGGGTCACAGG(2)	CATGTGACCCCGGAGTCTCGA(1)	mis:4

5' CAUGUGA-CCCCGGAGUCUCGA 3'
   | ||||| ||||oo|o| o||  
3' GGACACUGGGGGUUUUACGGC- 5'

>CGGCATTTTGGGGGTCACAGG(2)	CCATGTGACCCCGGAGTCTAG(84)	mis:4

5' CCAUGUGA-CCCCGGAGUCUAG 3'
    | ||||| ||||oo|o| o | 
3'  GGACACUGGGGGUUUUACGGC 5'

>CGGCATTTTGGGGGTCACAGG(2)	CTATGTGACCCCGGAGTCTAG(1)	mis:4

5' CUAUGUGA-CCCCGGAGUCUAG 3'
    o ||||| ||||oo|o| o | 
3'  GGACACUGGGGGUUUUACGGC 5'

>GCACTTTGGGGGTCACAGGAC(11)	TATCATGTGACCCCGGAGTCT(1)	mis:4

5' UAUCAUGUGA-CCCCGGAGUCU 3'
     || ||||| ||||oo||| o 
3'  CAGGACACUGGGGGUUUCACG 5'

>GCACTTTGGGGGTCATAGGACT(1)	GGTCATAGGACTCCCTGGGTG(1)	mis:4

5' GGUCAUAGGACUCCCUGGGUG- 3'
   o||| || |||o||| oo|||  
3' UCAGGAUACUGGGGGUUUCACG 5'

>CACTTTGGGGGTCATAGGACT(1)	GGTCATAGGACTCCCTGGGTG(1)	mis:3

5' GGUCAUAGGACUCCCUGGGUG 3'
   o||| || |||o||| oo||| 
3' UCAGGAUACUGGGGGUUUCAC 5'

>CTTTGGGGGTCACAGGACTCA(1)	TGGTTGCTGTGGCTACCACAG(1)	mis:4

5' UGGUUGCUGUGGCUACCACAG 3'
   ||o | |||||o|o ||| || 
3' ACUCAGGACACUGGGGGUUUC 5'

>CTTTGGGGGTCACAGGACTCA(1)	CTGGTTGCTGTGGCTACCACAG(1)	mis:4

5' CUGGUUGCUGUGGCUACCACAG 3'
    ||o | |||||o|o ||| || 
3'  ACUCAGGACACUGGGGGUUUC 5'

>TTTGGGGGTCACAGGACTCCC(5)	TGGGGGTCATAGGACTCCCTGG(1)	mis:4

5' UGGGGGUCAUAGGACUCCCUGG 3'
    |||o||| |  |||o||| oo 
3'  CCCUCAGGACACUGGGGGUUU 5'

>CAGGACTTCCTGGGTGTGAAA(1)	TTTGGCAACAAGGAGGGCTTG(3)	mis:4

5' UUUGGCAACAAGGAGGGCUUG 3'
   ||| o|| | ||||o| |o|| 
3' AAAGUGUGGGUCCUUCAGGAC 5'

>CAGGACTTCCTGGGTGTGAAA(1)	ATTTGGCAACAAGGAGGGCTTG(1)	mis:4

5' AUUUGGCAACAAGGAGGGCUUG 3'
    ||| o|| | ||||o| |o|| 
3'  AAAGUGUGGGUCCUUCAGGAC 5'

>AGGACTCCCTGGGTGTGAAAT(7)	CATTGCACAGGCAGGGGCTTCT(2)	mis:4

5' CAUUGCACAGGCAGGGGCUUCU 3'
    ||| ||||  |||||o |o|| 
3'  UAAAGUGUGGGUCCCUCAGGA 5'

>AGGACTCCCTGGGTGTGAAAT(7)	CATTTCACAGGAAGGGGCTTCT(1)	mis:4

5' CAUUUCACAGGAAGGGGCUUCU 3'
    ||||||||   ||||o |o|| 
3'  UAAAGUGUGGGUCCCUCAGGA 5'

>AGGACTCCCTGGGTGTGAAAT(7)	ATTGCACACGAAGGGGCTTCT(1)	mis:4

5' AUUGCACACGAAGGGGCUUCU 3'
   ||| |||||  ||||o |o|| 
3' UAAAGUGUGGGUCCCUCAGGA 5'

>AGGACTCCCTGGGTGTGAAAT(7)	ATTGCACATGAAGGGGCTTCT(1)	mis:4

5' AUUGCACAUGAAGGGGCUUCU 3'
   ||| ||||o  ||||o |o|| 
3' UAAAGUGUGGGUCCCUCAGGA 5'

>AGGACTCCCTGGGTGTGAAAT(7)	ATTGCACAGGTAGGGGCTTCT(2)	mis:4

5' AUUGCACAGGUAGGGGCUUCU 3'
   ||| ||||  o||||o |o|| 
3' UAAAGUGUGGGUCCCUCAGGA 5'

>AGGACTCCCTGGGTGTGAAAT(7)	CATTGCACAGTAAGGGGCTTCT(5)	mis:4

5' CAUUGCACAGUAAGGGGCUUCU 3'
    ||| |||| o ||||o |o|| 
3'  UAAAGUGUGGGUCCCUCAGGA 5'

>AGGACTCCCTGGGTGTGAAAT(7)	CATTGCACATGAAGGGGCTTCT(4)	mis:4

5' CAUUGCACAUGAAGGGGCUUCU 3'
    ||| ||||o  ||||o |o|| 
3'  UAAAGUGUGGGUCCCUCAGGA 5'

>AGGACTCTCTGGGTGTGAAAT(2)	CATTGCACAGGCAGGGGCTTCT(2)	mis:4

5' CAUUGCACAGGCAGGGGCUUCU 3'
    ||| ||||  |||o|o |o|| 
3'  UAAAGUGUGGGUCUCUCAGGA 5'

>AGGACTCTCTGGGTGTGAAAT(2)	CATTTCACAGGAAGGGGCTTCT(1)	mis:4

5' CAUUUCACAGGAAGGGGCUUCU 3'
    ||||||||   ||o|o |o|| 
3'  UAAAGUGUGGGUCUCUCAGGA 5'

>AGGACTCTCTGGGTGTGAAAT(2)	ATTGCACACGAAGGGGCTTCT(1)	mis:4

5' AUUGCACACGAAGGGGCUUCU 3'
   ||| |||||  ||o|o |o|| 
3' UAAAGUGUGGGUCUCUCAGGA 5'

>AGGACTTCCTGGGTGTGAAAT(1)	ATTGCACACGAAGGGGCTTCT(1)	mis:4

5' AUUGCACACGAAGGGGCUUCU 3'
   ||| |||||  |||oo |o|| 
3' UAAAGUGUGGGUCCUUCAGGA 5'

>AGGACTTCCTGGGTGTGAAAT(1)	CATTGCACAGGCAGGGGCTTCT(2)	mis:4

5' CAUUGCACAGGCAGGGGCUUCU 3'
    ||| ||||  ||||oo |o|| 
3'  UAAAGUGUGGGUCCUUCAGGA 5'

>AGGACTTCCTGGGTGTGAAAT(1)	CATTTCACAGGAAGGGGCTTCT(1)	mis:4

5' CAUUUCACAGGAAGGGGCUUCU 3'
    ||||||||   |||oo |o|| 
3'  UAAAGUGUGGGUCCUUCAGGA 5'

>AGGACTTCCTGGGTGTGAAAT(1)	ATCTGGCAACAAGGAGGTCTT(1)	mis:4

5' AUCUGGCAACAAGGAGGUCUU 3'
   || | o|| | ||||o|||o| 
3' UAAAGUGUGGGUCCUUCAGGA 5'

>AGGACTTCCTGGGTGTGAAAT(1)	GATTTGGCAACAAGGAGGGCTT(4)	mis:4

5' GAUUUGGCAACAAGGAGGGCUU 3'
    |||| o|| | ||||o| |o| 
3'  UAAAGUGUGGGUCCUUCAGGA 5'

>AGGACTTCCTGGGTGTGAAAT(1)	ATTTGGCAACAAGGAGGGCTT(12)	mis:4

5' AUUUGGCAACAAGGAGGGCUU 3'
   |||| o|| | ||||o| |o| 
3' UAAAGUGUGGGUCCUUCAGGA 5'

>AGGATTCCCTGGGTGTGAAAT(1)	ATTGCACACGAAGGGGCTTCT(1)	mis:4

5' AUUGCACACGAAGGGGCUUCU 3'
   ||| |||||  ||||o |o|| 
3' UAAAGUGUGGGUCCCUUAGGA 5'

>AGGATTCCCTGGGTGTGAAAT(1)	GTTTGGTCACCCAGGGGATTG(1)	mis:4

5' GUUUGGUCACCCAGGGGAUUG- 3'
   o||| o |||||||||o||o   
3' UAAAGU-GUGGGUCCCUUAGGA 5'

>AGGATTCCCTGGGTGTGAAAT(1)	CATTGCACAGGAAGGGGATTCT(1)	mis:4

5' CAUUGCACAGGAAGGGGAUUCU 3'
    ||| ||||   ||||o||o|| 
3'  UAAAGUGUGGGUCCCUUAGGA 5'

>AGGATTCCCTGGGTGTGAAAT(1)	GTTTGGTCACCCAGGGGATGGT(2)	mis:4

5' GUUUGGUCACCCAGGGGAUGGU 3'
   o||| o |||||||||o||  | 
3' UAAAGU-GUGGGUCCCUUAGGA 5'

>AGGATTCCCTGGGTGTGAAAT(1)	CATTGCACAGGCAGGGGCTTCT(2)	mis:4

5' CAUUGCACAGGCAGGGGCUUCU 3'
    ||| ||||  |||||o |o|| 
3'  UAAAGUGUGGGUCCCUUAGGA 5'

>AGGATTCCCTGGGTGTGAAAT(1)	CATTTCACAGGAAGGGGCTTCT(1)	mis:4

5' CAUUUCACAGGAAGGGGCUUCU 3'
    ||||||||   ||||o |o|| 
3'  UAAAGUGUGGGUCCCUUAGGA 5'

>AGGATTCCCTGGGTGTGAAAT(1)	ATTGCACATGAAGGGGCTTCT(1)	mis:4

5' AUUGCACAUGAAGGGGCUUCU 3'
   ||| ||||o  ||||o |o|| 
3' UAAAGUGUGGGUCCCUUAGGA 5'

>AGGATTCCCTGGGTGTGAAAT(1)	ATTGCACAGGTAGGGGCTTCT(2)	mis:4

5' AUUGCACAGGUAGGGGCUUCU 3'
   ||| ||||  o||||o |o|| 
3' UAAAGUGUGGGUCCCUUAGGA 5'

>AGGATTCCCTGGGTGTGAAAT(1)	CATTGCACATGAAGGGGCTTCT(4)	mis:4

5' CAUUGCACAUGAAGGGGCUUCU 3'
    ||| ||||o  ||||o |o|| 
3'  UAAAGUGUGGGUCCCUUAGGA 5'

>AGGATTCCCTGGGTGTGAAAT(1)	CATTGCACAGTAAGGGGCTTCT(5)	mis:4

5' CAUUGCACAGUAAGGGGCUUCU 3'
    ||| |||| o ||||o |o|| 
3'  UAAAGUGUGGGUCCCUUAGGA 5'

>TAGGGAGGCCTAGTGCGTCTA(7)	TGGGCGGCATTTGGCCTCACGG(1)	mis:4

5' UGGGCGGCAUUUGGCCUCACGG 3'
   |o|o| |||o| |||||| | o 
3' AUCUG-CGUGAUCCGGAGGGAU 5'

>GCCTAGTGCGTCTACCTGGGGA(1)	TCTCCAGGTACATACCTAGTC(2)	mis:4

5' UCUCCAGGUACAUAC-CUAGUC 3'
   ||o||||||| |o | |||| | 
3' AGGGGUCCAUCUGCGUGAUCCG 5'

>CTAGTGCGTCTACCTGGGGTT(3)	AACCCTAGGTACAATGTGTAAC(1)	mis:4

5' AACCCUAGGUACAAUGUGUAAC 3'
   |||||o|||||  |o|ooo |  
3' UUGGGGUCCAU-CUGCGUGAUC 5'

>CTAGTGCGTCTACCTGGGGTT(3)	AACCCTAGGTACGATGTGGAAC(1)	mis:4

5' AACCCUAGGUACGAUGUGGAAC 3'
   |||||o||||| ||o|oo  |  
3' UUGGGGUCCAU-CUGCGUGAUC 5'

>GTGCGTCTACCTGGGGTTGTGA(1)	TCGAAACCCTAGGTACAATGTG(2)	mis:4

5' UCGAAACCCUAGGUACAAUGUG- 3'
   ||o |||||o|||||  |o|oo  
3' AGUGUUGGGGUCCAU-CUGCGUG 5'

>TGCGTCTACCTGGGGTTGTGA(2)	TCGAAACCCTAGGTACAATGTG(2)	mis:3

5' UCGAAACCCUAGGUACAAUGUG 3'
   ||o |||||o|||||  |o|oo 
3' AGUGUUGGGGUCCAU-CUGCGU 5'

>TGCGTCTACCTGGGGTTGTGA(2)	TTCATATCTCCAGGTACATACC(1)	mis:4

5' UUCAUAUCUCCAGGUACAUACC 3'
    |||o| |o||||||| |o |  
3'  AGUGUUGGGGUCCAUCUGCGU 5'

>TGCGTCTACCTGGGGTTGTGA(2)	CGAAACCCTAGGTACAATGTG(2)	mis:4

5' -CGAAACCCUAGGUACAAUGUG 3'
    |o |||||o|||||  |o|oo 
3' AGUGUUGGGGUCCAU-CUGCGU 5'

>TGCGTCTACCTGGGGTTGTGA(2)	CTCGAAACTCTAGGTACAATGT(1)	mis:4

5' CUCGAAACUCUAGGUACAAUGU- 3'
    ||o |||o|o|||||  |o|o  
3'  AGUGUUGGGGUCCAU-CUGCGU 5'

>TGCGTCTACCTGGGGTTGTGAC(10)	TCGAAACCCTAGGTACAATGTG(2)	mis:4

5' -UCGAAACCCUAGGUACAAUGUG 3'
    ||o |||||o|||||  |o|oo 
3' CAGUGUUGGGGUCCAU-CUGCGU 5'

>GCGTCTACCTGGGGTTGTGAC(3)	CTCGAAACTCTAGGTACAATGT(1)	mis:4

5' CUCGAAACUCUAGGUACAAUGU 3'
    ||o |||o|o|||||  |o|o 
3' CAGUGUUGGGGUCCAU-CUGCG 5'

>CGTCTACCTGGGGTTGTGACA(6)	TGTTACTTCCTCAGGAGGTGC(1)	mis:4

5' UGUUACUUCCUCAGG-AGGUGC 3'
   |||o||  ||o|||| ||oo|  
3' ACAGUGUUGGGGUCCAUCUGC- 5'

>CGTCTACCTGGGGTTGTGACA(6)	GTGTTACTTCCTCAGGAGGTGC(1)	mis:4

5' GUGUUACUUCCUCAGG-AGGUGC 3'
    |||o||  ||o|||| ||oo|  
3'  ACAGUGUUGGGGUCCAUCUGC- 5'

>CGTCTACCTGGGGTTGTGACA(6)	TGTGTTACTTCCTCAGGAGGTG(2)	mis:3

5' UGUGUUACUUCCUCAGG-AGGUG 3'
     |||o||  ||o|||| ||oo| 
3'   ACAGUGUUGGGGUCCAUCUGC 5'

>CGCCTACCTGGGGTTGTGACA(1)	TGTGTTACTTCCTCAGGAGGTG(2)	mis:3

5' UGUGUUACUUCCUCAGG-AGGUG 3'
     |||o||  ||o|||| |||o| 
3'   ACAGUGUUGGGGUCCAUCCGC 5'

>CGCCTACCTGGGGTTGTGACA(1)	GTGTTACTTCCTCAGGAGGTGC(1)	mis:4

5' GUGUUACUUCCUCAGG-AGGUGC 3'
    |||o||  ||o|||| |||o|  
3'  ACAGUGUUGGGGUCCAUCCGC- 5'

>CGCCTACCTGGGGTTGTGACA(1)	TGTTACTTCCTCAGGAGGTGC(1)	mis:4

5' UGUUACUUCCUCAGG-AGGUGC 3'
   |||o||  ||o|||| |||o|  
3' ACAGUGUUGGGGUCCAUCCGC- 5'

>CGTCTACCTGGGGTTGTGACAC(2)	TGTGTTACTTCCTCAGGAGGTG(2)	mis:3

5' UGUGUUACUUCCUCAGG-AGGUG 3'
    ||||o||  ||o|||| ||oo| 
3'  CACAGUGUUGGGGUCCAUCUGC 5'

>CGTCTACCTGGGGTTGTGACAC(2)	GTGTTACTTCCTCAGGAGGTGC(1)	mis:4

5' GUGUUACUUCCUCAGG-AGGUGC 3'
   ||||o||  ||o|||| ||oo|  
3' CACAGUGUUGGGGUCCAUCUGC- 5'

>TCTACCTGGGGTTGTGACACA(1)	ATGTGTTACTTCCTCAGGAGGA(1)	mis:3

5' AUGUGUUACUUCCUCAGGAGGA 3'
    |||||o||  ||o|||| o|| 
3'  ACACAGUGUUGGGGUCCAUCU 5'

>TCTACCTGGGGTTGTGACACA(1)	TGTGTTACTTCCTCAGGAGGA(1)	mis:3

5' UGUGUUACUUCCUCAGGAGGA 3'
   |||||o||  ||o|||| o|| 
3' ACACAGUGUUGGGGUCCAUCU 5'

>TCTACCTGGGGTTGTGACACA(1)	ATGTGTTACTTCCTCAGGAGGT(6)	mis:4

5' AUGUGUUACUUCCUCAGGAGGU 3'
    |||||o||  ||o|||| o|  
3'  ACACAGUGUUGGGGUCCAUCU 5'

>TCTACCTGGGGTTGTGACACA(1)	GATGTGTTACTTCCTCAGGAGG(1)	mis:4

5' GAUGUGUUACUUCCUCAGGAGG- 3'
     |||||o||  ||o|||| o|  
3'   ACACAGUGUUGGGGUCCAUCU 5'

>TCTACCTGGGGTTGTGACACA(1)	TGTGTTACTTCCTCAGGAGGT(4)	mis:4

5' UGUGUUACUUCCUCAGGAGGU 3'
   |||||o||  ||o|||| o|  
3' ACACAGUGUUGGGGUCCAUCU 5'

>TCTACCTGGGGTTGTGACACA(1)	ATGTGTTACTTCCTCAGGAGG(22)	mis:4

5' AUGUGUUACUUCCUCAGGAGG- 3'
    |||||o||  ||o|||| o|  
3'  ACACAGUGUUGGGGUCCAUCU 5'

>TCTACCTGGGGTTGTGACACA(1)	GATGTGTTACTTCCTCAGTAGG(1)	mis:3

5' GAUGUGUUACUUCCUCA-GUAGG 3'
     |||||o||  ||o|| ||||o 
3'   ACACAGUGUUGGGGUCCAUCU 5'

>TCTACCTGGGGTTGTGACACA(1)	ATGTGTTACTTTCTCAGGAGG(1)	mis:4

5' AUGUGUUACUUUCUCAGGAGG- 3'
    |||||o||  o|o|||| o|  
3'  ACACAGUGUUGGGGUCCAUCU 5'

>TCTACCTGGGGTTGTGACACA(1)	ATGTGTTATTTCCTCAGGAGG(2)	mis:4

5' AUGUGUUAUUUCCUCAGGAGG- 3'
    |||||o|o  ||o|||| o|  
3'  ACACAGUGUUGGGGUCCAUCU 5'

>TTTACCTGGGGTTGTGACACA(1)	ATGTGTTACTTCCTCAGGAGGT(6)	mis:4

5' AUGUGUUACUUCCUCAGGAGGU 3'
    |||||o||  ||o|||| oo  
3'  ACACAGUGUUGGGGUCCAUUU 5'

>TTTACCTGGGGTTGTGACACA(1)	GATGTGTTACTTCCTCAGGAGG(1)	mis:4

5' GAUGUGUUACUUCCUCAGGAGG- 3'
     |||||o||  ||o|||| oo  
3'   ACACAGUGUUGGGGUCCAUUU 5'

>TTTACCTGGGGTTGTGACACA(1)	ATGTGTTACTTCCTCAGGAGGA(1)	mis:3

5' AUGUGUUACUUCCUCAGGAGGA 3'
    |||||o||  ||o|||| oo| 
3'  ACACAGUGUUGGGGUCCAUUU 5'

>TTTACCTGGGGTTGTGACACA(1)	TGTGTTACTTCCTCAGGAGGA(1)	mis:3

5' UGUGUUACUUCCUCAGGAGGA 3'
   |||||o||  ||o|||| oo| 
3' ACACAGUGUUGGGGUCCAUUU 5'

>TTTACCTGGGGTTGTGACACA(1)	TGTGTTACTTCCTCAGGAGGT(4)	mis:4

5' UGUGUUACUUCCUCAGGAGGU 3'
   |||||o||  ||o|||| oo  
3' ACACAGUGUUGGGGUCCAUUU 5'

>TTTACCTGGGGTTGTGACACA(1)	ATGTGTTACTTCCTCAGGAGG(22)	mis:4

5' AUGUGUUACUUCCUCAGGAGG- 3'
    |||||o||  ||o|||| oo  
3'  ACACAGUGUUGGGGUCCAUUU 5'

>TTTACCTGGGGTTGTGACACA(1)	GATGTGTTACTTCCTCAGTAGG(1)	mis:3

5' GAUGUGUUACUUCCUCA-GUAGG 3'
     |||||o||  ||o|| |||oo 
3'   ACACAGUGUUGGGGUCCAUUU 5'

>TTTACCTGGGGTTGTGACACA(1)	ATGTGTTATTTCCTCAGGAGG(2)	mis:4

5' AUGUGUUAUUUCCUCAGGAGG- 3'
    |||||o|o  ||o|||| oo  
3'  ACACAGUGUUGGGGUCCAUUU 5'

>TTTACCTGGGGTTGTGACACA(1)	ATGTGTTACTTTCTCAGGAGG(1)	mis:4

5' AUGUGUUACUUUCUCAGGAGG- 3'
    |||||o||  o|o|||| oo  
3'  ACACAGUGUUGGGGUCCAUUU 5'

>TCTACCTGGGGTTGTGACACAG(1)	ATGTGTTACTTCCTCAGGAGGA(1)	mis:4

5' AUGUGUUACUUCCUCAGGAGGA 3'
    |||||o||  ||o|||| o|| 
3' GACACAGUGUUGGGGUCCAUCU 5'

>TCTACCTGGGGTTGTGACACAG(1)	TGTGTTACTTCCTCAGGAGGA(1)	mis:4

5' -UGUGUUACUUCCUCAGGAGGA 3'
    |||||o||  ||o|||| o|| 
3' GACACAGUGUUGGGGUCCAUCU 5'

>TCTACCTGGGGTTGTGACACAG(1)	GATGTGTTACTTCCTCAGTAGG(1)	mis:4

5' GAUGUGUUACUUCCUCA-GUAGG 3'
     |||||o||  ||o|| ||||o 
3'  GACACAGUGUUGGGGUCCAUCU 5'

>CTACCTGGGGTTGTGACACAG(3)	ATGTGTTACTTCCTCAGGAGG(22)	mis:4

5' AUGUGUUACUUCCUCAGGAGG 3'
    |||||o||  ||o|||| o| 
3' GACACAGUGUUGGGGUCCAUC 5'

>CTACCTGGGGTTGTGACACAG(3)	GATGTGTTACTTCCTCAGGAGG(1)	mis:4

5' GAUGUGUUACUUCCUCAGGAGG 3'
     |||||o||  ||o|||| o| 
3'  GACACAGUGUUGGGGUCCAUC 5'

>CTACCTGGGGTTGTGACACAG(3)	ATGTGTTATTTCCTCAGGAGG(2)	mis:4

5' AUGUGUUAUUUCCUCAGGAGG 3'
    |||||o|o  ||o|||| o| 
3' GACACAGUGUUGGGGUCCAUC 5'

>CTACCTGGGGTTGTGACACAG(3)	ATGTGTTACTTTCTCAGGAGG(1)	mis:4

5' AUGUGUUACUUUCUCAGGAGG 3'
    |||||o||  o|o|||| o| 
3' GACACAGUGUUGGGGUCCAUC 5'

>CTACCTGGGGTTGTGACACAA(2)	ATGTGTTACTTCCTCAGGAGG(22)	mis:4

5' AUGUGUUACUUCCUCAGGAGG 3'
    |||||o||  ||o|||| o| 
3' AACACAGUGUUGGGGUCCAUC 5'

>CTACCTGGGGTTGTGACACAA(2)	GATGTGTTACTTCCTCAGGAGG(1)	mis:4

5' GAUGUGUUACUUCCUCAGGAGG 3'
     |||||o||  ||o|||| o| 
3'  AACACAGUGUUGGGGUCCAUC 5'

>CTACCTGGGGTTGTGACACAA(2)	ATGTGTTACTTTCTCAGGAGG(1)	mis:4

5' AUGUGUUACUUUCUCAGGAGG 3'
    |||||o||  o|o|||| o| 
3' AACACAGUGUUGGGGUCCAUC 5'

>CTACCTGGGGTTGTGACACAA(2)	ATGTGTTATTTCCTCAGGAGG(2)	mis:4

5' AUGUGUUAUUUCCUCAGGAGG 3'
    |||||o|o  ||o|||| o| 
3' AACACAGUGUUGGGGUCCAUC 5'

>CTGGGGTTGTGACACAGATCC(1)	TGGGGTTGTGACACAGATCCAT(1)	mis:4

5' UGGGGUUGUGACACAGAUCCAU 3'
    ||o o|||| ||||o o|||  
3'  CCUAGACACAGUGUUGGGGUC 5'

>TGACACAGATCAATTGAGATA(1)	TATTTCAATTGGAAGATGTTG(1)	mis:4

5' UAUUUCAAUUGGAAGAUGUUG 3'
   |||o|||||||o    |||oo 
3' AUAGAGUUAACUAGACACAGU 5'

>TGACACAGATCAATTGAGATA(1)	TATTTCAATTGGAATAGGTTG(3)	mis:4

5' UAUUUCAAUUGGAAUAGGUUG 3'
   |||o|||||||o  |  ||oo 
3' AUAGAGUUAACUAGACACAGU 5'

>GACACAGATCAATCGAGATAT(4)	CAATATCTCGTCTATCTGTGCC(2)	mis:4

5' CAAUAUCUCGUCU-AUCUGUGCC 3'
     ||||||||  | ||||||| | 
3'   UAUAGAGCUAACUAGACACAG 5'

>GACACAGATCAATCGAGATAT(4)	AATATCTCGTCTATCTGTGCC(2)	mis:4

5' AAUAUCUCGUCU-AUCUGUGCC 3'
    ||||||||  | ||||||| | 
3'  UAUAGAGCUAACUAGACACAG 5'

>TCGAGATATCCCATCTGATGTG(1)	TGCACAGATGCGGTTTCTAGG(1)	mis:4

5' UGCA-CAGAUGCGGUUUCUAGG 3'
   oo|| |||||| |o| ||| |o 
3' GUGUAGUCUACCCUAUAGAGCU 5'

>TCGAGATATCCCATCTGATGTG(1)	GTGCACAGATGCGGTATGTAGG(1)	mis:4

5' GUGCA-CAGAUGCGGUAUGUAGG 3'
    oo|| |||||| |o||| | |o 
3'  GUGUAGUCUACCCUAUAGAGCU 5'

>CGAGATATCCCATCTGATGTG(10)	GGTGCACAGATGCGGTTTGTCG(1)	mis:4

5' GGUGCA-CAGAUGCGGUUUGUCG 3'
     oo|| |||||| |o| | ||| 
3'   GUGUAGUCUACCCUAUAGAGC 5'

>CGAGATATCCCATCTGATGTGT(1)	GGTGCACAGATGCGGTTTGTCG(1)	mis:4

5' GGUGCA-CAGAUGCGGUUUGUCG 3'
    ooo|| |||||| |o| | ||| 
3'  UGUGUAGUCUACCCUAUAGAGC 5'

>AGATATCCCATCTGATGTGTT(1)	CTGGTGCACAGATGCGGTTTCT(1)	mis:3

5' CUGGUGCA-CAGAUGCGGUUUCU 3'
     oooo|| |||||| |o| ||| 
3'   UUGUGUAGUCUACCCUAUAGA 5'

>ATATCCCATCTGATGTGTTAC(5)	TGGCGCGGATCAGGTGGGAAT(1)	mis:4

5' UGGCGCGGAUCAGGUGGGA-AU 3'
    |  o|o |||||o||||| || 
3'  CAUUGUGUAGUCUACCCUAUA 5'

>ATATCCCATCTGATGTGTTAC(5)	ATGGCGCGGATCAGGTGGGAAT(3)	mis:4

5' AUGGCGCGGAUCAGGUGGGA-AU 3'
     |  o|o |||||o||||| || 
3'   CAUUGUGUAGUCUACCCUAUA 5'

>ATATCCCATCTGATGTGTTAC(5)	TGGAGCGGATCAGGTGGGAACT(1)	mis:4

5' UGGAGCGGAUCAGGUGGGAACU 3'
    | |o|o |||||o|||||  | 
3'  CAUUGUGUAGUCUACCCUAUA 5'

>TATCCCATCTGATGTGTTACT(4)	GGTTATACAGCTGATGAGGTA(9)	mis:4

5' GGUUAUACAGCUGAUGAGGUA 3'
   o|| |o||| | |||| |o|| 
3' UCAUUGUGUAGUCUACCCUAU 5'

>TATCCCATCTGATGTGTTACT(4)	AGGTTATACAGCTGATGAGGTA(20)	mis:4

5' AGGUUAUACAGCUGAUGAGGUA 3'
    o|| |o||| | |||| |o|| 
3'  UCAUUGUGUAGUCUACCCUAU 5'

>TATCTCATCTGATGTGTTACTT(1)	AGGTTATACAGCTGATGAGGTA(20)	mis:3

5' AGGUUAUACAGCUGAUGAGGUA 3'
   |o|| |o||| | ||||||o|| 
3' UUCAUUGUGUAGUCUACUCUAU 5'

>TATCTCATCTGATGTGTTACTT(1)	GGTTATACAGCTGATGAGGTA(9)	mis:4

5' -GGUUAUACAGCUGAUGAGGUA 3'
    o|| |o||| | ||||||o|| 
3' UUCAUUGUGUAGUCUACUCUAU 5'

>TATCTCATCTGATGTGTTACTT(1)	AGGTTATACAGCTGATGAGGT(8)	mis:4

5' AGGUUAUACAGCUGAUGAGGU- 3'
   |o|| |o||| | ||||||o|  
3' UUCAUUGUGUAGUCUACUCUAU 5'

>TATCTCATCTGATGTGTTACTT(1)	AAGGTTATACAGCTGATGAGGT(29)	mis:4

5' AAGGUUAUACAGCUGAUGAGGU- 3'
    |o|| |o||| | ||||||o|  
3'  UUCAUUGUGUAGUCUACUCUAU 5'

>TATCTCATCTGATGTGTTACTT(1)	AGGTTATACAGCTGCTGAGGTA(1)	mis:4

5' AGGUUAUACAGCUGCUGAGGUA 3'
   |o|| |o||| | | ||||o|| 
3' UUCAUUGUGUAGUCUACUCUAU 5'

>TATCTCATCTGATGTGTTACTT(1)	AGGTTATACAGTTGATGAGGT(1)	mis:4

5' AGGUUAUACAGUUGAUGAGGU- 3'
   |o|| |o||| o ||||||o|  
3' UUCAUUGUGUAGUCUACUCUAU 5'

>TATCTCATCTGATGTGTTACTT(1)	AAGTAATGTATCAAGAAGACG(1)	mis:4

5' AAGUAAUGUAUCA-AGAAGACG 3'
   ||||||ooo|||| |  ||| o 
3' UUCAUUGUGUAGUCUACUCUAU 5'

>TCCCATCTGATGTGTTACTTC(1)	AATTGCGCGGATCAGGTGGGA(1)	mis:4

5' -AAUUGCGCGGAUCAGGUGGGA 3'
    || |o o|o |||||o||||| 
3' CUUCAU-UGUGUAGUCUACCCU 5'

>CATCTGATGTGTTACTTCCTC(21)	ACAAGGAAGTGACGTTAGGGTA(1)	mis:4

5' ACAAGGAAGUGACGU-UAGGGUA 3'
      |||||||o||oo | o|o|  
3'   CUCCUUCAUUGUGUAGUCUAC 5'

>CATCTGATGTGTTACTTCTTC(1)	GACGAGAAGTAAGCGACGGATT(2)	mis:4

5' GACGAGAAGUAA-GCGACGGAUU 3'
      o|||||||| o|o |o|||  
3'   CUUCUUCAUUGUGUAGUCUAC 5'

>CATCTGATGTGTTACTTCTTC(1)	ACGAGAAGTAAGCGACGGATT(15)	mis:4

5' ACGAGAAGUAA-GCGACGGAUU 3'
     o|||||||| o|o |o|||  
3'  CUUCUUCAUUGUGUAGUCUAC 5'

>TCTGATGTGTTACTTCCTCAG(1)	CTTCAGGAGGAAGTGGGATAGG(74)	mis:4

5' CUUCAGGAGGAAGUGGGAUAGG 3'
    o| ||||o| |ooo o o||o 
3'  GACUCCUUCAUUGUGUAGUCU 5'

>CTGATGTGTTACTTCCTCAGGA(3)	TCTTCAGGAGGAAGTGTGATAG(1)	mis:3

5' UCUUCAGGAGGAAGUGUGAUAG 3'
   ||o| ||||o| |ooooo o|| 
3' AGGACUCCUUCAUUGUGUAGUC 5'

>CTGATGTGTTACTTCCTCAGGA(3)	TCTTCAGGAGGAAGTGGGATAG(31)	mis:4

5' UCUUCAGGAGGAAGUGGGAUAG 3'
   ||o| ||||o| |ooo o o|| 
3' AGGACUCCUUCAUUGUGUAGUC 5'

>TGATGTGTTACTTCCTCAGGA(14)	TCTTCAGGAGGAAGTGTGATAG(1)	mis:4

5' UCUUCAGGAGGAAGUGUGAUAG 3'
   ||o| ||||o| |ooooo o|  
3' AGGACUCCUUCAUUGUGUAGU- 5'

>GATGTGTTACTTCCTCAGGAGG(1)	CTTCAGGAGGAAGTGGCATAG(1)	mis:4

5' CUUCAGGAGGAAGUGGCAUAG- 3'
   |o||  ||||||||oo||o|   
3' GGAGGACUCCUUCAUUGUGUAG 5'

>GATGTGTTACTTCCTCAGGAGG(1)	CTTCAGGAGGAAGTGGGATAGT(1)	mis:4

5' CUUCAGGAGGAAGUGGGAUAGU 3'
   |o||  ||||||||oo |o| o 
3' GGAGGACUCCUUCAUUGUGUAG 5'

>ATGTGTTACTTCCTCAGGAGG(22)	TCTACCTGGGGTTGTGACACAG(1)	mis:4

5' UCUACCUGGGGUUGUGACACAG 3'
    |o ||||o||  ||o|||||  
3'  GGAGGACUCCUUCAUUGUGUA 5'

>ATGTGTTACTTCCTCAGGAGG(22)	CTTCAGGAGGAAGTGGCATAG(1)	mis:3

5' CUUCAGGAGGAAGUGGCAUAG 3'
   |o||  ||||||||oo||o|  
3' GGAGGACUCCUUCAUUGUGUA 5'

>ATGTGTTACTTCCTCAGGAGG(22)	TACTTCCTCAGGAGGTGCTAGA(10)	mis:4

5' UACUUCCUCAGGAGGUGCUAGA- 3'
     |o|||| ||||o||o o| |  
3'   GGAGGACUCCUUCAUUGUGUA 5'

>ATGTGTTACTTCCTCAGGAGG(22)	ACTTCCTCAGGAGGTGCTAGAG(2)	mis:4

5' ACUUCCUCAGGAGGUGCUAGAG 3'
    |o|||| ||||o||o o| |  
3'  GGAGGACUCCUUCAUUGUGUA 5'

>ATGTGTTACTTCCTCAGGAGG(22)	TCTTCAGGAGGAAGTGGGATAG(31)	mis:4

5' UCUUCAGGAGGAAGUGGGAUAG 3'
    |o||  ||||||||oo |o|  
3'  GGAGGACUCCUUCAUUGUGUA 5'

>ATGTGTTACTTCCTCAGGAGG(22)	TACTTCCTCAGGAGGTGTTAGA(1)	mis:4

5' UACUUCCUCAGGAGGUGUUAGA- 3'
     |o|||| ||||o||o o| |  
3'   GGAGGACUCCUUCAUUGUGUA 5'

>ATGTGTTACTTCCTCAGGAGG(22)	ATCTTCAGGAGGAAGTGGGATA(13)	mis:4

5' AUCUUCAGGAGGAAGUGGGAUA- 3'
     |o||  ||||||||oo |o|  
3'   GGAGGACUCCUUCAUUGUGUA 5'

>ATGTGTTACTTCCTCAGGAGG(22)	TCTTCAGGAGGAAGTGGGATA(31)	mis:4

5' UCUUCAGGAGGAAGUGGGAUA- 3'
    |o||  ||||||||oo |o|  
3'  GGAGGACUCCUUCAUUGUGUA 5'

>ATGTGTTACTTCCTCAGGAGG(22)	TTTCAGGAGGAAGTGGGATAG(1)	mis:4

5' UUUCAGGAGGAAGUGGGAUAG 3'
   oo||  ||||||||oo |o|  
3' GGAGGACUCCUUCAUUGUGUA 5'

>ATGTGTTACTTCCTCAGGAGG(22)	CTTCCTCAGGAGGTGCTAGAG(34)	mis:4

5' CUUCCUCAGGAGGUGCUAGAG 3'
   |o|||| ||||o||o o| |  
3' GGAGGACUCCUUCAUUGUGUA 5'

>ATGTGTTACTTCCTCAGGAGG(22)	ACTTCCTCAGGAGGTGTTAGA(1)	mis:4

5' ACUUCCUCAGGAGGUGUUAGA- 3'
    |o|||| ||||o||o o| |  
3'  GGAGGACUCCUUCAUUGUGUA 5'

>ATGTGTTACTTCCTCAGGAGG(22)	ACTTCCTCAGGAGGTGCTAGA(36)	mis:4

5' ACUUCCUCAGGAGGUGCUAGA- 3'
    |o|||| ||||o||o o| |  
3'  GGAGGACUCCUUCAUUGUGUA 5'

>ATGTGTTACTTCCTCAGGAGG(22)	CTTCAGGAGGAAGTGGGATAG(53)	mis:4

5' CUUCAGGAGGAAGUGGGAUAG 3'
   |o||  ||||||||oo |o|  
3' GGAGGACUCCUUCAUUGUGUA 5'

>ATGTGTTACTTCCTCAGGAGG(22)	ATTTCCTCAGGAGGTGCTAGA(2)	mis:4

5' AUUUCCUCAGGAGGUGCUAGA- 3'
    oo|||| ||||o||o o| |  
3'  GGAGGACUCCUUCAUUGUGUA 5'

>ATGTGTTACTTCCTCAGGAGT(1)	CTTCAGGAGGAAGTGGCATAG(1)	mis:4

5' CUUCAGGAGGAAGUGGCAUAG 3'
    o||  ||||||||oo||o|  
3' UGAGGACUCCUUCAUUGUGUA 5'

>ATGTGTTACTTTCTCAGGAGG(1)	TCTACCTGGGGTTGTGACACAG(1)	mis:4

5' UCUACCUGGGGUUGUGACACAG 3'
    |o ||||o|o  ||o|||||  
3'  GGAGGACUCUUUCAUUGUGUA 5'

>ATGTGTTATTTCCTCAGGAGG(2)	TCTACCTGGGGTTGTGACACAG(1)	mis:4

5' UCUACCUGGGGUUGUGACACAG 3'
    |o ||||o||  o|o|||||  
3'  GGAGGACUCCUUUAUUGUGUA 5'

>ATGTGTTACTTCCTCAGGAGGT(6)	TACTTCCTCAGGAGGTGCTAGA(10)	mis:4

5' UACUUCCUCAGGAGGUGCUAGA- 3'
    ||o|||| ||||o||o o| |  
3'  UGGAGGACUCCUUCAUUGUGUA 5'

>ATGTGTTACTTCCTCAGGAGGT(6)	ACTTCCTCAGGAGGTGCTAGAG(2)	mis:4

5' ACUUCCUCAGGAGGUGCUAGAG 3'
   ||o|||| ||||o||o o| |  
3' UGGAGGACUCCUUCAUUGUGUA 5'

>ATGTGTTACTTCCTCAGGAGGT(6)	TACTTCCTCAGGAGGTGTTAGA(1)	mis:4

5' UACUUCCUCAGGAGGUGUUAGA- 3'
    ||o|||| ||||o||o o| |  
3'  UGGAGGACUCCUUCAUUGUGUA 5'

>ATGTGTTACTTCCTCAGGAGGT(6)	ACTTCCTCAGGAGGTGCTAGA(36)	mis:4

5' ACUUCCUCAGGAGGUGCUAGA- 3'
   ||o|||| ||||o||o o| |  
3' UGGAGGACUCCUUCAUUGUGUA 5'

>ATGTGTTACTTCCTCAGGAGGT(6)	ACTTCCTCAGGAGGTGTTAGA(1)	mis:4

5' ACUUCCUCAGGAGGUGUUAGA- 3'
   ||o|||| ||||o||o o| |  
3' UGGAGGACUCCUUCAUUGUGUA 5'

>ATGTGTTACTTCCTCAGGAGGT(6)	CTTCAGGAGGAAGTGGCATAG(1)	mis:4

5' -CUUCAGGAGGAAGUGGCAUAG 3'
    |o||  ||||||||oo||o|  
3' UGGAGGACUCCUUCAUUGUGUA 5'

>ATGTGTTACTTCCTCAGGAGGT(6)	ATTTCCTCAGGAGGTGCTAGA(2)	mis:4

5' AUUUCCUCAGGAGGUGCUAGA- 3'
   |oo|||| ||||o||o o| |  
3' UGGAGGACUCCUUCAUUGUGUA 5'

>TGTGTTACTTCCTCAGGAGGT(4)	ACTTCCTCAGGAGGTGCTAGA(36)	mis:3

5' ACUUCCUCAGGAGGUGCUAGA 3'
   ||o|||| ||||o||o o| | 
3' UGGAGGACUCCUUCAUUGUGU 5'

>TGTGTTACTTCCTCAGGAGGT(4)	TACTTCCTCAGGAGGTGCTAG(2)	mis:4

5' UACUUCCUCAGGAGGUGCUAG- 3'
    ||o|||| ||||o||o o|   
3'  UGGAGGACUCCUUCAUUGUGU 5'

>TGTGTTACTTCCTCAGGAGGT(4)	ACTTCCTCAGGAGGTGTTAGA(1)	mis:3

5' ACUUCCUCAGGAGGUGUUAGA 3'
   ||o|||| ||||o||o o| | 
3' UGGAGGACUCCUUCAUUGUGU 5'

>TGTGTTACTTCCTCAGGAGGT(4)	TACTTCCTCAGGAGGTGTTAGA(1)	mis:3

5' UACUUCCUCAGGAGGUGUUAGA 3'
    ||o|||| ||||o||o o| | 
3'  UGGAGGACUCCUUCAUUGUGU 5'

>TGTGTTACTTCCTCAGGAGGT(4)	ACTTCCTCAGGAGGTGCTAGAG(2)	mis:4

5' ACUUCCUCAGGAGGUGCUAGAG 3'
   ||o|||| ||||o||o o| |  
3' UGGAGGACUCCUUCAUUGUGU- 5'
[truncated: 834,784 more chars]
