# Supplementary material for: Structural and Functional Analysis of Viral siRNAs
Source: PLoS Pathog. 2010 Apr 1;6(4):e1000838. doi: 10.1371/journal.ppat.1000838 (PMC2848561; doi:10.1371/journal.ppat.1000838)
Supplement: Table S2 — Potential vsiRNA duplexes derived from the − strand. All sequences matching to the minus strand of the CymRSV genome were searched against the reverse complement of all minus strand genome matching sequences. Potential duplexes with four or fewer mismatches and a maximum of one bulge are listed. The number of reads is shown in brackets after each sequence. (0.56 MB TXT) [file ppat.1000838.s010.txt]

>CGAGGTGTCCTGGAGGATTTC(1)	CACATCATATGGGATATCTCG(1)/2-21	mis:4
5' CACAUCAUAUGGGAUAUCUCG 3'
    | ||| | oo|||o|o|||| 
3' CUUUAGGAGGUCCUGUGGAGC 5'

>TCGAGGTGTCCTGGAGGATTT(21)	CACATCAGATGGGATATCTCGA(4)/12-22	mis:4
5' CACAUCAGAUGGGAUAUCUCGA 3'
    | |||   oo|||o|o||||| 
3'  UUUAGGAGGUCCUGUGGAGCU 5'

>TCGAGGTGTCCTGGAGGATTT(21)	ACATCAGATGGGATATCTCGA(2)/11-21	mis:4
5' ACAUCAGAUGGGAUAUCUCGA 3'
   | |||   oo|||o|o||||| 
3' UUUAGGAGGUCCUGUGGAGCU 5'

>TCGAGGTGTCCTGGAGGATTT(21)	CACATCATATGGGATATCTCG(1)/2-21	mis:4
5' CACAUCAUAUGGGAUAUCUCG- 3'
    | ||| | oo|||o|o||||  
3'  UUUAGGAGGUCCUGUGGAGCU 5'

>TCGAGGTGTCCTGGAGGCTTTC(1)	CAGTGCCTTCAGGGCGTCTTCT(1)/5-19	mis:4
5' CAGUGCCUUCAGGGCGUCUUCU 3'
    |o ||||o||||o|oo||o   
3' CUUUCGGAGGUCCUGUGGAGCU 5'

>TCGAGGTGTCCTGGAGGCTTTC(1)	TCAGTGCCTTCAGGGCGTCTTC(3)/6-20	mis:4
5' UCAGUGCCUUCAGGGCGUCUUC- 3'
     |o ||||o||||o|oo||o   
3'  CUUUCGGAGGUCCUGUGGAGCU 5'

>TCGAGGTGTCCTGGAGGCTTTC(1)	CAGTGCCTTCAGGGCGTCTTT(1)/5-19	mis:4
5' CAGUGCCUUCAGGGCGUCUUU- 3'
    |o ||||o||||o|oo||o   
3' CUUUCGGAGGUCCUGUGGAGCU 5'

>TCGAGGTGTCCTGGAGGCTTTC(1)	CAGTGCCTTCAGGGCGTCTTC(7)/5-19	mis:4
5' CAGUGCCUUCAGGGCGUCUUC- 3'
    |o ||||o||||o|oo||o   
3' CUUUCGGAGGUCCUGUGGAGCU 5'

>GTCGAGGTGTCCTGGAGGATTT(25)	ACATCAGATGGGATATCTCGAT(1)/11-21	mis:4
5' ACAUCAGAUGGGAUAUCUCGAU 3'
   | |||   oo|||o|o|||||o 
3' UUUAGGAGGUCCUGUGGAGCUG 5'

>GTCGAGGTGTCCTGGAGGATT(17)	ACATCAGATGGGATATCTCGAT(1)/11-21	mis:4
5' ACAUCAGAUGGGAUAUCUCGAU 3'
     |||   oo|||o|o|||||o 
3'  UUAGGAGGUCCUGUGGAGCUG 5'

>GTCGAGGTGTCCTGGAGGATT(17)	CATCAGATGGGATATCTCGAT(12)/10-20	mis:4
5' CAUCAGAUGGGAUAUCUCGAU 3'
    |||   oo|||o|o|||||o 
3' UUAGGAGGUCCUGUGGAGCUG 5'

>ATCACCGGATACACAACCTAG(3)	GACTAGGTATGTACCTGGAGAT(1)/3-22	mis:4
5' GACUAGG-UAUGUACCUGGAGAU 3'
     ||||| | |||| |o|| ||| 
3'   GAUCCAACACAUAGGCCACUA 5'

>ATCACCGGATACACAATCTAG(1)	GACTAGGTATGTACCTGGAGAT(1)/8-22	mis:4
5' GACUAGG-UAUGUACCUGGAGAU 3'
     ||||o | |||| |o|| ||| 
3'   GAUCUAACACAUAGGCCACUA 5'

>GAAATCCTCTACGCAAAGCAA(1)	TTGCGTTTCGTAGAAGGTTAC(1)/1-21	mis:4
5' UUGCGUUUCGUAGAAGGUUAC 3'
   |||| || |||||| |o|| | 
3' AACGAAACGCAUCUCCUAAAG 5'

>CTGATGTGTAGTGAACAGGAGA(7)	TCTCTTGACGCTGTCCACTGG(2)/11-19	mis:4
5' UCUCUUG-ACGCUGUCCACUGG 3'
   ||||o||  |o||oo || oo| 
3' AGAGGACAAGUGAUGUGUAGUC 5'

>CTGATGTGTAGTGAACAGGAG(1)	TCTCTTGACGCTGTCCACTGG(2)/11-19	mis:4
5' UCUCUUG-ACGCUGUCCACUGG 3'
    |||o||  |o||oo || oo| 
3'  GAGGACAAGUGAUGUGUAGUC 5'

>CAAACCCCTGATGTGTAGTGA(8)	CACATTGTACCTAGGGTTTTG(1)/13-21	mis:4
5' CACAUUGUACCU-AGGGUUUUG 3'
     ||o|oo|| | |||| |||| 
3'  AGUGAUGUGUAGUCCCCAAAC 5'

>TGCCTTCAAACCCCTGATGTG(5)	TTCGTCAGGAAGTTTGAAGGGA(102)/3-22	mis:4
5' UUCGUCAGGAAGUUUGAAGGGA 3'
   o |o|||||  ||||||||| | 
3' GUGUAGUCC-CCAAACUUCCGU 5'

>AGTTACAATTTATCCCCCCGA(2)	TCGCTGGGGGTAGGTTGTAAC(1)/6-21	mis:3
5' UCGCUGGGGGUAGGUUGUAAC- 3'
   |||  ||||o||oo|||||||  
3' AGC-CCCCCUAUUUAACAUUGA 5'

>AGTTACAATTTATCCCCCCGA(2)	TTCGCTGGGGATAGGCTGTAAC(2)/7-22	mis:4
5' UUCGCUGGGGAUAGGCUGUAAC- 3'
    |||  |||||||oo ||||||  
3'  AGC-CCCCCUAUUUAACAUUGA 5'

>AGTTACAATTTATCCCCCCGA(2)	TTTGAGGGGAGAAGTAGTACCT(1)/2-22	mis:4
5' UUUGAGGGGAGAAGUAGUACCU 3'
    |o| ||||| ||o| ||| || 
3'  AGCCCCCCUAUUUAACAUUGA 5'

>AGTTACAATTTATCCCCCCGA(2)	ATCGCTGGGGGTAGGCTGTAAC(1)/7-22	mis:4
5' AUCGCUGGGGGUAGGCUGUAAC- 3'
    |||  ||||o||oo ||||||  
3'  AGC-CCCCCUAUUUAACAUUGA 5'

>AGTTACAATTTATCCCCCCGA(2)	TTCGCTGGGGGTAGGCTGTAAC(115)/7-22	mis:4
5' UUCGCUGGGGGUAGGCUGUAAC- 3'
    |||  ||||o||oo ||||||  
3'  AGC-CCCCCUAUUUAACAUUGA 5'

>AGTTACAATTTATCCCCCCGA(2)	CTCGCTGGGGGTAGGCTGTAAC(1)/7-22	mis:4
5' CUCGCUGGGGGUAGGCUGUAAC- 3'
    |||  ||||o||oo ||||||  
3'  AGC-CCCCCUAUUUAACAUUGA 5'

>AGTTACAATTTATCCCCCCGA(2)	TCGTTGGGGGTAGGCTGTAACA(1)/6-21	mis:4
5' UCGUUGGGGGUAGGCUGUAACA 3'
   |||  ||||o||oo ||||||  
3' AGC-CCCCCUAUUUAACAUUGA 5'

>AGTTACAATTTATCCCCCCGA(2)	TCGCTGGGGGTAGGCTGTAACA(12)/6-21	mis:4
5' UCGCUGGGGGUAGGCUGUAACA 3'
   |||  ||||o||oo ||||||  
3' AGC-CCCCCUAUUUAACAUUGA 5'

>AGTTACAATTTATCCCCCCGA(2)	TCGTTGGGGGTAGGCTGTAAC(3)/6-21	mis:4
5' UCGUUGGGGGUAGGCUGUAAC- 3'
   |||  ||||o||oo ||||||  
3' AGC-CCCCCUAUUUAACAUUGA 5'

>AGTTACAATTTATCCCCCCGA(2)	TCGCTGGGGGTAGGCTGTAAC(431)/6-21	mis:4
5' UCGCUGGGGGUAGGCUGUAAC- 3'
   |||  ||||o||oo ||||||  
3' AGC-CCCCCUAUUUAACAUUGA 5'

>AGTTACAATTTATCCCCCCGA(2)	TTCGCTGGGGGTAGGCTGTAAT(1)/7-21	mis:4
5' UUCGCUGGGGGUAGGCUGUAAU- 3'
    |||  ||||o||oo |||||o  
3'  AGC-CCCCCUAUUUAACAUUGA 5'

>AGTTACAATTTATCCCCCCGA(2)	TCGCTGGGGGTAGGCTGTAAT(4)/6-20	mis:4
5' UCGCUGGGGGUAGGCUGUAAU- 3'
   |||  ||||o||oo |||||o  
3' AGC-CCCCCUAUUUAACAUUGA 5'

>AGTTACAATTTATCCCCCCGA(2)	TTCGCTGGGGGTGGGCTGTAAC(1)/7-22	mis:4
5' UUCGCUGGGGGUGGGCUGUAAC- 3'
    |||  ||||o|ooo ||||||  
3'  AGC-CCCCCUAUUUAACAUUGA 5'

>AGTTACAATTTATCCCCCCGA(2)	TCGCTGGGGGTAGGCTGTAGC(6)/6-21	mis:4
5' UCGCUGGGGGUAGGCUGUAGC- 3'
   |||  ||||o||oo ||||o|  
3' AGC-CCCCCUAUUUAACAUUGA 5'

>GAAGTTACAATTTATCCCCCC(2)	GCTGGGGGTAGGCTGTAACATT(6)/4-21	mis:4
5' GCUGGGGGUAGGCUGUAACAUU 3'
      ||||o||oo |||||| |o 
3'  CCCCCCUAUUUAACAUUGAAG 5'

>GAAGTTACAATTTATCCCCCC(2)	CTGGGGGTAGGCTGTAACATT(70)/3-20	mis:4
5' CUGGGGGUAGGCUGUAACAUU 3'
     ||||o||oo |||||| |o 
3' CCCCCCUAUUUAACAUUGAAG 5'

>CAGGAAGTTACAATTTATCCCC(3)	GGGGGTAGGCTGTAACATTGTG(4)/1-22	mis:3
5' GGGGGUAGGCUGUAACAUUGUG 3'
   ||||o||oo |||||| |o || 
3' CCCCUAUUUAACAUUGAAGGAC 5'

>CAGGAAGTTACAATTTATCCCC(3)	TGGGGGTAGGCTGTAACATTTT(2)/2-19	mis:3
5' UGGGGGUAGGCUGUAACAUUUU- 3'
    ||||o||oo |||||| |oo|  
3'  CCCCUAUUUAACAUUGAAGGAC 5'

>CAGGAAGTTACAATTTATCCCC(3)	TGGGGGTAGGCTGTAACCTTGT(1)/2-19	mis:4
5' UGGGGGUAGGCUGUAACCUUGU- 3'
    ||||o||oo |||||| |o |  
3'  CCCCUAUUUAACAUUGAAGGAC 5'

>CAGGAAGTTACAATTTATCCCC(3)	TGGGGGTAGGCTGTAACATTGT(40)/2-19	mis:4
5' UGGGGGUAGGCUGUAACAUUGU- 3'
    ||||o||oo |||||| |o |  
3'  CCCCUAUUUAACAUUGAAGGAC 5'

>CAGGAAGTTACAATTTATCCCC(3)	GGGGGTAGGCTGTAACATTGT(5)/1-18	mis:4
5' GGGGGUAGGCUGUAACAUUGU- 3'
   ||||o||oo |||||| |o |  
3' CCCCUAUUUAACAUUGAAGGAC 5'

>CAGGAAGTTACAATTTATCCCC(3)	GGGGTAGGCTGTAACATTGTG(9)/1-21	mis:4
5' -GGGGUAGGCUGUAACAUUGUG 3'
    |||o||oo |||||| |o || 
3' CCCCUAUUUAACAUUGAAGGAC 5'

>CAGGAAGTTACAATTTATCCC(2)	GGGGTAGGCTGTAACATTGTG(9)/1-21	mis:3
5' GGGGUAGGCUGUAACAUUGUG 3'
   |||o||oo |||||| |o || 
3' CCCUAUUUAACAUUGAAGGAC 5'

>CAGGAAGTTACAATTTATCCC(2)	GGGGTAGGCTGTAACATTGTGC(7)/1-21	mis:4
5' GGGGUAGGCUGUAACAUUGUGC 3'
   |||o||oo |||||| |o ||  
3' CCCUAUUUAACAUUGAAGGAC- 5'

>CAGGAAGTTACAATTTATCCC(2)	GGGGGTAGGCTGTAACATTGTG(4)/2-22	mis:3
5' GGGGGUAGGCUGUAACAUUGUG 3'
    |||o||oo |||||| |o || 
3'  CCCUAUUUAACAUUGAAGGAC 5'

>CAGGAAGTTACAATTTATCCC(2)	TGGGGGTAGGCTGTAACATTGT(40)/3-19	mis:4
5' UGGGGGUAGGCUGUAACAUUGU- 3'
     |||o||oo |||||| |o |  
3'   CCCUAUUUAACAUUGAAGGAC 5'

>CAGGAAGTTACAATTTATCCC(2)	TGGGGGTAGGCTGTAACCTTGT(1)/3-19	mis:4
5' UGGGGGUAGGCUGUAACCUUGU- 3'
     |||o||oo |||||| |o |  
3'   CCCUAUUUAACAUUGAAGGAC 5'

>CAGGAAGTTACAATTTATCCC(2)	TGGGGGTAGGCTGTAACATTTT(2)/3-19	mis:3
5' UGGGGGUAGGCUGUAACAUUUU- 3'
     |||o||oo |||||| |oo|  
3'   CCCUAUUUAACAUUGAAGGAC 5'

>CAGGAAGTTACAATTTATCCC(2)	GGGGGTAGGCTGTAACATTGT(5)/2-18	mis:4
5' GGGGGUAGGCUGUAACAUUGU- 3'
    |||o||oo |||||| |o |  
3'  CCCUAUUUAACAUUGAAGGAC 5'

>TAGGAAGTTACAATTTATCCC(1)	TGGGGGTAGGCTGTAACATTGT(40)/3-19	mis:4
5' UGGGGGUAGGCUGUAACAUUGU- 3'
     |||o||oo |||||| |o |  
3'   CCCUAUUUAACAUUGAAGGAU 5'

>TAGGAAGTTACAATTTATCCC(1)	GGGGGTAGGCTGTAACATTGTG(4)/2-18	mis:3
5' GGGGGUAGGCUGUAACAUUGUG 3'
    |||o||oo |||||| |o |o 
3'  CCCUAUUUAACAUUGAAGGAU 5'

>TAGGAAGTTACAATTTATCCC(1)	TGGGGGTAGGCTGTAACCTTGT(1)/3-19	mis:4
5' UGGGGGUAGGCUGUAACCUUGU- 3'
     |||o||oo |||||| |o |  
3'   CCCUAUUUAACAUUGAAGGAU 5'

>TAGGAAGTTACAATTTATCCC(1)	TGGGGGTAGGCTGTAACATTTT(2)/3-19	mis:3
5' UGGGGGUAGGCUGUAACAUUUU- 3'
     |||o||oo |||||| |oo|  
3'   CCCUAUUUAACAUUGAAGGAU 5'

>TAGGAAGTTACAATTTATCCC(1)	GGGGTAGGCTGTAACATTGTGC(7)/1-17	mis:4
5' GGGGUAGGCUGUAACAUUGUGC 3'
   |||o||oo |||||| |o |o  
3' CCCUAUUUAACAUUGAAGGAU- 5'

>TAGGAAGTTACAATTTATCCC(1)	GGGGGTAGGCTGTAACATTGT(5)/2-18	mis:4
5' GGGGGUAGGCUGUAACAUUGU- 3'
    |||o||oo |||||| |o |  
3'  CCCUAUUUAACAUUGAAGGAU 5'

>TAGGAAGTTACAATTTATCCC(1)	GGGGTAGGCTGTAACATTGTG(9)/1-17	mis:3
5' GGGGUAGGCUGUAACAUUGUG 3'
   |||o||oo |||||| |o |o 
3' CCCUAUUUAACAUUGAAGGAU 5'

>TGCAGGAAGTTACAATTTATC(2)	TGAAGGTTGTAGCTCTTTGCA(1)/7-21	mis:3
5' UGAAGGUUGUAGCUCUUUGCA 3'
    o |oo|||||o|| oo|||| 
3' CUAUUUAACAUUGAAGGACGU 5'

>TGCAGGAAGTTACAATTTATC(2)	TGAAGGTTGTAGCCCCTTGCA(1)/7-21	mis:4
5' UGAAGGUUGUAGCCCCUUGCA 3'
    o |oo|||||o|  |o|||| 
3' CUAUUUAACAUUGAAGGACGU 5'

>TGCAGGAAGTTACAATTTATC(2)	GGGGTAGGCTGTAACATTGTGC(7)/10-22	mis:4
5' GGGGUAGGCUGUAACAUUGUGC- 3'
     |o||oo |||||| |o |||  
3'   CUAUUUAACAUUGAAGGACGU 5'

>TGCAGGAAGTTACAATTTATC(2)	GGGTAGGCTGTAACATTGTGCG(4)/9-21	mis:3
5' GGGUAGGCUGUAACAUUGUGCG 3'
    |o||oo |||||| |o |||o 
3'  CUAUUUAACAUUGAAGGACGU 5'

>TGCAGGAAGTTACAATTTATC(2)	GGTAGGCTGTAACATTGTGCGC(12)/8-20	mis:4
5' GGUAGGCUGUAACAUUGUGCGC 3'
   |o||oo |||||| |o |||o  
3' CUAUUUAACAUUGAAGGACGU- 5'

>TGCAGGAAGTTACAATTTATC(2)	GGGTAGGCTGTAACATTGTGC(82)/9-21	mis:4
5' GGGUAGGCUGUAACAUUGUGC- 3'
    |o||oo |||||| |o |||  
3'  CUAUUUAACAUUGAAGGACGU 5'

>TGCAGGAAGTTACAATTTATC(2)	GGTAGGCTGTAACATTGTGCG(8)/8-20	mis:3
5' GGUAGGCUGUAACAUUGUGCG 3'
   |o||oo |||||| |o |||o 
3' CUAUUUAACAUUGAAGGACGU 5'

>TGCAGGAAGTTACAATTTATC(2)	GTGAAGGTTGTAGCTCTTTGC(1)/8-21	mis:4
5' GUGAAGGUUGUAGCUCUUUGC- 3'
     o |oo|||||o|| oo|||  
3'  CUAUUUAACAUUGAAGGACGU 5'

>TTGCAGGAAGTTACAATTTATC(3)	TGAAGGTTGTAGCTCTTTGCA(1)/7-21	mis:4
5' UGAAGGUUGUAGCUCUUUGCA- 3'
    o |oo|||||o|| oo||||  
3' CUAUUUAACAUUGAAGGACGUU 5'

>TTGCAGGAAGTTACAATTTATC(3)	GGTAGGCTGTAACATTGTGCGC(12)/8-20	mis:4
5' GGUAGGCUGUAACAUUGUGCGC 3'
   |o||oo |||||| |o |||o  
3' CUAUUUAACAUUGAAGGACGUU 5'

>TTGCAGGAAGTTACAATTTATC(3)	GGGTAGGCTGTAACATTGTGCG(4)/9-21	mis:4
5' GGGUAGGCUGUAACAUUGUGCG- 3'
    |o||oo |||||| |o |||o  
3'  CUAUUUAACAUUGAAGGACGUU 5'

>TTGCAGGAAGTTACAATTTATC(3)	GGTAGGCTGTAACATTGTGCG(8)/8-20	mis:4
5' GGUAGGCUGUAACAUUGUGCG- 3'
   |o||oo |||||| |o |||o  
3' CUAUUUAACAUUGAAGGACGUU 5'

>TTGCAGGAAGTTACAATTTAT(4)	TGAAGGTTGTAGCCCCTTGCA(1)/7-21	mis:4
5' UGAAGGUUGUAGCCCCUUGCA- 3'
    o |oo|||||o|  |o||||  
3'  UAUUUAACAUUGAAGGACGUU 5'

>TTGCAGGAAGTTACAATTTAT(4)	TGAAGGTTGTAGCTCTTTGCA(1)/7-21	mis:3
5' UGAAGGUUGUAGCUCUUUGCA- 3'
    o |oo|||||o|| oo||||  
3'  UAUUUAACAUUGAAGGACGUU 5'

>TTGCAGGAAGTTACAATTTAT(4)	GGTAGGCTGTAACATTGTGCGC(12)/8-20	mis:4
5' GGUAGGCUGUAACAUUGUGCGC 3'
    o||oo |||||| |o |||o  
3'  UAUUUAACAUUGAAGGACGUU 5'

>TTGCAGGAAGTTACAATTTAT(4)	AGTAGGCTGTAACATTGTGCGC(1)/8-20	mis:4
5' AGUAGGCUGUAACAUUGUGCGC 3'
    o||oo |||||| |o |||o  
3'  UAUUUAACAUUGAAGGACGUU 5'

>TTGCAGGAAGTTACAATTTAT(4)	GGGTAGGCTGTAACATTGTGCG(4)/9-21	mis:4
5' GGGUAGGCUGUAACAUUGUGCG- 3'
     o||oo |||||| |o |||o  
3'   UAUUUAACAUUGAAGGACGUU 5'

>TTGCAGGAAGTTACAATTTAT(4)	GTAGGCTGTAACATTGTGCGC(28)/7-19	mis:4
5' GUAGGCUGUAACAUUGUGCGC 3'
   o||oo |||||| |o |||o  
3' UAUUUAACAUUGAAGGACGUU 5'

>TTGCAGGAAGTTACAATTTAT(4)	GGTAGGCTGTAACATTGTGCG(8)/8-20	mis:4
5' GGUAGGCUGUAACAUUGUGCG- 3'
    o||oo |||||| |o |||o  
3'  UAUUUAACAUUGAAGGACGUU 5'

>TTTGCAGGAAGTTACAATTTA(6)	AAGGTTGTAGCCTTTTGCACC(1)/5-19	mis:4
5' AAGGUUGUAGCCUUUUGCACC 3'
    |oo|||||o| |oo||||   
3' AUUUAACAUUGAAGGACGUUU 5'

>TTTGCAGGAAGTTACAATTTA(6)	TAGGCTGTAACATTTTGCGCT(1)/6-18	mis:4
5' UAGGCUGUAACAUUUUGCGCU 3'
   ||oo |||||| |oo|||o   
3' AUUUAACAUUGAAGGACGUUU 5'

>TTTGCAGGAAGTTACAATTTA(6)	TAGGCTGTAACATTGTGCGCA(1)/6-18	mis:4
5' UAGGCUGUAACAUUGUGCGCA 3'
   ||oo |||||| |o |||o | 
3' AUUUAACAUUGAAGGACGUUU 5'

>ATTTGCAGGAAGTTACAATTT(17)	AAGGTTGTAGCCTTTTGCACC(1)/5-19	mis:4
5' AAGGUUGUAGCCUUUUGCACC- 3'
    |oo|||||o| |oo||||    
3'  UUUAACAUUGAAGGACGUUUA 5'

>ACTTGCAGGAAGTTACAATTT(1)	AAGGTTGTAGCCTTTTGCACC(1)/5-19	mis:4
5' AAGGUUGUAGCCUUUUGCACC- 3'
    |oo|||||o| |oo||||    
3'  UUUAACAUUGAAGGACGUUCA 5'

>TTATTTGCAGGAAGTTACAATT(14)	AATTCAACTTCTTCCAATTGA(1)/6-21	mis:4
5' AAUU-CAACUUCUUCCAAUUGA 3'
   ||||  ||||||o| ||| |o| 
3' UUAACAUUGAAGGACGUUUAUU 5'

>TTATTTGCAGGAAGTTACATT(1)	AATTCAACTTCTTCCAATTGA(1)/1-21	mis:4
5' AAUUCAACUUCUUCCAAUUGA 3'
   |||  ||||||o| ||| |o| 
3' UUACAUUGAAGGACGUUUAUU 5'

>TTATTTGCAGGAAGTTACATT(1)	TAACGTCACTTCCTTGTATAG(2)/2-14	mis:4
5' UAACGUCACUUCCU-UGUAUAG 3'
    || || ||||||| oo |||o 
3'  UUACAUUGAAGGACGUUUAUU 5'

>TCTCCATTTTGCTTATTTGCA(1)	TTGAAAGTAAGGGCAATGGGCG(25)/2-19	mis:4
5' UUGAAAGUAAGGGCAAUGGGCG 3'
    || ||o|||| o |||||o o 
3'  ACGUUUAUUCGUUUUACCUCU 5'

>TCTCCATTTTGCTTATTTGCA(1)	TGAAAGTAAGGGCAATGGGCG(12)/1-18	mis:4
5' UGAAAGUAAGGGCAAUGGGCG 3'
   || ||o|||| o |||||o o 
3' ACGUUUAUUCGUUUUACCUCU 5'

>TCTCTTGATGGTCTCCATTTTG(1)	AGGGATGGTGGCTATAGATAGA(28)/5-22	mis:4
5' AGGGAUGGUGGCUAUAGAUAGA 3'
    ooo|||| |o|o|| o| ||| 
3' GUUUUACCUCUGGUAGUUCUCU 5'

>TCTCTTGATGGTCTCCATTTTG(1)	GGGATGGTGGCTATAGATAGA(7)/4-21	mis:4
5' -GGGAUGGUGGCUAUAGAUAGA 3'
    ooo|||| |o|o|| o| ||| 
3' GUUUUACCUCUGGUAGUUCUCU 5'

>TATTAACACCGATCGCGAAAT(1)	ATCGCCCGATTGTTGTTGGTA(2)/1-21	mis:4
5' AUCGCCCGAUUGUUGUUGGUA 3'
   ||  | ||||o| ||||oo|| 
3' UAAAGCGCUAGCCACAAUUAU 5'

>TATTAACACCGATCGCGAAAT(1)	CATCGCCCGATTGTTGTTGGTA(1)/2-22	mis:4
5' CAUCGCCCGAUUGUUGUUGGUA 3'
    ||  | ||||o| ||||oo|| 
3'  UAAAGCGCUAGCCACAAUUAU 5'

>TATTAACACCGATCGCGGAAT(378)	CATCGCCCGATTGTTGTTGGTA(1)/2-22	mis:4
5' CAUCGCCCGAUUGUUGUUGGUA 3'
    ||  | ||||o| ||||oo|| 
3'  UAAGGCGCUAGCCACAAUUAU 5'

>TATTAACACCGATCGCGGAAT(378)	ATCGCCCGATTGTTGTTGGTA(2)/1-21	mis:4
5' AUCGCCCGAUUGUUGUUGGUA 3'
   ||  | ||||o| ||||oo|| 
3' UAAGGCGCUAGCCACAAUUAU 5'

>TATTAACACCGATCGCGCAATC(1)	ATCGCCCGATTGTTGTTGGTA(2)/1-21	mis:4
5' -AUCGCCCGAUUGUUGUUGGUA 3'
    || || ||||o| ||||oo|| 
3' CUAACGCGCUAGCCACAAUUAU 5'

>TATTAACACCGATCGCGCAATC(1)	CATCGCCCGATTGTTGTTGGTA(1)/2-22	mis:4
5' CAUCGCCCGAUUGUUGUUGGUA 3'
    || || ||||o| ||||oo|| 
3' CUAACGCGCUAGCCACAAUUAU 5'

>TATTAACACCGATCGCGCAAT(1)	ATCGCCCGATTGTTGTTGGTA(2)/1-21	mis:3
5' AUCGCCCGAUUGUUGUUGGUA 3'
   || || ||||o| ||||oo|| 
3' UAACGCGCUAGCCACAAUUAU 5'

>TATTAACACCGATCGCGCAAT(1)	CATCGCCCGATTGTTGTTGGTA(1)/2-22	mis:3
5' CAUCGCCCGAUUGUUGUUGGUA 3'
    || || ||||o| ||||oo|| 
3'  UAACGCGCUAGCCACAAUUAU 5'

>TATTAACACCGATCGCGCAAT(1)	ATCGCCCGATTGTTGTTGGTAG(1)/1-21	mis:4
5' AUCGCCCGAUUGUUGUUGGUAG 3'
   || || ||||o| ||||oo||  
3' UAACGCGCUAGCCACAAUUAU- 5'

>TATTAACACCGATCGCGCAAT(1)	CATCGCCCGATTGTTGTTGGT(3)/2-18	mis:4
5' CAUCGCCCGAUUGUUGUUGGU- 3'
    || || ||||o| ||||oo|  
3'  UAACGCGCUAGCCACAAUUAU 5'

>TATTAACACCGATCGCGCAAT(1)	TCATCGCCCGATTGTTGTTGGT(2)/3-19	mis:4
5' UCAUCGCCCGAUUGUUGUUGGU- 3'
     || || ||||o| ||||oo|  
3'   UAACGCGCUAGCCACAAUUAU 5'

>CTATTAACACCGATCGCGAAA(1)	TCGCCCGATTGTTGTTGGTAG(1)/4-21	mis:4
5' UCGCCCGAUUGUUGUUGGUAG 3'
   |  | ||||o| ||||oo||| 
3' AAAGCGCUAGCCACAAUUAUC 5'

>CTATTAACACCGATCGCGAAA(1)	ATCGCCCGATTGTTGTTGGTAG(1)/5-22	mis:4
5' AUCGCCCGAUUGUUGUUGGUAG 3'
    |  | ||||o| ||||oo||| 
3'  AAAGCGCUAGCCACAAUUAUC 5'

>CTATTAACACCGATCGCGAAA(1)	GTGTTCGTATTGGAGTTGAAAG(1)/9-22	mis:4
5' GUGUUCGU-AUUGGAGUUGAAAG 3'
      ||||o ||o|| |||o| || 
3'   AAAGCGCUAGCCACAAUUAUC 5'

>CTATTAACACCGATCGCGAAA(1)	TGTTCGTATTGGAGTTGAAAG(20)/8-21	mis:4
5' UGUUCGU-AUUGGAGUUGAAAG 3'
     ||||o ||o|| |||o| || 
3'  AAAGCGCUAGCCACAAUUAUC 5'

>CTATTAACATCGATCGCGAAA(1)	TCGCCCGATTGTTGTTGGTAG(1)/4-21	mis:4
5' UCGCCCGAUUGUUGUUGGUAG 3'
   |  | ||||o| ||||oo||| 
3' AAAGCGCUAGCUACAAUUAUC 5'

>CTATTAACATCGATCGCGAAA(1)	ATCGCCCGATTGTTGTTGGTAG(1)/5-22	mis:4
5' AUCGCCCGAUUGUUGUUGGUAG 3'
    |  | ||||o| ||||oo||| 
3'  AAAGCGCUAGCUACAAUUAUC 5'

>CTATTAACACTGATCGCGAAA(1)	ATCGCCCGATTGTTGTTGGTAG(1)/5-22	mis:4
5' AUCGCCCGAUUGUUGUUGGUAG 3'
    |  | ||||oo ||||oo||| 
3'  AAAGCGCUAGUCACAAUUAUC 5'

>CTATTAACACTGATCGCGAAA(1)	TCGCCCGATTGTTGTTGGTAG(1)/4-21	mis:4
5' UCGCCCGAUUGUUGUUGGUAG 3'
   |  | ||||oo ||||oo||| 
3' AAAGCGCUAGUCACAAUUAUC 5'

>CTATTAACACCGATCGCGGAAT(148)	ATCGCCCGATTGTTGTTGGTAG(1)/1-22	mis:4
5' AUCGCCCGAUUGUUGUUGGUAG 3'
   ||  | ||||o| ||||oo||| 
3' UAAGGCGCUAGCCACAAUUAUC 5'

>CTATTAACACCGATCGCGGAA(447)	TCGCCCGATTGTTGTTGGTAG(1)/4-21	mis:4
5' UCGCCCGAUUGUUGUUGGUAG 3'
   |  | ||||o| ||||oo||| 
3' AAGGCGCUAGCCACAAUUAUC 5'

>CTATTAACACCGATCGCGGAA(447)	ATCGCCCGATTGTTGTTGGTAG(1)/5-22	mis:4
5' AUCGCCCGAUUGUUGUUGGUAG 3'
    |  | ||||o| ||||oo||| 
3'  AAGGCGCUAGCCACAAUUAUC 5'

>CTATTAACACCGATCGCGGAA(447)	GTGTTCGTATTGGAGTTGAAAG(1)/9-22	mis:4
5' GUGUUCGU-AUUGGAGUUGAAAG 3'
      |o||o ||o|| |||o| || 
3'   AAGGCGCUAGCCACAAUUAUC 5'

>CTATTAACACCGATCGCGGAA(447)	TGTTCGTATTGGAGTTGAAAG(20)/8-21	mis:4
5' UGUUCGU-AUUGGAGUUGAAAG 3'
     |o||o ||o|| |||o| || 
3'  AAGGCGCUAGCCACAAUUAUC 5'

>CCTATTAACACCGATCGCGGA(34)	TGTTCGTATTGGAGTTGAAAGT(4)/8-21	mis:4
5' UGUUCGU-AUUGGAGUUGAAAGU 3'
     |o||o ||o|| |||o| ||  
3'   AGGCGCUAGCCACAAUUAUCC 5'

>CCTATTAACACCGATCGCGGA(34)	GTTCGTATTGGAGTTGAAAGT(1)/7-20	mis:4
5' GUUCGU-AUUGGAGUUGAAAGU 3'
    |o||o ||o|| |||o| ||  
3'  AGGCGCUAGCCACAAUUAUCC 5'

>TCCTATTAACACCGATCGCGGA(46)	TTCGTATTGGAGTTGAAAGTA(2)/6-21	mis:4
5' UUCGU-AUUGGAGUUGAAAGUA 3'
   |o||o ||o|| |||o| || | 
3' AGGCGCUAGCCACAAUUAUCCU 5'

>TCCTATTAACACCGATCGCGG(34)	TTCGTATTGGAGTTGAAAGTA(2)/6-21	mis:4
5' UUCGU-AUUGGAGUUGAAAGUA 3'
    o||o ||o|| |||o| || | 
3'  GGCGCUAGCCACAAUUAUCCU 5'

>CGGCCTATTAACACCGATCGC(1)	CCCGATTGTTGTTGGTAGTTT(1)/3-18	mis:4
5' CCCGAUUGUUGUUGGUAGUUU- 3'
     ||||o| ||||oo||| oo  
3'  CGCUAGCCACAAUUAUCCGGC 5'

>CCGTCTTATTAACACCGATCG(2)	CCCGATTGTTGTTGGTAGTTGT(8)/3-17	mis:4
5' CCCGAUUGUUGUUGGU-AGUUGU 3'
     ||||o| ||||oo| || o|  
3'   GCUAGCCACAAUUAUUCUGCC 5'

>CCGTCTTATTAACACCGATCG(2)	CCGATTGTTGTTGGTAGTTGT(5)/2-16	mis:4
5' CCGAUUGUUGUUGGU-AGUUGU 3'
    ||||o| ||||oo| || o|  
3'  GCUAGCCACAAUUAUUCUGCC 5'

>ACCGTTCTATTAACACCGATCG(3)	ACGGTTGCGGTTCGTAGAAGGT(6)/2-21	mis:4
5' ACGGUUGCGGUUCGUAGAA-GGU 3'
    ||o|o|  ||| o||||| ||| 
3'  GCUAGCCACAAUUAUCUUGCCA 5'

>TGGAAGACATCTACCGGTACC(1)	CATATGCCGTAGATATCTTCCA(1)/7-22	mis:4
5' CAUAUGCC-GUAGAUAUCUUCCA 3'
       |o|| |||||| ||||||| 
3'   CCAUGGCCAUCUACAGAAGGU 5'

>TGGAAGACATCTACCGGTACC(1)	TGTTGTTGGTAGTTGTCATTGA(1)/8-19	mis:4
5' UGUUGUUGGUAGUUGUCAUUGA 3'
    | |ooo||||| |||| |o | 
3'  CCAUGGCCAUCUACAGAAGGU 5'

>TTGGAAGACATCCACCGGTAC(3)	TATGCCGTAGATATCTTCCAA(4)/5-21	mis:4
5' UAUGCC-GUAGAUAUCUUCCAA 3'
     |o|| || ||| |||||||| 
3'  CAUGGCCACCUACAGAAGGUU 5'

>TTGGAAGACATCCACCGGTAC(3)	TATGCCGTAGATATCTTCTAA(1)/5-21	mis:4
5' UAUGCC-GUAGAUAUCUUCUAA 3'
     |o|| || ||| |||||o|| 
3'  CAUGGCCACCUACAGAAGGUU 5'

>TTGGAAGACATCTACCGGTACC(1)	TATGCCGTAGATATCTTCCAA(4)/5-21	mis:4
5' UAUGCC-GUAGAUAUCUUCCAA 3'
     |o|| |||||| |||||||| 
3' CCAUGGCCAUCUACAGAAGGUU 5'

>TTGGAAGACATCTACCGGTACC(1)	TATGCCGTAGATATCTTCTAA(1)/5-21	mis:4
5' UAUGCC-GUAGAUAUCUUCUAA 3'
     |o|| |||||| |||||o|| 
3' CCAUGGCCAUCUACAGAAGGUU 5'

>TTGGAAGACATCTACCGGTAC(2)	TATGCCGTAGATATCTTCCAA(4)/5-21	mis:3
5' UAUGCC-GUAGAUAUCUUCCAA 3'
     |o|| |||||| |||||||| 
3'  CAUGGCCAUCUACAGAAGGUU 5'

>TTGGAAGACATCTACCGGTAC(2)	ATGCCGTAGATATCTTCCAAG(1)/4-20	mis:4
5' AUGCC-GUAGAUAUCUUCCAAG 3'
    |o|| |||||| ||||||||  
3' CAUGGCCAUCUACAGAAGGUU- 5'

>TTGGAAGACATCTACCGGTAC(2)	TATGCCGTAGATATCTTCCAAG(4)/5-21	mis:4
5' UAUGCC-GUAGAUAUCUUCCAAG 3'
     |o|| |||||| ||||||||  
3'  CAUGGCCAUCUACAGAAGGUU- 5'

>TTGGAAGACATCTACCGGTAC(2)	TATGCCGTAGATATCTTCTAA(1)/5-21	mis:3
5' UAUGCC-GUAGAUAUCUUCUAA 3'
     |o|| |||||| |||||o|| 
3'  CAUGGCCAUCUACAGAAGGUU 5'

>ATTGGAAGACATCCACCGGTA(2)	ATGCCGTAGATATCTTCCAAG(1)/4-20	mis:4
5' AUGCC-GUAGAUAUCUUCCAAG 3'
    |o|| || ||| ||||||||  
3'  AUGGCCACCUACAGAAGGUUA 5'

>ATTGGAAGACATCCACCGGTA(2)	TATGCCGTAGATATCTTCCAAG(4)/5-21	mis:4
5' UAUGCC-GUAGAUAUCUUCCAAG 3'
     |o|| || ||| ||||||||  
3'   AUGGCCACCUACAGAAGGUUA 5'

>AATTGGAAGACATCCACCGGTA(1)	ATGCCGTAGATATCTTCCAAGT(1)/4-22	mis:4
5' AUGCC-GUAGAUAUCUUCCAAGU 3'
    |o|| || ||| |||||||| | 
3'  AUGGCCACCUACAGAAGGUUAA 5'

>AATTGGAAGACATCCATCGGTA(1)	ATGCCGTAGATATCTTCCAAGT(1)/7-22	mis:4
5' AUGCCG-UAGAUAUCUUCCAAGU 3'
    |o||| | ||| |||||||| | 
3'  AUGGCUACCUACAGAAGGUUAA 5'

>CAATTGGAAGACATCTACCGG(1)	TTGGTAGTTGTCATTGCCATTG(2)/3-22	mis:4
5' UUGGUAGUUGUCAUUGCCAUUG 3'
   oo||||| |||| || | |||| 
3' GGCCAUCUACAG-AAGGUUAAC 5'

>TATATCACAGCACAACACGGC(1)	TAGTCGTCGTGGCTGTGGTAGG(1)/3-20	mis:4
5' UAGUCGUCGUG-GCUGUGGUAGG 3'
     |o|||  || ||||||o|| o 
3'   CGGCACAACACGACACUAUAU 5'

>TGTCCTCATATATCTCAGCAC(2)	GGTATTGGGATATTGGAGCTA(1)/2-18	mis:4
5' GGUAUUGGGAUAU-UGGAGCUA 3'
    || o||o||||| ||o | o| 
3'  CACGACUCUAUAUACUCCUGU 5'

>TACTCTATTTTCCCTGTCCTC(1)	GAGGGATGGGGGCTATAGATA(1)/4-19	mis:4
5' GAGGGAUGGGGGCUAUAGA-UA 3'
     o|||oo|||o  ||||| || 
3'  CUCCUGUCCCUUUUAUCUCAU 5'

>CTGTCTGACTCACAATCTATT(1)	TGGTAGGTTGTGGAGTGCTAG(1)/4-12	mis:4
5' UGGUAGGUUGUGGAGU-GCUAG 3'
    oo|||o|||||o  o | o|| 
3'  UUAUCUAACACUCAGUCUGUC 5'

>TAGACAGACTGTCTGATTCAC(1)	CGAACTTAGACAGACTGTCTG(4)/4-20	mis:4
5' -CGAACUUAGACAGACUGUCUG 3'
     ||| |o|||||| ||||||o 
3' CACUU-AGUCUGUCAGACAGAU 5'

>TAGACAGACTGTCTGATTCAC(1)	ACGAACTTAGACAGACTGTCTG(1)/5-21	mis:4
5' ACGAACUUAGACAGACUGUCUG 3'
     ||| |o|||||| ||||||o 
3' CACUU-AGUCUGUCAGACAGAU 5'

>TAGACAGACTGTCTGACTTAC(3)	CGAACTTAGACAGACTGTCTG(4)/3-20	mis:4
5' CGAACUUAGACAGACUGUCUG 3'
     || |o|||||| ||||||o 
3' CAUUCAGUCUGUCAGACAGAU 5'

>TAGACAGACTGTCTGACTTAC(3)	ACGAACTTAGACAGACTGTCTG(1)/4-21	mis:4
5' ACGAACUUAGACAGACUGUCUG 3'
      || |o|||||| ||||||o 
3'  CAUUCAGUCUGUCAGACAGAU 5'

>TAGACAGACTGTCTGACTCCC(5)	CGAACTTAGACAGACTGTCTG(4)/2-20	mis:4
5' CGAACUUAGACAGACUGUCUG 3'
    | | |o|||||| ||||||o 
3' CCCUCAGUCUGUCAGACAGAU 5'

>TAGACAGACTGTCTGACTCCC(5)	ACGAACTTAGACAGACTGTCTG(1)/3-21	mis:4
5' ACGAACUUAGACAGACUGUCUG 3'
     | | |o|||||| ||||||o 
3'  CCCUCAGUCUGUCAGACAGAU 5'

>TAGACAGACTGTCTGACTCAT(6)	ACGAACTTAGACAGACTGTCTG(1)/5-21	mis:4
5' ACGAACUUAGACAGACUGUCUG 3'
   | ||  |o|||||| ||||||o 
3' UACUC-AGUCUGUCAGACAGAU 5'

>TTAGACAGACTGTCTGACTCA(87)	CGAACTTAGACAGACTGTCTGA(1)/4-22	mis:4
5' CGAACUUAGACAGACUGUCUGA 3'
      | |o|||||| ||||||o| 
3'  ACUCAGUCUGUCAGACAGAUU 5'

>TTAGACAGACTGTCTGACTCA(87)	AGAACTTAGACAGACTGTCTGA(1)/4-22	mis:4
5' AGAACUUAGACAGACUGUCUGA 3'
      | |o|||||| ||||||o| 
3'  ACUCAGUCUGUCAGACAGAUU 5'

>TTAGACAGACTGTCTGACTCA(87)	GAACTTAGACAGACTGTCTGA(2)/3-21	mis:4
5' GAACUUAGACAGACUGUCUGA 3'
     | |o|||||| ||||||o| 
3' ACUCAGUCUGUCAGACAGAUU 5'

>TTAGACAGACTGTCTGACTCA(87)	GAACTTAGACAGATTGTCTGA(1)/3-21	mis:4
5' GAACUUAGACAGAUUGUCUGA 3'
     | |o|||||| o|||||o| 
3' ACUCAGUCUGUCAGACAGAUU 5'

>TTAGATAGACTGTCTGACTCA(2)	GAACTTAGACAGACTGTCTGA(2)/3-21	mis:4
5' GAACUUAGACAGACUGUCUGA 3'
     | |o|||||| ||o|||o| 
3' ACUCAGUCUGUCAGAUAGAUU 5'

>TTAGATAGACTGTCTGACTCA(2)	CGAACTTAGACAGACTGTCTGA(1)/4-22	mis:4
5' CGAACUUAGACAGACUGUCUGA 3'
      | |o|||||| ||o|||o| 
3'  ACUCAGUCUGUCAGAUAGAUU 5'

>TTAGATAGACTGTCTGACTCA(2)	AGAACTTAGACAGACTGTCTGA(1)/4-22	mis:4
5' AGAACUUAGACAGACUGUCUGA 3'
      | |o|||||| ||o|||o| 
3'  ACUCAGUCUGUCAGAUAGAUU 5'

>TTAGATAGACTGTCTGACTCA(2)	GAACTTAGACAGATTGTCTGA(1)/3-21	mis:4
5' GAACUUAGACAGAUUGUCUGA 3'
     | |o|||||| o|o|||o| 
3' ACUCAGUCUGUCAGAUAGAUU 5'

>TTAGACAGTCTGTCTGACTCA(1)	AACTTAGACAGACTGTCTGAC(58)/2-20	mis:4
5' -AACUUAGACAGACUGUCUGAC 3'
     | |o|||||||||||||o|  
3' ACUCAGUCUGUCUGACAGAUU- 5'

>TTAGACAGTCTGTCTGACTCA(1)	AATTTAGACAGACTGTCTGAC(2)/2-20	mis:4
5' -AAUUUAGACAGACUGUCUGAC 3'
     | |o|||||||||||||o|  
3' ACUCAGUCUGUCUGACAGAUU- 5'

>TTAGACAGTCTGTCTGACTCA(1)	GAACTTAGACAGACTGTCTGA(2)/3-21	mis:3
5' GAACUUAGACAGACUGUCUGA 3'
     | |o|||||||||||||o| 
3' ACUCAGUCUGUCUGACAGAUU 5'

>TTAGACAGTCTGTCTGACTCA(1)	GAAATTAGACAGACTGTCTGAC(1)/3-21	mis:4
5' GAAAUUAGACAGACUGUCUGAC 3'
     | |o|||||||||||||o|  
3' ACUCAGUCUGUCUGACAGAUU- 5'

>TTAGACAGTCTGTCTGACTCA(1)	GAACTTAGACAGACTGTCTGAC(1)/3-21	mis:4
5' GAACUUAGACAGACUGUCUGAC 3'
     | |o|||||||||||||o|  
3' ACUCAGUCUGUCUGACAGAUU- 5'

>TTAGACAGTCTGTCTGACTCA(1)	CGAACTTAGACAGACTGTCTGA(1)/4-22	mis:3
5' CGAACUUAGACAGACUGUCUGA 3'
      | |o|||||||||||||o| 
3'  ACUCAGUCUGUCUGACAGAUU 5'

>TTAGACAGTCTGTCTGACTCA(1)	GAATTTAGACAGACTGTCTGAC(1)/3-21	mis:4
5' GAAUUUAGACAGACUGUCUGAC 3'
     | |o|||||||||||||o|  
3' ACUCAGUCUGUCUGACAGAUU- 5'

>TTAGACAGTCTGTCTGACTCA(1)	GAACTTAGACAGACTGTCTGAA(1)/3-21	mis:4
5' GAACUUAGACAGACUGUCUGAA 3'
     | |o|||||||||||||o|  
3' ACUCAGUCUGUCUGACAGAUU- 5'

>TTAGACAGTCTGTCTGACTCA(1)	AGAACTTAGACAGACTGTCTGA(1)/4-22	mis:3
5' AGAACUUAGACAGACUGUCUGA 3'
      | |o|||||||||||||o| 
3'  ACUCAGUCUGUCUGACAGAUU 5'

>TTAGACAGTCTGTCTGACTCA(1)	ACGAACTTAGACAGACTGTCTG(1)/5-21	mis:4
5' ACGAACUUAGACAGACUGUCUG- 3'
       | |o|||||||||||||o  
3'   ACUCAGUCUGUCUGACAGAUU 5'

>TTAGACAGTCTGTCTGACTCA(1)	CGAACTTAGACAGACTGTCTG(4)/4-20	mis:4
5' CGAACUUAGACAGACUGUCUG- 3'
      | |o|||||||||||||o  
3'  ACUCAGUCUGUCUGACAGAUU 5'

>TTAGACAGTCTGTCTGACTCA(1)	AACTTAGACAGACTGTTTGAC(2)/2-20	mis:4
5' -AACUUAGACAGACUGUUUGAC 3'
     | |o|||||||||||o|o|  
3' ACUCAGUCUGUCUGACAGAUU- 5'

>TTAGACAGTCTGTCTGACTCA(1)	GAACTTAGACAGATTGTCTGA(1)/3-21	mis:3
5' GAACUUAGACAGAUUGUCUGA 3'
     | |o|||||||o|||||o| 
3' ACUCAGUCUGUCUGACAGAUU 5'

>TTAGACAGACTGTCTGACTTAC(1)	AGAACTTAGACAGACTGTCTGA(1)/3-22	mis:4
5' AGAACUUAGACAGACUGUCUGA 3'
     || |o|||||| ||||||o| 
3' CAUUCAGUCUGUCAGACAGAUU 5'

>TTAGACAGACTGTCTGACTTAC(1)	CGAACTTAGACAGACTGTCTGA(1)/3-22	mis:4
5' CGAACUUAGACAGACUGUCUGA 3'
     || |o|||||| ||||||o| 
3' CAUUCAGUCUGUCAGACAGAUU 5'

>TTAGACAGACTGTCTGACTTAC(1)	GAACTTAGACAGACTGTCTGA(2)/2-21	mis:4
5' -GAACUUAGACAGACUGUCUGA 3'
     || |o|||||| ||||||o| 
3' CAUUCAGUCUGUCAGACAGAUU 5'

>TTAGACAGACTGTCTGACTTAC(1)	GAACTTAGACAGATTGTCTGA(1)/2-21	mis:4
5' -GAACUUAGACAGAUUGUCUGA 3'
     || |o|||||| o|||||o| 
3' CAUUCAGUCUGUCAGACAGAUU 5'

>TTAGACAGACTGTCTGACTCC(2)	GAACTTAGACAGACTGTCTGA(2)/1-21	mis:3
5' GAACUUAGACAGACUGUCUGA 3'
   | | |o|||||| ||||||o| 
3' CCUCAGUCUGUCAGACAGAUU 5'

>TTAGACAGACTGTCTGACTCC(2)	GAATTTAGACAGACTGTCTGAC(1)/1-21	mis:4
5' GAAUUUAGACAGACUGUCUGAC 3'
   | | |o|||||| ||||||o|  
3' CCUCAGUCUGUCAGACAGAUU- 5'

>TTAGACAGACTGTCTGACTCC(2)	AGAACTTAGACAGACTGTCTGA(1)/2-22	mis:3
5' AGAACUUAGACAGACUGUCUGA 3'
    | | |o|||||| ||||||o| 
3'  CCUCAGUCUGUCAGACAGAUU 5'

>TTAGACAGACTGTCTGACTCC(2)	GAAATTAGACAGACTGTCTGAC(1)/1-21	mis:4
5' GAAAUUAGACAGACUGUCUGAC 3'
   | | |o|||||| ||||||o|  
3' CCUCAGUCUGUCAGACAGAUU- 5'

>TTAGACAGACTGTCTGACTCC(2)	GAACTTAGACAGACTGTCTGAC(1)/1-21	mis:4
5' GAACUUAGACAGACUGUCUGAC 3'
   | | |o|||||| ||||||o|  
3' CCUCAGUCUGUCAGACAGAUU- 5'

>TTAGACAGACTGTCTGACTCC(2)	CGAACTTAGACAGACTGTCTGA(1)/2-22	mis:3
5' CGAACUUAGACAGACUGUCUGA 3'
    | | |o|||||| ||||||o| 
3'  CCUCAGUCUGUCAGACAGAUU 5'

>TTAGACAGACTGTCTGACTCC(2)	GAACTTAGACAGACTGTCTGAA(1)/1-21	mis:4
5' GAACUUAGACAGACUGUCUGAA 3'
   | | |o|||||| ||||||o|  
3' CCUCAGUCUGUCAGACAGAUU- 5'

>TTAGACAGACTGTCTGACTCC(2)	CGAACTTAGACAGACTGTCTG(4)/2-20	mis:4
5' CGAACUUAGACAGACUGUCUG- 3'
    | | |o|||||| ||||||o  
3'  CCUCAGUCUGUCAGACAGAUU 5'

>TTAGACAGACTGTCTGACTCC(2)	ACGAACTTAGACAGACTGTCTG(1)/3-21	mis:4
5' ACGAACUUAGACAGACUGUCUG- 3'
     | | |o|||||| ||||||o  
3'   CCUCAGUCUGUCAGACAGAUU 5'

>TTAGACAGACTGTCTGACTCC(2)	GAACTTAGACAGATTGTCTGA(1)/1-21	mis:3
5' GAACUUAGACAGAUUGUCUGA 3'
   | | |o|||||| o|||||o| 
3' CCUCAGUCUGUCAGACAGAUU 5'

>TTAGACAGACTGTCTGACTCAT(6)	AGAACTTAGACAGACTGTCTGA(1)/4-22	mis:4
5' AGAACUUAGACAGACUGUCUGA 3'
   |  | |o|||||| ||||||o| 
3' UACUCAGUCUGUCAGACAGAUU 5'

>CTTAGACAGACTGTCTGACTC(509)	GAATTTAGACAGACTGTCTGAC(1)/3-21	mis:4
5' GAAUUUAGACAGACUGUCUGAC 3'
     | |o|||||| ||||||o|  
3'  CUCAGUCUGUCAGACAGAUUC 5'

>CTTAGACAGACTGTCTGACTC(509)	AGAACTTAGACAGACTGTCTGA(1)/4-22	mis:4
5' AGAACUUAGACAGACUGUCUGA- 3'
      | |o|||||| ||||||o|  
3'   CUCAGUCUGUCAGACAGAUUC 5'

>CTTAGACAGACTGTCTGACTC(509)	CGAACTTAGACAGACTGTCTGA(1)/4-22	mis:4
5' CGAACUUAGACAGACUGUCUGA- 3'
      | |o|||||| ||||||o|  
3'   CUCAGUCUGUCAGACAGAUUC 5'

>CTTAGACAGACTGTCTGACTC(509)	GAACTTAGACAGACTGTCTGAA(1)/3-21	mis:4
5' GAACUUAGACAGACUGUCUGAA 3'
     | |o|||||| ||||||o|  
3'  CUCAGUCUGUCAGACAGAUUC 5'

>CTTAGACAGACTGTCTGACTC(509)	GAAATTAGACAGACTGTCTGAC(1)/3-21	mis:4
5' GAAAUUAGACAGACUGUCUGAC 3'
     | |o|||||| ||||||o|  
3'  CUCAGUCUGUCAGACAGAUUC 5'

>CTTAGACAGACTGTCTGACTC(509)	GAACTTAGACAGACTGTCTGAC(1)/3-21	mis:4
5' GAACUUAGACAGACUGUCUGAC 3'
     | |o|||||| ||||||o|  
3'  CUCAGUCUGUCAGACAGAUUC 5'

>CTTAGACAGACTGTCTGACTC(509)	GAACTTAGACAGACTGTCTGA(2)/3-21	mis:4
5' GAACUUAGACAGACUGUCUGA- 3'
     | |o|||||| ||||||o|  
3'  CUCAGUCUGUCAGACAGAUUC 5'

>CTTAGACAGACTGTCTGACTC(509)	AACTTAGACAGACTGTCTGAC(58)/2-20	mis:4
5' AACUUAGACAGACUGUCUGAC 3'
    | |o|||||| ||||||o|  
3' CUCAGUCUGUCAGACAGAUUC 5'

>CTTAGACAGACTGTCTGACTC(509)	AATTTAGACAGACTGTCTGAC(2)/2-20	mis:4
5' AAUUUAGACAGACUGUCUGAC 3'
    | |o|||||| ||||||o|  
3' CUCAGUCUGUCAGACAGAUUC 5'

>CTTAGACAGACTGTCTGACTC(509)	GAACTTAGACAGATTGTCTGA(1)/3-21	mis:4
5' GAACUUAGACAGAUUGUCUGA- 3'
     | |o|||||| o|||||o|  
3'  CUCAGUCUGUCAGACAGAUUC 5'

>CTTAGACAGACTGTCTGACTC(509)	AACTTAGACAGACTGTTTGAC(2)/2-20	mis:4
5' AACUUAGACAGACUGUUUGAC 3'
    | |o|||||| ||||o|o|  
3' CUCAGUCUGUCAGACAGAUUC 5'

>TTTAGACAGACTGTCTGACTC(6)	GAACTTAGACAGACTGTCTGAA(1)/3-22	mis:3
5' GAACUUAGACAGACUGUCUGAA 3'
     | |o|||||| ||||||o|| 
3'  CUCAGUCUGUCAGACAGAUUU 5'

>TTTAGACAGACTGTCTGACTC(6)	CGAACTTAGACAGACTGTCTGA(1)/4-22	mis:4
5' CGAACUUAGACAGACUGUCUGA- 3'
      | |o|||||| ||||||o|  
3'   CUCAGUCUGUCAGACAGAUUU 5'

>TTTAGACAGACTGTCTGACTC(6)	GAATTTAGACAGACTGTCTGAC(1)/3-21	mis:4
5' GAAUUUAGACAGACUGUCUGAC 3'
     | |o|||||| ||||||o|  
3'  CUCAGUCUGUCAGACAGAUUU 5'

>TTTAGACAGACTGTCTGACTC(6)	GAAATTAGACAGACTGTCTGAC(1)/3-21	mis:4
5' GAAAUUAGACAGACUGUCUGAC 3'
     | |o|||||| ||||||o|  
3'  CUCAGUCUGUCAGACAGAUUU 5'

>TTTAGACAGACTGTCTGACTC(6)	GAACTTAGACAGACTGTCTGAC(1)/3-21	mis:4
5' GAACUUAGACAGACUGUCUGAC 3'
     | |o|||||| ||||||o|  
3'  CUCAGUCUGUCAGACAGAUUU 5'

>TTTAGACAGACTGTCTGACTC(6)	AGAACTTAGACAGACTGTCTGA(1)/4-22	mis:4
5' AGAACUUAGACAGACUGUCUGA- 3'
      | |o|||||| ||||||o|  
3'   CUCAGUCUGUCAGACAGAUUU 5'

>TTTAGACAGACTGTCTGACTC(6)	AACTTAGACAGACTGTCTGAC(58)/2-20	mis:4
5' AACUUAGACAGACUGUCUGAC 3'
    | |o|||||| ||||||o|  
3' CUCAGUCUGUCAGACAGAUUU 5'

>TTTAGACAGACTGTCTGACTC(6)	GAACTTAGACAGACTGTCTGA(2)/3-21	mis:4
5' GAACUUAGACAGACUGUCUGA- 3'
     | |o|||||| ||||||o|  
3'  CUCAGUCUGUCAGACAGAUUU 5'

>TTTAGACAGACTGTCTGACTC(6)	AATTTAGACAGACTGTCTGAC(2)/2-20	mis:4
5' AAUUUAGACAGACUGUCUGAC 3'
    | |o|||||| ||||||o|  
3' CUCAGUCUGUCAGACAGAUUU 5'

>TTTAGACAGACTGTCTGACTC(6)	GAACTTAGACAGATTGTCTGA(1)/3-21	mis:4
5' GAACUUAGACAGAUUGUCUGA- 3'
     | |o|||||| o|||||o|  
3'  CUCAGUCUGUCAGACAGAUUU 5'

>TTTAGACAGACTGTCTGACTC(6)	AACTTAGACAGACTGTTTGAC(2)/2-20	mis:4
5' AACUUAGACAGACUGUUUGAC 3'
    | |o|||||| ||||o|o|  
3' CUCAGUCUGUCAGACAGAUUU 5'

>ATTAGACAGACTGTCTGACTC(1)	GAACTTAGACAGACTGTCTGA(2)/3-21	mis:4
5' GAACUUAGACAGACUGUCUGA- 3'
     | |o|||||| ||||||o|  
3'  CUCAGUCUGUCAGACAGAUUA 5'

>ATTAGACAGACTGTCTGACTC(1)	AACTTAGACAGACTGTCTGAC(58)/2-20	mis:4
5' AACUUAGACAGACUGUCUGAC 3'
    | |o|||||| ||||||o|  
3' CUCAGUCUGUCAGACAGAUUA 5'

>ATTAGACAGACTGTCTGACTC(1)	AATTTAGACAGACTGTCTGAC(2)/2-20	mis:4
5' AAUUUAGACAGACUGUCUGAC 3'
    | |o|||||| ||||||o|  
3' CUCAGUCUGUCAGACAGAUUA 5'

>ATTAGACAGACTGTCTGACTC(1)	AGAACTTAGACAGACTGTCTGA(1)/4-22	mis:4
5' AGAACUUAGACAGACUGUCUGA- 3'
      | |o|||||| ||||||o|  
3'   CUCAGUCUGUCAGACAGAUUA 5'

>ATTAGACAGACTGTCTGACTC(1)	GAAATTAGACAGACTGTCTGAC(1)/3-21	mis:4
5' GAAAUUAGACAGACUGUCUGAC 3'
     | |o|||||| ||||||o|  
3'  CUCAGUCUGUCAGACAGAUUA 5'

>ATTAGACAGACTGTCTGACTC(1)	GAATTTAGACAGACTGTCTGAC(1)/3-21	mis:4
5' GAAUUUAGACAGACUGUCUGAC 3'
     | |o|||||| ||||||o|  
3'  CUCAGUCUGUCAGACAGAUUA 5'

>ATTAGACAGACTGTCTGACTC(1)	CGAACTTAGACAGACTGTCTGA(1)/4-22	mis:4
5' CGAACUUAGACAGACUGUCUGA- 3'
      | |o|||||| ||||||o|  
3'   CUCAGUCUGUCAGACAGAUUA 5'

>ATTAGACAGACTGTCTGACTC(1)	GAACTTAGACAGACTGTCTGAA(1)/3-21	mis:4
5' GAACUUAGACAGACUGUCUGAA 3'
     | |o|||||| ||||||o|  
3'  CUCAGUCUGUCAGACAGAUUA 5'

>ATTAGACAGACTGTCTGACTC(1)	GAACTTAGACAGACTGTCTGAC(1)/3-21	mis:4
5' GAACUUAGACAGACUGUCUGAC 3'
     | |o|||||| ||||||o|  
3'  CUCAGUCUGUCAGACAGAUUA 5'

>ATTAGACAGACTGTCTGACTC(1)	GAACTTAGACAGATTGTCTGA(1)/3-21	mis:4
5' GAACUUAGACAGAUUGUCUGA- 3'
     | |o|||||| o|||||o|  
3'  CUCAGUCUGUCAGACAGAUUA 5'

>ATTAGACAGACTGTCTGACTC(1)	AACTTAGACAGACTGTTTGAC(2)/2-20	mis:4
5' AACUUAGACAGACUGUUUGAC 3'
    | |o|||||| ||||o|o|  
3' CUCAGUCUGUCAGACAGAUUA 5'

>CTTGGACAGACTGTCTGACTC(1)	GAACTTAGACAGACTGTCTGA(2)/3-18	mis:4
5' GAACUUAGACAGACUGUCUGA- 3'
     | |o|||||| |||||oo|  
3'  CUCAGUCUGUCAGACAGGUUC 5'

>CTTGGACAGACTGTCTGACTC(1)	AATTTAGACAGACTGTCTGAC(2)/2-17	mis:4
5' AAUUUAGACAGACUGUCUGAC 3'
    | |o|||||| |||||oo|  
3' CUCAGUCUGUCAGACAGGUUC 5'

>CTTGGACAGACTGTCTGACTC(1)	AACTTAGACAGACTGTCTGAC(58)/2-17	mis:4
5' AACUUAGACAGACUGUCUGAC 3'
    | |o|||||| |||||oo|  
3' CUCAGUCUGUCAGACAGGUUC 5'

>CTTGGACAGACTGTCTGACTC(1)	GAACTTAGACAGACTGTCTGAC(1)/3-18	mis:4
5' GAACUUAGACAGACUGUCUGAC 3'
     | |o|||||| |||||oo|  
3'  CUCAGUCUGUCAGACAGGUUC 5'

>CTTGGACAGACTGTCTGACTC(1)	GAAATTAGACAGACTGTCTGAC(1)/3-18	mis:4
5' GAAAUUAGACAGACUGUCUGAC 3'
     | |o|||||| |||||oo|  
3'  CUCAGUCUGUCAGACAGGUUC 5'

>CTTGGACAGACTGTCTGACTC(1)	CGAACTTAGACAGACTGTCTGA(1)/4-19	mis:4
5' CGAACUUAGACAGACUGUCUGA- 3'
      | |o|||||| |||||oo|  
3'   CUCAGUCUGUCAGACAGGUUC 5'

>CTTGGACAGACTGTCTGACTC(1)	GAATTTAGACAGACTGTCTGAC(1)/3-18	mis:4
5' GAAUUUAGACAGACUGUCUGAC 3'
     | |o|||||| |||||oo|  
3'  CUCAGUCUGUCAGACAGGUUC 5'

>CTTGGACAGACTGTCTGACTC(1)	AGAACTTAGACAGACTGTCTGA(1)/4-19	mis:4
5' AGAACUUAGACAGACUGUCUGA- 3'
      | |o|||||| |||||oo|  
3'   CUCAGUCUGUCAGACAGGUUC 5'

>CTTGGACAGACTGTCTGACTC(1)	GAACTTAGACAGACTGTCTGAA(1)/3-18	mis:4
5' GAACUUAGACAGACUGUCUGAA 3'
     | |o|||||| |||||oo|  
3'  CUCAGUCUGUCAGACAGGUUC 5'

>CTTGGACAGACTGTCTGACTC(1)	AACTTAGACAGACTGTTTGAC(2)/2-16	mis:4
5' AACUUAGACAGACUGUUUGAC 3'
    | |o|||||| ||||ooo|  
3' CUCAGUCUGUCAGACAGGUUC 5'

>CTTGGACAGACTGTCTGACTC(1)	GAACTTAGACAGATTGTCTGA(1)/3-18	mis:4
5' GAACUUAGACAGAUUGUCUGA- 3'
     | |o|||||| o||||oo|  
3'  CUCAGUCUGUCAGACAGGUUC 5'

>CTTAGTCAGACTGTCTGACTC(1)	TTAGACAGACTGTCTGACTAAC(1)/3-21	mis:4
5' UUAGACAGACUGUCUGACUAAC 3'
     || ||||| ||||||||||  
3'  CUCAGUCUGUCAGACUGAUUC 5'

>CTTAGACAGATTGTCTGACTC(1)	GAACTTAGACAGACTGTCTGAA(1)/3-21	mis:4
5' GAACUUAGACAGACUGUCUGAA 3'
     | |o|||||o ||||||o|  
3'  CUCAGUCUGUUAGACAGAUUC 5'

>CTTAGACAGATTGTCTGACTC(1)	AGAACTTAGACAGACTGTCTGA(1)/4-22	mis:4
5' AGAACUUAGACAGACUGUCUGA- 3'
      | |o|||||o ||||||o|  
3'   CUCAGUCUGUUAGACAGAUUC 5'

>CTTAGACAGATTGTCTGACTC(1)	GAACTTAGACAGACTGTCTGAC(1)/3-21	mis:4
5' GAACUUAGACAGACUGUCUGAC 3'
     | |o|||||o ||||||o|  
3'  CUCAGUCUGUUAGACAGAUUC 5'

>CTTAGACAGATTGTCTGACTC(1)	GAAATTAGACAGACTGTCTGAC(1)/3-21	mis:4
5' GAAAUUAGACAGACUGUCUGAC 3'
     | |o|||||o ||||||o|  
3'  CUCAGUCUGUUAGACAGAUUC 5'

>CTTAGACAGATTGTCTGACTC(1)	GAATTTAGACAGACTGTCTGAC(1)/3-21	mis:4
5' GAAUUUAGACAGACUGUCUGAC 3'
     | |o|||||o ||||||o|  
3'  CUCAGUCUGUUAGACAGAUUC 5'

>CTTAGACAGATTGTCTGACTC(1)	CGAACTTAGACAGACTGTCTGA(1)/4-22	mis:4
5' CGAACUUAGACAGACUGUCUGA- 3'
      | |o|||||o ||||||o|  
3'   CUCAGUCUGUUAGACAGAUUC 5'

>CTTAGACAGATTGTCTGACTC(1)	AATTTAGACAGACTGTCTGAC(2)/2-20	mis:4
5' AAUUUAGACAGACUGUCUGAC 3'
    | |o|||||o ||||||o|  
3' CUCAGUCUGUUAGACAGAUUC 5'

>CTTAGACAGATTGTCTGACTC(1)	GAACTTAGACAGACTGTCTGA(2)/3-21	mis:4
5' GAACUUAGACAGACUGUCUGA- 3'
     | |o|||||o ||||||o|  
3'  CUCAGUCUGUUAGACAGAUUC 5'

>CTTAGACAGATTGTCTGACTC(1)	AACTTAGACAGACTGTCTGAC(58)/2-20	mis:4
5' AACUUAGACAGACUGUCUGAC 3'
    | |o|||||o ||||||o|  
3' CUCAGUCUGUUAGACAGAUUC 5'

>CTTAGACAGATTGTCTGACTC(1)	GAACTTAGACAGATTGTCTGA(1)/3-21	mis:4
5' GAACUUAGACAGAUUGUCUGA- 3'
     | |o|||||o o|||||o|  
3'  CUCAGUCUGUUAGACAGAUUC 5'

>CTTAGACAGATTGTCTGACTC(1)	AACTTAGACAGACTGTTTGAC(2)/2-20	mis:4
5' AACUUAGACAGACUGUUUGAC 3'
    | |o|||||o ||||o|o|  
3' CUCAGUCUGUUAGACAGAUUC 5'

>CTTAGACAGACTGTTTGACTC(16)	GAACTTAGACAGACTGTCTGA(2)/3-21	mis:4
5' GAACUUAGACAGACUGUCUGA- 3'
     | |o|o|||| ||||||o|  
3'  CUCAGUUUGUCAGACAGAUUC 5'

>CTTAGACAGACTGTTTGACTC(16)	AATTTAGACAGACTGTCTGAC(2)/2-20	mis:4
5' AAUUUAGACAGACUGUCUGAC 3'
    | |o|o|||| ||||||o|  
3' CUCAGUUUGUCAGACAGAUUC 5'

>CTTAGACAGACTGTTTGACTC(16)	AACTTAGACAGACTGTCTGAC(58)/2-20	mis:4
5' AACUUAGACAGACUGUCUGAC 3'
    | |o|o|||| ||||||o|  
3' CUCAGUUUGUCAGACAGAUUC 5'

>CTTAGACAGACTGTTTGACTC(16)	CGAACTTAGACAGACTGTCTGA(1)/4-22	mis:4
5' CGAACUUAGACAGACUGUCUGA- 3'
      | |o|o|||| ||||||o|  
3'   CUCAGUUUGUCAGACAGAUUC 5'

>CTTAGACAGACTGTTTGACTC(16)	GAATTTAGACAGACTGTCTGAC(1)/3-21	mis:4
5' GAAUUUAGACAGACUGUCUGAC 3'
     | |o|o|||| ||||||o|  
3'  CUCAGUUUGUCAGACAGAUUC 5'

>CTTAGACAGACTGTTTGACTC(16)	GAACTTAGACAGACTGTCTGAA(1)/3-21	mis:4
5' GAACUUAGACAGACUGUCUGAA 3'
     | |o|o|||| ||||||o|  
3'  CUCAGUUUGUCAGACAGAUUC 5'

>CTTAGACAGACTGTTTGACTC(16)	GAACTTAGACAGACTGTCTGAC(1)/3-21	mis:4
5' GAACUUAGACAGACUGUCUGAC 3'
     | |o|o|||| ||||||o|  
3'  CUCAGUUUGUCAGACAGAUUC 5'

>CTTAGACAGACTGTTTGACTC(16)	GAAATTAGACAGACTGTCTGAC(1)/3-21	mis:4
5' GAAAUUAGACAGACUGUCUGAC 3'
     | |o|o|||| ||||||o|  
3'  CUCAGUUUGUCAGACAGAUUC 5'

>CTTAGACAGACTGTTTGACTC(16)	AGAACTTAGACAGACTGTCTGA(1)/4-22	mis:4
5' AGAACUUAGACAGACUGUCUGA- 3'
      | |o|o|||| ||||||o|  
3'   CUCAGUUUGUCAGACAGAUUC 5'

>CTTAGACAGACTGTTTGACTC(16)	GAACTTAGACAGATTGTCTGA(1)/3-21	mis:4
5' GAACUUAGACAGAUUGUCUGA- 3'
     | |o|o|||| o|||||o|  
3'  CUCAGUUUGUCAGACAGAUUC 5'

>CTTAGACAGACTGTCTGAATC(2)	AATTTAGACAGACTGTCTGAC(2)/2-20	mis:3
5' AAUUUAGACAGACUGUCUGAC 3'
    |||o|||||| ||||||o|  
3' CUAAGUCUGUCAGACAGAUUC 5'

>CTTAGACAGACTGTCTGAATC(2)	GAATTTAGACAGACTGTCTGAC(1)/3-21	mis:3
5' GAAUUUAGACAGACUGUCUGAC 3'
     |||o|||||| ||||||o|  
3'  CUAAGUCUGUCAGACAGAUUC 5'

>CTTAGACAGACTGTCTGAATC(2)	GAAATTAGACAGACTGTCTGAC(1)/3-21	mis:4
5' GAAAUUAGACAGACUGUCUGAC 3'
     | |o|||||| ||||||o|  
3'  CUAAGUCUGUCAGACAGAUUC 5'

>CTTAGACAGACTGTCTGAATC(2)	CGAACTTAGACAGACTGTCTGA(1)/4-22	mis:4
5' CGAACUUAGACAGACUGUCUGA- 3'
      | |o|||||| ||||||o|  
3'   CUAAGUCUGUCAGACAGAUUC 5'

>CTTAGACAGACTGTCTGAATC(2)	AGAACTTAGACAGACTGTCTGA(1)/4-22	mis:4
5' AGAACUUAGACAGACUGUCUGA- 3'
      | |o|||||| ||||||o|  
3'   CUAAGUCUGUCAGACAGAUUC 5'

>CTTAGACAGACTGTCTGAATC(2)	GAACTTAGACAGACTGTCTGAC(1)/3-21	mis:4
5' GAACUUAGACAGACUGUCUGAC 3'
     | |o|||||| ||||||o|  
3'  CUAAGUCUGUCAGACAGAUUC 5'

>CTTAGACAGACTGTCTGAATC(2)	GAACTTAGACAGACTGTCTGAA(1)/3-21	mis:4
5' GAACUUAGACAGACUGUCUGAA 3'
     | |o|||||| ||||||o|  
3'  CUAAGUCUGUCAGACAGAUUC 5'

>CTTAGACAGACTGTCTGAATC(2)	GAACTTAGACAGACTGTCTGA(2)/3-21	mis:4
5' GAACUUAGACAGACUGUCUGA- 3'
     | |o|||||| ||||||o|  
3'  CUAAGUCUGUCAGACAGAUUC 5'

>CTTAGACAGACTGTCTGAATC(2)	AACTTAGACAGACTGTCTGAC(58)/2-20	mis:4
5' AACUUAGACAGACUGUCUGAC 3'
    | |o|||||| ||||||o|  
3' CUAAGUCUGUCAGACAGAUUC 5'

>CTTAGACAGACTGTCTGAATC(2)	GAACTTAGACAGATTGTCTGA(1)/3-21	mis:4
5' GAACUUAGACAGAUUGUCUGA- 3'
     | |o|||||| o|||||o|  
3'  CUAAGUCUGUCAGACAGAUUC 5'

>CTTAGACAGACTGTCTGAATC(2)	AACTTAGACAGACTGTTTGAC(2)/2-20	mis:4
5' AACUUAGACAGACUGUUUGAC 3'
    | |o|||||| ||||o|o|  
3' CUAAGUCUGUCAGACAGAUUC 5'

>CTTAGACAGACTGTCTGACTA(1)	TTAGACAGACTGTCTGACTAAC(1)/2-21	mis:4
5' UUAGACAGACUGUCUGACUAAC 3'
    ||| ||||| ||||| ||||  
3'  AUCAGUCUGUCAGACAGAUUC 5'

>CTTAGACAGACTGTCTGACTA(1)	GAACTTAGACAGACTGTCTGA(2)/3-21	mis:4
5' GAACUUAGACAGACUGUCUGA- 3'
     | |o|||||| ||||||o|  
3'  AUCAGUCUGUCAGACAGAUUC 5'

>CTTAGACAGACTGTCTGACTA(1)	AATTTAGACAGACTGTCTGAC(2)/2-20	mis:4
5' AAUUUAGACAGACUGUCUGAC 3'
    | |o|||||| ||||||o|  
3' AUCAGUCUGUCAGACAGAUUC 5'

>CTTAGACAGACTGTCTGACTA(1)	AACTTAGACAGACTGTCTGAC(58)/2-20	mis:4
5' AACUUAGACAGACUGUCUGAC 3'
    | |o|||||| ||||||o|  
3' AUCAGUCUGUCAGACAGAUUC 5'

>CTTAGACAGACTGTCTGACTA(1)	GAAATTAGACAGACTGTCTGAC(1)/3-21	mis:4
5' GAAAUUAGACAGACUGUCUGAC 3'
     | |o|||||| ||||||o|  
3'  AUCAGUCUGUCAGACAGAUUC 5'

>CTTAGACAGACTGTCTGACTA(1)	GAATTTAGACAGACTGTCTGAC(1)/3-21	mis:4
5' GAAUUUAGACAGACUGUCUGAC 3'
     | |o|||||| ||||||o|  
3'  AUCAGUCUGUCAGACAGAUUC 5'

>CTTAGACAGACTGTCTGACTA(1)	CGAACTTAGACAGACTGTCTGA(1)/4-22	mis:4
5' CGAACUUAGACAGACUGUCUGA- 3'
      | |o|||||| ||||||o|  
3'   AUCAGUCUGUCAGACAGAUUC 5'

>CTTAGACAGACTGTCTGACTA(1)	AGAACTTAGACAGACTGTCTGA(1)/4-22	mis:4
5' AGAACUUAGACAGACUGUCUGA- 3'
      | |o|||||| ||||||o|  
3'   AUCAGUCUGUCAGACAGAUUC 5'

>CTTAGACAGACTGTCTGACTA(1)	GAACTTAGACAGACTGTCTGAA(1)/3-21	mis:4
5' GAACUUAGACAGACUGUCUGAA 3'
     | |o|||||| ||||||o|  
3'  AUCAGUCUGUCAGACAGAUUC 5'

>CTTAGACAGACTGTCTGACTA(1)	GAACTTAGACAGACTGTCTGAC(1)/3-21	mis:4
5' GAACUUAGACAGACUGUCUGAC 3'
     | |o|||||| ||||||o|  
3'  AUCAGUCUGUCAGACAGAUUC 5'

>CTTAGACAGACTGTCTGACTA(1)	AACTTAGACAGACTGTTTGAC(2)/2-20	mis:4
5' AACUUAGACAGACUGUUUGAC 3'
    | |o|||||| ||||o|o|  
3' AUCAGUCUGUCAGACAGAUUC 5'

>CTTAGACAGACTGTCTGACTA(1)	GAACTTAGACAGATTGTCTGA(1)/3-21	mis:4
5' GAACUUAGACAGAUUGUCUGA- 3'
     | |o|||||| o|||||o|  
3'  AUCAGUCUGUCAGACAGAUUC 5'

>CTTAGACAGACTGTCTGACTCC(1)	GAAATTAGACAGACTGTCTGAC(1)/1-21	mis:4
5' GAAAUUAGACAGACUGUCUGAC 3'
   | | |o|||||| ||||||o|  
3' CCUCAGUCUGUCAGACAGAUUC 5'

>CTTAGACAGACTGTCTGACTCC(1)	GAATTTAGACAGACTGTCTGAC(1)/1-21	mis:4
5' GAAUUUAGACAGACUGUCUGAC 3'
   | | |o|||||| ||||||o|  
3' CCUCAGUCUGUCAGACAGAUUC 5'

>CTTAGACAGACTGTCTGACTCC(1)	GAACTTAGACAGACTGTCTGAC(1)/1-21	mis:4
5' GAACUUAGACAGACUGUCUGAC 3'
   | | |o|||||| ||||||o|  
3' CCUCAGUCUGUCAGACAGAUUC 5'

>CTTAGACAGACTGTCTGACTCC(1)	AGAACTTAGACAGACTGTCTGA(1)/2-22	mis:4
5' AGAACUUAGACAGACUGUCUGA- 3'
    | | |o|||||| ||||||o|  
3'  CCUCAGUCUGUCAGACAGAUUC 5'

>CTTAGACAGACTGTCTGACTCC(1)	GAACTTAGACAGACTGTCTGAA(1)/1-21	mis:4
5' GAACUUAGACAGACUGUCUGAA 3'
   | | |o|||||| ||||||o|  
3' CCUCAGUCUGUCAGACAGAUUC 5'

>CTTAGACAGACTGTCTGACTCC(1)	CGAACTTAGACAGACTGTCTGA(1)/2-22	mis:4
5' CGAACUUAGACAGACUGUCUGA- 3'
    | | |o|||||| ||||||o|  
3'  CCUCAGUCUGUCAGACAGAUUC 5'

>CTTAGACAGACTGTCTGACTCC(1)	GAACTTAGACAGACTGTCTGA(2)/1-21	mis:4
5' GAACUUAGACAGACUGUCUGA- 3'
   | | |o|||||| ||||||o|  
3' CCUCAGUCUGUCAGACAGAUUC 5'

>CTTAGACAGACTGTCTGACTCC(1)	GAACTTAGACAGATTGTCTGA(1)/1-21	mis:4
5' GAACUUAGACAGAUUGUCUGA- 3'
   | | |o|||||| o|||||o|  
3' CCUCAGUCUGUCAGACAGAUUC 5'

>ACTTAGACAGACTGTCTGACTC(25)	AACTTAGACAGACTGTCTGACT(2)/2-22	mis:4
5' AACUUAGACAGACUGUCUGACU 3'
    | |o|||||| ||||||o| | 
3' CUCAGUCUGUCAGACAGAUUCA 5'

>ACTTAGACAGACTGTCTGACTC(25)	ACTTAGACAGACTGTCTGACT(3)/1-21	mis:4
5' -ACUUAGACAGACUGUCUGACU 3'
    | |o|||||| ||||||o| | 
3' CUCAGUCUGUCAGACAGAUUCA 5'

>ACTTAGACAGACTGTCTGACT(3)	ACTTAGACAGACTGTCTGACT(3)/1-21	mis:3
5' ACUUAGACAGACUGUCUGACU 3'
   | |o|||||| ||||||o| | 
3' UCAGUCUGUCAGACAGAUUCA 5'

>ACTTAGACAGACTGTCTGACT(3)	AACTTAGACAGACTGTCTGACT(2)/2-22	mis:3
5' AACUUAGACAGACUGUCUGACU 3'
    | |o|||||| ||||||o| | 
3'  UCAGUCUGUCAGACAGAUUCA 5'

>ACTTAGACAGACTGTCTGACT(3)	ACTTAGACAGACTGTCTGATTC(1)/1-21	mis:4
5' ACUUAGACAGACUGUCUGAUUC 3'
   | |o|||||| ||||||o| |  
3' UCAGUCUGUCAGACAGAUUCA- 5'

>ACTTAGACAGACTGTCTGACT(3)	ACTTAGACAGACTGTCTGACTC(25)/1-21	mis:4
5' ACUUAGACAGACUGUCUGACUC 3'
   | |o|||||| ||||||o| |  
3' UCAGUCUGUCAGACAGAUUCA- 5'

>ACTTAGACAGACTGTCTGACT(3)	GAATTTAGACAGACTGTCTGAC(1)/3-21	mis:4
5' GAAUUUAGACAGACUGUCUGAC- 3'
     | |o|||||| ||||||o|   
3'   UCAGUCUGUCAGACAGAUUCA 5'

>ACTTAGACAGACTGTCTGACT(3)	GAAATTAGACAGACTGTCTGAC(1)/3-21	mis:4
5' GAAAUUAGACAGACUGUCUGAC- 3'
     | |o|||||| ||||||o|   
3'   UCAGUCUGUCAGACAGAUUCA 5'

>ACTTAGACAGACTGTCTGACT(3)	GAACTTAGACAGACTGTCTGAA(1)/3-21	mis:4
5' GAACUUAGACAGACUGUCUGAA- 3'
     | |o|||||| ||||||o|   
3'   UCAGUCUGUCAGACAGAUUCA 5'

>ACTTAGACAGACTGTCTGACT(3)	GAACTTAGACAGACTGTCTGAC(1)/3-21	mis:4
5' GAACUUAGACAGACUGUCUGAC- 3'
     | |o|||||| ||||||o|   
3'   UCAGUCUGUCAGACAGAUUCA 5'

>ACTTAGACAGACTGTCTGACT(3)	AATTTAGACAGACTGTCTGAC(2)/2-20	mis:4
5' AAUUUAGACAGACUGUCUGAC- 3'
    | |o|||||| ||||||o|   
3'  UCAGUCUGUCAGACAGAUUCA 5'

>ACTTAGACAGACTGTCTGACT(3)	AACTTAGACAGACTGTCTGAC(58)/2-20	mis:4
5' AACUUAGACAGACUGUCUGAC- 3'
    | |o|||||| ||||||o|   
3'  UCAGUCUGUCAGACAGAUUCA 5'

>ACTTAGACAGACTGTCTGACT(3)	AACTTAGACAGACTGTTTGAC(2)/2-20	mis:4
5' AACUUAGACAGACUGUUUGAC- 3'
    | |o|||||| ||||o|o|   
3'  UCAGUCUGUCAGACAGAUUCA 5'

>ACTTAGACAGACTGTCTGATTC(1)	GAAATTAGACAGACTGTCTGAC(1)/3-21	mis:4
5' GAAAUUAGACAGACUGUCUGAC- 3'
     |||o|||||| ||||||o|   
3'  CUUAGUCUGUCAGACAGAUUCA 5'

>ACTTAGACAGACTGTCTGATTC(1)	ACTTAGACAGACTGTCTGACT(3)/1-21	mis:4
5' -ACUUAGACAGACUGUCUGACU 3'
    | |o|||||| ||||||o| | 
3' CUUAGUCUGUCAGACAGAUUCA 5'

>ACTTAGACAGACTGTCTGATTC(1)	AACTTAGACAGACTGTCTGACT(2)/2-22	mis:4
5' AACUUAGACAGACUGUCUGACU 3'
    | |o|||||| ||||||o| | 
3' CUUAGUCUGUCAGACAGAUUCA 5'

>AACTTAGACAGACTGTCTGACT(2)	AACTTAGACAGACTGTCTGACT(2)/2-22	mis:4
5' AACUUAGACAGACUGUCUGACU- 3'
    | |o|||||| ||||||o| |  
3'  UCAGUCUGUCAGACAGAUUCAA 5'

>AACTTAGACAGACTGTCTGACT(2)	ACTTAGACAGACTGTCTGATTC(1)/1-21	mis:4
5' ACUUAGACAGACUGUCUGAUUC 3'
   | |o|||||| ||||||o| |  
3' UCAGUCUGUCAGACAGAUUCAA 5'

>AACTTAGACAGACTGTCTGACT(2)	ACTTAGACAGACTGTCTGACTC(25)/1-21	mis:4
5' ACUUAGACAGACUGUCUGACUC 3'
   | |o|||||| ||||||o| |  
3' UCAGUCUGUCAGACAGAUUCAA 5'

>AACTTAGACAGACTGTCTGACT(2)	ACTTAGACAGACTGTCTGACT(3)/1-21	mis:4
5' ACUUAGACAGACUGUCUGACU- 3'
   | |o|||||| ||||||o| |  
3' UCAGUCUGUCAGACAGAUUCAA 5'

>AACTTAGACAGACTGTCTGAC(58)	TTAGACAGTCTGTCTGACTCA(1)/1-19	mis:4
5' -UUAGACAGUCUGUCUGACUCA 3'
    |o|||||||||||||o| |   
3' CAGUCUGUCAGACAGAUUCAA- 5'

>AACTTAGACAGACTGTCTGAC(58)	ATTAGACAGACTGTCTGACTC(1)/2-20	mis:4
5' AUUAGACAGACUGUCUGACUC 3'
    |o|||||| ||||||o| |  
3' CAGUCUGUCAGACAGAUUCAA 5'

>AACTTAGACAGACTGTCTGAC(58)	TTTAGACAGACTGTCTGACTC(6)/2-20	mis:4
5' UUUAGACAGACUGUCUGACUC 3'
    |o|||||| ||||||o| |  
3' CAGUCUGUCAGACAGAUUCAA 5'

>AACTTAGACAGACTGTCTGAC(58)	CTTAGACAGACTGTCTGACTC(509)/2-20	mis:4
5' CUUAGACAGACUGUCUGACUC 3'
    |o|||||| ||||||o| |  
3' CAGUCUGUCAGACAGAUUCAA 5'

>AACTTAGACAGACTGTCTGAC(58)	CTTAGACAGACTGTCTGAATC(2)/2-20	mis:4
5' CUUAGACAGACUGUCUGAAUC 3'
    |o|||||| ||||||o| |  
3' CAGUCUGUCAGACAGAUUCAA 5'

>AACTTAGACAGACTGTCTGAC(58)	ACTTAGACAGACTGTCTGACT(3)/3-21	mis:4
5' ACUUAGACAGACUGUCUGACU- 3'
     |o|||||| ||||||o| |  
3'  CAGUCUGUCAGACAGAUUCAA 5'

>AACTTAGACAGACTGTCTGAC(58)	CTTAGACAGACTGTCTGACTA(1)/2-20	mis:4
5' CUUAGACAGACUGUCUGACUA 3'
    |o|||||| ||||||o| |  
3' CAGUCUGUCAGACAGAUUCAA 5'

>AACTTAGACAGACTGTCTGAC(58)	ACTTAGACAGACTGTCTGATTC(1)/3-21	mis:4
5' ACUUAGACAGACUGUCUGAUUC 3'
     |o|||||| ||||||o| |  
3'  CAGUCUGUCAGACAGAUUCAA 5'

>AACTTAGACAGACTGTCTGAC(58)	ACTTAGACAGACTGTCTGACTC(25)/3-21	mis:4
5' ACUUAGACAGACUGUCUGACUC 3'
     |o|||||| ||||||o| |  
3'  CAGUCUGUCAGACAGAUUCAA 5'

>AACTTAGACAGACTGTCTGAC(58)	AACTTAGACAGACTGTCTGACT(2)/4-22	mis:4
5' AACUUAGACAGACUGUCUGACU- 3'
      |o|||||| ||||||o| |  
3'   CAGUCUGUCAGACAGAUUCAA 5'

>AACTTAGACAGACTGTCTGAC(58)	CTTGGACAGACTGTCTGACTC(1)/5-20	mis:4
5' CUUGGACAGACUGUCUGACUC 3'
    |oo||||| ||||||o| |  
3' CAGUCUGUCAGACAGAUUCAA 5'

>AACTTAGACAGACTGTCTGAC(58)	CTTAGACAGATTGTCTGACTC(1)/2-20	mis:4
5' CUUAGACAGAUUGUCUGACUC 3'
    |o|||||| o|||||o| |  
3' CAGUCUGUCAGACAGAUUCAA 5'

>AACTTAGACAGACTGTCTGAC(58)	CTTAGACAGACTGTTTGACTC(16)/2-20	mis:4
5' CUUAGACAGACUGUUUGACUC 3'
    |o|||||| ||||o|o| |  
3' CAGUCUGUCAGACAGAUUCAA 5'

>AATTTAGACAGACTGTCTGAC(2)	TTAGACAGTCTGTCTGACTCA(1)/1-19	mis:4
5' -UUAGACAGUCUGUCUGACUCA 3'
    |o|||||||||||||o| |   
3' CAGUCUGUCAGACAGAUUUAA- 5'

>AATTTAGACAGACTGTCTGAC(2)	CTTAGACAGACTGTCTGAATC(2)/2-20	mis:3
5' CUUAGACAGACUGUCUGAAUC 3'
    |o|||||| ||||||o|||  
3' CAGUCUGUCAGACAGAUUUAA 5'

>AATTTAGACAGACTGTCTGAC(2)	CTTAGACAGACTGTCTGACTC(509)/2-20	mis:4
5' CUUAGACAGACUGUCUGACUC 3'
    |o|||||| ||||||o| |  
3' CAGUCUGUCAGACAGAUUUAA 5'

>AATTTAGACAGACTGTCTGAC(2)	TTTAGACAGACTGTCTGACTC(6)/2-20	mis:4
5' UUUAGACAGACUGUCUGACUC 3'
    |o|||||| ||||||o| |  
3' CAGUCUGUCAGACAGAUUUAA 5'

>AATTTAGACAGACTGTCTGAC(2)	ACTTAGACAGACTGTCTGACT(3)/3-21	mis:4
5' ACUUAGACAGACUGUCUGACU- 3'
     |o|||||| ||||||o| |  
3'  CAGUCUGUCAGACAGAUUUAA 5'

>AATTTAGACAGACTGTCTGAC(2)	ATTAGACAGACTGTCTGACTC(1)/2-20	mis:4
5' AUUAGACAGACUGUCUGACUC 3'
    |o|||||| ||||||o| |  
3' CAGUCUGUCAGACAGAUUUAA 5'

>AATTTAGACAGACTGTCTGAC(2)	CTTAGACAGACTGTCTGACTA(1)/2-20	mis:4
5' CUUAGACAGACUGUCUGACUA 3'
    |o|||||| ||||||o| |  
3' CAGUCUGUCAGACAGAUUUAA 5'

>AATTTAGACAGACTGTCTGAC(2)	AACTTAGACAGACTGTCTGACT(2)/4-22	mis:4
5' AACUUAGACAGACUGUCUGACU- 3'
      |o|||||| ||||||o| |  
3'   CAGUCUGUCAGACAGAUUUAA 5'

>AATTTAGACAGACTGTCTGAC(2)	ACTTAGACAGACTGTCTGATTC(1)/3-21	mis:4
5' ACUUAGACAGACUGUCUGAUUC 3'
     |o|||||| ||||||o| |  
3'  CAGUCUGUCAGACAGAUUUAA 5'

>AATTTAGACAGACTGTCTGAC(2)	ACTTAGACAGACTGTCTGACTC(25)/3-21	mis:4
5' ACUUAGACAGACUGUCUGACUC 3'
     |o|||||| ||||||o| |  
3'  CAGUCUGUCAGACAGAUUUAA 5'

>AATTTAGACAGACTGTCTGAC(2)	CTTGGACAGACTGTCTGACTC(1)/5-20	mis:4
5' CUUGGACAGACUGUCUGACUC 3'
    |oo||||| ||||||o| |  
3' CAGUCUGUCAGACAGAUUUAA 5'

>AATTTAGACAGACTGTCTGAC(2)	CTTAGACAGATTGTCTGACTC(1)/2-20	mis:4
5' CUUAGACAGAUUGUCUGACUC 3'
    |o|||||| o|||||o| |  
3' CAGUCUGUCAGACAGAUUUAA 5'

>AATTTAGACAGACTGTCTGAC(2)	CTTAGACAGACTGTTTGACTC(16)/2-20	mis:4
5' CUUAGACAGACUGUUUGACUC 3'
    |o|||||| ||||o|o| |  
3' CAGUCUGUCAGACAGAUUUAA 5'

>AACTTAGACAGACTGTTTGAC(2)	TTAGACAGTCTGTCTGACTCA(1)/1-19	mis:4
5' -UUAGACAGUCUGUCUGACUCA 3'
    |o|o|||||||||||o| |   
3' CAGUUUGUCAGACAGAUUCAA- 5'

>AACTTAGACAGACTGTTTGAC(2)	CTTAGACAGACTGTCTGACTA(1)/2-20	mis:4
5' CUUAGACAGACUGUCUGACUA 3'
    |o|o|||| ||||||o| |  
3' CAGUUUGUCAGACAGAUUCAA 5'

>AACTTAGACAGACTGTTTGAC(2)	CTTAGACAGACTGTCTGAATC(2)/2-20	mis:4
5' CUUAGACAGACUGUCUGAAUC 3'
    |o|o|||| ||||||o| |  
3' CAGUUUGUCAGACAGAUUCAA 5'

>AACTTAGACAGACTGTTTGAC(2)	ATTAGACAGACTGTCTGACTC(1)/2-20	mis:4
5' AUUAGACAGACUGUCUGACUC 3'
    |o|o|||| ||||||o| |  
3' CAGUUUGUCAGACAGAUUCAA 5'

>AACTTAGACAGACTGTTTGAC(2)	TTTAGACAGACTGTCTGACTC(6)/2-20	mis:4
5' UUUAGACAGACUGUCUGACUC 3'
    |o|o|||| ||||||o| |  
3' CAGUUUGUCAGACAGAUUCAA 5'

>AACTTAGACAGACTGTTTGAC(2)	CTTGGACAGACTGTCTGACTC(1)/6-20	mis:4
5' CUUGGACAGACUGUCUGACUC 3'
    |ooo|||| ||||||o| |  
3' CAGUUUGUCAGACAGAUUCAA 5'

>AACTTAGACAGACTGTTTGAC(2)	CTTAGACAGACTGTCTGACTC(509)/2-20	mis:4
5' CUUAGACAGACUGUCUGACUC 3'
    |o|o|||| ||||||o| |  
3' CAGUUUGUCAGACAGAUUCAA 5'

>AACTTAGACAGACTGTTTGAC(2)	ACTTAGACAGACTGTCTGACT(3)/3-21	mis:4
5' ACUUAGACAGACUGUCUGACU- 3'
     |o|o|||| ||||||o| |  
3'  CAGUUUGUCAGACAGAUUCAA 5'

>AACTTAGACAGACTGTTTGAC(2)	AACTTAGACAGACTGTCTGACT(2)/4-22	mis:4
5' AACUUAGACAGACUGUCUGACU- 3'
      |o|o|||| ||||||o| |  
3'   CAGUUUGUCAGACAGAUUCAA 5'

>AACTTAGACAGACTGTTTGAC(2)	ACTTAGACAGACTGTCTGATTC(1)/3-21	mis:4
5' ACUUAGACAGACUGUCUGAUUC 3'
     |o|o|||| ||||||o| |  
3'  CAGUUUGUCAGACAGAUUCAA 5'

>AACTTAGACAGACTGTTTGAC(2)	ACTTAGACAGACTGTCTGACTC(25)/3-21	mis:4
5' ACUUAGACAGACUGUCUGACUC 3'
     |o|o|||| ||||||o| |  
3'  CAGUUUGUCAGACAGAUUCAA 5'

>GAACTTAGACAGACTGTCTGAC(1)	TTAGACAGTCTGTCTGACTCA(1)/1-19	mis:4
5' -UUAGACAGUCUGUCUGACUCA 3'
    |o|||||||||||||o| |   
3' CAGUCUGUCAGACAGAUUCAAG 5'

>GAACTTAGACAGACTGTCTGAC(1)	TTAGACAGACTGTCTGACTCC(2)/1-21	mis:4
5' -UUAGACAGACUGUCUGACUCC 3'
    |o|||||| ||||||o| | | 
3' CAGUCUGUCAGACAGAUUCAAG 5'

>GAACTTAGACAGACTGTCTGAC(1)	CTTAGACAGACTGTCTGACTCC(1)/2-22	mis:4
5' CUUAGACAGACUGUCUGACUCC 3'
    |o|||||| ||||||o| | | 
3' CAGUCUGUCAGACAGAUUCAAG 5'

>GAACTTAGACAGACTGTCTGA(2)	TTAGACAGTCTGTCTGACTCA(1)/1-19	mis:3
5' UUAGACAGUCUGUCUGACUCA 3'
   |o|||||||||||||o| |   
3' AGUCUGUCAGACAGAUUCAAG 5'

>GAACTTAGACAGACTGTCTGA(2)	TTAGACAGACTGTCTGACTTAC(1)/1-20	mis:4
5' UUAGACAGACUGUCUGACUUAC 3'
   |o|||||| ||||||o| ||   
3' AGUCUGUCAGACAGAUUCAAG- 5'

>GAACTTAGACAGACTGTCTGA(2)	TTAGACAGACTGTCTGACTCC(2)/1-21	mis:3
5' UUAGACAGACUGUCUGACUCC 3'
   |o|||||| ||||||o| | | 
3' AGUCUGUCAGACAGAUUCAAG 5'

>GAACTTAGACAGACTGTCTGA(2)	CTTAGACAGACTGTCTGACTCC(1)/2-22	mis:3
5' CUUAGACAGACUGUCUGACUCC 3'
    |o|||||| ||||||o| | | 
3'  AGUCUGUCAGACAGAUUCAAG 5'

>GAACTTAGACAGACTGTCTGA(2)	CTTAGACAGACTGTCTGAATC(2)/2-20	mis:4
5' CUUAGACAGACUGUCUGAAUC- 3'
    |o|||||| ||||||o| |   
3'  AGUCUGUCAGACAGAUUCAAG 5'

>GAACTTAGACAGACTGTCTGA(2)	CTTAGACAGACTGTCTGACTA(1)/2-20	mis:4
5' CUUAGACAGACUGUCUGACUA- 3'
    |o|||||| ||||||o| |   
3'  AGUCUGUCAGACAGAUUCAAG 5'

>GAACTTAGACAGACTGTCTGA(2)	ATTAGACAGACTGTCTGACTC(1)/2-20	mis:4
5' AUUAGACAGACUGUCUGACUC- 3'
    |o|||||| ||||||o| |   
3'  AGUCUGUCAGACAGAUUCAAG 5'

>GAACTTAGACAGACTGTCTGA(2)	TTAGACAGACTGTCTGACTCA(87)/1-19	mis:4
5' UUAGACAGACUGUCUGACUCA 3'
   |o|||||| ||||||o| |   
3' AGUCUGUCAGACAGAUUCAAG 5'

>GAACTTAGACAGACTGTCTGA(2)	TTTAGACAGACTGTCTGACTC(6)/2-20	mis:4
5' UUUAGACAGACUGUCUGACUC- 3'
    |o|||||| ||||||o| |   
3'  AGUCUGUCAGACAGAUUCAAG 5'

>GAACTTAGACAGACTGTCTGA(2)	CTTAGACAGACTGTCTGACTC(509)/2-20	mis:4
5' CUUAGACAGACUGUCUGACUC- 3'
    |o|||||| ||||||o| |   
3'  AGUCUGUCAGACAGAUUCAAG 5'

>GAACTTAGACAGACTGTCTGA(2)	CTTAGACAGACTGTCTGACTCA(14)/2-20	mis:4
5' CUUAGACAGACUGUCUGACUCA 3'
    |o|||||| ||||||o| |   
3'  AGUCUGUCAGACAGAUUCAAG 5'

>GAACTTAGACAGACTGTCTGA(2)	ACTTAGACAGACTGTCTGACTC(25)/3-21	mis:4
5' ACUUAGACAGACUGUCUGACUC- 3'
     |o|||||| ||||||o| |   
3'   AGUCUGUCAGACAGAUUCAAG 5'

>GAACTTAGACAGACTGTCTGA(2)	ACTTAGACAGACTGTCTGATTC(1)/3-21	mis:4
5' ACUUAGACAGACUGUCUGAUUC- 3'
     |o|||||| ||||||o| |   
3'   AGUCUGUCAGACAGAUUCAAG 5'

>GAACTTAGACAGACTGTCTGA(2)	CTTGGACAGACTGTCTGACTC(1)/5-20	mis:4
5' CUUGGACAGACUGUCUGACUC- 3'
    |oo||||| ||||||o| |   
3'  AGUCUGUCAGACAGAUUCAAG 5'

>GAACTTAGACAGACTGTCTGA(2)	TTAGATAGACTGTCTGACTCA(2)/1-19	mis:4
5' UUAGAUAGACUGUCUGACUCA 3'
   |o|||o|| ||||||o| |   
3' AGUCUGUCAGACAGAUUCAAG 5'

>GAACTTAGACAGACTGTCTGA(2)	CTTAGACAGATTGTCTGACTC(1)/2-20	mis:4
5' CUUAGACAGAUUGUCUGACUC- 3'
    |o|||||| o|||||o| |   
3'  AGUCUGUCAGACAGAUUCAAG 5'

>GAACTTAGACAGACTGTCTGA(2)	CTTAGACAGACTGTTTGACTC(16)/2-20	mis:4
5' CUUAGACAGACUGUUUGACUC- 3'
    |o|||||| ||||o|o| |   
3'  AGUCUGUCAGACAGAUUCAAG 5'

>GAATTTAGACAGACTGTCTGAC(1)	TTAGACAGTCTGTCTGACTCA(1)/1-19	mis:4
5' -UUAGACAGUCUGUCUGACUCA 3'
    |o|||||||||||||o| |   
3' CAGUCUGUCAGACAGAUUUAAG 5'

>GAATTTAGACAGACTGTCTGAC(1)	CTTAGACAGACTGTCTGAATC(2)/2-20	mis:4
5' CUUAGACAGACUGUCUGAAUC- 3'
    |o|||||| ||||||o|||   
3' CAGUCUGUCAGACAGAUUUAAG 5'

>GAATTTAGACAGACTGTCTGAC(1)	TTAGACAGACTGTCTGACTCC(2)/1-21	mis:4
5' -UUAGACAGACUGUCUGACUCC 3'
    |o|||||| ||||||o| | | 
3' CAGUCUGUCAGACAGAUUUAAG 5'

>GAATTTAGACAGACTGTCTGAC(1)	CTTAGACAGACTGTCTGACTCC(1)/2-22	mis:4
5' CUUAGACAGACUGUCUGACUCC 3'
    |o|||||| ||||||o| | | 
3' CAGUCUGUCAGACAGAUUUAAG 5'

>GAAATTAGACAGACTGTCTGAC(1)	TTAGACAGTCTGTCTGACTCA(1)/1-19	mis:4
5' -UUAGACAGUCUGUCUGACUCA 3'
    |o|||||||||||||o| |   
3' CAGUCUGUCAGACAGAUUAAAG 5'

>GAAATTAGACAGACTGTCTGAC(1)	ACTTAGACAGACTGTCTGATTC(1)/3-21	mis:4
5' ACUUAGACAGACUGUCUGAUUC- 3'
     |o|||||| ||||||o|||   
3'  CAGUCUGUCAGACAGAUUAAAG 5'

>GAAATTAGACAGACTGTCTGAC(1)	TTAGACAGACTGTCTGACTCC(2)/1-21	mis:4
5' -UUAGACAGACUGUCUGACUCC 3'
    |o|||||| ||||||o| | | 
3' CAGUCUGUCAGACAGAUUAAAG 5'

>GAAATTAGACAGACTGTCTGAC(1)	CTTAGACAGACTGTCTGACTCC(1)/2-22	mis:4
5' CUUAGACAGACUGUCUGACUCC 3'
    |o|||||| ||||||o| | | 
3' CAGUCUGUCAGACAGAUUAAAG 5'

>GAACTTAGACAGATTGTCTGA(1)	TTAGACAGTCTGTCTGACTCA(1)/1-19	mis:3
5' UUAGACAGUCUGUCUGACUCA 3'
   |o|||||o|||||||o| |   
3' AGUCUGUUAGACAGAUUCAAG 5'

>GAACTTAGACAGATTGTCTGA(1)	TTAGACAGACTGTCTGACTTAC(1)/1-20	mis:4
5' UUAGACAGACUGUCUGACUUAC 3'
   |o|||||o ||||||o| ||   
3' AGUCUGUUAGACAGAUUCAAG- 5'

>GAACTTAGACAGATTGTCTGA(1)	CTTAGACAGACTGTCTGACTA(1)/2-20	mis:4
5' CUUAGACAGACUGUCUGACUA- 3'
    |o|||||o ||||||o| |   
3'  AGUCUGUUAGACAGAUUCAAG 5'

>GAACTTAGACAGATTGTCTGA(1)	TTTAGACAGACTGTCTGACTC(6)/2-20	mis:4
5' UUUAGACAGACUGUCUGACUC- 3'
    |o|||||o ||||||o| |   
3'  AGUCUGUUAGACAGAUUCAAG 5'

>GAACTTAGACAGATTGTCTGA(1)	ATTAGACAGACTGTCTGACTC(1)/2-20	mis:4
5' AUUAGACAGACUGUCUGACUC- 3'
    |o|||||o ||||||o| |   
3'  AGUCUGUUAGACAGAUUCAAG 5'

>GAACTTAGACAGATTGTCTGA(1)	CTTAGACAGACTGTCTGAATC(2)/2-20	mis:4
5' CUUAGACAGACUGUCUGAAUC- 3'
    |o|||||o ||||||o| |   
3'  AGUCUGUUAGACAGAUUCAAG 5'

>GAACTTAGACAGATTGTCTGA(1)	TTAGACAGACTGTCTGACTCC(2)/1-21	mis:3
5' UUAGACAGACUGUCUGACUCC 3'
   |o|||||o ||||||o| | | 
3' AGUCUGUUAGACAGAUUCAAG 5'

>GAACTTAGACAGATTGTCTGA(1)	CTTAGACAGACTGTCTGACTC(509)/2-20	mis:4
5' CUUAGACAGACUGUCUGACUC- 3'
    |o|||||o ||||||o| |   
3'  AGUCUGUUAGACAGAUUCAAG 5'

>GAACTTAGACAGATTGTCTGA(1)	TTAGACAGACTGTCTGACTCA(87)/1-19	mis:4
5' UUAGACAGACUGUCUGACUCA 3'
   |o|||||o ||||||o| |   
3' AGUCUGUUAGACAGAUUCAAG 5'

>GAACTTAGACAGATTGTCTGA(1)	ACTTAGACAGACTGTCTGACTC(25)/3-21	mis:4
5' ACUUAGACAGACUGUCUGACUC- 3'
     |o|||||o ||||||o| |   
3'   AGUCUGUUAGACAGAUUCAAG 5'

>GAACTTAGACAGATTGTCTGA(1)	CTTAGACAGACTGTCTGACTCA(14)/2-20	mis:4
5' CUUAGACAGACUGUCUGACUCA 3'
    |o|||||o ||||||o| |   
3'  AGUCUGUUAGACAGAUUCAAG 5'

>GAACTTAGACAGATTGTCTGA(1)	ACTTAGACAGACTGTCTGATTC(1)/3-21	mis:4
5' ACUUAGACAGACUGUCUGAUUC- 3'
     |o|||||o ||||||o| |   
3'   AGUCUGUUAGACAGAUUCAAG 5'

>GAACTTAGACAGATTGTCTGA(1)	CTTAGACAGACTGTCTGACTCC(1)/2-22	mis:3
5' CUUAGACAGACUGUCUGACUCC 3'
    |o|||||o ||||||o| | | 
3'  AGUCUGUUAGACAGAUUCAAG 5'

>GAACTTAGACAGATTGTCTGA(1)	CTTGGACAGACTGTCTGACTC(1)/5-20	mis:4
5' CUUGGACAGACUGUCUGACUC- 3'
    |oo||||o ||||||o| |   
3'  AGUCUGUUAGACAGAUUCAAG 5'

>GAACTTAGACAGATTGTCTGA(1)	TTAGATAGACTGTCTGACTCA(2)/1-19	mis:4
5' UUAGAUAGACUGUCUGACUCA 3'
   |o|||o|o ||||||o| |   
3' AGUCUGUUAGACAGAUUCAAG 5'

>GAACTTAGACAGATTGTCTGA(1)	CTTAGACAGATTGTCTGACTC(1)/2-20	mis:4
5' CUUAGACAGAUUGUCUGACUC- 3'
    |o|||||o o|||||o| |   
3'  AGUCUGUUAGACAGAUUCAAG 5'

>GAACTTAGACAGATTGTCTGA(1)	CTTAGACAGACTGTTTGACTC(16)/2-20	mis:4
5' CUUAGACAGACUGUUUGACUC- 3'
    |o|||||o ||||o|o| |   
3'  AGUCUGUUAGACAGAUUCAAG 5'

>GAACTTAGACAGACTGTCTGAA(1)	TTAGACAGTCTGTCTGACTCA(1)/1-19	mis:4
5' -UUAGACAGUCUGUCUGACUCA 3'
    |o|||||||||||||o| |   
3' AAGUCUGUCAGACAGAUUCAAG 5'

>GAACTTAGACAGACTGTCTGAA(1)	TTTAGACAGACTGTCTGACTC(6)/1-20	mis:4
5' UUUAGACAGACUGUCUGACUC- 3'
   ||o|||||| ||||||o| |   
3' AAGUCUGUCAGACAGAUUCAAG 5'

>GAACTTAGACAGACTGTCTGAA(1)	CTTAGACAGACTGTCTGACTCC(1)/2-22	mis:4
5' CUUAGACAGACUGUCUGACUCC 3'
    |o|||||| ||||||o| | | 
3' AAGUCUGUCAGACAGAUUCAAG 5'

>GAACTTAGACAGACTGTCTGAA(1)	TTAGACAGACTGTCTGACTCC(2)/1-21	mis:4
5' -UUAGACAGACUGUCUGACUCC 3'
    |o|||||| ||||||o| | | 
3' AAGUCUGUCAGACAGAUUCAAG 5'

>CGAACTTAGACAGACTGTCTGA(1)	TTAGACAGTCTGTCTGACTCA(1)/1-19	mis:4
5' UUAGACAGUCUGUCUGACUCA- 3'
   |o|||||||||||||o| |    
3' AGUCUGUCAGACAGAUUCAAGC 5'

>CGAACTTAGACAGACTGTCTGA(1)	TTAGACAGACTGTCTGACTTAC(1)/1-20	mis:4
5' UUAGACAGACUGUCUGACUUAC 3'
   |o|||||| ||||||o| ||   
3' AGUCUGUCAGACAGAUUCAAGC 5'

>CGAACTTAGACAGACTGTCTGA(1)	TTAGACAGACTGTCTGACTCC(2)/1-21	mis:4
5' UUAGACAGACUGUCUGACUCC- 3'
   |o|||||| ||||||o| | |  
3' AGUCUGUCAGACAGAUUCAAGC 5'

>CGAACTTAGACAGACTGTCTGA(1)	CTTAGACAGACTGTCTGACTCC(1)/2-22	mis:4
5' CUUAGACAGACUGUCUGACUCC- 3'
    |o|||||| ||||||o| | |  
3'  AGUCUGUCAGACAGAUUCAAGC 5'

>CGAACTTAGACAGACTGTCTG(4)	TTAGACAGTCTGTCTGACTCA(1)/3-19	mis:4
5' UUAGACAGUCUGUCUGACUCA- 3'
    o|||||||||||||o| |    
3'  GUCUGUCAGACAGAUUCAAGC 5'

>CGAACTTAGACAGACTGTCTG(4)	TAGACAGACTGTCTGACTTAC(3)/2-19	mis:4
5' UAGACAGACUGUCUGACUUAC 3'
   o|||||| ||||||o| ||   
3' GUCUGUCAGACAGAUUCAAGC 5'

>CGAACTTAGACAGACTGTCTG(4)	TTAGACAGACTGTCTGACTTAC(1)/3-20	mis:4
5' UUAGACAGACUGUCUGACUUAC 3'
    o|||||| ||||||o| ||   
3'  GUCUGUCAGACAGAUUCAAGC 5'

>CGAACTTAGACAGACTGTCTG(4)	TTAGACAGACTGTCTGACTCC(2)/3-21	mis:4
5' UUAGACAGACUGUCUGACUCC- 3'
    o|||||| ||||||o| | |  
3'  GUCUGUCAGACAGAUUCAAGC 5'

>CGAACTTAGACAGACTGTCTG(4)	TAGACAGACTGTCTGACTCCC(5)/2-20	mis:4
5' UAGACAGACUGUCUGACUCCC 3'
   o|||||| ||||||o| | |  
3' GUCUGUCAGACAGAUUCAAGC 5'

>CGAACTTAGACAGACTGTCTG(4)	CTTAGACAGACTGTCTGACTCC(1)/4-22	mis:4
5' CUUAGACAGACUGUCUGACUCC- 3'
     o|||||| ||||||o| | |  
3'   GUCUGUCAGACAGAUUCAAGC 5'

>CGAACTTAGACAGACTGTCTG(4)	TAGACAGACTGTCTGATTCAC(1)/2-18	mis:4
5' UAGACAGACUGUCUGA-UUCAC 3'
   o|||||| ||||||o| |||   
3' GUCUGUCAGACAGAUUCAAGC- 5'

>AGAACTTAGACAGACTGTCTGA(1)	TTAGACAGTCTGTCTGACTCA(1)/1-19	mis:4
5' UUAGACAGUCUGUCUGACUCA- 3'
   |o|||||||||||||o| |    
3' AGUCUGUCAGACAGAUUCAAGA 5'

>AGAACTTAGACAGACTGTCTGA(1)	TTAGACAGACTGTCTGACTTAC(1)/1-20	mis:4
5' UUAGACAGACUGUCUGACUUAC 3'
   |o|||||| ||||||o| ||   
3' AGUCUGUCAGACAGAUUCAAGA 5'

>AGAACTTAGACAGACTGTCTGA(1)	CTTAGACAGACTGTCTGACTCC(1)/2-22	mis:4
5' CUUAGACAGACUGUCUGACUCC- 3'
    |o|||||| ||||||o| | |  
3'  AGUCUGUCAGACAGAUUCAAGA 5'

>AGAACTTAGACAGACTGTCTGA(1)	TTAGACAGACTGTCTGACTCC(2)/1-21	mis:4
5' UUAGACAGACUGUCUGACUCC- 3'
   |o|||||| ||||||o| | |  
3' AGUCUGUCAGACAGAUUCAAGA 5'

>AGAACTTAGACAGACTGTCTGA(1)	TTAGACAGACTGTCTGACTCAT(6)/1-19	mis:4
5' UUAGACAGACUGUCUGACUCAU 3'
   |o|||||| ||||||o| |  | 
3' AGUCUGUCAGACAGAUUCAAGA 5'

>ACGAACTTAGACAGACTGTCTG(1)	TTAGACAGACTGTCTGACTCAT(6)/3-19	mis:4
5' UUAGACAGACUGUCUGA-CUCAU 3'
    o|||||| ||||||o|  || | 
3'  GUCUGUCAGACAGAUUCAAGCA 5'

>ACGAACTTAGACAGACTGTCTG(1)	TAGACAGACTGTCTGATTCAC(1)/2-18	mis:4
5' UAGACAGACUGUCUGA-UUCAC 3'
   o|||||| ||||||o| |||   
3' GUCUGUCAGACAGAUUCAAGCA 5'

>ACGAACTTAGACAGACTGTCTG(1)	TAGACAGACTGTCTGACTCAT(6)/2-18	mis:4
5' UAGACAGACUGUCUGA-CUCAU 3'
   o|||||| ||||||o|  || | 
3' GUCUGUCAGACAGAUUCAAGCA 5'

>TAACTCCACAACGAACTTAGA(9)	CTTTACCTTTGTTATGGAGCTG(4)/2-21	mis:4
5' CUUUACCUUUGUUAUGGAGCUG 3'
    |o||  ||o||| ||||| |o 
3'  AGAUUCAAGCAACACCUCAAU 5'

>TAACTCCACAACGAACTTAGA(9)	CTTTACTTTTGTTATGGAGCTG(2)/2-21	mis:4
5' CUUUACUUUUGUUAUGGAGCUG 3'
    |o||  ||o||| ||||| |o 
3'  AGAUUCAAGCAACACCUCAAU 5'

>TAACTCCACAACGAACTTAGA(9)	TTTACCTTTGTTATGGAGCTG(1)/1-20	mis:4
5' UUUACCUUUGUUAUGGAGCUG 3'
   |o||  ||o||| ||||| |o 
3' AGAUUCAAGCAACACCUCAAU 5'

>TAACTCCACAACGAACTTAGA(9)	TTTACTTTTGTTATGGAGCTG(1)/1-20	mis:4
5' UUUACUUUUGUUAUGGAGCUG 3'
   |o||  ||o||| ||||| |o 
3' AGAUUCAAGCAACACCUCAAU 5'

>TAACTCCACAACGAATTTAGA(1)	CTTTACCTTTGTTATGGAGCTG(4)/2-21	mis:4
5' CUUUACCUUUGUUAUGGAGCUG 3'
    |o||  ||o||| ||||| |o 
3'  AGAUUUAAGCAACACCUCAAU 5'

>TAACTCCACAACGAATTTAGA(1)	CTTTACTTTTGTTATGGAGCTG(2)/2-21	mis:4
5' CUUUACUUUUGUUAUGGAGCUG 3'
    |o||  ||o||| ||||| |o 
3'  AGAUUUAAGCAACACCUCAAU 5'

>TAACTCCACAACGAATTTAGA(1)	TTTACTTTTGTTATGGAGCTG(1)/1-20	mis:4
5' UUUACUUUUGUUAUGGAGCUG 3'
   |o||  ||o||| ||||| |o 
3' AGAUUUAAGCAACACCUCAAU 5'

>TAACTCCACAACGAATTTAGA(1)	TTTACCTTTGTTATGGAGCTG(1)/1-20	mis:4
5' UUUACCUUUGUUAUGGAGCUG 3'
   |o||  ||o||| ||||| |o 
3' AGAUUUAAGCAACACCUCAAU 5'

>TTTAATAACTCTACAACGAAC(2)	CGGTTCGTAGAAGGTTATTGTG(1)/3-19	mis:4
5' CGGUUCGUAGAAG-GUUAUUGUG 3'
     |||||| | || ||||||o o 
3'   CAAGCAACAUCUCAAUAAUUU 5'

>ATTTAATAACTCCACAACGAAC(1)	TGTTCGTATTGGAGTTGAAAGT(4)/2-16	mis:4
5' UGUUCGUAUUGGAGUUG-AAAGU 3'
    ||||||  |||||||o  ||o| 
3'  CAAGCAACACCUCAAUAAUUUA 5'

>ATTTAATAACTCCACAACGAAC(1)	GTTCGTATTGGAGTTGAAAGT(1)/1-15	mis:4
5' GUUCGUAUUGGAGUUG-AAAGU 3'
   ||||||  |||||||o  ||o| 
3' CAAGCAACACCUCAAUAAUUUA 5'

>CTTAGCAGCACAATCTGTCTTT(1)	TGGAGACGGAGTGTGTTGAAAA(1)/4-22	mis:4
5' UGGAGACGGAGUGUGUUGAAAA- 3'
    oo||||o|| ||||o||  ||  
3'  UUUCUGUCUAACACGACGAUUC 5'

>CTTAGCAGCACAATCTGTCTT(1)	TGGAGACGGAGTGTGTTGAAAA(1)/4-22	mis:4
5' UGGAGACGGAGUGUGUUGAAAA- 3'
     o||||o|| ||||o||  ||  
3'   UUCUGUCUAACACGACGAUUC 5'

>CATTTAGCAGCACAATCTGTC(1)	AGACGGAGTGTGTTGAACATG(8)/2-15	mis:4
5' AGACGGAGUGUGUUG-AACAUG 3'
    |||o|| ||||o||  | ||| 
3'  CUGUCUAACACGACGAUUUAC 5'

>CATTTAGCAGCACAATCTGTC(1)	GAGACGGAGTGTGTTGAACATG(1)/3-16	mis:4
5' GAGACGGAGUGUGUUG-AACAUG 3'
     |||o|| ||||o||  | ||| 
3'   CUGUCUAACACGACGAUUUAC 5'

>AAACCATTCCCACTTAGCAGC(1)	CCTGTTGGGTACGAATTGTTT(9)/2-21	mis:4
5' CCUGUUGGGUACGAAUUGUUU 3'
    |||o|oo||  |||| |||| 
3' CGACGAUUCACCCUUACCAAA 5'

>AAACCATTCCCACTTAGCAGC(1)	GGTTGTGGAGTGCGAGTGAGTT(7)/9-22	mis:4
5' GGUUGUGGAGUGCGAGUGAGUU 3'
    |o||o o|||| ||o||  || 
3'  CGACGAUUCACCCUUACCAAA 5'

>AAACCATTCCCACTTAGCAGC(1)	GTTGTGGAGTGCGAGTGAGTT(4)/8-21	mis:4
5' GUUGUGGAGUGCGAGUGAGUU 3'
   |o||o o|||| ||o||  || 
3' CGACGAUUCACCCUUACCAAA 5'

>TAAACCATTCCCACTTAGCAGC(3)	TTGTGGAGTGCGAGTGAGTTTA(6)/7-22	mis:4
5' -UUGUGGAGUGCGAGUGAGUUUA 3'
    o||o o|||| ||o|| ||||| 
3' CGACGAUUCACCCUUAC-CAAAU 5'

>TATAGATAGAGGGACGATGTA(33)	TACGTTTGTCACTGTGTCAATA(2)/6-22	mis:4
5' UACGUUUGUCACUGUGUCAAUA 3'
   |||o |o||| || |o|| ||| 
3' AUGU-AGCAGGGAGAUAGAUAU 5'

>GCTATAGATAGAGGGACGATG(15)	TAACGTCACTTCTTTGTATAGC(1)/2-22	mis:4
5' UAACGUCACUUCUUUGUAUAGC 3'
   o| |||| |o||| | |||||| 
3' GUAGCAG-GGAGAUAGAUAUCG 5'

>GGTGGCTATAGATAGAGGGAC(5)	TCCCTTTCTCTATAGCGTAGT(1)/1-16	mis:4
5' -UCCCUUUCUCUAUAGCGUAGU 3'
    |||||o| |||||||| o| o 
3' CAGGGAGAUAGAUAUCG-GUGG 5'

>TGGTGGCTATAGATAGAGGGA(6)	TCCCTTTCTCTATAGCGTAGT(1)/1-16	mis:4
5' UCCCUUUCUCUAUAGCGUAGU- 3'
   |||||o| |||||||| o| o  
3' AGGGAGAUAGAUAUCG-GUGGU 5'

>TGGCGGCTATAGATAGAGGGA(1)	TCCCTTTCTCTATAGCGTAGT(1)/1-16	mis:4
5' UCCCUUUCUCUAUAG-CGUAGU 3'
   |||||o| ||||||| ||o o  
3' AGGGAGAUAGAUAUCGGCGGU- 5'

>ATGGTGGCTATAGATAGAGGGA(8)	TCCCTTTCTCTATAGCGTAGT(1)/1-16	mis:3
5' UCCCUUUCUCUAUAG-CGUAGU 3'
   |||||o| ||||||| |oo o| 
3' AGGGAGAUAGAUAUCGGUGGUA 5'

>ATGGTGGCTATAGATAGAGGG(4)	TCCCTTTCTCTATAGCGTAGT(1)/2-16	mis:3
5' UCCCUUUCUCUAUAG-CGUAGU 3'
    ||||o| ||||||| |oo o| 
3'  GGGAGAUAGAUAUCGGUGGUA 5'

>GATGGTGGCTATAGATAGAGGG(5)	CCCTTTCTCTATAGCGTAGTT(2)/1-15	mis:3
5' CCCUUUCUCUAUAG-CGUAGUU 3'
   ||||o| ||||||| |oo o|o 
3' GGGAGAUAGAUAUCGGUGGUAG 5'

>GATGGTGGCTATAGATAGAGG(8)	CCCTTTCTCTATAGCGTAGTT(2)/2-15	mis:3
5' CCCUUUCUCUAUAG-CGUAGUU 3'
    |||o| ||||||| |oo o|o 
3'  GGAGAUAGAUAUCGGUGGUAG 5'

>GGATGGTGGCTATAGATAGAGG(2)	CCTTTCTCTATAGCGTAGTTC(3)/1-14	mis:3
5' CCUUUCUCUAUAG-CGUAGUUC 3'
   |||o| ||||||| |oo o|o| 
3' GGAGAUAGAUAUCGGUGGUAGG 5'

>GGATGGTGGCTATAGATAGAGG(2)	CCTTTCTCTATAGCGTAGTTCA(1)/1-14	mis:4
5' CCUUUCUCUAUAG-CGUAGUUCA 3'
   |||o| ||||||| |oo o|o|  
3' GGAGAUAGAUAUCGGUGGUAGG- 5'

>GGATGGTGGCTATAGATAGAGA(1)	CCTTTCTCTATAGCGTAGTTC(3)/2-14	mis:4
5' CCUUUCUCUAUAG-CGUAGUUC 3'
    ||o| ||||||| |oo o|o| 
3' AGAGAUAGAUAUCGGUGGUAGG 5'

>GGGATGGTGGCTATAGATAGA(7)	CCTTTCTCTATAGCGTAGTTCA(1)/3-14	mis:4
5' CCUUUCUCUAUAG-CGUAGUUCA 3'
     |o| ||||||| |oo o|o|  
3'   AGAUAGAUAUCGGUGGUAGGG 5'

>GGGATGGTGGCTATAGATAGA(7)	CTTTCTCTATAGCGTAGTTCA(8)/2-13	mis:4
5' CUUUCUCUAUAG-CGUAGUUCA 3'
    |o| ||||||| |oo o|o|  
3'  AGAUAGAUAUCGGUGGUAGGG 5'

>GGGATGGTGGCTATAGATAGA(7)	TCTCTTGATGGTCTCCATTTTG(1)/1-18	mis:4
5' UCUCUUGAUGGUCUCCAUUUUG 3'
   ||| |o ||o|o| ||||ooo  
3' AGAUAGAUAUCGGUGGUAGGG- 5'

>GGGATGGTGGCTATAGATAGA(7)	ATTGATCTGTGTCACAATCCC(1)/5-21	mis:3
5' AUUGAUCUGU-GUCACAAUCCC 3'
    |o ||||o| |o||| ||||| 
3'  AGAUAGAUAUCGGUGGUAGGG 5'

>GGGATGGTGGCTATAGATAGT(1)	ATTGATCTGTGTCACAATCCC(1)/5-21	mis:3
5' AUUGAUCUGU-GUCACAAUCCC 3'
   |o| ||||o| |o||| ||||| 
3' UGA-UAGAUAUCGGUGGUAGGG 5'

>AGGGATGGTGGCTATAGATAGA(28)	TCTCTTGATGGTCTCCATTTTG(1)/1-18	mis:4
5' UCUCUUGAUGGUCUCCAUUUUG 3'
   ||| |o ||o|o| ||||ooo  
3' AGAUAGAUAUCGGUGGUAGGGA 5'

>ATGGATGGTGGCTATAGATAGA(1)	CTTTCTCTATAGCGTAGTTCAC(10)/2-13	mis:4
5' CUUUCUCUAUAG-CGUAGUUCAC 3'
    |o| ||||||| |oo o|o||  
3'  AGAUAGAUAUCGGUGGUAGGUA 5'

>ATGGATGGTGGCTATAGATAGA(1)	TTTCTCTATAGCGTAGTTCAC(2)/1-12	mis:4
5' UUUCUCUAUAG-CGUAGUUCAC 3'
   |o| ||||||| |oo o|o||  
3' AGAUAGAUAUCGGUGGUAGGUA 5'

>GAGGGATGGGGGCTATAGATA(1)	GTATTTATATTCCCACTCATA(1)/2-18	mis:4
5' GUAUUUAUA-UUCCCACUCAUA 3'
    |||o|||| oo|||| o| |  
3'  AUAGAUAUCGGGGGUAGGGAG 5'

>GAGGGATGGTGGCTATCGATA(1)	CTGTCGAAGCCACCACCTTGG(1)/2-17	mis:4
5' CUGUCGA-AGCCACCACCUUGG 3'
    |o|||| |||||||| |oo   
3'  AUAGCUAUCGGUGGUAGGGAG 5'

>GAGGGATGGTGGCTATAGCTA(1)	GTAGTCAGATGACTATCCCTC(2)/12-21	mis:4
5' GUAGUCAGA-UGACUAUCCCUC 3'
    |||o | | o ||o||||||| 
3'  AUCGAUAUCGGUGGUAGGGAG 5'

>GAGGGATGGTGGCTATAGAGA(1)	TTTCTCTATAGCGTAGTTCACC(12)/3-12	mis:4
5' UUUCUCUAUAG-CGUAGUUCACC 3'
     ||||||||| |oo o|o|  | 
3'   AGAGAUAUCGGUGGUAGGGAG 5'

>GAGGGATGGTGGCTATAGAGA(1)	TTCTCTATAGCGTAGTTCACC(6)/2-11	mis:4
5' UUCUCUAUAG-CGUAGUUCACC 3'
    ||||||||| |oo o|o|  | 
3'  AGAGAUAUCGGUGGUAGGGAG 5'

>GAGGGATGGTGGCTATAGAGA(1)	TCTTGATGGTCTCCATTTTGCT(1)/1-16	mis:4
5' UCUUGAUGGUCUCCAUUUUGCU 3'
   |||o ||o|o| ||||ooo |  
3' AGAGAUAUCGGUGGUAGGGAG- 5'

>GAGGGATGGTGGCTATAGAGA(1)	CTCTTGATGGTCTCCATTTTGA(1)/2-17	mis:4
5' CUCUUGAUGGUCUCCAUUUUGA 3'
    |||o ||o|o| ||||ooo   
3'  AGAGAUAUCGGUGGUAGGGAG 5'

>GAGGGATGGTGGCTATAGATT(2)	CAATCTGTCGCTTCCTTCTCGT(1)/2-20	mis:4
5' CAAUCUGUCGCUUCCUUCUCGU 3'
    |||||o| ||o || ||o| o 
3'  UUAGAUAUCGGUGGUAGGGAG 5'

>GAGGGATGGTGGCTATAGATT(2)	CAATCCGTCGCTTCCTTCTCTT(1)/2-21	mis:4
5' CAAUCCGUCGCUUCCUUCUCUU 3'
    |||| o| ||o || ||o||o 
3'  UUAGAUAUCGGUGGUAGGGAG 5'

>TGAGAGGGATGGTGGCTATAGA(7)	GTGAGTTTACCGTCCTTCTCG(2)/9-20	mis:4
5' -GUGAGUUUACCGUCCUUCUCG 3'
     |o o oo|||o|||o||||o 
3' AGAUAUCGGUGGUAGGGAGAGU 5'

>TGAGAGGGATGGTGGCTATAGA(7)	CTCTATAGCGTAGTTCATCCCG(1)/2-9	mis:4
5' CUCUAUAG-CGUAGUUCAUCCCG 3'
    ||||||| |oo o|o| || |o 
3'  AGAUAUCGGUGGUAGGGAGAGU 5'

>TGAGAGGGATGGTGGCTATAG(9)	GTGAGTTTACCGTCCTTCTCGA(11)/9-20	mis:4
5' GUGAGUUUACCGUCCUUCUCGA 3'
    |o o oo|||o|||o||||o  
3' GAUAUCGGUGGUAGGGAGAGU- 5'

>TGAGAGGGATGGTGGCTATAG(9)	TGAGTTTACCGTCCTTCTCGA(28)/8-19	mis:4
5' -UGAGUUUACCGUCCUUCUCGA 3'
    |o o oo|||o|||o||||o  
3' GAUAUCGGUGGUAGGGAGAGU- 5'

>TGAGAGGGATGGTGGCTATAG(9)	GTGAGTTTACCGTCCTTCTCG(2)/9-20	mis:3
5' GUGAGUUUACCGUCCUUCUCG 3'
    |o o oo|||o|||o||||o 
3' GAUAUCGGUGGUAGGGAGAGU 5'

>TGAGAGGGATGGTGGCTATAG(9)	TGAGTTTACCGTCCTTCTCGC(1)/8-19	mis:4
5' -UGAGUUUACCGUCCUUCUCGC 3'
    |o o oo|||o|||o||||o  
3' GAUAUCGGUGGUAGGGAGAGU- 5'

>ATGAGAGGGATGGTGGCTATAG(3)	GTGAGTTTACCGTCCTTCTCGA(11)/9-20	mis:4
5' GUGAGUUUACCGUCCUUCUCGA 3'
    |o o oo|||o|||o||||o  
3' GAUAUCGGUGGUAGGGAGAGUA 5'

>ATGAGAGGGATGGTGGCTATAG(3)	GTGAGTTTACCGTCCTTCTCG(2)/9-20	mis:4
5' GUGAGUUUACCGUCCUUCUCG- 3'
    |o o oo|||o|||o||||o  
3' GAUAUCGGUGGUAGGGAGAGUA 5'

>ATGAGAGGGATGGTGGCTATAG(3)	TGAGTTTACCGTCCTTCTCGA(28)/8-19	mis:4
5' -UGAGUUUACCGUCCUUCUCGA 3'
    |o o oo|||o|||o||||o  
3' GAUAUCGGUGGUAGGGAGAGUA 5'

>ATGAGAGGGATGGTGGCTATAG(3)	TGAGTTTACCGTCCTTCTCGC(1)/8-19	mis:4
5' -UGAGUUUACCGUCCUUCUCGC 3'
    |o o oo|||o|||o||||o  
3' GAUAUCGGUGGUAGGGAGAGUA 5'

>ATGAGAGGGATGGTGGCTATA(1)	GTGAGTTTACCGTCCTTCTCGA(11)/9-20	mis:3
5' GUGAGUUUACCGUCCUUCUCGA 3'
    |o o oo|||o|||o||||o  
3'  AUAUCGGUGGUAGGGAGAGUA 5'

>ATGAGAGGGATGGTGGCTATA(1)	TGAGTTTACCGTCCTTCTCGAC(2)/8-19	mis:4
5' UGAGUUUACCGUCCUUCUCGAC 3'
   |o o oo|||o|||o||||o   
3' AUAUCGGUGGUAGGGAGAGUA- 5'

>ATGAGAGGGATGGTGGCTATA(1)	TGAGTTTACCGTCCTTCTCGAA(1)/8-19	mis:4
5' UGAGUUUACCGUCCUUCUCGAA 3'
   |o o oo|||o|||o||||o   
3' AUAUCGGUGGUAGGGAGAGUA- 5'

>ATGAGAGGGATGGTGGCTATA(1)	TGAGTTTACCGTCCTTCTCGC(1)/8-19	mis:3
5' UGAGUUUACCGUCCUUCUCGC 3'
   |o o oo|||o|||o||||o  
3' AUAUCGGUGGUAGGGAGAGUA 5'

>ATGAGAGGGATGGTGGCTATA(1)	GTGAGTTTACCGTCCTTCTCG(2)/9-20	mis:3
5' GUGAGUUUACCGUCCUUCUCG- 3'
    |o o oo|||o|||o||||o  
3'  AUAUCGGUGGUAGGGAGAGUA 5'

>ATGAGAGGGATGGTGGCTATA(1)	TGAGTTTACCGTCCTTCTCGA(28)/8-19	mis:3
5' UGAGUUUACCGUCCUUCUCGA 3'
   |o o oo|||o|||o||||o  
3' AUAUCGGUGGUAGGGAGAGUA 5'

>CATGAGAGGGATGGTGGCTATA(1)	GTGAGTTTACCGTCCTTCTCGA(11)/9-20	mis:4
5' GUGAGUUUACCGUCCUUCUCGA- 3'
    |o o oo|||o|||o||||o   
3'  AUAUCGGUGGUAGGGAGAGUAC 5'

>CATGAGAGGGATGGTGGCTATA(1)	TGAGTTTACCGTCCTTCTCGAC(2)/8-19	mis:4
5' UGAGUUUACCGUCCUUCUCGAC 3'
   |o o oo|||o|||o||||o   
3' AUAUCGGUGGUAGGGAGAGUAC 5'

>CATGAGAGGGATGGTGGCTATA(1)	TGAGTTTACCGTCCTTCTCGAA(1)/8-19	mis:4
5' UGAGUUUACCGUCCUUCUCGAA 3'
   |o o oo|||o|||o||||o   
3' AUAUCGGUGGUAGGGAGAGUAC 5'

>CATGAGAGGGATGGTGGCTATA(1)	TGAGTTTACCGTCCTTCTCGC(1)/8-19	mis:4
5' UGAGUUUACCGUCCUUCUCGC- 3'
   |o o oo|||o|||o||||o   
3' AUAUCGGUGGUAGGGAGAGUAC 5'

>CATGAGAGGGATGGTGGCTATA(1)	TGAGTTTACCGTCCTTCTCGA(28)/8-19	mis:4
5' UGAGUUUACCGUCCUUCUCGA- 3'
   |o o oo|||o|||o||||o   
3' AUAUCGGUGGUAGGGAGAGUAC 5'

>CATGAGAGGGATGGTGGCTAT(33)	GTGAGTTTACCGTCCTTCTCGA(11)/9-20	mis:4
5' GUGAGUUUACCGUCCUUCUCGA- 3'
     o o oo|||o|||o||||o   
3'   UAUCGGUGGUAGGGAGAGUAC 5'

>CATGAGAGGGATGGTGGCTAT(33)	GAGTTTACCGTCCTTCTCGACG(3)/7-18	mis:4
5' GAGUUUACCGUCCUUCUCGACG 3'
   o o oo|||o|||o|||| | | 
3' UAUCGGUGGUAGGGAGAG-UAC 5'

>CATGAGAGGGATGGTGGCTAT(33)	TGAGTTTACCGTCCTTCTCGAC(2)/8-19	mis:4
5' UGAGUUUACCGUCCUUCUCGAC 3'
    o o oo|||o|||o||||o   
3'  UAUCGGUGGUAGGGAGAGUAC 5'

>CATGAGAGGGATGGTGGCTAT(33)	TGAGTTTACCGTCCTTCTCGAA(1)/8-19	mis:4
5' UGAGUUUACCGUCCUUCUCGAA 3'
    o o oo|||o|||o||||o   
3'  UAUCGGUGGUAGGGAGAGUAC 5'

>CATGAGAGGGATGGTGGCTAT(33)	TGAGTTTACCGTCCTTCTCGA(28)/8-19	mis:4
5' UGAGUUUACCGUCCUUCUCGA- 3'
    o o oo|||o|||o||||o   
3'  UAUCGGUGGUAGGGAGAGUAC 5'

>CATGAGAGGGATGGTGGCTAT(33)	TGAGTTTACCGTCCTTCTCGC(1)/8-19	mis:4
5' UGAGUUUACCGUCCUUCUCGC- 3'
    o o oo|||o|||o||||o   
3'  UAUCGGUGGUAGGGAGAGUAC 5'

>GCATGAGAGGGATGGTGGCTA(5)	GTTTACCGTCCTTCTCGACGC(1)/5-16	mis:4
5' -GUUUACCGUCCUUCUCGACGC 3'
    o oo|||o|||o|||| | || 
3' AUCGGUGGUAGGGAGAG-UACG 5'

>CGGCATGAGAGGGATGGTGGC(2)	TTACCGTCCTTCTCGACGCAG(1)/3-14	mis:4
5' -UUACCGUCCUUCUCGACGCAG 3'
    oo|||o|||o|||| | || | 
3' CGGUGGUAGGGAGAG-UACGGC 5'

>CGGTATGAGAGGGATGGTGGC(1)	TTACCGTCCTTCTCGACGCAG(1)/3-14	mis:4
5' -UUACCGUCCUUCUCGACGCAG 3'
    oo|||o|||o|||| | o| | 
3' CGGUGGUAGGGAGAG-UAUGGC 5'

>GCGGCATGAGAGGGATGGTGG(2)	ATGACTATCCCTCTCTGCAAC(1)/4-15	mis:4
5' AUGACUAUCCCUCUC-UGCAAC 3'
    o ||o||||||||| |||  | 
3'  GGUGGUAGGGAGAGUACGGCG 5'

>GCGGCATGAGAGGGATGGTGG(2)	ATGACTATCCCTCTCTGACAC(1)/4-15	mis:4
5' AUGACUAUCCCUCUC-UGACAC 3'
    o ||o||||||||| || | | 
3'  GGUGGUAGGGAGAGUACGGCG 5'

>GCGGCATGAGAGGGATGGTGG(2)	ATGACTATCCCTCTCTGAAGC(1)/4-15	mis:4
5' AUGACUAUCCCUCUC-UGAAGC 3'
    o ||o||||||||| ||  || 
3'  GGUGGUAGGGAGAGUACGGCG 5'

>GCGGCATGAGAGGGATGGTGG(2)	TTACCGTCCTTCTCGACGCAGA(17)/3-14	mis:4
5' UUACCGUCCUUCUCGACGCAGA 3'
   oo|||o|||o|||| | || |  
3' GGUGGUAGGGAGAG-UACGGCG 5'

>GCGGCATGAGAGGGATGGTGG(2)	TTACCGTCCTTCTCGACGCAG(1)/3-14	mis:4
5' UUACCGUCCUUCUCGACGCAG- 3'
   oo|||o|||o|||| | || |  
3' GGUGGUAGGGAGAG-UACGGCG 5'

>GCGGCATGAGAGGGATGGTGG(2)	TTACCGTCCTTCTTGACGCAGA(1)/3-19	mis:4
5' UUACCGUCCUUCUUGACGCAGA 3'
   oo|||o|||o|||o | || |  
3' GGUGGUAGGGAGAG-UACGGCG 5'

>TACAACTCAACAGCGGCATGT(1)	CGATTGTTGTTGGTAGTTGTA(1)/6-21	mis:4
5' CGAUUGUUGUUGGU-AGUUGUA 3'
    o  ||oo|o|| | ||||||| 
3'  UGUACGGCGACAACUCAACAU 5'

>CGAGGTGGTACAACTCAACAG(4)	CTGTTGGGTACGAATTGTTTCC(3)/1-9	mis:4
5' CUGUUGGGUACGAAUUGUUUCC 3'
   ||||||o||  | |ooooo||  
3' GACAACUCA-ACAUGGUGGAGC 5'

>CGAGGTGGTACAACTCAACAG(4)	CCTGTTGGGTACGAATTGTTTC(6)/2-10	mis:4
5' CCUGUUGGGUACGAAUUGUUUC- 3'
    ||||||o||  | |ooooo||  
3'  GACAACUCA-ACAUGGUGGAGC 5'

>CGAGGTGGTACAACTCAACAG(4)	CTGTTGGGTACGAATTGTTTC(2)/1-9	mis:4
5' CUGUUGGGUACGAAUUGUUUC- 3'
   ||||||o||  | |ooooo||  
3' GACAACUCA-ACAUGGUGGAGC 5'

>CGAGGTGGTACAACTCAACAG(4)	CTGTTGGGTACGAATTGTTTT(1)/1-9	mis:4
5' CUGUUGGGUACGAAUUGUUUU- 3'
   ||||||o||  | |ooooo|o  
3' GACAACUCA-ACAUGGUGGAGC 5'

>GATTGAGACTGCGCGTACCGA(1)	CATTGTGCGCTTAGTCCTAATT(2)/5-21	mis:4
5' CAUUGUGCGCUUAGUCCUAAUU 3'
     o ||o||| o|||| o|||o 
3'  AGCCAUGCGCGUCAGAGUUAG 5'

>CGACTGAGACTGCGCGTACCG(31)	TTGTGCGCTTAGTCTTAATTGC(1)/3-21	mis:4
5' UUGUGCGCUUAGUCUUAAUUGC 3'
   o ||o||| o|||||o| |o|  
3' GCCAUGCGCGUCAGAGUCAGC- 5'

>CGACTGAGACTGCGCGTACCA(1)	TTGTGCGCTTAGTCTTAATTGC(1)/1-21	mis:4
5' UUGUGCGCUUAGUCUUAAUUGC 3'
   | ||o||| o|||||o| |o|  
3' ACCAUGCGCGUCAGAGUCAGC- 5'

>CCGACTGAGACTGCGCGTACCG(8)	TTGTGCGCTTAGTCTTAATTGC(1)/3-21	mis:4
5' UUGUGCGCUUAGUCUUAAUUGC 3'
   o ||o||| o|||||o| |o|  
3' GCCAUGCGCGUCAGAGUCAGCC 5'

>CCGACTGAGACTGCGCGTACC(54)	TTGTGCGCTTAGTCTTAATTGC(1)/3-21	mis:4
5' UUGUGCGCUUAGUCUUAAUUGC 3'
     ||o||| o|||||o| |o|  
3'  CCAUGCGCGUCAGAGUCAGCC 5'

>CCGACTGAGACTGCGCGTACT(3)	TTGTGCGCTTAGTCTTAATTGC(1)/3-21	mis:4
5' UUGUGCGCUUAGUCUUAAUUGC 3'
     ||o||| o|||||o| |o|  
3'  UCAUGCGCGUCAGAGUCAGCC 5'

>CCCGACTGAGACTGCGCGTAC(15)	TTGTGCGCTTAGTCTTAATTGC(1)/3-21	mis:4
5' UUGUGCGCUUAGUCUUAAUUGC- 3'
     ||o||| o|||||o| |o|   
3'   CAUGCGCGUCAGAGUCAGCCC 5'

>CCTGACTGAGACTGCGCGTAC(1)	TTGTGCGCTTAGTCTTAATTGC(1)/3-19	mis:4
5' UUGUGCGCUUAGUCUUAAUUGC- 3'
     ||o||| o|||||o| |oo   
3'   CAUGCGCGUCAGAGUCAGUCC 5'

>CCCGACTGAGACTGTGCGTAC(1)	TTGTGCGCTTAGTCTTAATTGC(1)/3-21	mis:4
5' UUGUGCGCUUAGUCUUAAUUGC- 3'
     ||o||| o|||||o| |o|   
3'   CAUGCGUGUCAGAGUCAGCCC 5'

>GTATTGGGATATTGGAGCTAA(2)	AGCTAGCTCTAGACTCCGGGGT(1)/4-17	mis:4
5' AGCUAGCUCUAG-ACUCCGGGGU 3'
      ||||||o|o | o||oo oo 
3'   AAUCGAGGUUAUAGGGUUAUG 5'

>GTATTGGGATATTGGAGCTAA(2)	GCTAGCTCTAGACTCCGGGGT(1)/3-16	mis:4
5' GCUAGCUCUAG-ACUCCGGGGU 3'
     ||||||o|o | o||oo oo 
3'  AAUCGAGGUUAUAGGGUUAUG 5'

>GAGGTATTGGGATAGTGGAGC(1)	TTTGTCACTGTGTCAATACGTT(1)/6-21	mis:4
5' UUUGUCACUGUGUCAAUACGUU 3'
     o o||||o| o|||||| |o 
3'  CGAGGUGAUAGGGUUAUGGAG 5'

>CGAGGTATTGGGATATTGGAG(2)	CTTTCCATATCTCCATTCCCTG(1)/3-19	mis:4
5' CUUUCCAUAUCUCCAUUCCCUG 3'
    o|o| |||||o| || || o| 
3'  GAGGUUAUAGGGUUAUGGAGC 5'

>CGAGGTATTGGGATATTGGAG(2)	TTTCCATATCTCCATCCCCTG(1)/2-18	mis:4
5' UUUCCAUAUCUCCAUCCCCUG 3'
   o|o| |||||o| || || o| 
3' GAGGUUAUAGGGUUAUGGAGC 5'

>CGGGGTATTGGGATATTGGAGC(1)	TTTCCATATCTCCATCCCCTG(1)/2-21	mis:4
5' -UUUCCAUAUCUCCAUCCCCUG 3'
    o|o| |||||o| || |||o| 
3' CGAGGUUAUAGGGUUAUGGGGC 5'

>CGGGGTATTGGGATATTGGAGC(1)	CTTTCCATATCTCCATTCCCTG(1)/3-22	mis:4
5' CUUUCCAUAUCUCCAUUCCCUG 3'
    o|o| |||||o| || |||o| 
3' CGAGGUUAUAGGGUUAUGGGGC 5'

>GACGAGGTATTGGGATATTGG(1)	CCCAAGATCCAAGAGCTCTGTT(1)/2-18	mis:4
5' CCCAAGAUCCAAGAGCUCUGUU 3'
    |||| |||| |o o|o o||o 
3'  GGUUAUAGGGUUAUGGAGCAG 5'

>GACGAGGTACTGGGATATTGG(1)	CCCAAGATCCAAGAGCTCTGTT(1)/2-13	mis:4
5' CCCAAGAUCCAAGAGCUCUGUU 3'
    |||| |||| || o|o o||o 
3'  GGUUAUAGGGUCAUGGAGCAG 5'

>GATAGACGAGGTATTGGGATAT(1)	ATATCTCGATTGCTCTGTGTC(1)/1-15	mis:4
5' AUAUCUCGAUUGCUC-UGUGUC 3'
   |||||o|o||  ||| | |o|| 
3' UAUAGGGUUAUGGAGCAGAUAG 5'

>CACAGATAGACGAGGTATTGG(14)	GGGATATCTCGATTGATCTGTG(1)/4-22	mis:4
5' GGGAUAUCUCGAUUGAUCUGUG 3'
     o|||o|||| |o ||||||| 
3' GGUUAUGGAGC-AGAUAGACAC 5'

>GCACAGATAGACGAGGTATTGG(1)	GGATATCTCGATTGATCTGTGT(1)/3-21	mis:4
5' -GGAUAUCUCGAUUGAUCUGUGU 3'
     o|||o|||| |o |||||||o 
3' GGUUAUGGAGC-AGAUAGACACG 5'

>GCACAGATAGACGAGGTATTG(1)	GGATATCTCGATTGATCTGTGT(1)/3-21	mis:3
5' GGAUAUCUCGAUUGAUCUGUGU 3'
    o|||o|||| |o |||||||o 
3' GUUAUGGAGC-AGAUAGACACG 5'

>TGGCACAGATAGACGAGGTAT(1)	TATCTCGATTGATCTGTGTCA(4)/1-21	mis:3
5' -UAUCUCGAUUGAUCUGUGUCA 3'
    ||o|||| |o |||||||o|| 
3' UAUGGAGC-AGAUAGACACGGU 5'

>TGGCACAGATAGACGAGGTAT(1)	TACCTCGATTGATCTGTGTCA(1)/1-21	mis:3
5' -UACCUCGAUUGAUCUGUGUCA 3'
    ||||||| |o |||||||o|| 
3' UAUGGAGC-AGAUAGACACGGU 5'

>TGGCACAGATAGACGAGGTAT(1)	GATATCTCGATTGATCTGTGTA(1)/2-20	mis:4
5' GAUAUCUCGAUUGAUCUGUGUA- 3'
    |||o|||| |o |||||||o   
3'  UAUGGAGC-AGAUAGACACGGU 5'

>TTGGCACAGATAGACGAGGTAT(7)	TATCTCGATTGATCTGTGTCAC(6)/1-21	mis:4
5' -UAUCUCGAUUGAUCUGUGUCAC 3'
    ||o|||| |o |||||||o||  
3' UAUGGAGC-AGAUAGACACGGUU 5'

>TTGGCACAGATAGACGAGGTA(7)	TATCTCGATTGATCTGTGTCAC(6)/1-21	mis:3
5' UAUCUCGAUUGAUCUGUGUCAC 3'
   ||o|||| |o |||||||o||  
3' AUGGAGC-AGAUAGACACGGUU 5'

>TTGGCACAGATAGACGAGGTA(7)	ATCTCGATTGATCTGTGTCAC(9)/1-20	mis:4
5' -AUCUCGAUUGAUCUGUGUCAC 3'
    |o|||| |o |||||||o||  
3' AUGGAGC-AGAUAGACACGGUU 5'

>TTGGCACAGATAGACGAGGTA(7)	TACCTCGATTGATCTGTGTCA(1)/1-21	mis:3
5' UACCUCGAUUGAUCUGUGUCA- 3'
   ||||||| |o |||||||o||  
3' AUGGAGC-AGAUAGACACGGUU 5'

>TTGGCACAGATAGACGAGGTA(7)	TATCTCGATTGATCTGTGTCA(4)/1-21	mis:3
5' UAUCUCGAUUGAUCUGUGUCA- 3'
   ||o|||| |o |||||||o||  
3' AUGGAGC-AGAUAGACACGGUU 5'

>CTTGGCACAGATAGACGAGGTA(7)	TATCTCGATTGATCTGTGTCAC(6)/1-21	mis:4
5' UAUCUCGAUUGAUCUGUGUCAC- 3'
   ||o|||| |o |||||||o||   
3' AUGGAGC-AGAUAGACACGGUUC 5'

>CTTGGCACAGATAGACGAGGT(22)	TATCTCGATTGATCTGTGTCAC(6)/2-21	mis:4
5' UAUCUCGAUUGAUCUGUGUCAC- 3'
    |o|||| |o |||||||o||   
3'  UGGAGC-AGAUAGACACGGUUC 5'

>CTTGGCACAGATAGACGAGGT(22)	ATCTCGATTGATCTGTGTCACA(2)/1-20	mis:4
5' AUCUCGAUUGAUCUGUGUCACA 3'
   |o|||| |o |||||||o||   
3' UGGAGC-AGAUAGACACGGUUC 5'

>CTTGGCACAGATAGACGAGGT(22)	ATCTCGATTGATCTGTGTCAC(9)/1-20	mis:4
5' AUCUCGAUUGAUCUGUGUCAC- 3'
   |o|||| |o |||||||o||   
3' UGGAGC-AGAUAGACACGGUUC 5'

>CGGCCGACAGTCTGAGGAGCA(1)	TTTGCTGCTCGGGTTATCGCCC(2)/3-22	mis:4
5' UUUGCUGCUCGGGUUAUCGCCC- 3'
     |||| |||o|oo| ||| ||  
3'   ACGAGGAGUCUGACAGCCGGC 5'

>CGGCCGACAGTCTGAGGAGCA(1)	TGCTGCTCGGGTCATCGCCCG(5)/1-21	mis:4
5' UGCUGCUCGGGUCAUCGCCCG 3'
   |||| |||o|oo  ||| ||| 
3' ACGAGGAGUCUGACAGCCGGC 5'

>CGGCCGACAGTCTGAGGAGCA(1)	TTGCTGCTCGGGTCATCGCCCG(5)/2-22	mis:4
5' UUGCUGCUCGGGUCAUCGCCCG 3'
    |||| |||o|oo  ||| ||| 
3'  ACGAGGAGUCUGACAGCCGGC 5'

>CCAGCGCGCATATAGGAGTTA(1)	TATAACCTTTGATGCGCGTCGT(1)/3-18	mis:4
5' UAUAACCUUUG-AUGCGCGUCGU 3'
     |||| oo|o |||||||o |  
3'   AUUGAGGAUAUACGCGCGACC 5'

>CGTACATGGCCAGCGCGCATA(1)	TATGTACGTTCGTCACTGTGTC(1)/2-8	mis:4
5' UAUGUACGUUCGUCACUGUGUC 3'
   ||||o ||o| |o|| |||oo  
3' AUACGCGCGACCGGU-ACAUGC 5'

>CGTACATGGCCAGCGCGCATA(1)	TATGTACGTTTGTCACTGTGTC(87)/2-8	mis:4
5' UAUGUACGUUUGUCACUGUGUC 3'
   ||||o ||o| |o|| |||oo  
3' AUACGCGCGACCGGU-ACAUGC 5'

>CGTACATGGCCAGCGCGCATA(1)	TTATGTACGTTTGTCACTGTGT(2)/3-9	mis:4
5' UUAUGUACGUUUGUCACUGUGU- 3'
    ||||o ||o| |o|| |||oo  
3'  AUACGCGCGACCGGU-ACAUGC 5'

>CGTACATGGCCAGCGCGCATA(1)	TATGTACGTTTGTCACTGTGT(2)/2-8	mis:4
5' UAUGUACGUUUGUCACUGUGU- 3'
   ||||o ||o| |o|| |||oo  
3' AUACGCGCGACCGGU-ACAUGC 5'

>CGTACACGGCCAGCGTGCATA(1)	TGTGTACGTTTGTCACTGTGTC(1)/2-8	mis:4
5' UGUGUACGUUUGUCACUGUGUC 3'
   |o||o|||o| |o|  |||oo  
3' AUACGUGCGACCGGC-ACAUGC 5'

>CAGGGCAGCGTACACGGCCAG(1)	TTTCGCTGCATATGGTGTCCTG(4)/3-22	mis:4
5' UUUCGCUGCAUAUGGUGUCCUG 3'
    o| ||o|  ||o| ||o|||| 
3'  GACCGGCACAUGCGACGGGAC 5'

>CAGGGTAGCGTATACGGCCAGC(1)	TTTCGCTGCATATGGTGTCCTG(4)/3-22	mis:4
5' UUUCGCUGCAUAUGGUGUCCUG 3'
    o| ||o| |||o| |oo|||| 
3' CGACCGGCAUAUGCGAUGGGAC 5'

>GGCAGGGTAGCGTACACGGCC(3)	CGCCCGGATGCGCAACCCTGTC(1)/2-22	mis:4
5' CGCCCGGAUGCGCAACCCUGUC 3'
    | |||  |o||| ||||||o| 
3'  CCGGCACAUGCGAUGGGACGG 5'

>TGGGCAGGGTAGCGTACACGG(3)	CCGGATGCGCAACCATGTCTG(2)/1-19	mis:4
5' CCGGAUGCGCAACCAUGUCUG 3'
   |||  |o||| ||| ||o|oo 
3' GGCACAUGCGAUGGGACGGGU 5'

>TGGGCAGGGTAGCGTACACGG(3)	CCCGGATGCGCAACCATGTCTG(1)/2-20	mis:4
5' CCCGGAUGCGCAACCAUGUCUG 3'
    |||  |o||| ||| ||o|oo 
3'  GGCACAUGCGAUGGGACGGGU 5'

>TGTGCAGGGTAGCGTACACGG(1)	CCCTGTATAAGCTATGCTCATA(1)/3-18	mis:4
5' CCCUGUAUAAGCUAUGCU-CAUA 3'
     |o|| || ||||o || ||o| 
3'   GGCACAUGCGAUGGGACGUGU 5'

>TGGGCAGGGTAGCGTATACGGC(1)	CCCGGATGCGCAACCATGTCTG(1)/2-20	mis:4
5' CCCGGAUGCGCAACCAUGUCUG 3'
    ||| ||o||| ||| ||o|oo 
3' CGGCAUAUGCGAUGGGACGGGU 5'

>TGGGCAGGGTAGCGTATACGGC(1)	CCGGATGCGCAACCATGTCTG(2)/1-19	mis:4
5' -CCGGAUGCGCAACCAUGUCUG 3'
    ||| ||o||| ||| ||o|oo 
3' CGGCAUAUGCGAUGGGACGGGU 5'

>TTTCCCTGGGCAGGGTAGCGT(8)	ATGCTTTCCTGAACGGGGAAAG(1)/1-21	mis:4
5' AUGCUUUCCUGAACGGGGAAAG 3'
   |o||| o||||  |o||||||  
3' UGCGAUGGGACGGGUCCCUUU- 5'

>TTTCCCTGGGCAGGGTAGCGT(8)	CTGCTTTCCTGAACGGGGAAA(13)/3-21	mis:4
5' CUGCUUUCCUGAACGGGGAAA 3'
    o||| o||||  |o|||||| 
3' UGCGAUGGGACGGGUCCCUUU 5'

>TTTTCCCTGGGCAGGGTAGCGT(4)	TGCTTTCCTGAACGGGGAAAG(1)/2-20	mis:4
5' -UGCUUUCCUGAACGGGGAAAG 3'
    o||| o||||  |o||||||o 
3' UGCGAUGGGACGGGUCCCUUUU 5'

>TTTTCCCTGGGCAGGGTAGCGT(4)	ATGCTTTCCTGAACGGGGAAAG(1)/1-21	mis:3
5' AUGCUUUCCUGAACGGGGAAAG 3'
   |o||| o||||  |o||||||o 
3' UGCGAUGGGACGGGUCCCUUUU 5'

>TTTTCCCTGGGCAGGGTAGCGT(4)	CTGCTTTCCTGAACGGGGAAAG(3)/3-21	mis:4
5' CUGCUUUCCUGAACGGGGAAAG 3'
    o||| o||||  |o||||||o 
3' UGCGAUGGGACGGGUCCCUUUU 5'

>TTTTCCCTGGGCAGGGTAGCG(4)	CTGCTTTCCTGAACGGGGAAA(13)/3-21	mis:4
5' CUGCUUUCCUGAACGGGGAAA- 3'
    o||| o||||  |o||||||  
3'  GCGAUGGGACGGGUCCCUUUU 5'

>TTTTCCCTGGGCAGGGTAGCG(4)	TGCTTTCCTGAACGGGGAAAG(1)/2-20	mis:3
5' UGCUUUCCUGAACGGGGAAAG 3'
   o||| o||||  |o||||||o 
3' GCGAUGGGACGGGUCCCUUUU 5'

>TTTTCCCTGGGCAGGGTAGCG(4)	TGCTTTCCTGAACGGGGAAAGA(2)/2-20	mis:4
5' UGCUUUCCUGAACGGGGAAAGA 3'
   o||| o||||  |o||||||o  
3' GCGAUGGGACGGGUCCCUUUU- 5'

>TTTTCCCTGGGCAGGGTAGCG(4)	ATGCTTTCCTGAACGGGGAAAG(1)/3-21	mis:3
5' AUGCUUUCCUGAACGGGGAAAG 3'
    o||| o||||  |o||||||o 
3'  GCGAUGGGACGGGUCCCUUUU 5'

>TTTTCCCTGGGCAGGGTAGCG(4)	CTGCTTTCCTGAACGGGGAAAG(3)/3-21	mis:3
5' CUGCUUUCCUGAACGGGGAAAG 3'
    o||| o||||  |o||||||o 
3'  GCGAUGGGACGGGUCCCUUUU 5'

>TTTTTCCCTGGGCAGGGTAGCG(21)	TGCTTTCCTGAACGGGGAAAGA(2)/2-22	mis:3
5' UGCUUUCCUGAACGGGGAAAGA 3'
   o||| o||||  |o||||||o| 
3' GCGAUGGGACGGGUCCCUUUUU 5'

>TTTTTCCCTGGGCAGGGTAGCG(21)	ATGCTTTCCTGAACGGGGAAAG(1)/3-21	mis:4
5' AUGCUUUCCUGAACGGGGAAAG- 3'
    o||| o||||  |o||||||o  
3'  GCGAUGGGACGGGUCCCUUUUU 5'

>TTTTTCCCTGGGCAGGGTAGCG(21)	CTGCTTTCCTGAACGGGGAAAG(3)/3-21	mis:4
5' CUGCUUUCCUGAACGGGGAAAG- 3'
    o||| o||||  |o||||||o  
3'  GCGAUGGGACGGGUCCCUUUUU 5'

>TTTTTCCCTGGGCAGGGTAGCG(21)	GCTTTCCTGAACGGGGAAAGA(1)/1-21	mis:4
5' -GCUUUCCUGAACGGGGAAAGA 3'
    ||| o||||  |o||||||o| 
3' GCGAUGGGACGGGUCCCUUUUU 5'

>TTTTTCCCTGGGCAGGGTAGCG(21)	TGCTTTCCTGAACGGGGAAAG(1)/2-20	mis:4
5' UGCUUUCCUGAACGGGGAAAG- 3'
   o||| o||||  |o||||||o  
3' GCGAUGGGACGGGUCCCUUUUU 5'

>TTTTTCCCTGGGCAGGGTAGC(11)	GCTTTCCTGAACGGGGAAAGA(1)/1-21	mis:3
5' GCUUUCCUGAACGGGGAAAGA 3'
   ||| o||||  |o||||||o| 
3' CGAUGGGACGGGUCCCUUUUU 5'

>TTTTTCCCTGGGCAGGGTAGC(11)	TGCTTTCCTGAACGGGGAAAG(1)/2-20	mis:4
5' UGCUUUCCUGAACGGGGAAAG- 3'
    ||| o||||  |o||||||o  
3'  CGAUGGGACGGGUCCCUUUUU 5'

>TTTTTCCCTGGGCAGGGTAGC(11)	TGCTTTCCTGAACGGGGAAAGA(2)/2-22	mis:3
5' UGCUUUCCUGAACGGGGAAAGA 3'
    ||| o||||  |o||||||o| 
3'  CGAUGGGACGGGUCCCUUUUU 5'

>TTTTTCCCTGGGCAGGGTAGC(11)	ATGCTTTCCTGAACGGGGAAAG(1)/3-21	mis:4
5' AUGCUUUCCUGAACGGGGAAAG- 3'
     ||| o||||  |o||||||o  
3'   CGAUGGGACGGGUCCCUUUUU 5'

>TTTTTCCCTGGGCAGGGTAGC(11)	CTGCTTTCCTGAACGGGGAAAG(3)/3-21	mis:4
5' CUGCUUUCCUGAACGGGGAAAG- 3'
     ||| o||||  |o||||||o  
3'   CGAUGGGACGGGUCCCUUUUU 5'

>TCTTTCCCTGGGCAGGGTAGCG(3)	GCTTTCCTGAACGGGGAAAGA(1)/1-21	mis:4
5' -GCUUUCCUGAACGGGGAAAGA 3'
    ||| o||||  |o|||||||| 
3' GCGAUGGGACGGGUCCCUUUCU 5'

>TCTTTCCCTGGGCAGGGTAGCG(3)	TGCTTTCCTGAACGGGGAAAGA(2)/2-22	mis:3
5' UGCUUUCCUGAACGGGGAAAGA 3'
   o||| o||||  |o|||||||| 
3' GCGAUGGGACGGGUCCCUUUCU 5'

>TCTTTCCCTGGGCAGGGTAGCG(3)	CTGCTTTCCTGAACGGGGAAAG(3)/3-22	mis:4
5' CUGCUUUCCUGAACGGGGAAAG- 3'
    o||| o||||  |o|||||||  
3'  GCGAUGGGACGGGUCCCUUUCU 5'

>TCTTTCCCTGGGCAGGGTAGCG(3)	ATGCTTTCCTGAACGGGGAAAG(1)/3-22	mis:4
5' AUGCUUUCCUGAACGGGGAAAG- 3'
    o||| o||||  |o|||||||  
3'  GCGAUGGGACGGGUCCCUUUCU 5'

>TCTTTCCCTGGGCAGGGTAGCG(3)	TGCTTTCCTGAACGGGGAAAG(1)/2-21	mis:4
5' UGCUUUCCUGAACGGGGAAAG- 3'
   o||| o||||  |o|||||||  
3' GCGAUGGGACGGGUCCCUUUCU 5'

>TTTTTCCCTAGGCAGGGTAGCG(1)	TGCTTTCCTGAACGGGGAAAGA(2)/2-22	mis:4
5' UGCUUUCCUGAACGGGGAAAGA 3'
   o||| o||||   o||||||o| 
3' GCGAUGGGACGGAUCCCUUUUU 5'

>GTTTTTCCCTGGGCAGGGTAG(2)	CTTTCCTGAACGGGGAAAGACA(1)/1-21	mis:4
5' CUUUCCUGAACGGGGAAAGACA 3'
   || o||||  |o||||||o||  
3' GAUGGGACGGGUCCCUUUUUG- 5'

>GTTTTTCCCTGGGCAGGGTAG(2)	CTTTCCTGAACGGGGAAAGACG(9)/1-21	mis:4
5' CUUUCCUGAACGGGGAAAGACG 3'
   || o||||  |o||||||o||  
3' GAUGGGACGGGUCCCUUUUUG- 5'

>GTTTTTCCCTGGGCAGGGTAG(2)	CTTTCCTGAACGGGGAAAGAC(5)/1-21	mis:3
5' CUUUCCUGAACGGGGAAAGAC 3'
   || o||||  |o||||||o|| 
3' GAUGGGACGGGUCCCUUUUUG 5'

>GTTTTTCCCTGGGCAGGGTAG(2)	TGCTTTCCTGAACGGGGAAAGA(2)/3-22	mis:4
5' UGCUUUCCUGAACGGGGAAAGA- 3'
     || o||||  |o||||||o|  
3'   GAUGGGACGGGUCCCUUUUUG 5'

>GTTTTTCCCTGGGCAGGGTAG(2)	GCTTTCCTGAACGGGGAAAGA(1)/2-21	mis:4
5' GCUUUCCUGAACGGGGAAAGA- 3'
    || o||||  |o||||||o|  
3'  GAUGGGACGGGUCCCUUUUUG 5'

>GTTTTTCCCTGGGCAGGGTAG(2)	ACAGTTTTTCCCTGGGCAGGGT(1)/8-21	mis:4
5' ACAGUUUUUCCCUGGGCAGGGU 3'
    | oooo| ||| ||| |oooo 
3'  GAUGGGACGGGUCCCUUUUUG 5'

>GTTTTTCCCTGGGCAGGGTAG(2)	CAGTTTTTCCCTGGGCAGGGT(33)/7-20	mis:4
5' CAGUUUUUCCCUGGGCAGGGU 3'
   | oooo| ||| ||| |oooo 
3' GAUGGGACGGGUCCCUUUUUG 5'

>AGTTTTTCCCTGGGCAGGGTAG(2)	CTTTCCTGAACGGGGAAAGACA(1)/1-21	mis:4
5' CUUUCCUGAACGGGGAAAGACA 3'
   || o||||  |o||||||o||  
3' GAUGGGACGGGUCCCUUUUUGA 5'

>AGTTTTTCCCTGGGCAGGGTAG(2)	CTTTCCTGAACGGGGAAAGACG(9)/1-21	mis:4
5' CUUUCCUGAACGGGGAAAGACG 3'
   || o||||  |o||||||o||  
3' GAUGGGACGGGUCCCUUUUUGA 5'

>AGTTTTTCCCTGGGCAGGGTAG(2)	CTTTCCTGAACGGGGAAAGAC(5)/1-21	mis:4
5' CUUUCCUGAACGGGGAAAGAC- 3'
   || o||||  |o||||||o||  
3' GAUGGGACGGGUCCCUUUUUGA 5'

>CAGTTTTTCCCTGGGCAGGGT(33)	AGTTTTTCCCTGGGCAGGGTAG(2)/8-21	mis:4
5' AGUUUUUCCCUGGGCAGGGUAG 3'
    oooo| ||| ||| |oooo | 
3'  UGGGACGGGUCCCUUUUUGAC 5'

>CAGTTTTTCCCTGGGCAGGGT(33)	GTTTTTCCCTGGGCAGGGTAG(2)/7-20	mis:4
5' GUUUUUCCCUGGGCAGGGUAG 3'
   oooo| ||| ||| |oooo | 
3' UGGGACGGGUCCCUUUUUGAC 5'

>ACAGTTTTTCCCTGGGCAGGGT(1)	TTTCCTGAACGGGGAAAGACGT(4)/4-20	mis:4
5' UUUCCUGAACGGGGAAAGAC-GU 3'
     o||||  |o||||||o|| || 
3'  UGGGACGGGUCCCUUUUUGACA 5'

>ACAGTTTTTCCCTGGGCAGGGT(1)	TTCCTGAACGGGGAAAGACGT(4)/3-19	mis:4
5' UUCCUGAACGGGGAAAGAC-GU 3'
    o||||  |o||||||o|| || 
3' UGGGACGGGUCCCUUUUUGACA 5'

>ACAGTTTTTCCCTGGGCAGGG(1)	TTCCTGAACGGGGAAAGACGT(4)/3-19	mis:3
5' UUCCUGAACGGGGAAAGAC-GU 3'
    o||||  |o||||||o|| || 
3'  GGGACGGGUCCCUUUUUGACA 5'

>ACAGTTTTTCCCTGGGCAGGG(1)	TTTCCTGAACGGGGAAAGACGT(4)/4-20	mis:3
5' UUUCCUGAACGGGGAAAGAC-GU 3'
     o||||  |o||||||o|| || 
3'   GGGACGGGUCCCUUUUUGACA 5'

>CGGACAGTTTTTCCCTGGGCAG(2)	CTGAACGGGGAAAGACGTCCA(7)/1-20	mis:4
5' CUGAACGGGGAAAGAC-GUCCA 3'
   |||  |o||||||o|| ||||  
3' GACGGGUCCCUUUUUGACAGGC 5'

>CGGACAGTTTTTCCCTGGGCAG(2)	CCTGAACGGGGAAAGACGTCCA(6)/2-21	mis:4
5' CCUGAACGGGGAAAGAC-GUCCA 3'
    |||  |o||||||o|| ||||  
3'  GACGGGUCCCUUUUUGACAGGC 5'

>CGGACAGTTTTTCCCTGGGCAG(2)	CTTGAACGGGGAAAGACGTCCA(1)/3-21	mis:4
5' CUUGAACGGGGAAAGAC-GUCCA 3'
    o||  |o||||||o|| ||||  
3'  GACGGGUCCCUUUUUGACAGGC 5'

>CGGACAGTTTTTCCCTGGGCA(5)	CTTGAACGGGGAAAGACGTCCA(1)/3-21	mis:4
5' CUUGAACGGGGAAAGAC-GUCCA 3'
     ||  |o||||||o|| ||||  
3'   ACGGGUCCCUUUUUGACAGGC 5'

>CGGACAGTTTTTCCCTGGGCA(5)	CCTGAACGGGGAAAGACGTCCA(6)/3-21	mis:4
5' CCUGAACGGGGAAAGAC-GUCCA 3'
     ||  |o||||||o|| ||||  
3'   ACGGGUCCCUUUUUGACAGGC 5'

>CGGACAGTTTTTCCCTGGGCA(5)	CTGAACGGGGAAAGACGTCCA(7)/2-20	mis:4
5' CUGAACGGGGAAAGAC-GUCCA 3'
    ||  |o||||||o|| ||||  
3'  ACGGGUCCCUUUUUGACAGGC 5'

>GCTTATACACGGACAGTTTTT(5)	AAGAACCGTGCCTGTGATGGGC(6)/1-15	mis:4
5' AAGAACCGUGCCUGUGAUGGGC 3'
   ||o||| || | ||| ||oo|| 
3' UUUUUGACAGGCACA-UAUUCG 5'

>CTTAGTTTATACACGGACAGT(1)	ACTGTGTAGTGTATGAATAAG(1)/1-21	mis:3
5' ACUGUGUAGUGUAUGAA-UAAG 3'
   ||||| o ||||||o|| |||| 
3' UGACA-GGCACAUAUUUGAUUC 5'

>CTTAGCTTATATACGGACAGT(1)	GTGGTGTTCGTATTGGAGTTGA(1)/5-13	mis:4
5' GUGGUGUUCGUAUUGGAGUUGA- 3'
     o |||o|||||  o||o|o|  
3'   UGACAGGCAUAUAUUCGAUUC 5'

>CTTAGCTTATATACGGACAGT(1)	TGGTGTTCGTATTGGAGTTGA(1)/4-12	mis:4
5' UGGUGUUCGUAUUGGAGUUGA- 3'
    o |||o|||||  o||o|o|  
3'  UGACAGGCAUAUAUUCGAUUC 5'

>CCGTCCTTAGTTTATACACGG(1)	ATTGATTATGAACTAAGAACCG(1)/7-22	mis:4
5' AUUGAUUAUGAACUAAGAACCG 3'
    oo|  |||o||||||| || | 
3'  GGCACAUAUUUGAUUCCUGCC 5'

>TGTGTGCGTGCCTCCGTCCTT(1)	TAAGTACGGAGTTTCGCACCA(3)/2-19	mis:4
5' UAAGUACGGAGUUUCGCAC-CA 3'
    ||| |||||| o ||||| || 
3'  UUCCUGCCUCCGUGCGUGUGU 5'

>TGTGTGCGTGCCTCCGTCCTT(1)	TGAGGACGGTTGCGGTTCGTA(2)/3-13	mis:4
5' UGAGGACGGUUGCG-GUUCGUA 3'
    o|||||||  ||o |o |oo| 
3'  UUCCUGCCUCCGUGCGUGUGU 5'

>TGTGTGTGCGTGCCTCCGTCC(1)	TGACGCATGTACGCATGTACC(1)/2-15	mis:4
5' UGACGCAUGUACGCAUGUACC 3'
    |||| | |o|||||ooo||  
3' CCUGCCUCCGUGCGUGUGUGU 5'

>ATGTGTGTGCGTGCCTCCGTC(1)	TGACGCATGTACGCATGTACC(1)/2-15	mis:4
5' UGACGCAUGUACGCAUGUACC- 3'
    |||| | |o|||||ooo||   
3'  CUGCCUCCGUGCGUGUGUGUA 5'

>CTCGTCCTCCATGTGTGTGCG(5)	TGGCACGTACTGGAGAAGGAG(1)/3-21	mis:4
5' UGGCACGUAC-UGGAGAAGGAG 3'
     ||||oo|| ||||| | ||| 
3'  GCGUGUGUGUACCUCCUGCUC 5'

>CTCGTCCTCCATGTGTGTGCG(5)	TTGTAGGTTGTGGAGTGCGAG(1)/11-21	mis:3
5' UUGUAGGU-UGUGGAGUGCGAG 3'
    o|o| oo oo||||| o|||| 
3'  GCGUGUGUGUACCUCCUGCUC 5'

>TTCTCGTCCTCCATGTGTGTGC(2)	GGTAGGTTGTGGAGTGCGAGTG(1)/10-20	mis:4
5' GGUAGGU-UGUGGAGUGCGAGUG 3'
    |o| oo oo||||| o|||| o 
3'  CGUGUGUGUACCUCCUGCUCUU 5'

>TTCTCGTCCTCCATGTGTGTGC(2)	GTAGGTTGTGGAGTGCGAGTG(4)/9-19	mis:4
5' GUAGGU-UGUGGAGUGCGAGUG 3'
   |o| oo oo||||| o|||| o 
3' CGUGUGUGUACCUCCUGCUCUU 5'

>TTCTCGTCCTCCATGTGTGTGC(2)	GTAGGTTGTGGAGTGCGAGCG(1)/9-19	mis:4
5' GUAGGU-UGUGGAGUGCGAGCG 3'
   |o| oo oo||||| o|||| o 
3' CGUGUGUGUACCUCCUGCUCUU 5'

>TTCTCGTCCTCCATGTGTGTG(4)	GGTAGGTTGTGGAGTGCGAGTG(1)/10-20	mis:4
5' GGUAGGU-UGUGGAGUGCGAGUG 3'
     o| oo oo||||| o|||| o 
3'   GUGUGUGUACCUCCUGCUCUU 5'

>TTCTCGTCCTCCATGTGTGTG(4)	GTAGGTTGTGGAGTGCGAGTG(4)/9-19	mis:4
5' GUAGGU-UGUGGAGUGCGAGUG 3'
    o| oo oo||||| o|||| o 
3'  GUGUGUGUACCUCCUGCUCUU 5'

>TTCTCGTCCTCCATGTGTGTG(4)	GTAGGTTGTGGAGTGCGAGCG(1)/9-19	mis:4
5' GUAGGU-UGUGGAGUGCGAGCG 3'
    o| oo oo||||| o|||| o 
3'  GUGUGUGUACCUCCUGCUCUU 5'

>CTTCTCGTTCTCCATGTGTGTG(1)	TATGTACCTGGAGATCTGGACG(1)/6-22	mis:4
5' UAUGUACCUGGAGAUCUGGACG 3'
   o|ooo|| |||||| | o|| | 
3' GUGUGUGUACCUCUUGCUCUUC 5'

>TTCTACTACCAGTGAGCAGAT(7)	CGATTGTTGTTGGTAGTTGTA(1)/11-21	mis:4
5' CGAUUG-UUGUUGGUAGUUGUA 3'
    o o|| |ooo||||||| | | 
3'  UAGACGAGUGACCAUCAUCUU 5'

>GGTCATTCTACTACCAGTGAGC(1)	TTCGCTGGGGGTAGGCTGTACC(1)/2-18	mis:4
5' -UUCGCUGGGGGUAGGCUGUACC 3'
    o||o|||| o||||o || ||| 
3' CGAGUGACCAUCAUCUUAC-UGG 5'

>TGGTCATTCTACTACCAGTGAG(3)	TTCGCTGGGGGTAGGCTGTACC(1)/2-18	mis:4
5' UUCGCUGGGGGUAGGCUGUACC- 3'
   o||o|||| o||||o || |||  
3' GAGUGACCAUCAUCUUAC-UGGU 5'

>TTGGTCATTCTACTACCAGTG(3)	TGTTGTTGGTAGTTGTCATTGA(1)/7-15	mis:4
5' UGUUGUUGGUAGUUGUCAUUGA 3'
   ooo|| |o||||  o| |ooo| 
3' GUGACCAUCAUC-UUACUGGUU 5'

>TCCTGCGACGACGTCCTGTCG(3)	ACGGTAGTCGTCGTGGCTGGG(3)/7-20	mis:4
5' ACGGUA-GUCGUCGUGGCUGGG 3'
    ||oo| | |||||| || ||o 
3'  GCUGUCCUGCAGCAGCGUCCU 5'

>TCCTGCGACGACGTCCTGTCG(3)	CACGGTAGTCGTCGTGGCTGGG(3)/8-21	mis:4
5' CACGGUA-GUCGUCGUGGCUGGG 3'
     ||oo| | |||||| || ||o 
3'   GCUGUCCUGCAGCAGCGUCCU 5'

>CTCCTGCGACGACGTCCTGTCG(1)	CGGTAGTCGTCGTGGCTGGGG(6)/6-21	mis:4
5' CGGUA-GUCGUCGUGGCUGGGG 3'
   ||oo| | |||||| || ||o| 
3' GCUGUCCUGCAGCAGCGUCCUC 5'

>GTGTCCTGCGACGACGTCCTG(6)	CAGGGCGTCTTCTTGATACAT(1)/1-12	mis:4
5' CAGGGCGUCUUCUUGAUACAU 3'
   ||||o|||| || oo  |||o 
3' GUCCUGCAGCAGCGUCCUGUG 5'

>GTGTCCTGCGACGACGTCCTG(6)	CAGGGCGTCTTTTTGATACAT(1)/1-11	mis:4
5' CAGGGCGUCUUUUUGAUACAU 3'
   ||||o|||| |o oo  |||o 
3' GUCCUGCAGCAGCGUCCUGUG 5'

>GGTGTCCTGCGACGACGTCCTG(1)	CAGGGCGTCTTCTTGATACATT(1)/1-12	mis:4
5' CAGGGCGUCUUCUUGAUACAUU 3'
   ||||o|||| || oo  |||oo 
3' GUCCUGCAGCAGCGUCCUGUGG 5'

>TGGTGTCTTGCGACGACGTCC(1)	CAGGGCGTCTTCTTGATACATT(1)/3-20	mis:4
5' CAGGGCGUCUUCUUGAUACAUU- 3'
     ||o|||| || oo| |||oo  
3'   CCUGCAGCAGCGUUCUGUGGU 5'

>TATTGTGTCCTGCGACGACGT(1)	AGTTTGTTGCCAGGGTACAATG(1)/11-21	mis:3
5' AGUUUGUUGCCAGGGUACAAUG 3'
   |  |o||o| ||||oo|||||o 
3' UGCAGCAGC-GUCCUGUGUUAU 5'

>TATTGTGTCCTGCGACGACGT(1)	GTAGTCGTCGTGGCTGTGGTA(2)/6-16	mis:4
5' GUAGUCGUCGU-GGCUGUGGUA 3'
      |||||||o || ooooo|| 
3'  UGCAGCAGCGUCCUGUGUUAU 5'

>TATGGTGTCCTGCGACGACTT(1)	GTAGTCGTCGTGGCTGTGGTA(2)/3-10	mis:4
5' GUAGUCGUCGU-GGCUGUGGUA 3'
     ||||||||o || ooo o|| 
3'  UUCAGCAGCGUCCUGUGGUAU 5'

>TATGGTGTCCTGCGACGACTT(1)	CGGTTCGTAGAAGGTTACTGTG(15)/5-18	mis:4
5' CGGUUCGUAGAAGGUUACUGUG 3'
    oo |||| | ||| o||oo|o 
3'  UUCAGCAGCGUCCUGUGGUAU 5'

>TATGGTGTCCTGCGACGACTT(1)	GGTTCGTAGAAGGTTACTGTG(2)/4-17	mis:4
5' GGUUCGUAGAAGGUUACUGUG 3'
   oo |||| | ||| o||oo|o 
3' UUCAGCAGCGUCCUGUGGUAU 5'

>TATGGTGTCCTGCGACGACTT(1)	CGGTTCGTAGAAGGTTATTGTG(1)/5-14	mis:4
5' CGGUUCGUAGAAGGUUAUUGUG 3'
    oo |||| | ||| o|ooo|o 
3'  UUCAGCAGCGUCCUGUGGUAU 5'

>CATATGGTGTCCTGCGACGAC(19)	TAGTCGTCGTGGCTGTGGTAGG(1)/3-9	mis:4
5' UAGUCGUCGU-GGCUGUGGUAGG 3'
     |||||||o || ooo o|| | 
3'   CAGCAGCGUCCUGUGGUAUAC 5'

>CATATGGTGTTCTGCGACGAC(1)	TAGTCGTCGTGGCTGTGGTAGG(1)/3-9	mis:4
5' UAGUCGUCGU-GGCUGUGGUAGG 3'
     |||||||o |o ooo o|| | 
3'   CAGCAGCGUCUUGUGGUAUAC 5'

>CATATGGTGTCTTGCGACGAC(3)	TAGTCGTCGTGGCTGTGGTAGG(1)/3-9	mis:4
5' UAGUCGUCGU-GGCUGUGGUAGG 3'
     |||||||o o| ooo o|| | 
3'   CAGCAGCGUUCUGUGGUAUAC 5'

>CTGCATATCGTGTCCTGCGAC(1)	TGAAACAGGAGTGATATGCAG(3)/6-21	mis:4
5' UGAAACAGGA-GUGAUAUGCAG 3'
    |   ||||| oo||||||||| 
3'  CAGCGUCCUGUGCUAUACGUC 5'

>CTGCATATGGTGTCCTGTGAC(1)	TGAAACAGGAGTGATATGCAG(3)/5-21	mis:4
5' UGAAACAGGA-GUGAUAUGCAG 3'
    |  |||||| oo |||||||| 
3'  CAGUGUCCUGUGGUAUACGUC 5'

>CGCTGCATATGGTGTCCTGCG(3)	TGGGCAGGGTAGCGTATACGGC(1)/4-22	mis:4
5' UGGGCAGGGUAGCGUAUACGGC- 3'
      |||||oo| |o||| |o||  
3'   GCGUCCUGUGGUAUACGUCGC 5'

>TTTCGCTGCATATGGTGTCCTG(4)	CAGGGTAGCGTATACGGCCAGC(1)/1-20	mis:4
5' CAGGGUAGCGUAUACGGCCAGC 3'
   ||||oo| |o||| |o|| |o  
3' GUCCUGUGGUAUACGUCGCUUU 5'

>TTTCGCTGCATATGGTGTCCTG(4)	CAAGAGCCCTGTGCAATGAAG(1)/7-20	mis:4
5' CAAGA-GCCCUGUGCAAUGAAG 3'
   || || o|| |o|||| o|||o 
3' GUCCUGUGGUAUACGUCGCUUU 5'

>TTTCGCTGCATATGGTGTCCTG(4)	CAAGAGCTATGTGCAATGAAGT(1)/7-20	mis:4
5' CAAGA-GCUAUGUGCAAUGAAGU 3'
   || || o|o||o|||| o|||o  
3' GUCCUGUGGUAUACGUCGCUUU- 5'

>CTTTCGTTGCATATGGTGTCC(1)	CAAGAGCTATGTGCAATGAAGT(1)/7-20	mis:4
5' CAAGAGCUAUGUGCAAUGAAGU 3'
      o o|o||o|||||o|||o  
3'  CCUGUGGUAUACGUUGCUUUC 5'

>CTTTCGTTGCATATGGTGTCC(1)	CAAGAGCTCTGTGCAATGAAGG(1)/10-22	mis:4
5' CAAGAGCUCUGUGCAAUGAAGG 3'
      o o|o |o|||||o|||o| 
3'  CCUGUGGUAUACGUUGCUUUC 5'

>CTTTCGTTGCATATGGTGTCC(1)	CAGGAGCTCTGTGCAATGAAG(1)/10-20	mis:4
5' CAGGAGCUCUGUGCAAUGAAG- 3'
     |o o|o |o|||||o|||o  
3'  CCUGUGGUAUACGUUGCUUUC 5'

>CTTTCGCTGCATATGGTTTCC(1)	CAAGAGCTATGTGCAATGAAGT(1)/5-20	mis:4
5' CAAGAGCUAUGUGCAAUGAAGU 3'
      o|o|o||o|||| o|||o  
3'  CCUUUGGUAUACGUCGCUUUC 5'

>CAACCTTCGCTGCATATGGTG(1)	GGCGTTACTCCCGTGAAGGTTG(1)/9-22	mis:4
5' GGCGUUAC-UCCCGUGAAGGUUG 3'
     |ooo|  | | |o|||||||| 
3'   GUGGUAUACGUCGCUUCCAAC 5'

>CAACTTTCACTGCATATGGTG(1)	GGCGTTACTCCCGTGAAGGTTG(1)/9-22	mis:4
5' GGCGUUAC-UCCCGUGAAGGUUG 3'
     |ooo|  | | |||||o|||| 
3'   GUGGUAUACGUCACUUUCAAC 5'

>TGGCACGTGCCACCTGTGCAA(5)	TTTGTGATTTTGGCGCGTGTTA(1)/11-19	mis:4
5' UUUGUGAUUUUGGCGCGUGUUA 3'
    |||oo    ||||o||||oo| 
3'  AACGUGUCCACCGUGCACGGU 5'

>CTTGGCATGTGCCACCTGTGC(1)	CTGTAAGGTGTCGCATGTTTGC(9)/6-17	mis:4
5' CUGUA-AGGUGUCGCAUGUUUGC 3'
     |o| ||||| |o||||oo o  
3'   CGUGUCCACCGUGUACGGUUC 5'

>CTTGGCATGTGCCACCTGTGC(1)	TGTAAGGTGTCGCATGTTTGC(19)/5-16	mis:4
5' UGUA-AGGUGUCGCAUGUUUGC 3'
    |o| ||||| |o||||oo o  
3'  CGUGUCCACCGUGUACGGUUC 5'

>CCTTGGCACGTGCCACCTGTG(8)	ACACATTGGCACGTACTGGAG(1)/7-16	mis:4
5' ACACA-UUGGCACGUACUGGAG 3'
    ||||  |||||||| |ooo | 
3'  GUGUCCACCGUGCACGGUUCC 5'

>CAGGAGTGTTCCTGAGGTACC(2)	CTATTCTCAGGAGTGTTCCTG(5)/6-21	mis:3
5' -CUAUUCUCAGGAGUGUUCCUG 3'
     || o|||||||oooo||||| 
3' CCAU-GGAGUCCUUGUGAGGAC 5'

>CAGGAGTGTTCCTGAAGTACC(1)	CTATTCTCAGGAGTGTTCCTG(5)/7-21	mis:3
5' -CUAUUCUCAGGAGUGUUCCUG 3'
     ||o| ||||||oooo||||| 
3' CCAUGA-AGUCCUUGUGAGGAC 5'

>TCAGGAGTGTTCCTGAGGTACC(4)	CTATCCTCAGGAGTGTTCCTGA(1)/5-22	mis:3
5' -CUAUCCUCAGGAGUGUUCCUGA 3'
     || ||||||||oooo|||||| 
3' CCAU-GGAGUCCUUGUGAGGACU 5'

>TCAGGAGTGTTCCTGAGGTAC(1)	CTATCCTCAGGAGTGTTCCTGA(1)/5-22	mis:2
5' CUAUCCUCAGGAGUGUUCCUGA 3'
    || ||||||||oooo|||||| 
3' CAU-GGAGUCCUUGUGAGGACU 5'

>TCAGGAGTGTTCCTGAGGTAC(1)	TATTCTCAGGAGTGTTCCTGA(4)/5-21	mis:2
5' -UAUUCUCAGGAGUGUUCCUGA 3'
    || o|||||||oooo|||||| 
3' CAU-GGAGUCCUUGUGAGGACU 5'

>TCAGGAGTGTTCCTGAGGTAC(1)	TATTTTCAGGAGTGTTCCTGA(1)/6-21	mis:2
5' -UAUUUUCAGGAGUGUUCCUGA 3'
    || oo||||||oooo|||||| 
3' CAU-GGAGUCCUUGUGAGGACU 5'

>TCAGGAGTGTTCCTGAGGTAC(1)	CTATTCTCAGGAGTGTTCCTG(5)/6-21	mis:3
5' CUAUUCUCAGGAGUGUUCCUG- 3'
    || o|||||||oooo|||||  
3' CAU-GGAGUCCUUGUGAGGACU 5'

>TCAGGAGTGTTCCTGAGGTAC(1)	TGGCTGTGCGGACATTCCTGA(1)/10-21	mis:4
5' UGGCUGUGCGGACAUUCCUGA 3'
     o|o oo |o|||o|||||| 
3' CAUGGAGUCCUUGUGAGGACU 5'

>CTCAGGAGTGTTCCTGAGGTA(2)	CTATCCTCAGGAGTGTTCCTGA(1)/5-22	mis:2
5' CUAUCCUCAGGAGUGUUCCUGA- 3'
    || ||||||||oooo||||||  
3'  AU-GGAGUCCUUGUGAGGACUC 5'

>CTCAGGAGTGTTCCTGAGGTA(2)	TATTCTCAGGAGTGTTCCTGAG(2)/5-22	mis:1
5' UAUUCUCAGGAGUGUUCCUGAG 3'
   || o|||||||oooo||||||| 
3' AU-GGAGUCCUUGUGAGGACUC 5'

>CTCAGGAGTGTTCCTGAGGTA(2)	ATTCTCAGGAGTGTTCCTGAGG(1)/4-21	mis:3
5' AUUCUCAGGAGUGUUCCUGAGG 3'
     o|||||||oooo|||||||  
3' AUGGAGUCCUUGUGAGGACUC- 5'

>CTCAGGAGTGTTCCTGAGGTA(2)	TATTCTCAGGAGTGTTCCTGA(4)/5-21	mis:2
5' UAUUCUCAGGAGUGUUCCUGA- 3'
   || o|||||||oooo||||||  
3' AU-GGAGUCCUUGUGAGGACUC 5'

>CTCAGGAGTGTTCCTGAGGTA(2)	TATTTTCAGGAGTGTTCCTGA(1)/6-21	mis:2
5' UAUUUUCAGGAGUGUUCCUGA- 3'
   || oo||||||oooo||||||  
3' AU-GGAGUCCUUGUGAGGACUC 5'

>CTCAGGAGTGTTCCTGAGGTA(2)	TGGCTGTGCGGACATTCCTGA(1)/10-21	mis:4
5' UGGCUGUGCGGACAUUCCUGA- 3'
     o|o oo |o|||o||||||  
3'  AUGGAGUCCUUGUGAGGACUC 5'

>TCTCAGGAGTGTTCCTGAGGTA(2)	ATTCTCAGGAGTGTTCCTGAGG(1)/4-21	mis:2
5' AUUCUCAGGAGUGUUCCUGAGG 3'
     o|||||||oooo|||||||o 
3' AUGGAGUCCUUGUGAGGACUCU 5'

>TCTCAGGAGTGTTCCTGAGGTA(2)	TATTCTCAGGAGTGTTCCTGAG(2)/5-22	mis:2
5' UAUUCUCAGGAGUGUUCCUGAG- 3'
   || o|||||||oooo|||||||  
3' AU-GGAGUCCUUGUGAGGACUCU 5'

>ATTCTCAGGAGTGTTCCTGAGG(1)	TCTCAGGAGTGTTCCTGAGGTA(2)/2-19	mis:2
5' UCUCAGGAGUGUUCCUGAGGUA 3'
   o|||||||oooo|||||||o   
3' GGAGUCCUUGUGAGGACUCUUA 5'

>ATTCTCAGGAGTGTTCCTGAGG(1)	CTCAGGAGTGTTCCTGAGGTA(2)/1-18	mis:3
5' -CUCAGGAGUGUUCCUGAGGUA 3'
    |||||||oooo|||||||o   
3' GGAGUCCUUGUGAGGACUCUUA 5'

>TATTCTCAGGAGTGTTCCTGAG(2)	CTCAGGAGTGTTCCTGAGGTA(2)/1-18	mis:1
5' CUCAGGAGUGUUCCUGAG-GUA 3'
   |||||||oooo||||||| o|| 
3' GAGUCCUUGUGAGGACUCUUAU 5'

>TATTCTCAGGAGTGTTCCTGAG(2)	TCTCAGGAGTGTTCCTGAGGTA(2)/2-19	mis:1
5' UCUCAGGAGUGUUCCUGAG-GUA 3'
    |||||||oooo||||||| o|| 
3'  GAGUCCUUGUGAGGACUCUUAU 5'

>TATTCTCAGGAGTGTTCCTGA(4)	TCTCAGGAGTGTTCCTGAGGTA(2)/3-19	mis:1
5' UCUCAGGAGUGUUCCUGAG-GUA 3'
     ||||||oooo||||||| o|| 
3'   AGUCCUUGUGAGGACUCUUAU 5'

>TATTCTCAGGAGTGTTCCTGA(4)	TCAGGAGTGTTCCTGAGGTAC(1)/1-17	mis:2
5' UCAGGAGUGUUCCUGAG-GUAC 3'
   ||||||oooo||||||| o||  
3' AGUCCUUGUGAGGACUCUUAU- 5'

>TATTCTCAGGAGTGTTCCTGA(4)	CTCAGGAGTGTTCCTGAGGTA(2)/2-18	mis:1
5' CUCAGGAGUGUUCCUGAG-GUA 3'
    ||||||oooo||||||| o|| 
3'  AGUCCUUGUGAGGACUCUUAU 5'

>TATTTTCAGGAGTGTTCCTGA(1)	CTCAGGAGTGTTCCTGAGGTA(2)/2-17	mis:1
5' CUCAGGAGUGUUCCUG-AGGUA 3'
    ||||||oooo||||| |oo|| 
3'  AGUCCUUGUGAGGACUUUUAU 5'

>TATTTTCAGGAGTGTTCCTGA(1)	TCAGGAGTGTTCCTGAGGTAC(1)/1-16	mis:2
5' UCAGGAGUGUUCCUG-AGGUAC 3'
   ||||||oooo||||| |oo||  
3' AGUCCUUGUGAGGACUUUUAU- 5'

>TATTTTCAGGAGTGTTCCTGA(1)	TCTCAGGAGTGTTCCTGAGGTA(2)/3-18	mis:1
5' UCUCAGGAGUGUUCCUG-AGGUA 3'
     ||||||oooo||||| |oo|| 
3'   AGUCCUUGUGAGGACUUUUAU 5'

>CTATTCTCAGGAGTGTTCCTG(5)	CAGGAGTGTTCCTGAGGTACC(2)/1-16	mis:3
5' CAGGAGUGUUCCUGAG-GUACC 3'
   |||||oooo||||||| o||   
3' GUCCUUGUGAGGACUCUUAUC- 5'

>CTATTCTCAGGAGTGTTCCTG(5)	TCAGGAGTGTTCCTGAGGTAC(1)/2-17	mis:2
5' UCAGGAGUGUUCCUGAG-GUAC 3'
    |||||oooo||||||| o||  
3'  GUCCUUGUGAGGACUCUUAUC 5'

>CTATTCTCAGGAGTGTTCCTG(5)	TCAGGAGTGTTCCTGAGGTACC(4)/2-17	mis:3
5' UCAGGAGUGUUCCUGAG-GUACC 3'
    |||||oooo||||||| o||   
3'  GUCCUUGUGAGGACUCUUAUC- 5'

>CTATTCTCAGGAGTGTTCCTG(5)	CAGGAGTGTTCCTGAAGTACC(1)/1-15	mis:3
5' CAGGAGUGUUCCUGA-AGUACC 3'
   |||||oooo|||||| |o||   
3' GUCCUUGUGAGGACUCUUAUC- 5'

>CTATCCTCAGGAGTGTTCCTGA(1)	TCAGGAGTGTTCCTGAGGTACC(4)/1-18	mis:3
5' UCAGGAGUGUUCCUGAGG-UACC 3'
   ||||||oooo|||||||| ||   
3' AGUCCUUGUGAGGACUCCUAUC- 5'

>CTATCCTCAGGAGTGTTCCTGA(1)	TCAGGAGTGTTCCTGAGGTAC(1)/1-18	mis:2
5' UCAGGAGUGUUCCUGAGG-UAC 3'
   ||||||oooo|||||||| ||  
3' AGUCCUUGUGAGGACUCCUAUC 5'

>CAGCCTATTCTCAGGAGTGTT(5)	CGTCAAACCTGAGGATGGTTG(1)/4-18	mis:4
5' CGUCAAACCUGAGGAU-GGUUG 3'
    o ||  ||||||o|| ||o|| 
3'  UUGUGAGGACUCUUAUCCGAC 5'

>GGTAGATCAGCCTATTCTCAG(1)	CTGGGGGTAGGCTGTAACATT(70)/1-14	mis:4
5' CUGGGGGUAGGCUGUAACAUU 3'
   |||o|oo|||||||    |oo 
3' GACUCUUAUCCGACUAGAUGG 5'

>GGTAGATCAGCCTATTCTCAG(1)	CTGGGGGTAGGCTGTAGCATT(1)/1-14	mis:4
5' CUGGGGGUAGGCUGUAGCAUU 3'
   |||o|oo|||||||    |oo 
3' GACUCUUAUCCGACUAGAUGG 5'

>GGTAGATCAGCCTATTCTCAG(1)	GCTGGGGGTAGGCTGTAACATT(6)/2-15	mis:4
5' GCUGGGGGUAGGCUGUAACAUU 3'
    |||o|oo|||||||    |oo 
3'  GACUCUUAUCCGACUAGAUGG 5'

>TGGTAGATCAGCCTATTCTCAG(2)	CTGGGGGTAGGCTGTAACATTA(1)/1-14	mis:4
5' CUGGGGGUAGGCUGUAACAUUA 3'
   |||o|oo|||||||    |oo| 
3' GACUCUUAUCCGACUAGAUGGU 5'

>TGGTAGATCAGCCTATTCTCAG(2)	CTGGGGGTAGGCTGTAACATTG(17)/1-14	mis:4
5' CUGGGGGUAGGCUGUAACAUUG 3'
   |||o|oo|||||||    |ooo 
3' GACUCUUAUCCGACUAGAUGGU 5'

>TGGTAGATCAGCCTATTCTCAG(2)	TTGGGGGTAGGCTGTAACATTG(1)/2-14	mis:4
5' UUGGGGGUAGGCUGUAACAUUG 3'
   o||o|oo|||||||    |ooo 
3' GACUCUUAUCCGACUAGAUGGU 5'

>TGGTAGATCAGCCTATTCTCAG(2)	TGGGGGTAGGCTGTACCATTG(1)/1-18	mis:4
5' -UGGGGGUAGGCUGUACCAUUG 3'
    ||o|oo|||||||  | |ooo 
3' GACUCUUAUCCGACUAGAUGGU 5'

>TGGTAGATCAGCCTATTTTCAG(1)	CTGGGGGTAGGCTGTAACATTG(17)/8-14	mis:4
5' CUGGGGGUAGGCUGUAACAUUG 3'
   |||oooo|||||||    |ooo 
3' GACUUUUAUCCGACUAGAUGGU 5'

>TGGTAGATCAGCCTATTTTCAG(1)	TTGGGGGTAGGCTGTAACATTG(1)/8-14	mis:4
5' UUGGGGGUAGGCUGUAACAUUG 3'
   o||oooo|||||||    |ooo 
3' GACUUUUAUCCGACUAGAUGGU 5'

>TGGTAGATCAGCCTATTTTCAG(1)	CTGGGGGTAGGCTGTAACATTA(1)/8-14	mis:4
5' CUGGGGGUAGGCUGUAACAUUA 3'
   |||oooo|||||||    |oo| 
3' GACUUUUAUCCGACUAGAUGGU 5'

>TGGTAGATCAGCCTATTTTCAG(1)	TGGGGGTAGGCTGTACCATTG(1)/7-18	mis:4
5' -UGGGGGUAGGCUGUACCAUUG 3'
    ||oooo|||||||  | |ooo 
3' GACUUUUAUCCGACUAGAUGGU 5'

>CTGGTAGATCAGCCTATTCTC(10)	TGGGGGTAGGCTGTAACATTGG(1)/7-13	mis:4
5' UGGGGGUAGGCUGUAACAUUGG 3'
    |o|oo|||||||    |ooo| 
3'  CUCUUAUCCGACUAGAUGGUC 5'

>CTGGTAGATCAGCCTATTCTC(10)	TGGGGGTAGGCTGTACCATTG(1)/7-18	mis:4
5' UGGGGGUAGGCUGUACCAUUG- 3'
    |o|oo|||||||  | |ooo  
3'  CUCUUAUCCGACUAGAUGGUC 5'

>ATGATTACCTTCTGGTAGATC(1)	CGGTTCGTAGAAGGTTATTGTG(1)/9-18	mis:4
5' CGGUUCG-UAGAAGGUUAUUGUG 3'
    |o|o o o||||||| ||oo|  
3'  CUAGAUGGUCUUCCAUUAGUA- 5'

>ATGATTACCTTCTGGTAGATC(1)	GCGGTTCGTAGAAGGTTACTGT(2)/10-18	mis:4
5' GCGGUUCG-UAGAAGGUUACUGU 3'
     |o|o o o||||||| | oo| 
3'   CUAGAUGGUCUUCCAUUAGUA 5'

>ATGATTACCTTCTGGTAGATC(1)	CGGTTCGTAGAAGGTTACTGT(45)/9-17	mis:4
5' CGGUUCG-UAGAAGGUUACUGU 3'
    |o|o o o||||||| | oo| 
3'  CUAGAUGGUCUUCCAUUAGUA 5'

>ATGATTACCTTCTGGTAGATC(1)	CGGTTTGTAGAAGGTTACTGT(1)/9-17	mis:3
5' CGGUUUG-UAGAAGGUUACUGU 3'
    |o|o|o o||||||| | oo| 
3'  CUAGAUGGUCUUCCAUUAGUA 5'

>AATGATTACCTTCTGGTAGATC(1)	CGGTTCGTAGAAGGTTATTGTG(1)/9-18	mis:4
5' CGGUUCG-UAGAAGGUUAUUGUG 3'
    |o|o o o||||||| ||oo|  
3'  CUAGAUGGUCUUCCAUUAGUAA 5'

>TTCAATGATTACCCTCTGGTAG(1)	CTGCAAGGTGTAGTTACTGAA(1)/4-21	mis:4
5' CUGCAAG-GUGUAGUUACUGAA 3'
   ||o| || | |||o|o| |||| 
3' GAUGGUCUCCCAUUAGUAACUU 5'

>ATTTCAATGATTACCCTTTGG(1)	ACCAAGGGGCGGTCTCTGTAAT(1)/2-22	mis:4
5' ACCAAGGGGCGGUCUCUGUAAU 3'
    ||||o||| oo||  || ||| 
3'  GGUUUCCCAUUAGUAACUUUA 5'

>ATGATTTCAATGATTACCCTC(1)	TGGGGGTAGGCTGTAAAATTGT(1)/2-19	mis:4
5' UGGGGGUAGGCUGUAAAAUUGU 3'
    |o|||||o |  | ||||oo| 
3'  CUCCCAUUAGUAACUUUAGUA 5'

>TCCCTGTCAACATACCTGACG(3)	TCGTCAGGAAGTTTGAAGGGA(8)/2-21	mis:4
5' UCGUCAGGAAGUUUGA-AGGGA 3'
    ||||||| |  |||| ||||| 
3'  GCAGUCCAUACAACUGUCCCU 5'

>TCCCTGTCAACATACCTGACG(3)	TTCGTCAGGAAGTTTGAAGGGA(102)/3-22	mis:4
5' UUCGUCAGGAAGUUUGA-AGGGA 3'
     ||||||| |  |||| ||||| 
3'   GCAGUCCAUACAACUGUCCCU 5'

>TCCCTGTCAACATATCTGACG(1)	TTCGTCAGGAAGTTTGAAGGGA(102)/3-22	mis:4
5' UUCGUCAGGAAGUUUGA-AGGGA 3'
     ||||||o |  |||| ||||| 
3'   GCAGUCUAUACAACUGUCCCU 5'

>TCCCTGTCAACATATCTGACG(1)	TCGTCAGGAAGTTTGAAGGGA(8)/2-21	mis:4
5' UCGUCAGGAAGUUUGA-AGGGA 3'
    ||||||o |  |||| ||||| 
3'  GCAGUCUAUACAACUGUCCCU 5'

>CATCCCTGTCAACATATCTGA(1)	ACGCTGATGTTTGACGGGCATG(1)/4-22	mis:4
5' ACGCUGAUGU-UUGACGGGCAUG 3'
      | |||o| |||||o|| ||| 
3'   AGUCUAUACAACUGUCCCUAC 5'

>CATCCCTGTCAACATATCTGA(1)	CGCTGATGTTTGACGGGTATG(1)/3-21	mis:4
5' CGCUGAUGU-UUGACGGGUAUG 3'
     | |||o| |||||o|| ||| 
3'  AGUCUAUACAACUGUCCCUAC 5'

>CATCCCTGTCAACATATCTGA(1)	CGCTGATGTTTGACGGGCATG(12)/3-21	mis:4
5' CGCUGAUGU-UUGACGGGCAUG 3'
     | |||o| |||||o|| ||| 
3'  AGUCUAUACAACUGUCCCUAC 5'

>ATGACATCCCTGTCAACATACC(1)	GATGTTTGACGGGCATGTCATA(1)/6-21	mis:4
5' GAUGU-UUGACGGGCAUGUCAUA 3'
   | |o| |||||o|| |||||||  
3' CCAUACAACUGUCCCUACAGUA- 5'

>ATGACATCCCTGTCAACATAC(1)	ATGTTTGACGGGCATGTCATA(1)/5-20	mis:4
5' AUGU-UUGACGGGCAUGUCAUA 3'
    |o| |||||o|| |||||||  
3' CAUACAACUGUCCCUACAGUA- 5'

>ATGACATCCCTGTCAACATAC(1)	GATGTTTGACGGGCATGTCATA(1)/6-21	mis:4
5' GAUGU-UUGACGGGCAUGUCAUA 3'
     |o| |||||o|| |||||||  
3'  CAUACAACUGUCCCUACAGUA- 5'

>TATGACATCCCTGTCAACATA(2)	TGTTTGACGGGCATGTCATAC(6)/4-20	mis:3
5' UGU-UUGACGGGCAUGUCAUAC 3'
   |o| |||||o|| ||||||||  
3' AUACAACUGUCCCUACAGUAU- 5'

>TATGACATCCCTGTCAACATA(2)	ATGTTTGACGGGCATGTCATA(1)/5-21	mis:3
5' -AUGUUUGACGGGCAUGUCAUA 3'
    ||| |||||o|| |||||||| 
3' AUAC-AACUGUCCCUACAGUAU 5'

>TATGACATCCCTGTCAACATA(2)	GATGTTTGACGGGCATGTCATA(1)/6-22	mis:3
5' GAUGUUUGACGGGCAUGUCAUA 3'
    ||| |||||o|| |||||||| 
3' AUAC-AACUGUCCCUACAGUAU 5'

>TATGACATCTCTGTCAACATA(1)	GATGTTTGACGGGCATGTCATA(1)/6-22	mis:3
5' GAUGUUUGACGGGCAUGUCAUA 3'
    ||| |||||o|o |||||||| 
3' AUAC-AACUGUCUCUACAGUAU 5'

>TATGACATCTCTGTCAACATA(1)	ATGTTTGACGGGCATGTCATA(1)/5-21	mis:3
5' -AUGUUUGACGGGCAUGUCAUA 3'
    ||| |||||o|o |||||||| 
3' AUAC-AACUGUCUCUACAGUAU 5'

>TATGACATCTCTGTCAACATA(1)	TGTTTGACGGGCATGTCATAC(6)/4-20	mis:3
5' UGU-UUGACGGGCAUGUCAUAC 3'
   |o| |||||o|o ||||||||  
3' AUACAACUGUCUCUACAGUAU- 5'

>TATGACATCCTTGTCAACATA(1)	ATGTTTGACGGGCATGTCATA(1)/5-21	mis:3
5' -AUGUUUGACGGGCAUGUCAUA 3'
    ||| |||||oo| |||||||| 
3' AUAC-AACUGUUCCUACAGUAU 5'

>TATGACATCCTTGTCAACATA(1)	TGTTTGACGGGCATGTCATAC(6)/4-20	mis:3
5' UGU-UUGACGGGCAUGUCAUAC 3'
   |o| |||||oo| ||||||||  
3' AUACAACUGUUCCUACAGUAU- 5'

>TATGACATCCTTGTCAACATA(1)	GATGTTTGACGGGCATGTCATA(1)/6-22	mis:3
5' GAUGUUUGACGGGCAUGUCAUA 3'
    ||| |||||oo| |||||||| 
3' AUAC-AACUGUUCCUACAGUAU 5'

>ATATGACATCCCTGTCAACATA(2)	ATGTTTGACGGGGATGTCATAC(1)/5-21	mis:3
5' -AUGUUUGACGGGGAUGUCAUAC 3'
    ||| |||||o|||||||||||  
3' AUAC-AACUGUCCCUACAGUAUA 5'

>ATATGACATCCCTGTCAACATA(2)	TGTTTGACGGGCATGTCATAC(6)/4-20	mis:3
5' UGU-UUGACGGGCAUGUCAUAC 3'
   |o| |||||o|| ||||||||  
3' AUACAACUGUCCCUACAGUAUA 5'

>ATATGACATCCCTGTCAACATA(2)	ATGTTTGACGGGCATGTCATAC(4)/5-21	mis:4
5' -AUGUUUGACGGGCAUGUCAUAC 3'
    ||| |||||o|| ||||||||  
3' AUAC-AACUGUCCCUACAGUAUA 5'

>ATATGACATCCCTGTCAACATA(2)	GATGTTTGACGGGCATGTCATA(1)/6-22	mis:4
5' GAUGUUUGACGGGCAUGUCAUA- 3'
    ||| |||||o|| ||||||||  
3' AUAC-AACUGUCCCUACAGUAUA 5'

>ATATGACATCCTTGTCAACATA(1)	ATGTTTGACGGGGATGTCATAC(1)/5-21	mis:3
5' -AUGUUUGACGGGGAUGUCAUAC 3'
    ||| |||||oo||||||||||  
3' AUAC-AACUGUUCCUACAGUAUA 5'

>ATATGACATCCTTGTCAACATA(1)	TGTTTGACGGGCATGTCATAC(6)/4-20	mis:3
5' UGU-UUGACGGGCAUGUCAUAC 3'
   |o| |||||oo| ||||||||  
3' AUACAACUGUUCCUACAGUAUA 5'

>ATATGACATCCTTGTCAACATA(1)	ATGTTTGACGGGCATGTCATAC(4)/5-21	mis:4
5' -AUGUUUGACGGGCAUGUCAUAC 3'
    ||| |||||oo| ||||||||  
3' AUAC-AACUGUUCCUACAGUAUA 5'

>ATATGACATCCTTGTCAACATA(1)	GATGTTTGACGGGCATGTCATA(1)/6-22	mis:4
5' GAUGUUUGACGGGCAUGUCAUA- 3'
    ||| |||||oo| ||||||||  
3' AUAC-AACUGUUCCUACAGUAUA 5'

>CAATATGACATCCCTGTCAAC(55)	TTTGACGGGCATGTCATACAG(3)/2-18	mis:4
5' UUUGACGGGCAUGUCAUACAG 3'
    |||||o|| ||||||||  | 
3' CAACUGUCCCUACAGUAUAAC 5'

>CAATATGACATTCCTGTCAAC(1)	TTTGACGGGCATGTCATACAG(3)/2-18	mis:4
5' UUUGACGGGCAUGUCAUACAG 3'
    |||||o|| ||||||||  | 
3' CAACUGUCCUUACAGUAUAAC 5'

>CAATATGACATCTCTGTCAAC(1)	TTTGACGGGCATGTCATACAG(3)/2-18	mis:4
5' UUUGACGGGCAUGUCAUACAG 3'
    |||||o|o ||||||||  | 
3' CAACUGUCUCUACAGUAUAAC 5'

>CAATATGACATCCTTGTCAAC(4)	TTTGACGGGCATGTCATACAG(3)/2-18	mis:4
5' UUUGACGGGCAUGUCAUACAG 3'
    |||||oo| ||||||||  | 
3' CAACUGUUCCUACAGUAUAAC 5'

>CAATATGACATCCCTGTCAAT(1)	TTTGACGGGCATGTCATACAG(3)/2-18	mis:4
5' UUUGACGGGCAUGUCAUACAG 3'
    |||||o|| ||||||||  | 
3' UAACUGUCCCUACAGUAUAAC 5'

>AATAGCCATTGGCAATATGACA(8)	GTTGTCATTGCCATTGTTTATT(1)/7-22	mis:4
5' -GUUGUCAUUGCCAUUGUUUAUU 3'
    ||oo| ||||||| || o|||| 
3' ACAGUA-UAACGGUUACCGAUAA 5'

>AATAGCCATTGGCAATATGAC(3)	GTTGTCATTGCCATTGTTTATT(1)/7-22	mis:3
5' GUUGUCAUUGCCAUUGUUUAUU 3'
   ||oo| ||||||| || o|||| 
3' CAGUA-UAACGGUUACCGAUAA 5'

>AATAGTCATTGGCAATATGACA(2)	GTTGTCATTGCCATTGTTTATT(1)/7-22	mis:4
5' -GUUGUCAUUGCCAUUGUUUAUU 3'
    ||oo| ||||||| || o|||| 
3' ACAGUA-UAACGGUUACUGAUAA 5'

>AATAGTCATTGGCAATATGAC(1)	GTTGTCATTGCCATTGTTTATT(1)/7-22	mis:3
5' GUUGUCAUUGCCAUUGUUUAUU 3'
   ||oo| ||||||| || o|||| 
3' CAGUA-UAACGGUUACUGAUAA 5'

>CAATAGCCATTGGCAATATGAC(5)	GTTGTCATTGCCATTGTTTATT(1)/7-22	mis:4
5' GUUGUCAUUGCCAUUGUUUAUU- 3'
   ||oo| ||||||| || o||||  
3' CAGUA-UAACGGUUACCGAUAAC 5'

>CAATAGCCATTGGCAATATAA(1)	GTTGTCATTGCCATTGTTTATT(1)/7-22	mis:4
5' GUUGUCAUUGCCAUUGUUUAUU- 3'
    ||o| ||||||| || o||||  
3'  AAUA-UAACGGUUACCGAUAAC 5'

>CAGCATCCAATAGCCATTGGC(23)	GCCCGATTGTTGTTGGTAGTTG(3)/3-22	mis:4
5' GCCCGAUUGUUGUUGGUAGUUG 3'
     ||o|| |o|o||||  |o|| 
3'  CGGUUACCGAUAACCUACGAC 5'

>CAGCATCCAATAGCCATTGGC(23)	CCCGATTGTTGTTGGTAGTTG(15)/2-21	mis:4
5' CCCGAUUGUUGUUGGUAGUUG 3'
    ||o|| |o|o||||  |o|| 
3' CGGUUACCGAUAACCUACGAC 5'

>CAGCATCCAATAGCTATTGGC(1)	GCCCGATTGTTGTTGGTAGTTG(3)/3-22	mis:4
5' GCCCGAUUGUUGUUGGUAGUUG 3'
     ||o|| |o|o||||  |o|| 
3'  CGGUUAUCGAUAACCUACGAC 5'

>CAGCATCCAATAGCTATTGGC(1)	CCCGATTGTTGTTGGTAGTTG(15)/2-21	mis:4
5' CCCGAUUGUUGUUGGUAGUUG 3'
    ||o|| |o|o||||  |o|| 
3' CGGUUAUCGAUAACCUACGAC 5'

>AGCAGCATCCAATAGCCATTGG(1)	CCCGATTGTTGTTGGTAGTTGT(8)/2-21	mis:4
5' CCCGAUUGUUGUUGGUAGUUGU- 3'
    ||o|| |o|o||||  |o||o  
3'  GGUUACCGAUAACCUACGACGA 5'

>AGCAGCATCCAATAGCCATTGG(1)	CCGATTGTTGTTGGTAGTTGTC(14)/1-20	mis:4
5' CCGAUUGUUGUUGGUAGUUGUC 3'
   ||o|| |o|o||||  |o||o  
3' GGUUACCGAUAACCUACGACGA 5'

>AGCAGCATCCAATAGCCATTGG(1)	CCGATTGTTGTTGGTAGTTGT(5)/1-20	mis:4
5' CCGAUUGUUGUUGGUAGUUGU- 3'
   ||o|| |o|o||||  |o||o  
3' GGUUACCGAUAACCUACGACGA 5'

>TCCCTATTTCACACCCAGGGA(1)	ATTCTCGGTGTGTGATGGTGA(11)/4-21	mis:4
5' AUUCUCGGUGUGUGAUGGUGA 3'
    oo|| |||||| o||o| || 
3' AGGGACCCACACUUUAUCCCU 5'

>TCCCTATTTCACACCCAGGGA(1)	AATTCTCGGTGTGTGATGGTGA(15)/5-22	mis:4
5' AAUUCUCGGUGUGUGAUGGUGA 3'
     oo|| |||||| o||o| || 
3'  AGGGACCCACACUUUAUCCCU 5'

>TCCCTATTTCACACCCAGGGA(1)	TTTCTCGGTGTGTGATGGTGAC(1)/4-21	mis:4
5' UUUCUCGGUGUGUGAUGGUGAC 3'
   |oo|| |||||| o||o| ||  
3' AGGGACCCACACUUUAUCCCU- 5'

>TCCCTATTTCACACCCAGGGA(1)	AATTCTCGGTGTGTGGTGGTGA(1)/5-13	mis:4
5' AAUUCUCGGUGUGUGGUGGUGA 3'
     oo|| |||||| oo|o| || 
3'  AGGGACCCACACUUUAUCCCU 5'

>CTCCCTATTTCACACCCAGGG(1)	ATCCTCGGTGTGTGATGGTGAC(3)/3-21	mis:4
5' AUCCUCGGUGUGUGAUGGUGAC 3'
    o||| |||||| o||o| ||  
3'  GGGACCCACACUUUAUCCCUC 5'

>CTCCCTATTTCACACCCAGGG(1)	ATTCTCGGTGTGTGATGGTGA(11)/4-21	mis:4
5' AUUCUCGGUGUGUGAUGGUGA- 3'
    oo|| |||||| o||o| ||  
3'  GGGACCCACACUUUAUCCCUC 5'

>CTCCCTATTTCACACCCAGGG(1)	TTCTCGGTGTGTGATGGTGAC(239)/3-20	mis:4
5' UUCUCGGUGUGUGAUGGUGAC 3'
   oo|| |||||| o||o| ||  
3' GGGACCCACACUUUAUCCCUC 5'

>CTCCCTATTTCACACCCAGGG(1)	CTCTCGGTGTGTGATGGTGAC(1)/1-20	mis:4
5' CUCUCGGUGUGUGAUGGUGAC 3'
   |o|| |||||| o||o| ||  
3' GGGACCCACACUUUAUCCCUC 5'

>CTCCCTATTTCACACCCAGGG(1)	TTCTTGGTGTGTGATGGTGAC(3)/3-20	mis:4
5' UUCUUGGUGUGUGAUGGUGAC 3'
   oo|| |||||| o||o| ||  
3' GGGACCCACACUUUAUCCCUC 5'

>CTCCCTATTTCACACCCAGGG(1)	ATTCTCGGTGTGTGATGGTGAC(77)/4-21	mis:4
5' AUUCUCGGUGUGUGAUGGUGAC 3'
    oo|| |||||| o||o| ||  
3'  GGGACCCACACUUUAUCCCUC 5'

>CTCCCTATTTCACACCCAGGG(1)	TTTCTCGGTGTGTGATGGTGAC(1)/4-21	mis:4
5' UUUCUCGGUGUGUGAUGGUGAC 3'
    oo|| |||||| o||o| ||  
3'  GGGACCCACACUUUAUCCCUC 5'

>CTCCCTATTTCACACCCAGGG(1)	AATTCTCGGTGTGTGATGGTGA(15)/5-22	mis:4
5' AAUUCUCGGUGUGUGAUGGUGA- 3'
     oo|| |||||| o||o| ||  
3'   GGGACCCACACUUUAUCCCUC 5'

>CTCCCTATTTCACACCCAGGG(1)	TTTTCGGTGTGTGATGGTGAC(3)/4-20	mis:4
5' UUUUCGGUGUGUGAUGGUGAC 3'
   ooo| |||||| o||o| ||  
3' GGGACCCACACUUUAUCCCUC 5'

>CTCCCTATTTCACACCCAGGG(1)	AATTCTCGGTGTGTGGTGGTGA(1)/5-13	mis:4
5' AAUUCUCGGUGUGUGGUGGUGA- 3'
     oo|| |||||| oo|o| ||  
3'   GGGACCCACACUUUAUCCCUC 5'

>CTCCCTATTTCACACTCAGGGA(1)	TTTCTCGGTGTGTGATGGTGAC(1)/3-15	mis:4
5' UUUCUCGGUGUGUGAUGGUGAC 3'
   |oo|| o||||| o||o| ||  
3' AGGGACUCACACUUUAUCCCUC 5'

>CGCACTAGGCCTCCCTATTTA(1)	TAGCTATGGGAGGTCCTGTGCG(2)/8-22	mis:4
5' UAGCUAUGGGAGGUCCUGUGCG 3'
   ||o || ||||||o|  ||||| 
3' AUUUAU-CCCUCCGGAUCACGC 5'

>CCAGGTAGACGCACTAGGCTT(2)	TTGAGACTAGGTATGTACCTGG(9)/4-22	mis:4
5' UUGAGACUAG-GUAUGUACCUGG 3'
     o|| |||| |o | ||||||| 
3'   UUCGGAUCACGCAGAUGGACC 5'

>CAACTCCAGGTAGACGCACTA(1)	GTGGTGTTCGTATTGGAGTTG(3)/14-21	mis:4
5' GUGGUGUUCGUA-UUGGAGUUG 3'
    |o|||o   || o|||||||| 
3'  AUCACGCAGAUGGACCUCAAC 5'

>GTGTCACAACCCCAGGTAGACG(5)	ATGTTTGACGGGGATGTCATAC(1)/10-22	mis:4
5' AUGUUUGAC-GGGGAUGUCAUAC 3'
    o||o|o | |||| ||| |o|| 
3'  GCAGAUGGACCCCAACACUGUG 5'

>GTGTCACAACCCCAGGTAGAC(2)	ATGTTTGACGGGGATGTCATAC(1)/10-22	mis:4
5' AUGUUUGAC-GGGGAUGUCAUAC 3'
     ||o|o | |||| ||| |o|| 
3'   CAGAUGGACCCCAACACUGUG 5'

>TGTGTCACAACCCCAGGTAGA(36)	ATCTACCTGGAGATCTGAACG(1)/2-18	mis:4
5' AUCUACCUGGAGAUCUGA-ACG 3'
    ||||||||| | | ||| ||o 
3'  AGAUGGACCCCAACACUGUGU 5'

>TGTGTCACAACCCCAGGTAGA(36)	ATGTACCTGGGGATCTGAACG(1)/2-18	mis:4
5' AUGUACCUGGGGAUCUGA-ACG 3'
    | ||||||||| | ||| ||o 
3'  AGAUGGACCCCAACACUGUGU 5'

>TGTGTCACAACCCCAGGTAGA(36)	ATTTACCTGGAGATCTGAACG(1)/2-18	mis:4
5' AUUUACCUGGAGAUCUGA-ACG 3'
    |o||||||| | | ||| ||o 
3'  AGAUGGACCCCAACACUGUGU 5'

>TGTGTCACAATCCCAGGTAGA(1)	TCGGTGTGTGATGGTGACACA(1)/7-21	mis:4
5' UCGGUGUGUGAUGGUGACACA 3'
   || oo || ||| |||||||| 
3' AGAUGGACCCUAACACUGUGU 5'

>TGTGTCACAATCCCAGGTAGA(1)	ATCTACCTGGAGATCTGAACG(1)/2-18	mis:4
5' AUCUACCUGGAGAUCUGA-ACG 3'
    ||||||||| o | ||| ||o 
3'  AGAUGGACCCUAACACUGUGU 5'

>TGTGTCACAATCCCAGGTAGA(1)	ATGTACCTGGGGATCTGAACG(1)/2-18	mis:4
5' AUGUACCUGGGGAUCUGA-ACG 3'
    | ||||||||o | ||| ||o 
3'  AGAUGGACCCUAACACUGUGU 5'

>TGTGTCACAATCCCAGGTAGA(1)	ATTTACCTGGAGATCTGAACG(1)/2-18	mis:4
5' AUUUACCUGGAGAUCUGA-ACG 3'
    |o||||||| o | ||| ||o 
3'  AGAUGGACCCUAACACUGUGU 5'

>TGTGTCACAACTCCAGGTAGA(3)	ATCTACCTGGAGATCTGAACG(1)/2-18	mis:3
5' AUCUACCUGGAGAUCUGA-ACG 3'
    ||||||||||| | ||| ||o 
3'  AGAUGGACCUCAACACUGUGU 5'

>TGTGTCACAACTCCAGGTAGA(3)	ATTTACCTGGAGATCTGAACG(1)/2-18	mis:3
5' AUUUACCUGGAGAUCUGA-ACG 3'
    |o||||||||| | ||| ||o 
3'  AGAUGGACCUCAACACUGUGU 5'

>TGTGTCACAACTCCAGGTAGA(3)	ATGTACCTGGAGATCTGAACG(217)/2-18	mis:4
5' AUGUACCUGGAGAUCUGA-ACG 3'
    | ||||||||| | ||| ||o 
3'  AGAUGGACCUCAACACUGUGU 5'

>TGTGTCACAACTCCAGGTAGA(3)	ATGTACCTGGAGCTCTGAACG(1)/2-18	mis:4
5' AUGUACCUGGAGCUCUGA-ACG 3'
    | ||||||||| | ||| ||o 
3'  AGAUGGACCUCAACACUGUGU 5'

>TGTGTCACAACTCCAGGTAGA(3)	TGTACCTGGAGATCTGAACGTA(1)/1-17	mis:4
5' UGUACCUGGAGAUCUGAACGUA 3'
   | ||||||||| | || ||oo| 
3' AGAUGGACCUCAACAC-UGUGU 5'

>TGTGTCACAACTCCAGGTAGA(3)	TGTACCTGGAGATCTGAACGTG(1)/1-17	mis:4
5' UGUACCUGGAGAUCUGAACGUG 3'
   | ||||||||| | || ||ooo 
3' AGAUGGACCUCAACAC-UGUGU 5'

>TGTGTCACAACTCCAGGTAGA(3)	TATGTACCTGGAGATCTGAACA(9)/3-19	mis:4
5' UAUGUACCUGGAGAUCUGA-ACA 3'
     | ||||||||| | ||| ||| 
3'   AGAUGGACCUCAACACUGUGU 5'

>TGTGTCACAACTCCAGGTAGA(3)	TATGTACCTGGAGATATGAACG(1)/3-19	mis:4
5' UAUGUACCUGGAGAUAUGA-ACG 3'
     | ||||||||| | ||| ||o 
3'   AGAUGGACCUCAACACUGUGU 5'

>TGTGTCACAACTCCAGGTAGA(3)	TATGTACCTGGAGATTTGAACG(5)/3-19	mis:4
5' UAUGUACCUGGAGAUUUGA-ACG 3'
     | ||||||||| | ||| ||o 
3'   AGAUGGACCUCAACACUGUGU 5'

>TGTGTCACAACTCCAGGTAGA(3)	TATGTACCTGGAGCTCTGAACG(1)/3-19	mis:4
5' UAUGUACCUGGAGCUCUGA-ACG 3'
     | ||||||||| | ||| ||o 
3'   AGAUGGACCUCAACACUGUGU 5'

>TGTGTCACAACTCCAGGTAGA(3)	TATGTACCTGGAGATCTGAACG(511)/3-19	mis:4
5' UAUGUACCUGGAGAUCUGA-ACG 3'
     | ||||||||| | ||| ||o 
3'   AGAUGGACCUCAACACUGUGU 5'

>TGTGTCACAACTCCAGGTAGA(3)	CATGTACCTGGAGATCTGAACG(2)/3-19	mis:4
5' CAUGUACCUGGAGAUCUGA-ACG 3'
     | ||||||||| | ||| ||o 
3'   AGAUGGACCUCAACACUGUGU 5'

>TGTGTCACAACTCCAGGTAGA(3)	ATGTACCTGGAGATCTGCACG(1)/2-17	mis:4
5' AUGUACCUGGAGAUCUG-CACG 3'
    | ||||||||| | || |||o 
3'  AGAUGGACCUCAACACUGUGU 5'

>TGTGTCACAACTCCAGGTAGA(3)	TATGTACCTGGAGATCTGCACG(2)/3-18	mis:4
5' UAUGUACCUGGAGAUCUG-CACG 3'
     | ||||||||| | || |||o 
3'   AGAUGGACCUCAACACUGUGU 5'

>TGTGTCACAACTCCAGGTAGA(3)	TATGTACCTGGAGATCTGGACG(1)/3-18	mis:4
5' UAUGUACCUGGAGAUCUGG-ACG 3'
     | ||||||||| | ||o ||o 
3'   AGAUGGACCUCAACACUGUGU 5'

>TGTGTCACAACTCCAGGTAGA(3)	ATGTACCTGGGGATCTGAACG(1)/2-18	mis:4
5' AUGUACCUGGGGAUCUGA-ACG 3'
    | |||||||o| | ||| ||o 
3'  AGAUGGACCUCAACACUGUGU 5'

>TGTGTCACAACTCCAGGTAGA(3)	ATGTATCTGGAGATCTGAACG(7)/2-18	mis:4
5' AUGUAUCUGGAGAUCUGA-ACG 3'
    | ||o|||||| | ||| ||o 
3'  AGAUGGACCUCAACACUGUGU 5'

>TGTGTCACAACTCCAGGTAGA(3)	ATGTACTTGGAGATCTGAACG(9)/2-18	mis:4
5' AUGUACUUGGAGAUCUGA-ACG 3'
    | |||o||||| | ||| ||o 
3'  AGAUGGACCUCAACACUGUGU 5'

>TGTGTCACAACTCCAGGTAGA(3)	TATGTACTTGGAGATCTGAACG(5)/3-19	mis:4
5' UAUGUACUUGGAGAUCUGA-ACG 3'
     | |||o||||| | ||| ||o 
3'   AGAUGGACCUCAACACUGUGU 5'

>TGTGTCACAACTCCAGGTAGA(3)	TATGTATCTGGAGATCTGAACG(6)/3-19	mis:4
5' UAUGUAUCUGGAGAUCUGA-ACG 3'
     | ||o|||||| | ||| ||o 
3'   AGAUGGACCUCAACACUGUGU 5'

>TGTGTCACAACTCCAGGTAGA(3)	TATGTGCCTGGAGATCTGAACG(1)/3-19	mis:4
5' UAUGUGCCUGGAGAUCUGA-ACG 3'
     | |o||||||| | ||| ||o 
3'   AGAUGGACCUCAACACUGUGU 5'

>TGTGTCACAACCTCAGGTAGA(3)	ATCTACCTGGAGATCTGAACG(1)/2-18	mis:4
5' AUCUACCUGGAGAUCUGA-ACG 3'
    ||||||||o | | ||| ||o 
3'  AGAUGGACUCCAACACUGUGU 5'

>TGTGTCACAACCTCAGGTAGA(3)	ATGTACCTGGGGATCTGAACG(1)/2-18	mis:4
5' AUGUACCUGGGGAUCUGA-ACG 3'
    | ||||||o|| | ||| ||o 
3'  AGAUGGACUCCAACACUGUGU 5'

>TGTGTCACAACCTCAGGTAGA(3)	TCTTTTGGTAGGTTGTGGAGTG(1)/10-17	mis:4
5' UCUUUUGGUAGGUUGUGGAGUG 3'
   ||| oo | ||||||||o ooo 
3' AGAUGGAC-UCCAACACUGUGU 5'

>TGTGTCACAACCCTAGGTAGA(1)	ATCTACCTGGAGATCTGAACG(1)/2-18	mis:4
5' AUCUACCUGGAGAUCUGA-ACG 3'
    |||||||o| | | ||| ||o 
3'  AGAUGGAUCCCAACACUGUGU 5'

>TGTGTCACAACCCTAGGTAGA(1)	ATGTACCTGGGGATCTGAACG(1)/2-18	mis:4
5' AUGUACCUGGGGAUCUGA-ACG 3'
    | |||||o||| | ||| ||o 
3'  AGAUGGAUCCCAACACUGUGU 5'

>TGTGTCACAACCCTAGGTAGA(1)	ATTTACCTGGAGATCTGAACG(1)/2-18	mis:4
5' AUUUACCUGGAGAUCUGA-ACG 3'
    |o|||||o| | | ||| ||o 
3'  AGAUGGAUCCCAACACUGUGU 5'

>TGTGTCACAACCCCATGTAGA(1)	TCGGTGTGTGATGGTGACACA(1)/7-21	mis:4
5' UCGGUGUGUGAUGGUGACACA 3'
   || ooo|| | | |||||||| 
3' AGAUGUACCCCAACACUGUGU 5'

>ATTGATCTGTGTCACAATCCC(1)	AGGGATGGTGGCTATAGATAGA(28)/2-19	mis:4
5' AGGGAUGGUGGCUAUAGAUAGA- 3'
    ||||| |||o| |o|||| o|  
3'  CCCUAACACUG-UGUCUAGUUA 5'

>CTCGATTGATCTGTGTCACAA(1)	TTCTTTGGCACAGATAGACGAG(1)/4-22	mis:4
5' UUCUUUGGCACAGAUAGA-CGAG 3'
      | ||o||||||| o| |||| 
3'   AACACUGUGUCUAGUUAGCUC 5'

>CTCGATTGATCTGTGTCAAAAC(1)	TTCTTTGGCACAGATAGACGAG(1)/4-22	mis:4
5' UUCUUUGGCACAGAUAGA-CGAG 3'
      ||||o||||||| o| |||| 
3'  CAAAACUGUGUCUAGUUAGCUC 5'

>TCTCGATTGATCTGTGTCACA(3)	TCCTTGGCACAGATAGACGAGA(1)/5-22	mis:4
5' UCCUUGGCACAGAUAGA-CGAGA 3'
       ||o||||||| o| ||||| 
3'   ACACUGUGUCUAGUUAGCUCU 5'

>TCTCGATTGATCTGTGTCACA(3)	TCCTTGGCACAGATAGACGAGG(2)/5-21	mis:4
5' UCCUUGGCACAGAUAGA-CGAGG 3'
       ||o||||||| o| ||||o 
3'   ACACUGUGUCUAGUUAGCUCU 5'

>TCTCGATTGATCTGTGTCACA(3)	CCTTGGCACAGATAGACGAGG(1)/4-20	mis:4
5' CCUUGGCACAGAUAGA-CGAGG 3'
      ||o||||||| o| ||||o 
3'  ACACUGUGUCUAGUUAGCUCU 5'

>ATCTCGATTGATCTGTGTCACA(2)	CTTGGCACAGATAGACGAGGT(22)/3-21	mis:4
5' CUUGGCACAGAUAGA-CGAGGU 3'
     ||o||||||| o| ||||o| 
3' ACACUGUGUCUAGUUAGCUCUA 5'

>ATCTCGATTGATCTGTGTCAC(9)	CTTGGCACAGATAGACGAGGTA(7)/3-21	mis:4
5' CUUGGCACAGAUAGA-CGAGGUA 3'
     ||o||||||| o| ||||o|  
3'  CACUGUGUCUAGUUAGCUCUA- 5'

>ATCTCGATTGATCTGTGTCAC(9)	CTTGGCACAGATAGACGAGGT(22)/3-21	mis:3
5' CUUGGCACAGAUAGA-CGAGGU 3'
     ||o||||||| o| ||||o| 
3'  CACUGUGUCUAGUUAGCUCUA 5'

>ATCTCGATTGATCTGTGTCAC(9)	TTGGCACAGATAGACGAGGTA(7)/2-20	mis:4
5' UUGGCACAGAUAGA-CGAGGUA 3'
    ||o||||||| o| ||||o|  
3' CACUGUGUCUAGUUAGCUCUA- 5'

>TATCTCGATTGATCTGTGTCAC(6)	CTTGGCACAGATAGACGAGGTA(7)/3-22	mis:3
5' CUUGGCACAGAUAGA-CGAGGUA 3'
     ||o||||||| o| ||||o|| 
3'  CACUGUGUCUAGUUAGCUCUAU 5'

>TATCTCGATTGATCTGTGTCAC(6)	TTGGCACAGATAGACGAGGTAT(7)/2-21	mis:4
5' UUGGCACAGAUAGA-CGAGGUAU 3'
    ||o||||||| o| ||||o||  
3' CACUGUGUCUAGUUAGCUCUAU- 5'

>TATCTCGATTGATCTGTGTCAC(6)	TTGGCACAGATAGACGAGGTA(7)/2-21	mis:3
5' UUGGCACAGAUAGA-CGAGGUA 3'
    ||o||||||| o| ||||o|| 
3' CACUGUGUCUAGUUAGCUCUAU 5'

>TATCTCGATTGATCTGTGTCA(4)	TTGGCACAGATAGACGAGGTAT(7)/2-21	mis:3
5' UUGGCACAGAU-AGACGAGGUAU 3'
    ||o||||||| |o ||||o||  
3'  ACUGUGUCUAGUUAGCUCUAU- 5'

>TATCTCGATTGATCTGTGTCA(4)	CTTGGCACAGATAGACGAGGTA(7)/3-22	mis:2
5' CUUGGCACAGAU-AGACGAGGUA 3'
     ||o||||||| |o ||||o|| 
3'   ACUGUGUCUAGUUAGCUCUAU 5'

>TATCTCGATTGATCTGTGTCA(4)	TTGGCACAGATAGACGAGGTA(7)/2-21	mis:2
5' UUGGCACAGAU-AGACGAGGUA 3'
    ||o||||||| |o ||||o|| 
3'  ACUGUGUCUAGUUAGCUCUAU 5'

>TATCTCGATTGATCTGTGTCA(4)	TGGCACAGATAGACGAGGTAT(1)/1-20	mis:3
5' UGGCACAGAU-AGACGAGGUAU 3'
   ||o||||||| |o ||||o||  
3' ACUGUGUCUAGUUAGCUCUAU- 5'

>TACCTCGATTGATCTGTGTCA(1)	CTTGGCACAGATAGACGAGGTA(7)/3-22	mis:2
5' CUUGGCACAGAU-AGACGAGGUA 3'
     ||o||||||| |o ||||||| 
3'   ACUGUGUCUAGUUAGCUCCAU 5'

>TACCTCGATTGATCTGTGTCA(1)	TTGGCACAGATAGACGAGGTAT(7)/2-21	mis:3
5' UUGGCACAGAU-AGACGAGGUAU 3'
    ||o||||||| |o |||||||  
3'  ACUGUGUCUAGUUAGCUCCAU- 5'

>TACCTCGATTGATCTGTGTCA(1)	TGGCACAGATAGACGAGGTAT(1)/1-20	mis:3
5' UGGCACAGAU-AGACGAGGUAU 3'
   ||o||||||| |o |||||||  
3' ACUGUGUCUAGUUAGCUCCAU- 5'

>TACCTCGATTGATCTGTGTCA(1)	TTGGCACAGATAGACGAGGTA(7)/2-21	mis:2
5' UUGGCACAGAU-AGACGAGGUA 3'
    ||o||||||| |o ||||||| 
3'  ACUGUGUCUAGUUAGCUCCAU 5'

>ATATCTCGATTGATCTGTGTC(142)	TTGGCACAGATAGACGAGGTAT(7)/3-22	mis:2
5' UUGGCACAGAUAGA-CGAGGUAU 3'
     |o||||||| o| ||||o||| 
3'   CUGUGUCUAGUUAGCUCUAUA 5'

>ATATCTCGATTGATCTGTGTC(142)	TGGCACAGATAGACGAGGTATT(7)/2-21	mis:3
5' UGGCACAGAUAGA-CGAGGUAUU 3'
    |o||||||| o| ||||o|||  
3'  CUGUGUCUAGUUAGCUCUAUA- 5'

>ATATTTCGATTGATCTGTGTC(5)	TTGGCACAGATAGACGAGGTAT(7)/3-22	mis:2
5' UUGGCACAGAUAGA-CGAGGUAU 3'
     |o||||||| o| |||oo||| 
3'   CUGUGUCUAGUUAGCUUUAUA 5'

>ATATTTCGATTGATCTGTGTC(5)	TGGCACAGATAGACGAGGTATT(7)/2-21	mis:3
5' UGGCACAGAUAGA-CGAGGUAUU 3'
    |o||||||| o| |||oo|||  
3'  CUGUGUCUAGUUAGCUUUAUA- 5'

>ATATTTCGATTGATCTGTGTC(5)	TGGCACAGATAGACGAGGTAT(1)/2-21	mis:2
5' UGGCACAGAUAGA-CGAGGUAU 3'
    |o||||||| o| |||oo||| 
3'  CUGUGUCUAGUUAGCUUUAUA 5'

>ATATATCGATTGATCTGTGTC(1)	TGGGATATATCGATTGATCTG(1)/4-18	mis:4
5' UGGGAUAUAUCGAUUGAUCUG- 3'
    |o |o| |||o||o||| |o  
3'  CUGUGUCUAGUUAGCUAUAUA 5'

>ATATATCGATTGATCTGTGTC(1)	TGGCACAGATAGACGAGGTATT(7)/2-21	mis:4
5' UGGCACAGAUAGA-CGAGGUAUU 3'
    |o||||||| o| ||| o|||  
3'  CUGUGUCUAGUUAGCUAUAUA- 5'

>ATATATCGATTGATCTGTGTC(1)	TTGGCACAGATAGACGAGGTAT(7)/3-22	mis:3
5' UUGGCACAGAUAGA-CGAGGUAU 3'
     |o||||||| o| ||| o||| 
3'   CUGUGUCUAGUUAGCUAUAUA 5'

>ATATATCGATTGATCTGTGTC(1)	TGGCACAGATAGACGAGGTAT(1)/2-21	mis:3
5' UGGCACAGAUAGA-CGAGGUAU 3'
    |o||||||| o| ||| o||| 
3'  CUGUGUCUAGUUAGCUAUAUA 5'

>ATATCTCCATTGATCTGTGTC(1)	GCTTTGGATCGATGGTGGAAT(1)/7-21	mis:4
5' GCUUUGGAUCGAUGGUGGAAU 3'
   | o oo||||o|||| |o || 
3' CUGUGUCUAGUUACCUCUAUA 5'

>ATATCTCGATTGCTCTGTGTC(1)	GATAGACGAGGTATTGGGATAT(1)/8-22	mis:4
5' GAUAGACGAGGUAUUGGGAUAU 3'
   ||o| | |||  ||o|o||||| 
3' CUGUGU-CUCGUUAGCUCUAUA 5'

>ATATCTCGATTGATCTGTGTA(1)	TAACACATCAGATGGGATATC(31)/3-20	mis:4
5' UA-ACACAUCAGAUGGGAUAUC 3'
   || ||| ||||o o|o|||||  
3' AUGUGUCUAGUUAGCUCUAUA- 5'

>ATATCTCGATTGATCTGTGTA(1)	TAACATATCAGATGGGATATC(1)/3-20	mis:4
5' UA-ACAUAUCAGAUGGGAUAUC 3'
   || ||| ||||o o|o|||||  
3' AUGUGUCUAGUUAGCUCUAUA- 5'

>ATATCTCGATTGATCTGTGTA(1)	TTGGCACAGATAGACGAGGTAT(7)/5-22	mis:3
5' UUGGCACAGAUAGA-CGAGGUAU 3'
      o||||||| o| ||||o||| 
3'   AUGUGUCUAGUUAGCUCUAUA 5'

>ATATCTCGATTGATCTGTGTA(1)	TGGCACAGATAGACGAGGTATT(7)/4-21	mis:4
5' UGGCACAGAUAGA-CGAGGUAUU 3'
     o||||||| o| ||||o|||  
3'  AUGUGUCUAGUUAGCUCUAUA- 5'

>GATATCTCGATTGATCTGTGT(3)	TAACATATCAGATGGGATATC(1)/3-21	mis:4
5' UAACAUAUCAGAUGGGAUAUC 3'
     ||| ||||o o|o|||||| 
3' UGUGUCUAGUUAGCUCUAUAG 5'

>GATATCTCGATTGATCTGTGT(3)	TAACACATCAGATGGGATATC(31)/3-21	mis:4
5' UAACACAUCAGAUGGGAUAUC 3'
     ||| ||||o o|o|||||| 
3' UGUGUCUAGUUAGCUCUAUAG 5'

>GATATCTCGATTGATCTGTGT(3)	TAACACATCAGATGGGATGTC(1)/3-21	mis:4
5' UAACACAUCAGAUGGGAUGUC 3'
     ||| ||||o o|o|||o|| 
3' UGUGUCUAGUUAGCUCUAUAG 5'

>GATATCTCGATTGATCTGTGTA(1)	TAACACATCAGATGGGATATCT(11)/3-21	mis:4
5' UA-ACACAUCAGAUGGGAUAUCU 3'
   || ||| ||||o o|o||||||  
3' AUGUGUCUAGUUAGCUCUAUAG- 5'

>GATATCTCGATTGATCTGTGTA(1)	TAACACATCAGATGGGATATC(31)/3-21	mis:3
5' UA-ACACAUCAGAUGGGAUAUC 3'
   || ||| ||||o o|o|||||| 
3' AUGUGUCUAGUUAGCUCUAUAG 5'

>GATATCTCGATTGATCTGTGTA(1)	TAACATATCAGATGGGATATC(1)/3-21	mis:3
5' UA-ACAUAUCAGAUGGGAUAUC 3'
   || ||| ||||o o|o|||||| 
3' AUGUGUCUAGUUAGCUCUAUAG 5'

>GATATCTCGATTGATCTGTGTA(1)	TAACACATCAGATGGGATGTC(1)/3-21	mis:3
5' UA-ACACAUCAGAUGGGAUGUC 3'
   || ||| ||||o o|o|||o|| 
3' AUGUGUCUAGUUAGCUCUAUAG 5'

>GGATATCTCGATTGATCTGTGT(1)	CAACACATCAGATGGGATATCT(1)/3-21	mis:4
5' CAACACAUCAGAUGGGAUAUCU 3'
     ||| ||||o o|o||||||o 
3' UGUGUCUAGUUAGCUCUAUAGG 5'

>GGATATCTCGATTGATCTGTGT(1)	TAACACATCAGATGGGATATCT(11)/3-21	mis:4
5' UAACACAUCAGAUGGGAUAUCU 3'
     ||| ||||o o|o||||||o 
3' UGUGUCUAGUUAGCUCUAUAGG 5'

>GGATATCTCGATTGATCTGTG(3)	ACACATCAGATGGGATATCTC(1)/1-19	mis:4
5' -ACACAUCAGAUGGGAUAUCUC 3'
    ||| ||||o o|o||||||o  
3' GUGUCUAGUUAGCUCUAUAGG- 5'

>GGATATCTCGATTGATCTGTG(3)	TAACACATCAGATGGGATATC(31)/3-21	mis:4
5' UAACACAUCAGAUGGGAUAUC- 3'
     ||| ||||o o|o||||||  
3'  GUGUCUAGUUAGCUCUAUAGG 5'

>GGATATCTCGATTGATCTGTG(3)	TAACATATCAGATGGGATATC(1)/3-21	mis:4
5' UAACAUAUCAGAUGGGAUAUC- 3'
     ||| ||||o o|o||||||  
3'  GUGUCUAGUUAGCUCUAUAGG 5'

>GGATATCTCGATTGATCTGTG(3)	CAACACATCAGATGGGATATCT(1)/3-21	mis:3
5' CAACACAUCAGAUGGGAUAUCU 3'
     ||| ||||o o|o||||||o 
3'  GUGUCUAGUUAGCUCUAUAGG 5'

>GGATATCTCGATTGATCTGTG(3)	TAACACATCAGATGGGATATCT(11)/3-21	mis:3
5' UAACACAUCAGAUGGGAUAUCU 3'
     ||| ||||o o|o||||||o 
3'  GUGUCUAGUUAGCUCUAUAGG 5'

>GGATATCTCGATTGATCTGTG(3)	TAACACATCAGATGGGATGTC(1)/3-21	mis:4
5' UAACACAUCAGAUGGGAUGUC- 3'
     ||| ||||o o|o|||o||  
3'  GUGUCUAGUUAGCUCUAUAGG 5'

>GGATATCTCGATTGATTTGTG(1)	ACACATCAGATGGGATATCTC(1)/1-19	mis:4
5' -ACACAUCAGAUGGGAUAUCUC 3'
    ||| ||||o o|o||||||o  
3' GUGUUUAGUUAGCUCUAUAGG- 5'

>GGATATCTCGATTGATTTGTG(1)	TAACATATCAGATGGGATATC(1)/3-21	mis:4
5' UAACAUAUCAGAUGGGAUAUC- 3'
     ||| ||||o o|o||||||  
3'  GUGUUUAGUUAGCUCUAUAGG 5'

>GGATATCTCGATTGATTTGTG(1)	TAACACATCAGATGGGATATC(31)/3-21	mis:4
5' UAACACAUCAGAUGGGAUAUC- 3'
     ||| ||||o o|o||||||  
3'  GUGUUUAGUUAGCUCUAUAGG 5'

>GGATATCTCGATTGATTTGTG(1)	CAACACATCAGATGGGATATCT(1)/3-21	mis:3
5' CAACACAUCAGAUGGGAUAUCU 3'
     ||| ||||o o|o||||||o 
3'  GUGUUUAGUUAGCUCUAUAGG 5'

>GGATATCTCGATTGATTTGTG(1)	TAACACATCAGATGGGATATCT(11)/3-21	mis:3
5' UAACACAUCAGAUGGGAUAUCU 3'
     ||| ||||o o|o||||||o 
3'  GUGUUUAGUUAGCUCUAUAGG 5'

>GGATATCTCGATTGATTTGTG(1)	TAACACATCAGATGGGATGTC(1)/3-21	mis:4
5' UAACACAUCAGAUGGGAUGUC- 3'
     ||| ||||o o|o|||o||  
3'  GUGUUUAGUUAGCUCUAUAGG 5'

>GGGATATCTCGATTGATCTGTG(1)	ACACATCAGATGGGATATCTC(1)/1-21	mis:3
5' -ACACAUCAGAUGGGAUAUCUC 3'
    ||| ||||o o|o||||||o| 
3' GUGUCUAGUUAGCUCUAUAGGG 5'

>GGGATATCTCGATTGATCTGTG(1)	CAACACATCAGATGGGATATCT(1)/3-21	mis:4
5' CAACACAUCAGAUGGGAUAUCU- 3'
     ||| ||||o o|o||||||o  
3'  GUGUCUAGUUAGCUCUAUAGGG 5'

>GGGATATCTCGATTGATCTGTG(1)	TAACACATCAGATGGGATATCT(11)/3-21	mis:4
5' UAACACAUCAGAUGGGAUAUCU- 3'
     ||| ||||o o|o||||||o  
3'  GUGUCUAGUUAGCUCUAUAGGG 5'

>GGGATATCTCGATTGATCTGT(2)	CAACACATCAGATGGGATATCT(1)/3-21	mis:3
5' CAACACAUCAGAUGGGAUAUCU- 3'
     ||| ||||o o|o||||||o  
3'   UGUCUAGUUAGCUCUAUAGGG 5'

>GGGATATCTCGATTGATCTGT(2)	TAACACATCAGATGGGATATCT(11)/3-21	mis:3
5' UAACACAUCAGAUGGGAUAUCU- 3'
     ||| ||||o o|o||||||o  
3'   UGUCUAGUUAGCUCUAUAGGG 5'

>GGGATATCTCGATTGATCTGT(2)	ACACATCAGATGGGATATCTC(1)/1-21	mis:2
5' ACACAUCAGAUGGGAUAUCUC 3'
   ||| ||||o o|o||||||o| 
3' UGUCUAGUUAGCUCUAUAGGG 5'

>GGGATATCTCGATTGATCTGT(2)	CACATCAGATGGGATATCTCG(13)/1-20	mis:4
5' -CACAUCAGAUGGGAUAUCUCG 3'
    || ||||o o|o||||||o|  
3' UGUCUAGUUAGCUCUAUAGGG- 5'

>GGGATATCTCGATTGATCTGT(2)	CACATTAGATGGGATATCTCG(1)/1-20	mis:4
5' -CACAUUAGAUGGGAUAUCUCG 3'
    || ||o|o o|o||||||o|  
3' UGUCUAGUUAGCUCUAUAGGG- 5'

>TGGGATATCTCGATTGATCTGT(1)	ACACATCAGATGGGATATCTC(1)/1-21	mis:3
5' ACACAUCAGAUGGGAUAUCUC- 3'
   ||| ||||o o|o||||||o|  
3' UGUCUAGUUAGCUCUAUAGGGU 5'

>TGGGATATCTCGATTGATCTGT(1)	CACATCAGATGGGATATCTCGA(4)/1-20	mis:4
5' -CACAUCAGAUGGGAUAUCUCGA 3'
    || ||||o o|o||||||o|o  
3' UGUCUAGUUAGCUCUAUAGGGU- 5'

>TGGGATATCTCGATTGATCTGT(1)	CACATCAGATGGGATATCTCG(13)/1-20	mis:3
5' -CACAUCAGAUGGGAUAUCUCG 3'
    || ||||o o|o||||||o|o 
3' UGUCUAGUUAGCUCUAUAGGGU 5'

>TGGGATATCTCGATTGATCTGT(1)	CACATCATATGGGATATCTCG(1)/1-20	mis:4
5' -CACAUCAUAUGGGAUAUCUCG 3'
    || ||||  o|o||||||o|o 
3' UGUCUAGUUAGCUCUAUAGGGU 5'

>TGGGATATCTCGATTGATCTGT(1)	CACATCAGATGGGATATTTCGA(1)/1-17	mis:4
5' -CACAUCAGAUGGGAUAUUUCGA 3'
    || ||||o o|o|||||oo|o  
3' UGUCUAGUUAGCUCUAUAGGGU- 5'

>TGGGATATCTCGATTGATCTGT(1)	CACATTAGATGGGATATCTCG(1)/1-20	mis:3
5' -CACAUUAGAUGGGAUAUCUCG 3'
    || ||o|o o|o||||||o|o 
3' UGUCUAGUUAGCUCUAUAGGGU 5'

>TGGGATATCTCGATTGATCTG(3)	CACATCAGATGGGATATCTCGA(4)/1-20	mis:3
5' CACAUCAGAUGGGAUAUCUCGA 3'
   || ||||o o|o||||||o|o  
3' GUCUAGUUAGCUCUAUAGGGU- 5'

>TGGGATATCTCGATTGATCTG(3)	CACATCATATGGGATATCTCG(1)/1-20	mis:3
5' CACAUCAUAUGGGAUAUCUCG 3'
   || ||||  o|o||||||o|o 
3' GUCUAGUUAGCUCUAUAGGGU 5'

>TGGGATATCTCGATTGATCTG(3)	CACATCAGATGGGATATCTCG(13)/1-20	mis:2
5' CACAUCAGAUGGGAUAUCUCG 3'
   || ||||o o|o||||||o|o 
3' GUCUAGUUAGCUCUAUAGGGU 5'

>TGGGATATCTCGATTGATCTG(3)	ACACATCAGATGGGATATCTC(1)/2-21	mis:3
5' ACACAUCAGAUGGGAUAUCUC- 3'
    || ||||o o|o||||||o|  
3'  GUCUAGUUAGCUCUAUAGGGU 5'

>TGGGATATCTCGATTGATCTG(3)	CACATCAGATGGGATATTTCGA(1)/1-17	mis:3
5' CACAUCAGAUGGGAUAUUUCGA 3'
   || ||||o o|o|||||oo|o  
3' GUCUAGUUAGCUCUAUAGGGU- 5'

>TGGGATATCTCGATTGATCTG(3)	ACATCAGATGGGATATCTCGA(2)/1-19	mis:4
5' -ACAUCAGAUGGGAUAUCUCGA 3'
    | ||||o o|o||||||o|o  
3' GUCUAGUUAGCUCUAUAGGGU- 5'

>TGGGATATCTCGATTGATCTG(3)	CACATTAGATGGGATATCTCG(1)/1-20	mis:2
5' CACAUUAGAUGGGAUAUCUCG 3'
   || ||o|o o|o||||||o|o 
3' GUCUAGUUAGCUCUAUAGGGU 5'

>TGGGATATATCGATTGATCTG(1)	ATATATCGATTGATCTGTGTC(1)/1-15	mis:4
5' AUAUAUCGAUUGAUCUGUGUC- 3'
    o| |||o||o||| |o| o|  
3'  GUCUAGUUAGCUAUAUAGGGU 5'

>TGGGATATATCGATTGATCTG(1)	CACATCAGATGGGATATCTCGA(4)/1-20	mis:4
5' CACAUCAGAUGGGAUAUCUCGA 3'
   || ||||o o|o |||||o|o  
3' GUCUAGUUAGCUAUAUAGGGU- 5'

>TGGGATATATCGATTGATCTG(1)	ACACATCAGATGGGATATCTC(1)/2-21	mis:4
5' ACACAUCAGAUGGGAUAUCUC- 3'
    || ||||o o|o |||||o|  
3'  GUCUAGUUAGCUAUAUAGGGU 5'

>TGGGATATATCGATTGATCTG(1)	CACATCAGATGGGATATCTCG(13)/1-20	mis:3
5' CACAUCAGAUGGGAUAUCUCG 3'
   || ||||o o|o |||||o|o 
3' GUCUAGUUAGCUAUAUAGGGU 5'

>TGGGATATATCGATTGATCTG(1)	CACATCATATGGGATATCTCG(1)/1-20	mis:4
5' CACAUCAUAUGGGAUAUCUCG 3'
   || ||||  o|o |||||o|o 
3' GUCUAGUUAGCUAUAUAGGGU 5'

>ATGGGATATCTCGATTGATCTG(4)	CACATCATATGGGATATCTCG(1)/1-20	mis:4
5' CACAUCAUAUGGGAUAUCUCG- 3'
   || ||||  o|o||||||o|o  
3' GUCUAGUUAGCUCUAUAGGGUA 5'

>ATGGGATATCTCGATTGATCTG(4)	CACATCAGATGGGATATCTCG(13)/1-20	mis:3
5' CACAUCAGAUGGGAUAUCUCG- 3'
   || ||||o o|o||||||o|o  
3' GUCUAGUUAGCUCUAUAGGGUA 5'

>ATGGGATATCTCGATTGATCTG(4)	CACATCAGATGGGATATCTCGA(4)/1-20	mis:3
5' CACAUCAGAUGGGAUAUCUCGA 3'
   || ||||o o|o||||||o|o  
3' GUCUAGUUAGCUCUAUAGGGUA 5'

>ATGGGATATCTCGATTGATCTG(4)	CACATCAGATGGGATATTTCGA(1)/1-17	mis:3
5' CACAUCAGAUGGGAUAUUUCGA 3'
   || ||||o o|o|||||oo|o  
3' GUCUAGUUAGCUCUAUAGGGUA 5'

>ATGGGATATCTCGATTGATCTG(4)	ACATCAGATGGGATATCTCGA(2)/1-19	mis:4
5' -ACAUCAGAUGGGAUAUCUCGA 3'
    | ||||o o|o||||||o|o  
3' GUCUAGUUAGCUCUAUAGGGUA 5'

>ATGGGATATCTCGATTGATCTG(4)	CACATTAGATGGGATATCTCG(1)/1-20	mis:3
5' CACAUUAGAUGGGAUAUCUCG- 3'
   || ||o|o o|o||||||o|o  
3' GUCUAGUUAGCUCUAUAGGGUA 5'

>GATGGGATATCTCGATTGATCT(2)	CACATCAGATGGGATATCTCGA(4)/2-20	mis:4
5' CACAUCAGAUGGGAUAUCUCGA- 3'
    | ||||o o|o||||||o|o   
3'  UCUAGUUAGCUCUAUAGGGUAG 5'

>GATGGGATATCTCGATTGATCT(2)	ACATCAGATGGGATATCTCGAT(1)/1-19	mis:3
5' ACAUCAGAUGGGAUAUCUCGAU 3'
   | ||||o o|o||||||o|o o 
3' UCUAGUUAGCUCUAUAGGGUAG 5'

>GATGGGATATCTCGATTGATCT(2)	ACATCAGATGGGATATCTCGA(2)/1-19	mis:4
5' ACAUCAGAUGGGAUAUCUCGA- 3'
   | ||||o o|o||||||o|o   
3' UCUAGUUAGCUCUAUAGGGUAG 5'

>GATGGGATATCTCGATTGATCT(2)	CATCAGATGGGATATCTCGAT(12)/2-18	mis:4
5' -CAUCAGAUGGGAUAUCUCGAU 3'
     ||||o o|o||||||o|o o 
3' UCUAGUUAGCUCUAUAGGGUAG 5'

>GATGGGATATCTCGATTGATC(10)	ACATCAGATGGGATATCTCGAT(1)/3-19	mis:3
5' ACAUCAGAUGGGAUAUCUCGAU 3'
     ||||o o|o||||||o|o o 
3'  CUAGUUAGCUCUAUAGGGUAG 5'

>GATGGGATATCTCGATTGATC(10)	CATCAGATGGGATATCTCGATT(1)/2-18	mis:4
5' CAUCAGAUGGGAUAUCUCGAUU 3'
    ||||o o|o||||||o|o o  
3' CUAGUUAGCUCUAUAGGGUAG- 5'

>GATGGGATATCTCGATTGATC(10)	CACATCAGATGGGATATCTCGA(4)/4-20	mis:4
5' CACAUCAGAUGGGAUAUCUCGA- 3'
      ||||o o|o||||||o|o   
3'   CUAGUUAGCUCUAUAGGGUAG 5'

>GATGGGATATCTCGATTGATC(10)	ATCAGATGGGATATCTCGATT(1)/1-17	mis:4
5' -AUCAGAUGGGAUAUCUCGAUU 3'
    ||||o o|o||||||o|o o  
3' CUAGUUAGCUCUAUAGGGUAG- 5'

>GATGGGATATCTCGATTGATC(10)	ACATCAGATGGGATATCTCGA(2)/3-19	mis:4
5' ACAUCAGAUGGGAUAUCUCGA- 3'
     ||||o o|o||||||o|o   
3'  CUAGUUAGCUCUAUAGGGUAG 5'

>GATGGGATATCTCGATTGATC(10)	CATCAGATGGGATATCTCGAT(12)/2-18	mis:3
5' CAUCAGAUGGGAUAUCUCGAU 3'
    ||||o o|o||||||o|o o 
3' CUAGUUAGCUCUAUAGGGUAG 5'

>AGATGGGATATCTCGATTGATC(2)	CATCAGATGGGATATCTCGATT(1)/2-18	mis:3
5' CAUCAGAUGGGAUAUCUCGAUU 3'
    ||||o o|o||||||o|o o| 
3' CUAGUUAGCUCUAUAGGGUAGA 5'

>AGATGGGATATCTCGATTGATC(2)	ACATCAGATGGGATATCTCGAT(1)/3-19	mis:4
5' ACAUCAGAUGGGAUAUCUCGAU- 3'
     ||||o o|o||||||o|o o  
3'  CUAGUUAGCUCUAUAGGGUAGA 5'

>AGATGGGATATCTCGATTGATC(2)	ATCAGATGGGATATCTCGATTG(2)/1-17	mis:4
5' -AUCAGAUGGGAUAUCUCGAUUG 3'
    ||||o o|o||||||o|o o|  
3' CUAGUUAGCUCUAUAGGGUAGA- 5'

>AGATGGGATATCTCGATTGATC(2)	ATCAGATGGGATATCTCGATT(1)/1-17	mis:3
5' -AUCAGAUGGGAUAUCUCGAUU 3'
    ||||o o|o||||||o|o o| 
3' CUAGUUAGCUCUAUAGGGUAGA 5'

>AGATGGGATATCTCGATTGATC(2)	CATCAGATGGGATATCTCGAT(12)/2-18	mis:4
5' CAUCAGAUGGGAUAUCUCGAU- 3'
    ||||o o|o||||||o|o o  
3' CUAGUUAGCUCUAUAGGGUAGA 5'

>CAGATGGGATATCTCGATTGAT(1)	ATCAGATGGGATATCTCGATTG(2)/1-17	mis:2
5' AUCAGAUGGGAUAUCUCGAUUG 3'
   ||||o o|o||||||o|o o|| 
3' UAGUUAGCUCUAUAGGGUAGAC 5'

>CAGATGGGATATCTCGATTGAT(1)	CATCAGATGGGATATCTCGATT(1)/2-18	mis:3
5' CAUCAGAUGGGAUAUCUCGAUU- 3'
    ||||o o|o||||||o|o o|  
3'  UAGUUAGCUCUAUAGGGUAGAC 5'

>CAGATGGGATATCTCGATTGAT(1)	ATCAGATGGGATATCTCGATT(1)/1-17	mis:3
5' AUCAGAUGGGAUAUCUCGAUU- 3'
   ||||o o|o||||||o|o o|  
3' UAGUUAGCUCUAUAGGGUAGAC 5'

>CAGATGGGATATCTCGATTGAT(1)	TCAGATGGGATATCTCGATTGA(3)/1-16	mis:4
5' -UCAGAUGGGAUAUCUCGAUUGA 3'
    |||o o|o||||||o|o o||  
3' UAGUUAGCUCUAUAGGGUAGAC- 5'

>CAGATGGGATATCTCGATTGA(2)	TTAGACGTCGATATCTTCTCTG(6)/10-22	mis:4
5' UUAGACGUCGAUAUCUUCUCUG 3'
   |o|o ||  ||||||oo |||| 
3' AGUUAGC-UCUAUAGGGUAGAC 5'

>CAGATGGGATATCTCGATTGA(2)	ATCAGATGGGATATCTCGATTG(2)/2-17	mis:2
5' AUCAGAUGGGAUAUCUCGAUUG 3'
    |||o o|o||||||o|o o|| 
3'  AGUUAGCUCUAUAGGGUAGAC 5'

>CAGATGGGATATCTCGATTGA(2)	TCAGATGGGATATCTCGATTGA(3)/1-16	mis:3
5' UCAGAUGGGAUAUCUCGAUUGA 3'
   |||o o|o||||||o|o o||  
3' AGUUAGCUCUAUAGGGUAGAC- 5'

>TCAGATGGGATATCTCGATTGA(3)	TCAGATGGGATATCTCGATTGA(3)/1-22	mis:2
5' UCAGAUGGGAUAUCUCGAUUGA 3'
   |||o o|o||||||o|o o||| 
3' AGUUAGCUCUAUAGGGUAGACU 5'

>TCAGATGGGATATCTCGATTGA(3)	ATCAGATGGGATATCTCGATTG(2)/2-17	mis:3
5' AUCAGAUGGGAUAUCUCGAUUG- 3'
    |||o o|o||||||o|o o||  
3'  AGUUAGCUCUAUAGGGUAGACU 5'

>ATCAGATGGGATATCTCGATTG(2)	CAGATGGGATATCTCGATTGAT(1)/6-22	mis:2
5' CAGAUGGGAUAUCUCGAUUGAU 3'
   ||o o|o||||||o|o o|||| 
3' GUUAGCUCUAUAGGGUAGACUA 5'

>ATCAGATGGGATATCTCGATTG(2)	AGATGGGATATCTCGATTGATC(2)/5-21	mis:4
5' -AGAUGGGAUAUCUCGAUUGAUC 3'
    |o o|o||||||o|o o||||  
3' GUUAGCUCUAUAGGGUAGACUA- 5'

>ATCAGATGGGATATCTCGATT(1)	CAGATGGGATATCTCGATTGAT(1)/6-22	mis:2
5' CAGAUGGGAUAUCUCGAUUGAU 3'
    |o o|o||||||o|o o|||| 
3'  UUAGCUCUAUAGGGUAGACUA 5'

>ATCAGATGGGATATCTCGATT(1)	AGATGGGATATCTCGATTGATC(2)/5-21	mis:3
5' AGAUGGGAUAUCUCGAUUGAUC 3'
   |o o|o||||||o|o o||||  
3' UUAGCUCUAUAGGGUAGACUA- 5'

>ATCAGATGGGATATCTCGATT(1)	GATGGGATATCTCGATTGATC(10)/4-20	mis:4
5' -GAUGGGAUAUCUCGAUUGAUC 3'
    o o|o||||||o|o o||||  
3' UUAGCUCUAUAGGGUAGACUA- 5'

>CATCAGATGGGATATCTCGATT(1)	AGATGGGATATCTCGATTGATC(2)/5-21	mis:3
5' AGAUGGGAUAUCUCGAUUGAUC 3'
   |o o|o||||||o|o o||||  
3' UUAGCUCUAUAGGGUAGACUAC 5'

>CATCAGATGGGATATCTCGATT(1)	CAGATGGGATATCTCGATTGAT(1)/6-22	mis:3
5' CAGAUGGGAUAUCUCGAUUGAU- 3'
    |o o|o||||||o|o o||||  
3'  UUAGCUCUAUAGGGUAGACUAC 5'

>CATCAGATGGGATATCTCGATT(1)	GATGGGATATCTCGATTGATC(10)/4-20	mis:4
5' -GAUGGGAUAUCUCGAUUGAUC 3'
    o o|o||||||o|o o||||  
3' UUAGCUCUAUAGGGUAGACUAC 5'

>CATCAGATGGGATATCTCGAT(12)	GATGGGATATCTCGATTGATCT(2)/4-20	mis:4
5' GAUGGGAUAUCUCGAUUGAUCU 3'
   o o|o||||||o|o o||||   
3' UAGCUCUAUAGGGUAGACUAC- 5'

>CATCAGATGGGATATCTCGAT(12)	AGATGGGATATCTCGATTGATC(2)/5-21	mis:3
5' AGAUGGGAUAUCUCGAUUGAUC 3'
    o o|o||||||o|o o||||  
3'  UAGCUCUAUAGGGUAGACUAC 5'

>CATCAGATGGGATATCTCGAT(12)	CAGATGGGATATCTCGATTGAT(1)/6-22	mis:3
5' CAGAUGGGAUAUCUCGAUUGAU- 3'
     o o|o||||||o|o o||||  
3'   UAGCUCUAUAGGGUAGACUAC 5'

>CATCAGATGGGATATCTCGAT(12)	GATGGGATATCTCGATTGATC(10)/4-20	mis:3
5' GAUGGGAUAUCUCGAUUGAUC 3'
   o o|o||||||o|o o||||  
3' UAGCUCUAUAGGGUAGACUAC 5'

>CATCAGATGGGATATCTCGAT(12)	GTCGAGGTGTCCTGGAGGATT(17)/2-12	mis:4
5' GUCGAGGUGUCCUGGAGGAUU 3'
   o|||||o|o|||oo   |||  
3' UAGCUCUAUAGGGUAGACUAC 5'

>ACATCAGATGGGATATCTCGAT(1)	GATGGGATATCTCGATTGATCT(2)/4-22	mis:3
5' GAUGGGAUAUCUCGAUUGAUCU 3'
   o o|o||||||o|o o|||| | 
3' UAGCUCUAUAGGGUAGACUACA 5'

>ACATCAGATGGGATATCTCGAT(1)	AGATGGGATATCTCGATTGATC(2)/5-21	mis:4
5' AGAUGGGAUAUCUCGAUUGAUC- 3'
    o o|o||||||o|o o||||   
3'  UAGCUCUAUAGGGUAGACUACA 5'

>ACATCAGATGGGATATCTCGAT(1)	GATGGGATATCTCGATTGATC(10)/4-20	mis:4
5' GAUGGGAUAUCUCGAUUGAUC- 3'
   o o|o||||||o|o o||||   
3' UAGCUCUAUAGGGUAGACUACA 5'

>ACATCAGATGGGATATCTCGAT(1)	GTCGAGGTGTCCTGGAGGATTT(25)/2-12	mis:4
5' GUCGAGGUGUCCUGGAGGAUUU 3'
   o|||||o|o|||oo   ||| | 
3' UAGCUCUAUAGGGUAGACUACA 5'

>ACATCAGATGGGATATCTCGA(2)	GATGGGATATCTCGATTGATCT(2)/4-22	mis:3
5' GAUGGGAUAUCUCGAUUGAUCU 3'
     o|o||||||o|o o|||| | 
3'  AGCUCUAUAGGGUAGACUACA 5'

>ACATCAGATGGGATATCTCGA(2)	AGATGGGATATCTCGATTGATC(2)/5-21	mis:4
5' AGAUGGGAUAUCUCGAUUGAUC- 3'
      o|o||||||o|o o||||   
3'   AGCUCUAUAGGGUAGACUACA 5'

>ACATCAGATGGGATATCTCGA(2)	ATGGGATATCTCGATTGATCTG(4)/3-21	mis:4
5' AUGGGAUAUCUCGAUUGAUCUG 3'
    o|o||||||o|o o|||| |  
3' AGCUCUAUAGGGUAGACUACA- 5'

>ACATCAGATGGGATATCTCGA(2)	GATGGGATATCTCGATTGATC(10)/4-20	mis:4
5' GAUGGGAUAUCUCGAUUGAUC- 3'
     o|o||||||o|o o||||   
3'  AGCUCUAUAGGGUAGACUACA 5'

>ACATCAGATGGGATATCTCGA(2)	TGGGATATCTCGATTGATCTG(3)/2-20	mis:4
5' -UGGGAUAUCUCGAUUGAUCUG 3'
    o|o||||||o|o o|||| |  
3' AGCUCUAUAGGGUAGACUACA- 5'

>ACATCAGATGGGATATCTCGA(2)	GTCGAGGTGTCCTGGAGGATTT(25)/2-12	mis:4
5' GUCGAGGUGUCCUGGAGGAUUU 3'
    |||||o|o|||oo   ||| | 
3'  AGCUCUAUAGGGUAGACUACA 5'

>ACATCAGATGGGATATCTCGA(2)	TCGAGGTGTCCTGGAGGATTT(21)/1-11	mis:4
5' UCGAGGUGUCCUGGAGGAUUU 3'
   |||||o|o|||oo   ||| | 
3' AGCUCUAUAGGGUAGACUACA 5'

>CACATCAGATGGGATATCTCGA(4)	TGGGATATCTCGATTGATCTGT(1)/2-21	mis:4
5' -UGGGAUAUCUCGAUUGAUCUGU 3'
    o|o||||||o|o o|||| ||  
3' AGCUCUAUAGGGUAGACUACAC- 5'

>CACATCAGATGGGATATCTCGA(4)	ATGGGATATCTCGATTGATCTG(4)/3-22	mis:3
5' AUGGGAUAUCUCGAUUGAUCUG 3'
    o|o||||||o|o o|||| || 
3' AGCUCUAUAGGGUAGACUACAC 5'

>CACATCAGATGGGATATCTCGA(4)	TGGGATATCTCGATTGATCTG(3)/2-21	mis:3
5' -UGGGAUAUCUCGAUUGAUCUG 3'
    o|o||||||o|o o|||| || 
3' AGCUCUAUAGGGUAGACUACAC 5'

>CACATCAGATGGGATATCTCGA(4)	GATGGGATATCTCGATTGATCT(2)/4-22	mis:4
5' GAUGGGAUAUCUCGAUUGAUCU- 3'
     o|o||||||o|o o|||| |  
3'  AGCUCUAUAGGGUAGACUACAC 5'

>CACATCAGATGGGATATCTCGA(4)	TGGGATATATCGATTGATCTG(1)/2-21	mis:4
5' -UGGGAUAUAUCGAUUGAUCUG 3'
    o|o||||| o|o o|||| || 
3' AGCUCUAUAGGGUAGACUACAC 5'

>CACATCAGATGGGATATCTCG(13)	TGGGATATCTCGATTGATCTGT(1)/2-21	mis:3
5' UGGGAUAUCUCGAUUGAUCUGU 3'
   o|o||||||o|o o|||| ||  
3' GCUCUAUAGGGUAGACUACAC- 5'

>CACATCAGATGGGATATCTCG(13)	ATGGGATATCTCGATTGATCTG(4)/3-22	mis:2
5' AUGGGAUAUCUCGAUUGAUCUG 3'
    o|o||||||o|o o|||| || 
3'  GCUCUAUAGGGUAGACUACAC 5'

>CACATCAGATGGGATATCTCG(13)	GGGATATCTCGATTGATCTGT(2)/1-20	mis:4
5' -GGGAUAUCUCGAUUGAUCUGU 3'
    |o||||||o|o o|||| ||  
3' GCUCUAUAGGGUAGACUACAC- 5'

>CACATCAGATGGGATATCTCG(13)	TGGGATATCTCGATTGATCTG(3)/2-21	mis:2
5' UGGGAUAUCUCGAUUGAUCUG 3'
   o|o||||||o|o o|||| || 
3' GCUCUAUAGGGUAGACUACAC 5'

>CACATCAGATGGGATATCTCG(13)	GATGGGATATCTCGATTGATCT(2)/4-22	mis:3
5' GAUGGGAUAUCUCGAUUGAUCU- 3'
     o|o||||||o|o o|||| |  
3'   GCUCUAUAGGGUAGACUACAC 5'

>CACATCAGATGGGATATCTCG(13)	TGGGATATATCGATTGATCTG(1)/2-21	mis:3
5' UGGGAUAUAUCGAUUGAUCUG 3'
   o|o||||| o|o o|||| || 
3' GCUCUAUAGGGUAGACUACAC 5'

>CACATTAGATGGGATATCTCG(1)	ATGGGATATCTCGATTGATCTG(4)/3-22	mis:2
5' AUGGGAUAUCUCGAUUGAUCUG 3'
    o|o||||||o|o o|o|| || 
3'  GCUCUAUAGGGUAGAUUACAC 5'

>CACATTAGATGGGATATCTCG(1)	TGGGATATCTCGATTGATCTGT(1)/2-21	mis:3
5' UGGGAUAUCUCGAUUGAUCUGU 3'
   o|o||||||o|o o|o|| ||  
3' GCUCUAUAGGGUAGAUUACAC- 5'

>CACATTAGATGGGATATCTCG(1)	GGGATATCTCGATTGATCTGT(2)/1-20	mis:4
5' -GGGAUAUCUCGAUUGAUCUGU 3'
    |o||||||o|o o|o|| ||  
3' GCUCUAUAGGGUAGAUUACAC- 5'

>CACATTAGATGGGATATCTCG(1)	TGGGATATCTCGATTGATCTG(3)/2-21	mis:2
5' UGGGAUAUCUCGAUUGAUCUG 3'
   o|o||||||o|o o|o|| || 
3' GCUCUAUAGGGUAGAUUACAC 5'

>CACATCATATGGGATATCTCG(1)	TGGGATATCTCGATTGATCTG(3)/2-21	mis:3
5' UGGGAUAUCUCGAUUGAUCUG 3'
   o|o||||||o|o  |||| || 
3' GCUCUAUAGGGUAUACUACAC 5'

>CACATCATATGGGATATCTCG(1)	TGGGATATCTCGATTGATCTGT(1)/2-21	mis:4
5' UGGGAUAUCUCGAUUGAUCUGU 3'
   o|o||||||o|o  |||| ||  
3' GCUCUAUAGGGUAUACUACAC- 5'

>CACATCATATGGGATATCTCG(1)	ATGGGATATCTCGATTGATCTG(4)/3-22	mis:3
5' AUGGGAUAUCUCGAUUGAUCUG 3'
    o|o||||||o|o  |||| || 
3'  GCUCUAUAGGGUAUACUACAC 5'

>CACATCATATGGGATATCTCG(1)	GATGGGATATCTCGATTGATCT(2)/4-22	mis:4
5' GAUGGGAUAUCUCGAUUGAUCU- 3'
     o|o||||||o|o  |||| |  
3'   GCUCUAUAGGGUAUACUACAC 5'

>CACATCATATGGGATATCTCG(1)	TCGAGGTGTCCTGGAGGATTTC(34)/2-21	mis:4
5' UCGAGGUGUCCUGGAGGAUUUC 3'
    ||||o|o|||oo | ||| |  
3'  GCUCUAUAGGGUAUACUACAC 5'

>CACATCATATGGGATATCTCG(1)	GTCGAGGTGTCCTGGAGGATTT(25)/3-22	mis:4
5' GUCGAGGUGUCCUGGAGGAUUU- 3'
     ||||o|o|||oo | ||| |  
3'   GCUCUAUAGGGUAUACUACAC 5'

>CACATCATATGGGATATCTCG(1)	TCGAGGTGTCCTGGAGGATTTT(1)/2-21	mis:4
5' UCGAGGUGUCCUGGAGGAUUUU 3'
    ||||o|o|||oo | ||| |  
3'  GCUCUAUAGGGUAUACUACAC 5'

>CACATCATATGGGATATCTCG(1)	CGAGGTGTCCTGGAGGATTTC(1)/1-20	mis:4
5' CGAGGUGUCCUGGAGGAUUUC 3'
   ||||o|o|||oo | ||| |  
3' GCUCUAUAGGGUAUACUACAC 5'

>CACATCATATGGGATATCTCG(1)	TCGAGGTGTCCTGGAGGATTT(21)/2-21	mis:4
5' UCGAGGUGUCCUGGAGGAUUU- 3'
    ||||o|o|||oo | ||| |  
3'  GCUCUAUAGGGUAUACUACAC 5'

>CACATCATATGGGATATCTCG(1)	TGGGATATATCGATTGATCTG(1)/2-21	mis:4
5' UGGGAUAUAUCGAUUGAUCUG 3'
   o|o||||| o|o  |||| || 
3' GCUCUAUAGGGUAUACUACAC 5'

>CACATCAGATGGGATATTTCGA(1)	ATGGGATATCTCGATTGATCTG(4)/6-22	mis:3
5' AUGGGAUAUCUCGAUUGAUCUG 3'
    o|oo|||||o|o o|||| || 
3' AGCUUUAUAGGGUAGACUACAC 5'

>CACATCAGATGGGATATTTCGA(1)	TGGGATATCTCGATTGATCTGT(1)/5-21	mis:4
5' -UGGGAUAUCUCGAUUGAUCUGU 3'
    o|oo|||||o|o o|||| ||  
3' AGCUUUAUAGGGUAGACUACAC- 5'

>CACATCAGATGGGATATTTCGA(1)	TGGGATATCTCGATTGATCTG(3)/5-21	mis:3
5' -UGGGAUAUCUCGAUUGAUCUG 3'
    o|oo|||||o|o o|||| || 
3' AGCUUUAUAGGGUAGACUACAC 5'

>ACACATCAGATGGGATATCTC(1)	GGGATATCTCGATTGATCTGTG(1)/1-21	mis:3
5' GGGAUAUCUCGAUUGAUCUGUG 3'
   |o||||||o|o o|||| |||  
3' CUCUAUAGGGUAGACUACACA- 5'

>ACACATCAGATGGGATATCTC(1)	TGGGATATCTCGATTGATCTGT(1)/2-22	mis:2
5' UGGGAUAUCUCGAUUGAUCUGU 3'
    |o||||||o|o o|||| ||| 
3'  CUCUAUAGGGUAGACUACACA 5'

>ACACATCAGATGGGATATCTC(1)	GGATATCTCGATTGATCTGTG(3)/2-20	mis:4
5' -GGAUAUCUCGAUUGAUCUGUG 3'
    o||||||o|o o|||| |||  
3' CUCUAUAGGGUAGACUACACA- 5'

>ACACATCAGATGGGATATCTC(1)	GGATATCTCGATTGATTTGTG(1)/2-20	mis:4
5' -GGAUAUCUCGAUUGAUUUGUG 3'
    o||||||o|o o|||| |||  
3' CUCUAUAGGGUAGACUACACA- 5'

>ACACATCAGATGGGATATCTC(1)	GGGATATCTCGATTGATCTGT(2)/1-21	mis:2
5' GGGAUAUCUCGAUUGAUCUGU 3'
   |o||||||o|o o|||| ||| 
3' CUCUAUAGGGUAGACUACACA 5'

>ACACATCAGATGGGATATCTC(1)	ATGGGATATCTCGATTGATCTG(4)/3-22	mis:3
5' AUGGGAUAUCUCGAUUGAUCUG- 3'
     |o||||||o|o o|||| ||  
3'   CUCUAUAGGGUAGACUACACA 5'

>ACACATCAGATGGGATATCTC(1)	TGGGATATCTCGATTGATCTG(3)/2-21	mis:3
5' UGGGAUAUCUCGAUUGAUCUG- 3'
    |o||||||o|o o|||| ||  
3'  CUCUAUAGGGUAGACUACACA 5'

>ACACATCAGATGGGATATCTC(1)	TGGGATATATCGATTGATCTG(1)/2-21	mis:4
5' UGGGAUAUAUCGAUUGAUCUG- 3'
    |o||||| o|o o|||| ||  
3'  CUCUAUAGGGUAGACUACACA 5'

>TAACACATCAGATGGGATATCT(11)	GGATATCTCGATTGATCTGTGT(1)/2-20	mis:4
5' GGAUAUCUCGAUUGAUCUGUGU 3'
   o||||||o|o o|||| |||   
3' UCUAUAGGGUAGACUACACAAU 5'

>TAACACATCAGATGGGATATCT(11)	GATATCTCGATTGATCTGTGTA(1)/1-19	mis:4
5' -GAUAUCUCGAUUGAUCUGUGUA 3'
    ||||||o|o o|||| ||| || 
3' UCUAUAGGGUAGACUACACA-AU 5'

>TAACACATCAGATGGGATATCT(11)	GGGATATCTCGATTGATCTGTG(1)/3-21	mis:4
5' GGGAUAUCUCGAUUGAUCUGUG- 3'
    o||||||o|o o|||| |||   
3'  UCUAUAGGGUAGACUACACAAU 5'

>TAACACATCAGATGGGATATCT(11)	GGATATCTCGATTGATTTGTG(1)/2-20	mis:4
5' GGAUAUCUCGAUUGAUUUGUG- 3'
   o||||||o|o o|||| |||   
3' UCUAUAGGGUAGACUACACAAU 5'

>TAACACATCAGATGGGATATCT(11)	GGATATCTCGATTGATCTGTG(3)/2-20	mis:4
5' GGAUAUCUCGAUUGAUCUGUG- 3'
   o||||||o|o o|||| |||   
3' UCUAUAGGGUAGACUACACAAU 5'

>TAACACATCAGATGGGATATC(31)	GGATATCTCGATTGATTTGTG(1)/2-20	mis:4
5' GGAUAUCUCGAUUGAUUUGUG- 3'
    ||||||o|o o|||| |||   
3'  CUAUAGGGUAGACUACACAAU 5'

>TAACACATCAGATGGGATATC(31)	GATATCTCGATTGATCTGTGT(3)/1-19	mis:4
5' GAUAUCUCGAUUGAUCUGUGU 3'
   ||||||o|o o|||| |||   
3' CUAUAGGGUAGACUACACAAU 5'

>TAACACATCAGATGGGATATC(31)	GGATATCTCGATTGATCTGTG(3)/2-20	mis:4
5' GGAUAUCUCGAUUGAUCUGUG- 3'
    ||||||o|o o|||| |||   
3'  CUAUAGGGUAGACUACACAAU 5'

>TAACACATCAGATGGGATATC(31)	GATATCTCGATTGATCTGTGTA(1)/1-19	mis:3
5' GAUAUCUCGAUUGAUCUGUGUA 3'
   ||||||o|o o|||| ||| || 
3' CUAUAGGGUAGACUACACA-AU 5'

>TAACACATCAGATGGGATATC(31)	GGATATCTCGATTGATCTGTGT(1)/2-20	mis:4
5' GGAUAUCUCGAUUGAUCUGUGU 3'
    ||||||o|o o|||| |||   
3'  CUAUAGGGUAGACUACACAAU 5'

>TAACACATCAGATGGGATATC(31)	GGGATATCTCGATTGATCTGTG(1)/3-21	mis:4
5' GGGAUAUCUCGAUUGAUCUGUG- 3'
     ||||||o|o o|||| |||   
3'   CUAUAGGGUAGACUACACAAU 5'

>TAACACATCAGATGGGATATC(31)	ATATCTCGATTGATCTGTGTA(1)/1-18	mis:4
5' -AUAUCUCGAUUGAUCUGUGUA 3'
    |||||o|o o|||| ||| || 
3' CUAUAGGGUAGACUACACA-AU 5'

>CAACACATCAGATGGGATATCT(1)	GGATATCTCGATTGATCTGTGT(1)/2-20	mis:4
5' GGAUAUCUCGAUUGAUCUGUGU 3'
   o||||||o|o o|||| |||   
3' UCUAUAGGGUAGACUACACAAC 5'

>CAACACATCAGATGGGATATCT(1)	GGGATATCTCGATTGATCTGTG(1)/3-21	mis:4
5' GGGAUAUCUCGAUUGAUCUGUG- 3'
    o||||||o|o o|||| |||   
3'  UCUAUAGGGUAGACUACACAAC 5'

>CAACACATCAGATGGGATATCT(1)	GGATATCTCGATTGATCTGTG(3)/2-20	mis:4
5' GGAUAUCUCGAUUGAUCUGUG- 3'
   o||||||o|o o|||| |||   
3' UCUAUAGGGUAGACUACACAAC 5'

>CAACACATCAGATGGGATATCT(1)	GGATATCTCGATTGATTTGTG(1)/2-20	mis:4
5' GGAUAUCUCGAUUGAUUUGUG- 3'
   o||||||o|o o|||| |||   
3' UCUAUAGGGUAGACUACACAAC 5'

>TAACATATCAGATGGGATATC(1)	GATATCTCGATTGATCTGTGT(3)/1-19	mis:4
5' GAUAUCUCGAUUGAUCUGUGU 3'
   ||||||o|o o|||| |||   
3' CUAUAGGGUAGACUAUACAAU 5'

>TAACATATCAGATGGGATATC(1)	GGATATCTCGATTGATCTGTG(3)/2-20	mis:4
5' GGAUAUCUCGAUUGAUCUGUG- 3'
    ||||||o|o o|||| |||   
3'  CUAUAGGGUAGACUAUACAAU 5'

>TAACATATCAGATGGGATATC(1)	GGATATCTCGATTGATTTGTG(1)/2-20	mis:4
5' GGAUAUCUCGAUUGAUUUGUG- 3'
    ||||||o|o o|||| |||   
3'  CUAUAGGGUAGACUAUACAAU 5'

>TAACATATCAGATGGGATATC(1)	GGATATCTCGATTGATCTGTGT(1)/2-20	mis:4
5' GGAUAUCUCGAUUGAUCUGUGU 3'
    ||||||o|o o|||| |||   
3'  CUAUAGGGUAGACUAUACAAU 5'

>TAACATATCAGATGGGATATC(1)	GGGATATCTCGATTGATCTGTG(1)/3-21	mis:4
5' GGGAUAUCUCGAUUGAUCUGUG- 3'
     ||||||o|o o|||| |||   
3'   CUAUAGGGUAGACUAUACAAU 5'

>TAACATATCAGATGGGATATC(1)	GATATCTCGATTGATCTGTGTA(1)/1-19	mis:3
5' GAUAUCUCGAUUGAUCUGUGUA 3'
   ||||||o|o o|||| ||| || 
3' CUAUAGGGUAGACUAUACA-AU 5'

>TAACATATCAGATGGGATATC(1)	ATATCTCGATTGATCTGTGTA(1)/1-18	mis:4
5' -AUAUCUCGAUUGAUCUGUGUA 3'
    |||||o|o o|||| ||| || 
3' CUAUAGGGUAGACUAUACA-AU 5'

>TAACACATCAGATGGGATGTC(1)	GATATCTCGATTGATCTGTGT(3)/1-19	mis:4
5' GAUAUCUCGAUUGAUCUGUGU 3'
   ||o|||o|o o|||| |||   
3' CUGUAGGGUAGACUACACAAU 5'

>TAACACATCAGATGGGATGTC(1)	GGATATCTCGATTGATCTGTG(3)/2-20	mis:4
5' GGAUAUCUCGAUUGAUCUGUG- 3'
    ||o|||o|o o|||| |||   
3'  CUGUAGGGUAGACUACACAAU 5'

>TAACACATCAGATGGGATGTC(1)	GGATATCTCGATTGATTTGTG(1)/2-20	mis:4
5' GGAUAUCUCGAUUGAUUUGUG- 3'
    ||o|||o|o o|||| |||   
3'  CUGUAGGGUAGACUACACAAU 5'

>TAACACATCAGATGGGATGTC(1)	GATATCTCGATTGATCTGTGTA(1)/1-19	mis:3
5' GAUAUCUCGAUUGAUCUGUGUA 3'
   ||o|||o|o o|||| ||| || 
3' CUGUAGGGUAGACUACACA-AU 5'

>TAACACATCAGATGGGATGTC(1)	GGATATCTCGATTGATCTGTGT(1)/2-20	mis:4
5' GGAUAUCUCGAUUGAUCUGUGU 3'
    ||o|||o|o o|||| |||   
3'  CUGUAGGGUAGACUACACAAU 5'

>TAACACATCAGATGGGATGTC(1)	GGGATATCTCGATTGATCTGTG(1)/3-21	mis:4
5' GGGAUAUCUCGAUUGAUCUGUG- 3'
     ||o|||o|o o|||| |||   
3'   CUGUAGGGUAGACUACACAAU 5'

>TAACACATCAGATGGGATGTC(1)	ATATCTCGATTGATCTGTGTA(1)/1-18	mis:4
5' -AUAUCUCGAUUGAUCUGUGUA 3'
    |o|||o|o o|||| ||| || 
3' CUGUAGGGUAGACUACACA-AU 5'

>GGAAGTAACACATCAGATGGG(7)	CTCATCAGCTGTATAACTTTT(1)/1-19	mis:4
5' CUCAUCAGCUGUAUAACUUUU 3'
   |o|||| | ||| | ||||oo 
3' GGGUAGACUACACAAUGAAGG 5'

>TCTAGGACCTCCTGAGGAAGT(1)	ACTTTCGTCAGGAAGTTTGAAG(1)/4-16	mis:4
5' ACUUUCGUCAGGAAGUUUGAAG 3'
   ||||o| |||||| ||oo | o 
3' UGAAGG-AGUCCUCCAGGAUCU 5'

>CTCTAGCACCTCCTGAGGAAGT(2)	ACTTTCGTCAGGAAGTTTGAAG(1)/4-16	mis:4
5' ACUUUCGUCAGGAAGU-UUGAAG 3'
   ||||o| |||||| || o|o || 
3' UGAAGG-AGUCCUCCACGAUCUC 5'

>CTCTAGCACCTCCTGAGGAAG(1)	ACTTTCGTCAGGAAGTTTGAAG(1)/4-16	mis:4
5' ACUUUCGUCAGGAAGU-UUGAAG 3'
     o||| |||||| || o|o || 
3'   GAAGGAGUCCUCCACGAUCUC 5'

>CTCTAGCACCTCCTGAGGAAG(1)	CTTTCGTCAGGAAGTTTGAAG(139)/3-15	mis:4
5' CUUUCGUCAGGAAGU-UUGAAG 3'
    o||| |||||| || o|o || 
3'  GAAGGAGUCCUCCACGAUCUC 5'

>CTCTAGCACTTCCTGAGGAAG(1)	TTTCGTCAGGAAGTTTGAAGG(66)/2-14	mis:4
5' UUUCGUCAGGAAGUUUGAAGG 3'
   o||| ||||||||| o | o| 
3' GAAGGAGUCCUUCACGAUCUC 5'

>CTCTAGCACTTCCTGAGGAAG(1)	CTTTCGTCAGGAAGTTTGAAG(139)/3-15	mis:3
5' CUUUCGUCAGGAAGU-UUGAAG 3'
    o||| ||||||||| o|o || 
3'  GAAGGAGUCCUUCACGAUCUC 5'

>CTCTAGCACTTCCTGAGGAAG(1)	ACTTTCGTCAGGAAGTTTGAAG(1)/4-16	mis:3
5' ACUUUCGUCAGGAAGU-UUGAAG 3'
     o||| ||||||||| o|o || 
3'   GAAGGAGUCCUUCACGAUCUC 5'

>CTCTAGCACTTCCTGAGGAAG(1)	CTTTCGTCAGGAAGTTTGAAGG(64)/3-15	mis:4
5' CUUUCGUCAGGAAGUUUGAAGG 3'
    o||| ||||||||| o | o| 
3'  GAAGGAGUCCUUCACGAUCUC 5'

>CCTCTAGCACCTCCTGAGGAAG(1)	TTTCGTCAGGAAGTTTGAAGG(66)/2-14	mis:4
5' UUUCGUCAGGAAGU-UUGAAGG 3'
   o||| |||||| || o|o ||| 
3' GAAGGAGUCCUCCACGAUCUCC 5'

>CCTCTAGCACCTCCTGAGGAAG(1)	CTTTCGTCAGGAAGTTTGAAGG(64)/3-15	mis:4
5' CUUUCGUCAGGAAGU-UUGAAGG 3'
    o||| |||||| || o|o ||| 
3'  GAAGGAGUCCUCCACGAUCUCC 5'

>CCTCTAGCACCTCCTGAGGAA(2)	TTTCGTCAGGAAGTTTGAAGG(66)/2-14	mis:4
5' UUUCGUCAGGAAGU-UUGAAGG 3'
    ||| |||||| || o|o ||| 
3'  AAGGAGUCCUCCACGAUCUCC 5'

>CCTCTAGCACCTCCTGAGGAA(2)	CTTTCGTCAGGAAGTTTGAAGG(64)/3-15	mis:4
5' CUUUCGUCAGGAAGU-UUGAAGG 3'
     ||| |||||| || o|o ||| 
3'   AAGGAGUCCUCCACGAUCUCC 5'

>CCTTTAGCACCTCCTGAGGAA(1)	TTTCGTCAGGAAGTTTGAAGGG(64)/2-22	mis:4
5' UUUCGUCAGGAAGUUUGAAGGG 3'
    ||| |||||| || o ||o|| 
3'  AAGGAGUCCUCCACGAUUUCC 5'

>CCTTTAGCACCTCCTGAGGAA(1)	TTCGTCAGGAAGTTTGAAGGG(72)/1-21	mis:4
5' UUCGUCAGGAAGUUUGAAGGG 3'
   ||| |||||| || o ||o|| 
3' AAGGAGUCCUCCACGAUUUCC 5'

>CCTTTAGCACCTCCTGAGGAA(1)	TTTCGTCAGGAAGTTTGAAGG(66)/2-21	mis:3
5' UUUCGUCAGGAAGU-UUGAAGG 3'
    ||| |||||| || o|o|||| 
3'  AAGGAGUCCUCCACGAUUUCC 5'

>CCTTTAGCACCTCCTGAGGAA(1)	CTTTCGTCAGGAAGTTTGAAGG(64)/3-22	mis:3
5' CUUUCGUCAGGAAGU-UUGAAGG 3'
     ||| |||||| || o|o|||| 
3'   AAGGAGUCCUCCACGAUUUCC 5'

>TGGGAGGTCCTGTGTGAACCT(1)	CGGGGTCACATGGTAGTTCCCA(3)/3-22	mis:3
5' CGGGGUCACAUGGUAGUUCCCA 3'
    o|| |||||oo| | o||||| 
3'  UCCAAGUGUGUCCUGGAGGGU 5'

>TGGGAGGTCCTGTGTGAACCT(1)	CTGGGGTCACATGGTAGTTCCC(1)/4-22	mis:4
5' CUGGGGUCACAUGGUAGUUCCC- 3'
     o|| |||||oo| | o||||  
3'   UCCAAGUGUGUCCUGGAGGGU 5'

>ATGGGAGGTCCTGTGCGAACC(2)	CGTTTGTTCCGGGCCCTCCAT(11)/2-21	mis:4
5' CGUUUGUUCCGGGCCCUCCAU 3'
    |||o|o | ||o|| o|||| 
3' CCAAGCGUGUCCUGGAGGGUA 5'

>TATGGGAGGTCCTGTGCGAACC(33)	CGTTTGTTCCGGGCCCTCCATA(5)/2-22	mis:4
5' CGUUUGUUCCGGGCCCUCCAUA 3'
    |||o|o | ||o|| o||||| 
3' CCAAGCGUGUCCUGGAGGGUAU 5'

>TATGGGAGGTCCTGTGCGAACC(33)	GTTTGTTCCGGGCCCTCCATA(14)/1-21	mis:4
5' -GUUUGUUCCGGGCCCUCCAUA 3'
    |||o|o | ||o|| o||||| 
3' CCAAGCGUGUCCUGGAGGGUAU 5'

>TATGGGAGGTCCTGTGCGAAC(62)	CGTTTGTTCCGGGCCCTCCATA(5)/2-22	mis:3
5' CGUUUGUUCCGGGCCCUCCAUA 3'
    |||o|o | ||o|| o||||| 
3'  CAAGCGUGUCCUGGAGGGUAU 5'

>TATGGGAGGTCCTGTGCGAAC(62)	GTTTGTTCCGGGCCCTCCATA(14)/1-21	mis:3
5' GUUUGUUCCGGGCCCUCCAUA 3'
   |||o|o | ||o|| o||||| 
3' CAAGCGUGUCCUGGAGGGUAU 5'

>TATGGGAGGTCCTGTGCGAAC(62)	CGTTTGTTCCGGGCCCTCCAT(11)/2-21	mis:4
5' CGUUUGUUCCGGGCCCUCCAU- 3'
    |||o|o | ||o|| o||||  
3'  CAAGCGUGUCCUGGAGGGUAU 5'

>TATGGGAGGTCCTGTGCAAAC(1)	GTTTGTTCCGGGCCCTCCATA(14)/1-21	mis:3
5' GUUUGUUCCGGGCCCUCCAUA 3'
   |||||o | ||o|| o||||| 
3' CAAACGUGUCCUGGAGGGUAU 5'

>TATGGGAGGTCCTGTGCAAAC(1)	CGTTTGTTCCGGGCCCTCCATA(5)/2-22	mis:3
5' CGUUUGUUCCGGGCCCUCCAUA 3'
    |||||o | ||o|| o||||| 
3'  CAAACGUGUCCUGGAGGGUAU 5'

>TATGGGAGGTCCTGTGCAAAC(1)	CGTTTGTTCCGGGCCCTCCAT(11)/2-21	mis:4
5' CGUUUGUUCCGGGCCCUCCAU- 3'
    |||||o | ||o|| o||||  
3'  CAAACGUGUCCUGGAGGGUAU 5'

>TATGGGAGGTCCTGTGCAAAC(1)	TCTTTGTATAGCTCGTTCCATG(1)/3-21	mis:4
5' UCUUUGUAUAGCUCGUUCCAUG 3'
     ||||o|o||  | |o||||o 
3'  CAAACGUGUCCUGGAGGGUAU 5'

>CTATGGGAGGTCCTGTGCGAAC(69)	CGTTTGTTCCGGGCCCTCCATA(5)/2-22	mis:4
5' CGUUUGUUCCGGGCCCUCCAUA- 3'
    |||o|o | ||o|| o|||||  
3'  CAAGCGUGUCCUGGAGGGUAUC 5'

>CTATGGGAGGTCCTGTGCGAAC(69)	GTTTGTTCCGGGCCCTCCATA(14)/1-21	mis:4
5' GUUUGUUCCGGGCCCUCCAUA- 3'
   |||o|o | ||o|| o|||||  
3' CAAGCGUGUCCUGGAGGGUAUC 5'

>CTATGGGAGGTCTTGTGCGAAC(1)	GGTTCGTAGAAGGTTACTGTGT(1)/2-12	mis:4
5' GGUUCGUAGAAGG-UUACUGUGU 3'
    |||||o| |||o o| |oo|o  
3'  CAAGCGUGUUCUGGAGGGUAUC 5'

>CTATGGGAGGTCTTGTGCGAAC(1)	GTTCGTAGAAGGTTACTGTGT(2)/1-11	mis:4
5' GUUCGUAGAAGG-UUACUGUGU 3'
   |||||o| |||o o| |oo|o  
3' CAAGCGUGUUCUGGAGGGUAUC 5'

>CTATGGGAGGTCCTGTACGAA(1)	CGTTTGTTCCGGGCCCTCCATA(5)/3-22	mis:4
5' CGUUUGUUCCGGGCCCUCCAUA- 3'
     ||o|| | ||o|| o|||||  
3'   AAGCAUGUCCUGGAGGGUAUC 5'

>CTATGGGAGGTCCTGTACGAA(1)	GTTTGTTCCGGGCCCTCCATA(14)/2-21	mis:4
5' GUUUGUUCCGGGCCCUCCAUA- 3'
    ||o|| | ||o|| o|||||  
3'  AAGCAUGUCCUGGAGGGUAUC 5'

>CTATGGGAGGTCCTGTACGAA(1)	TTTGTTCCGGGCCCTCCATAC(3)/1-20	mis:4
5' UUUGUUCCGGGCCCUCCAUAC 3'
   ||o|| | ||o|| o|||||  
3' AAGCAUGUCCUGGAGGGUAUC 5'

>CTATGGGAGGTCCTGTACGAA(1)	TCTTTGTATAGCTCGTTCCATG(1)/3-21	mis:4
5' UCUUUGUAUAGCUCGUUCCAUG- 3'
     ||o|||o||  | |o||||o  
3'   AAGCAUGUCCUGGAGGGUAUC 5'

>CTATGGGAGGTCCTGTACGAA(1)	ATCTTGTACAGGTTCCCCGTGA(1)/4-18	mis:4
5' AUCUUGUACAGG-UUCCCCGUGA 3'
      |o||||||| oo |||o|o  
3'   AAGCAUGUCCUGGAGGGUAUC 5'

>CTATGGGAGGTCCTGTACGAA(1)	TCTTGTACAGGTTCCCCGTGA(1)/3-17	mis:4
5' UCUUGUACAGG-UUCCCCGUGA 3'
     |o||||||| oo |||o|o  
3'  AAGCAUGUCCUGGAGGGUAUC 5'

>TAGCTATGGGAGGTCCTGTGCG(2)	CGCACTAGGCCTCCCTATTTA(1)/1-15	mis:4
5' CGCACUAGGCCUCCC-UAUUUA 3'
   |||||  |o|||||| || o|| 
3' GCGUGUCCUGGAGGGUAUCGAU 5'

>TAGCTATGGGAGGTCCTGTGC(2)	CGCACTAGGCCTCCCTATTTA(1)/2-15	mis:4
5' CGCACUAGGCCUCCC-UAUUUA 3'
    ||||  |o|||||| || o|| 
3'  CGUGUCCUGGAGGGUAUCGAU 5'

>TTAGCTATGGGGGGTCCTGTG(1)	ATGCAGACTCTCCACAGCTCG(1)/6-19	mis:3
5' AUGCA-GACUCUCCACAGCUCG 3'
    oo|| |||o|o||| |||| o 
3'  GUGUCCUGGGGGGUAUCGAUU 5'

>TTAGCTATGGGGGGTCCTGTG(1)	TATGCAGACTCTCCACAGCTCG(1)/7-20	mis:3
5' UAUGCA-GACUCUCCACAGCUCG 3'
     oo|| |||o|o||| |||| o 
3'   GUGUCCUGGGGGGUAUCGAUU 5'

>TTAGCTATGGGGGGTCCTGTG(1)	TGTACAGGTTCCCCGTGATTCC(1)/4-14	mis:4
5' UGUACAGG-UUCCCCGUGAUUCC 3'
     o||||| oo||||o|o o|   
3'   GUGUCCUGGGGGGUAUCGAUU 5'

>TATTACGGTCCTTAGCTATGG(2)	TCAAACCTGAGGACGGTTGTG(1)/2-17	mis:4
5' UCAAACCUGAGGACGGUUGUG 3'
   o|| | ||o||||| || o|o 
3' GGUAUCGAUUCCUGGCAUUAU 5'

>CAATCATAAATATATTACGGT(1)	TGTTGTTGGTAGTTGTCATTG(13)/10-21	mis:4
5' UGUUGUUG-GUAGUUGUCAUUG 3'
    ooo|| o o|| ||o| |||| 
3'  UGGCAUUAUAUAAAUACUAAC 5'

>CAACCATAAATATATTACGGTA(1)	TTGTTGTTGGTATTTGTCATTG(1)/11-22	mis:4
5' UUGUUGUUG-GUAUUUGUCAUUG 3'
    |ooo|| o o|||||o|  ||| 
3'  AUGGCAUUAUAUAAAUACCAAC 5'

>CCTGTGATGGGCAACCTGCAA(8)	TTGTAGGTTGTGGAGTGCGAG(1)/1-10	mis:4
5' UUGUAGGUUGUGGAGUGCGAG 3'
   |||o||||||o  | oo|o | 
3' AACGUCCAACGGGUAGUGUCC 5'

>CTTGTGATGGGCAACCTGCAAC(1)	TTGTAGGTTGTGGAGTGCGAG(1)/1-10	mis:4
5' -UUGUAGGUUGUGGAGUGCGAG 3'
    |||o||||||o  | oo|o|| 
3' CAACGUCCAACGGGUAGUGUUC 5'

>AAGAACCGTGCCTGTGATGGGC(6)	AGCTTATACACGGACAGTTTTT(2)/8-22	mis:4
5' AGCUUAU-ACACGGACAGUUUUU 3'
    ||oo|| ||| | || |||o|| 
3'  CGGGUAGUGUCCGUGCCAAGAA 5'

>AAGAACCGTGCCTGTGATGGGC(6)	GCTTATACACGGACAGTTTTT(5)/7-21	mis:4
5' GCUUAU-ACACGGACAGUUUUU 3'
   ||oo|| ||| | || |||o|| 
3' CGGGUAGUGUCCGUGCCAAGAA 5'

>AAGAACCGTGCCTGTGATGGG(1)	AGCTTATACACGGACAGTTTTT(2)/8-22	mis:4
5' AGCUUAU-ACACGGACAGUUUUU 3'
     |oo|| ||| | || |||o|| 
3'   GGGUAGUGUCCGUGCCAAGAA 5'

>AAGAACCGTGCCTGTGATGGG(1)	GCTTATACACGGACAGTTTTT(5)/7-21	mis:4
5' GCUUAU-ACACGGACAGUUUUU 3'
    |oo|| ||| | || |||o|| 
3'  GGGUAGUGUCCGUGCCAAGAA 5'

>ATCAACTAAGAACCGTGCCTG(1)	CGGTTGCGGTTCGTAGAAGGT(11)/7-16	mis:4
5' CGGUUGCGGUUCGUAGAAGGU 3'
   |o| oo|||||| |||  |o| 
3' GUCCGUGCCAAGAAUCAACUA 5'

>ATCAACTAAGAACCGTGCCTG(1)	ACGGTTGCGGTTCGTAGAAGGT(6)/8-17	mis:4
5' ACGGUUGCGGUUCGUAGAAGGU 3'
    |o| oo|||||| |||  |o| 
3'  GUCCGUGCCAAGAAUCAACUA 5'

>ATGAACTAAGAACCGTGCTTG(1)	CCTGAGGACGGTTGCGGTTCGT(2)/5-13	mis:4
5' CCUGAGGACGGUU-GCGGUUCGU 3'
     oo|| ||||||   o||||o| 
3'   GUUCGUGCCAAGAAUCAAGUA 5'

>ATGAACTAAGAACCGTGCTTG(1)	CTGAGGACGGTTGCGGTTCGT(6)/4-12	mis:4
5' CUGAGGACGGUU-GCGGUUCGU 3'
    oo|| ||||||   o||||o| 
3'  GUUCGUGCCAAGAAUCAAGUA 5'

>TATGAACTAAGAACCGTGCTTG(3)	TGAGGACGGTTGCGGTTCGTA(2)/3-11	mis:4
5' UGAGGACGGUU-GCGGUUCGUA 3'
   oo|| ||||||   o||||o|| 
3' GUUCGUGCCAAGAAUCAAGUAU 5'

>TTATGAGCTAAGAACCGTGCC(1)	TATTACGGTCCTTAGCTATGG(2)/5-17	mis:4
5' UAUUACGGUCCUUAGCU-AUGG 3'
      o||||| ||||||| ||oo 
3'  CCGUGCCAAGAAUCGAGUAUU 5'

>TTATGAGCTAAGAACCGTGCC(1)	ATATTACGGTCCTTAGCTATGG(1)/6-18	mis:4
5' AUAUUACGGUCCUUAGCU-AUGG 3'
       o||||| ||||||| ||oo 
3'   CCGUGCCAAGAAUCGAGUAUU 5'

>TTATGAACTAATAACCGTGCC(1)	CGCATGTTTGCTAGTTCGATGG(1)/2-17	mis:4
5' CGCAUGUUUGCUAGUUCGAUGG 3'
    |||o| ||o |||||| ||oo 
3' CCGUGCCAAUAAUCAAG-UAUU 5'

>TTATGAACTAAGAACCGTTCC(2)	GAGGACGGTTGCGGTTCGTAG(1)/12-21	mis:4
5' GAGGACGGUU-GCGGUUCGUAG 3'
     |o||||||   o||||o||o 
3'  CCUUGCCAAGAAUCAAGUAUU 5'

>TTATGAACTAAGAACCGTTCC(2)	TGAGGACGGTTGCGGTTCGTAG(3)/13-22	mis:4
5' UGAGGACGGUU-GCGGUUCGUAG 3'
      |o||||||   o||||o||o 
3'   CCUUGCCAAGAAUCAAGUAUU 5'

>TTATGAACTAAGAACCGTTCC(2)	TGAGGACGGTTGCGGTTCGTAA(1)/13-21	mis:4
5' UGAGGACGGUU-GCGGUUCGUAA 3'
      |o||||||   o||||o||| 
3'   CCUUGCCAAGAAUCAAGUAUU 5'

>TTATGAACTAAGAACCGTGCT(1)	TATTACGGTCCTTAGCTATGG(2)/5-17	mis:4
5' UAUUACGGUCCUUAGCU-AUGG 3'
    | o||||| ||||| | ||oo 
3'  UCGUGCCAAGAAUCAAGUAUU 5'

>TTATGAACTAAGAACCGTGCT(1)	ATATTACGGTCCTTAGCTATGG(1)/6-18	mis:4
5' AUAUUACGGUCCUUAGCU-AUGG 3'
     | o||||| ||||| | ||oo 
3'   UCGUGCCAAGAAUCAAGUAUU 5'

>TTATGAACTAAGAACCGTGCT(1)	GAGGACGGTTGCGGTTCGTAG(1)/12-21	mis:4
5' GAGGACGGUU-GCGGUUCGUAG 3'
    || ||||||   o||||o||o 
3'  UCGUGCCAAGAAUCAAGUAUU 5'

>TTATGAACTAAGAACCGTGCT(1)	TGAGGACGGTTGCGGTTCGTAG(3)/13-22	mis:4
5' UGAGGACGGUU-GCGGUUCGUAG 3'
     || ||||||   o||||o||o 
3'   UCGUGCCAAGAAUCAAGUAUU 5'

>TTATGAACTAAGAACCGTGCT(1)	TGAGGACGGTTGCGGTTCGTAA(1)/3-22	mis:4
5' UGAGGACGGUU-GCGGUUCGUAA 3'
     || ||||||   o||||o||| 
3'   UCGUGCCAAGAAUCAAGUAUU 5'

>ATTATGAACTAGGAACCGTGC(1)	CGCATGTTTGCTAGTTCGATGG(1)/2-17	mis:4
5' CGCAUGUUUGCUAGUUCGAUGG- 3'
    |||o| || ||||||| ||oo  
3'  CGUGCCAAGGAUCAAG-UAUUA 5'

>ATTATGAACTAGGAACCGTGC(1)	AGGACGGTTGCGGTTCGTAGA(3)/11-20	mis:4
5' AGGACGGUUGC-GGUUCGUAGA 3'
    | |||||| | o||||o||o  
3'  CGUGCCAAGGAUCAAGUAUUA 5'

>ATTATGAACTAGGAACCGTGC(1)	GAGGACGGTTGCGGTTCGTAGA(3)/12-21	mis:4
5' GAGGACGGUUGC-GGUUCGUAGA 3'
     | |||||| | o||||o||o  
3'   CGUGCCAAGGAUCAAGUAUUA 5'

>ATTATGAACTAGGAACCGTGC(1)	AGGACGGTTGCGGTTCGTAAA(1)/2-20	mis:4
5' AGGACGGUUGC-GGUUCGUAAA 3'
    | |||||| | o||||o|||  
3'  CGUGCCAAGGAUCAAGUAUUA 5'

>ATTATGAACTAAGAACCGTGA(1)	TATTACGGTCCTTAGCTATGGG(2)/3-17	mis:4
5' UAUUACGGUCCUUAGCU-AUGGG 3'
     |o||||| ||||| | ||oo  
3'   AGUGCCAAGAAUCAAGUAUUA 5'

>ATTATGAACTAAGAACCGTGA(1)	ATTACGGTCCTTAGCTATGGG(1)/2-16	mis:4
5' AUUACGGUCCUUAGCU-AUGGG 3'
    |o||||| ||||| | ||oo  
3'  AGUGCCAAGAAUCAAGUAUUA 5'

>CAGTCATTATGAACTAAGAAC(1)	AATTCTCGGTTTGTGATGGTGA(1)/3-18	mis:4
5' AAUUCUCGGUUUGUGAUGGUGA 3'
     |||| o|||oo|o|||oo   
3'  CAAGAAUCAAGUAUUACUGAC 5'

>CAGTGATTATGAACCAAGAAC(1)	TTGTTGTTGGTAGTTGTCATTG(3)/3-11	mis:4
5' UUGUUGUUGG-UAGUUGUCAUUG 3'
     ||| |||| | o| o|||o|| 
3'   CAAGAACCAAGUAUUAGUGAC 5'

>CAGTGATTATGAACCAAGAAC(1)	TTGTTGTTGGTATTTGTCATTG(1)/3-11	mis:4
5' UUGUUGUUGGUAUUU-GUCAUUG 3'
     ||| ||||| o | o|||o|| 
3'   CAAGAACCAAGUAUUAGUGAC 5'

>CAGTGATTATGAACCAAGAAC(1)	TGTTGTTGGTAGTTGTCATTG(13)/2-10	mis:4
5' UGUUGUUGG-UAGUUGUCAUUG 3'
    ||| |||| | o| o|||o|| 
3'  CAAGAACCAAGUAUUAGUGAC 5'

>CAGTGATTATGAACTAAGAAT(1)	AATTCTCGGTTTGTGATGGTGA(1)/2-17	mis:4
5' AAUUCUCGGUUUGUGAUGGUGA 3'
    ||||| o|||oo|o|| oo   
3'  UAAGAAUCAAGUAUUAGUGAC 5'

>TTTTTCAGGCAGTGATTATGA(12)	TCCTAATTGCTATCTCAATGA(1)/1-18	mis:4
5' UCCUAAUUGCUAUCUCAAUGA 3'
   || ||||oo|| o|| || o| 
3' AGUAUUAGUGACGGACUUUUU 5'

>GTTTTTCAGGCAGTGATTATG(1)	CATTGTCATTGGCTGAGTAAT(1)/1-20	mis:3
5' CAUUGUCAUUGGCUGAGUAAU 3'
   ||| o|||o|| ||||o ||o 
3' GUAUUAGUGACGGACUUUUUG 5'

>GTTTTTCAGGCAGTGATTATG(1)	CATTGTAATTGGCTGAGTAAC(1)/1-21	mis:4
5' CAUUGUAAUUGGCUGAGUAAC 3'
   ||| o| |o|| ||||o ||| 
3' GUAUUAGUGACGGACUUUUUG 5'

>GTTTTTCAGGCAGTGATTATG(1)	ACATTGTAATTGGCTGAGTAAT(5)/2-21	mis:4
5' ACAUUGUAAUUGGCUGAGUAAU 3'
    ||| o| |o|| ||||o ||o 
3'  GUAUUAGUGACGGACUUUUUG 5'

>GTTTTTCAGGCAGTGATTATG(1)	CATCGTAATTGGCTGAGTAAT(1)/1-20	mis:4
5' CAUCGUAAUUGGCUGAGUAAU 3'
   ||| o| |o|| ||||o ||o 
3' GUAUUAGUGACGGACUUUUUG 5'

>GTTTTTCAGGCAGTGATTATG(1)	CATTGTAATTGGCTGAGTAAT(81)/1-20	mis:4
5' CAUUGUAAUUGGCUGAGUAAU 3'
   ||| o| |o|| ||||o ||o 
3' GUAUUAGUGACGGACUUUUUG 5'

>TTAAGGTTTTTCAGGCAGTGA(1)	CTTTACTCCTGATAAACCGGGG(6)/8-18	mis:4
5' CUUUACU-CCUGAUAAACCGGGG 3'
     |o||| ||||| |||||  oo 
3'   AGUGACGGACUUUUUGGAAUU 5'

>TTAAGGTTTTTCAGGCAGTGA(1)	TTTACTCCTGATAAACCGGGG(2)/7-17	mis:4
5' UUUACU-CCUGAUAAACCGGGG 3'
    |o||| ||||| |||||  oo 
3'  AGUGACGGACUUUUUGGAAUU 5'

>TACCGTCCTTCTCGACGCAGA(28)	AGCGGCATGAGAGGGATGGTG(2)/9-20	mis:4
5' AGCGGCAU-GAGAGGGAUGGUG 3'
     | || | ||||o|||o|||o 
3'  AGACGCAGCUCUUCCUGCCAU 5'

>TACCGTCGTTCTCGACGCAGA(1)	TATCAGCTTTGGATCGACGGTG(1)/3-21	mis:4
5' UAUCAGCUUUG-GAUCGACGGUG 3'
     || || |o| || |||||||o 
3'   AGACGCAGCUCUUGCUGCCAU 5'

>TACCGTCGTTCTCGACGCAGA(1)	ATCAGCTTTGGATCGACGGTG(4)/2-20	mis:4
5' AUCAGCUUUG-GAUCGACGGUG 3'
    || || |o| || |||||||o 
3'  AGACGCAGCUCUUGCUGCCAU 5'

>TACCGTCCTTCTTGACGCAGA(1)	AGCGGCATGAGAGGGATGGTG(2)/2-20	mis:4
5' AGCGGCAU-GAGAGGGAUGGUG 3'
     | || | o|||o|||o|||o 
3'  AGACGCAGUUCUUCCUGCCAU 5'

>TTACCGTCCTTCTCGACGCAGA(17)	GCGGCATGAGAGGGATGGTGG(2)/8-19	mis:4
5' GCGGCAU-GAGAGGGAUGGUGG 3'
    | || | ||||o|||o|||oo 
3' AGACGCAGCUCUUCCUGCCAUU 5'

>TTACCGTCCTTCTCGACGCAG(1)	CGGCATGAGAGGGATGGTGGC(2)/7-18	mis:4
5' CGGCAU-GAGAGGGAUGGUGGC 3'
   | || | ||||o|||o|||oo  
3' GACGCAGCUCUUCCUGCCAUU- 5'

>TTACCGTCCTTCTCGACGCAG(1)	GCGGCATGAGAGGGATGGTGG(2)/8-19	mis:3
5' GCGGCAU-GAGAGGGAUGGUGG 3'
    | || | ||||o|||o|||oo 
3'  GACGCAGCUCUUCCUGCCAUU 5'

>TTACCGTCCTTCTCGACGCAG(1)	CGGTATGAGAGGGATGGTGGC(1)/7-18	mis:4
5' CGGUAU-GAGAGGGAUGGUGGC 3'
   | |o | ||||o|||o|||oo  
3' GACGCAGCUCUUCCUGCCAUU- 5'

>TTACCGTCCTTCTTGACGCAGA(1)	GCGGCATGAGAGGGATGGTGG(2)/1-19	mis:4
5' GCGGCAU-GAGAGGGAUGGUGG 3'
    | || | o|||o|||o|||oo 
3' AGACGCAGUUCUUCCUGCCAUU 5'

>GTTTACCGTCCTTCTCGACGC(1)	GCATGAGAGGGATGGTGGCTA(5)/5-16	mis:4
5' GCAU-GAGAGGGAUGGUGGCUA 3'
   || | ||||o|||o|||oo o  
3' CGCAGCUCUUCCUGCCAUUUG- 5'

>GTTTACCGTCCTTCTCGACGC(1)	CGGCATGAGAGGGATGGTGGCT(2)/7-18	mis:3
5' CGGCAU-GAGAGGGAUGGUGGCU 3'
     || | ||||o|||o|||oo o 
3'   CGCAGCUCUUCCUGCCAUUUG 5'

>GTTTACCGTCCTTCTCGACGC(1)	GGCATGAGAGGGATGGTGGCTA(1)/6-17	mis:4
5' GGCAU-GAGAGGGAUGGUGGCUA 3'
    || | ||||o|||o|||oo o  
3'  CGCAGCUCUUCCUGCCAUUUG- 5'

>GAGTTTACCGTCCTTCTCGACG(3)	CATGAGAGGGATGGTGGCTAT(33)/4-15	mis:4
5' CAU-GAGAGGGAUGGUGGCUAU 3'
   | | ||||o|||o|||oo o o 
3' GCAGCUCUUCCUGCCAUUUGAG 5'

>GAGTTTACCGTCCTTCTCGACG(3)	GCATGAGAGGGATGGTGGCTAT(2)/5-16	mis:4
5' GCAU-GAGAGGGAUGGUGGCUAU 3'
    | | ||||o|||o|||oo o o 
3'  GCAGCUCUUCCUGCCAUUUGAG 5'

>TGAGTTTACCGTCCTTCTCGAC(2)	ATGAGAGGGATGGTGGCTATA(1)/3-14	mis:4
5' -AUGAGAGGGAUGGUGGCUAUA 3'
     o||||o|||o|||oo o o| 
3' CAGCUCUUCCUGCCAUUUGAGU 5'

>TGAGTTTACCGTCCTTCTCGAC(2)	CATGAGAGGGATGGTGGCTATA(1)/4-15	mis:4
5' CAUGAGAGGGAUGGUGGCUAUA 3'
     o||||o|||o|||oo o o| 
3' CAGCUCUUCCUGCCAUUUGAGU 5'

>TGAGTTTACCGTCCTTCTCGA(28)	CATGAGAGGGATGGTGGCTAT(33)/4-15	mis:4
5' CAUGAGAGGGAUGGUGGCUAU- 3'
     o||||o|||o|||oo o o  
3'  AGCUCUUCCUGCCAUUUGAGU 5'

>TGAGTTTACCGTCCTTCTCGA(28)	TGAGAGGGATGGTGGCTATAG(9)/2-13	mis:4
5' -UGAGAGGGAUGGUGGCUAUAG 3'
    o||||o|||o|||oo o o|  
3' AGCUCUUCCUGCCAUUUGAGU- 5'

>TGAGTTTACCGTCCTTCTCGA(28)	ATGAGAGGGATGGTGGCTATA(1)/3-14	mis:3
5' AUGAGAGGGAUGGUGGCUAUA 3'
    o||||o|||o|||oo o o| 
3' AGCUCUUCCUGCCAUUUGAGU 5'

>TGAGTTTACCGTCCTTCTCGA(28)	CATGAGAGGGATGGTGGCTATA(1)/4-15	mis:3
5' CAUGAGAGGGAUGGUGGCUAUA 3'
     o||||o|||o|||oo o o| 
3'  AGCUCUUCCUGCCAUUUGAGU 5'

>TGAGTTTACCGTCCTTCTCGA(28)	GCATGAGAGGGATGGTGGCTAT(2)/5-16	mis:4
5' GCAUGAGAGGGAUGGUGGCUAU- 3'
      o||||o|||o|||oo o o  
3'   AGCUCUUCCUGCCAUUUGAGU 5'

>TGAGTTTACCGTCCTTCTCGA(28)	ATGAGAGGGATGGTGGCTATAG(3)/3-14	mis:4
5' AUGAGAGGGAUGGUGGCUAUAG 3'
    o||||o|||o|||oo o o|  
3' AGCUCUUCCUGCCAUUUGAGU- 5'

>TGAGTTTACCGTTCTTCTCGA(1)	CATGAGAGGGATGGTGGCTATA(1)/4-15	mis:3
5' CAUGAGAGGGAUGGUGGCUAUA 3'
     o||||o|o|o|||oo o o| 
3'  AGCUCUUCUUGCCAUUUGAGU 5'

>TGAGTTTACCGTTCTTCTCGA(1)	ATGAGAGGGATGGTGGCTATAG(3)/3-14	mis:4
5' AUGAGAGGGAUGGUGGCUAUAG 3'
    o||||o|o|o|||oo o o|  
3' AGCUCUUCUUGCCAUUUGAGU- 5'

>TGAGTTTACCGTTCTTCTCGA(1)	GCATGAGAGGGATGGTGGCTAT(2)/5-16	mis:4
5' GCAUGAGAGGGAUGGUGGCUAU- 3'
      o||||o|o|o|||oo o o  
3'   AGCUCUUCUUGCCAUUUGAGU 5'

>TGAGTTTACCGTTCTTCTCGA(1)	ATGAGAGGGATGGTGGCTATA(1)/3-14	mis:3
5' AUGAGAGGGAUGGUGGCUAUA 3'
    o||||o|o|o|||oo o o| 
3' AGCUCUUCUUGCCAUUUGAGU 5'

>TGAGTTTACCGTTCTTCTCGA(1)	CATGAGAGGGATGGTGGCTAT(33)/4-15	mis:4
5' CAUGAGAGGGAUGGUGGCUAU- 3'
     o||||o|o|o|||oo o o  
3'  AGCUCUUCUUGCCAUUUGAGU 5'

>TGAGTTTACCGTTCTTCTCGA(1)	TGAGAGGGATGGTGGCTATAG(9)/2-13	mis:4
5' -UGAGAGGGAUGGUGGCUAUAG 3'
    o||||o|o|o|||oo o o|  
3' AGCUCUUCUUGCCAUUUGAGU- 5'

>TGAGTTTACCGTCCTTCTCGC(1)	CATGAGAGGGATGGTGGCTAT(33)/4-15	mis:4
5' CAUGAGAGGGAUGGUGGCUAU- 3'
     o||||o|||o|||oo o o  
3'  CGCUCUUCCUGCCAUUUGAGU 5'

>TGAGTTTACCGTCCTTCTCGC(1)	TGAGAGGGATGGTGGCTATAG(9)/2-13	mis:4
5' -UGAGAGGGAUGGUGGCUAUAG 3'
    o||||o|||o|||oo o o|  
3' CGCUCUUCCUGCCAUUUGAGU- 5'

>TGAGTTTACCGTCCTTCTCGC(1)	ATGAGAGGGATGGTGGCTATA(1)/3-14	mis:3
5' AUGAGAGGGAUGGUGGCUAUA 3'
    o||||o|||o|||oo o o| 
3' CGCUCUUCCUGCCAUUUGAGU 5'

>TGAGTTTACCGTCCTTCTCGC(1)	ATGAGAGGGATGGTGGCTATAG(3)/3-14	mis:4
5' AUGAGAGGGAUGGUGGCUAUAG 3'
    o||||o|||o|||oo o o|  
3' CGCUCUUCCUGCCAUUUGAGU- 5'

>TGAGTTTACCGTCCTTCTCGC(1)	CATGAGAGGGATGGTGGCTATA(1)/4-15	mis:3
5' CAUGAGAGGGAUGGUGGCUAUA 3'
     o||||o|||o|||oo o o| 
3'  CGCUCUUCCUGCCAUUUGAGU 5'

>TGAGTTTACCGTCCTTCTCGC(1)	GCATGAGAGGGATGGTGGCTAT(2)/5-16	mis:4
5' GCAUGAGAGGGAUGGUGGCUAU- 3'
      o||||o|||o|||oo o o  
3'   CGCUCUUCCUGCCAUUUGAGU 5'

>TGAGTTTACCGTCCTTCTCGAA(1)	CATGAGAGGGATGGTGGCTATA(1)/4-15	mis:4
5' CAUGAGAGGGAUGGUGGCUAUA 3'
     o||||o|||o|||oo o o| 
3' AAGCUCUUCCUGCCAUUUGAGU 5'

>TGAGTTTACCGTCCTTCTCGAA(1)	ATGAGAGGGATGGTGGCTATA(1)/3-14	mis:4
5' -AUGAGAGGGAUGGUGGCUAUA 3'
     o||||o|||o|||oo o o| 
3' AAGCUCUUCCUGCCAUUUGAGU 5'

>GTGAGTTTACCGTCCTTCTCGA(11)	TGAGAGGGATGGTGGCTATAG(9)/2-13	mis:4
5' -UGAGAGGGAUGGUGGCUAUAG 3'
    o||||o|||o|||oo o o|  
3' AGCUCUUCCUGCCAUUUGAGUG 5'

>GTGAGTTTACCGTCCTTCTCGA(11)	ATGAGAGGGATGGTGGCTATA(1)/3-14	mis:4
5' AUGAGAGGGAUGGUGGCUAUA- 3'
    o||||o|||o|||oo o o|  
3' AGCUCUUCCUGCCAUUUGAGUG 5'

>GTGAGTTTACCGTCCTTCTCGA(11)	CATGAGAGGGATGGTGGCTATA(1)/4-15	mis:4
5' CAUGAGAGGGAUGGUGGCUAUA- 3'
     o||||o|||o|||oo o o|  
3'  AGCUCUUCCUGCCAUUUGAGUG 5'

>GTGAGTTTACCGTCCTTCTCGA(11)	ATGAGAGGGATGGTGGCTATAG(3)/3-14	mis:4
5' AUGAGAGGGAUGGUGGCUAUAG 3'
    o||||o|||o|||oo o o|  
3' AGCUCUUCCUGCCAUUUGAGUG 5'

>GTGAGTTTACCGTCCTTCTCG(2)	TGAGAGGGATGGTGGCTATAG(9)/2-13	mis:3
5' UGAGAGGGAUGGUGGCUAUAG 3'
   o||||o|||o|||oo o o|  
3' GCUCUUCCUGCCAUUUGAGUG 5'

>GTGAGTTTACCGTCCTTCTCG(2)	ATGAGAGGGATGGTGGCTATA(1)/3-14	mis:3
5' AUGAGAGGGAUGGUGGCUAUA- 3'
    o||||o|||o|||oo o o|  
3'  GCUCUUCCUGCCAUUUGAGUG 5'

>GTGAGTTTACCGTCCTTCTCG(2)	ATGAGAGGGATGGTGGCTATAG(3)/3-14	mis:3
5' AUGAGAGGGAUGGUGGCUAUAG 3'
    o||||o|||o|||oo o o|  
3'  GCUCUUCCUGCCAUUUGAGUG 5'

>GTGAGTTTACCGTCCTTCTCG(2)	CATGAGAGGGATGGTGGCTATA(1)/4-15	mis:3
5' CAUGAGAGGGAUGGUGGCUAUA- 3'
     o||||o|||o|||oo o o|  
3'   GCUCUUCCUGCCAUUUGAGUG 5'

>GTGAGTTTACCGTCCTTCTCG(2)	TGAGAGGGATGGTGGCTATAGA(7)/2-13	mis:4
5' UGAGAGGGAUGGUGGCUAUAGA 3'
   o||||o|||o|||oo o o|   
3' GCUCUUCCUGCCAUUUGAGUG- 5'

>GTGAGTTTACCGTCCTTCTCG(2)	CCTGAGGACGGTTGCGGTTCGT(2)/5-12	mis:4
5' CCUGAGGACGGUUGC-GGUUCGU 3'
     o|||o| |oo |  ooo||oo 
3'   GCUCUUCCUGCCAUUUGAGUG 5'

>GTGAGTTTACCGTCCTTCTCG(2)	CTGAGGACGGTCGCGGTTCGT(1)/4-11	mis:4
5' CUGAGGACGGUCGC-GGUUCGU 3'
    o|||o| |oo |  ooo||oo 
3'  GCUCUUCCUGCCAUUUGAGUG 5'

>GTGAGTTTACCGTCCTTCTCG(2)	CTGAGGACGGTTGCGGTTCGT(6)/4-11	mis:4
5' CUGAGGACGGUUGC-GGUUCGU 3'
    o|||o| |oo |  ooo||oo 
3'  GCUCUUCCUGCCAUUUGAGUG 5'

>TGCGAGTGAGTTTACCGTCCT(1)	AGGATGCTGGACTCATGAGCGT(1)/1-15	mis:4
5' AGGAUGCUGGACUCAUGAGCGU 3'
   ||||o| |oo|||||o  ||o  
3' UCCUGCCAUUUGAGUGAGCGU- 5'

>TGCGAGTGAGTTTACCGTCCT(1)	AAGGATGCTGGGCTCATTAGCG(1)/2-21	mis:2
5' AAGGAUGCUGGGCUCAUUAGCG 3'
    ||||o| |ooo||||o| ||o 
3'  UCCUGCCAUUUGAGUGAGCGU 5'

>TGCGAGTGAGTTTACCGTCCT(1)	AAGGATGCTGGGCTCACGAGCG(1)/2-21	mis:3
5' AAGGAUGCUGGGCUCACGAGCG 3'
    ||||o| |ooo|||||  ||o 
3'  UCCUGCCAUUUGAGUGAGCGU 5'

>AGTGCGAGTGAGTTCACCGTC(1)	AGGATGCTGGACTCATGAGCGT(1)/3-15	mis:4
5' AGGAUGCUGGACUCAUGAGCGU- 3'
     ||o| ||o|||||o  ||oo  
3'   CUGCCACUUGAGUGAGCGUGA 5'

>TGGAGTGCGAGTGAGTTTACC(2)	CAGGTAGACGCACTAGTCCTCC(1)/3-22	mis:4
5' CAGGUAGACGCACUAGUCCUCC- 3'
     ||||o|| |||| |o ||||  
3'   CCAUUUGAGUGAGCGUGAGGU 5'

>TGGAGTGCGAGTGAGTTTAACG(1)	CGTTAGACTTATAGCGCACGA(1)/1-19	mis:4
5' CGUUAGACUUA-UAGCGCACGA 3'
   |||||o|||o| | ||o| | | 
3' GCAAUUUGAGUGAGCGUGAGGU 5'

>GTTGTGGAGTCCGAGTGAGTT(1)	TGTCTTGGTTGGTTTCCACAAA(1)/9-21	mis:4
5' UGUCUUGGUUGGUUUCCACAAA 3'
    o ||oo |o|| o|||||||  
3'  UUGAGUGAGCCUGAGGUGUUG 5'

>GTTGTGGAGTCCGAGTGAGTT(1)	TGTCTTGGTTGGTTTCCACAA(2)/9-21	mis:4
5' UGUCUUGGUUGGUUUCCACAA- 3'
    o ||oo |o|| o|||||||  
3'  UUGAGUGAGCCUGAGGUGUUG 5'

>GTAGGTTGTGGAGTGCGAGTG(4)	CCTTCTCGTCCTCCATGTGTGT(1)/5-15	mis:4
5' CCUUCUCGUCCUCCAU-GUGUGU 3'
     o ||||o |||||o oo |oo 
3'   GUGAGCGUGAGGUGUUGGAUG 5'

>GTAGGTTGTGGAGTGCGAGTG(4)	ACTTCTCGTCCTCCATGTGTGT(1)/5-15	mis:4
5' ACUUCUCGUCCUCCAU-GUGUGU 3'
     o ||||o |||||o oo |oo 
3'   GUGAGCGUGAGGUGUUGGAUG 5'

>GTAGGTTGTGGAGTGCGAGTG(4)	TTCTCGTCCTCCATGTGTGTGC(2)/3-13	mis:4
5' UUCUCGUCCUCCAUGUGUGUGC 3'
   o ||||o |||||oo oo |o| 
3' GUGAGCGUGAGGUGU-UGGAUG 5'

>GTAGGTTGTGGAGTGCGAGTG(4)	CTTCTCGTCCTCCATGTGTGT(1)/4-14	mis:4
5' CUUCUCGUCCUCCAU-GUGUGU 3'
    o ||||o |||||o oo |oo 
3'  GUGAGCGUGAGGUGUUGGAUG 5'

>GTAGGTTGTGGAGTGCGAGTG(4)	CACCTTCATTGTATAACCTAG(2)/1-20	mis:4
5' CACCUUCAUUGUAUAACCUAG 3'
   ||| o ||o| o|o||||||  
3' GUGAGCGUGAGGUGUUGGAUG 5'

>GTAGGTTGTGGAGTGCGAGTG(4)	GCTGCCATTCCAACAACTTAC(1)/2-21	mis:4
5' -GCUGCCAUUCCAACAACUUAC 3'
    o||  ||o||| |||||o||| 
3' GUGAGCGUGAGG-UGUUGGAUG 5'

>GTAGGTTGTGGAGTGCGAGCG(1)	CCTTCTCGTCCTCCATGTGTGT(1)/5-15	mis:4
5' CCUUCUCGUCCUCCAU-GUGUGU 3'
     o ||||o |||||o oo |oo 
3'   GCGAGCGUGAGGUGUUGGAUG 5'

>GTAGGTTGTGGAGTGCGAGCG(1)	TTCTCGTCCTCCATGTGTGTGC(2)/3-13	mis:4
5' UUCUCGUCCUCCAUGUGUGUGC 3'
   o ||||o |||||oo oo |o| 
3' GCGAGCGUGAGGUGU-UGGAUG 5'

>GTAGGTTGTGGAGTGCGAGCG(1)	ACTTCTCGTCCTCCATGTGTGT(1)/5-15	mis:4
5' ACUUCUCGUCCUCCAU-GUGUGU 3'
     o ||||o |||||o oo |oo 
3'   GCGAGCGUGAGGUGUUGGAUG 5'

>GTAGGTTGTGGAGTGCGAGCG(1)	CTTCTCGTCCTCCATGTGTGT(1)/4-14	mis:4
5' CUUCUCGUCCUCCAU-GUGUGU 3'
    o ||||o |||||o oo |oo 
3'  GCGAGCGUGAGGUGUUGGAUG 5'

>GTAGGTTGTGGAGTGCGAGCG(1)	GCTGCCATTCCAACAACTTAC(1)/1-21	mis:4
5' -GCUGCCAUUCCAACAACUUAC 3'
    |||  ||o||| |||||o||| 
3' GCGAGCGUGAGG-UGUUGGAUG 5'

>GGTAGGTTGTGGAGTGCGAGTG(1)	GCTGCCATTCCAACAACTTACT(1)/2-21	mis:4
5' -GCUGCCAUUCCAACAACUUACU 3'
    o||  ||o||| |||||o|||o 
3' GUGAGCGUGAGG-UGUUGGAUGG 5'

>GGTAGGTTGTGGAGTGCGAGT(1)	GCTGCCATTCCAACAACTTACT(1)/2-21	mis:3
5' GCUGCCAUUCCAACAACUUACU 3'
   o||  ||o||| |||||o|||o 
3' UGAGCGUGAGG-UGUUGGAUGG 5'

>GGTAGGTTGTGGAGTGCGAGT(1)	GCTGCCATTCCAACAACTTAC(1)/2-21	mis:4
5' GCUGCCAUUCCAACAACUUAC- 3'
   o||  ||o||| |||||o|||  
3' UGAGCGUGAGG-UGUUGGAUGG 5'

>GGTAGGTTGTGGAGTGCGATT(1)	GAGTCGACTCCACCACTAAAC(1)/7-16	mis:4
5' GAGUCG-ACUCCACCACUAAAC 3'
    |o||| ||||||| ||o | | 
3'  UUAGCGUGAGGUGUUGGAUGG 5'

>GGTAGGTTGTGGAGTGCGATT(1)	GCTGCCATTCCAACAACTTACT(1)/6-21	mis:4
5' GCUGCCAUUCCAACAACUUACU 3'
   o |  ||o||| |||||o|||o 
3' UUAGCGUGAGG-UGUUGGAUGG 5'

>GGTAGGTTGTGGAGTGCGATT(1)	CTGTCTGACTCACAATCTATT(1)/4-19	mis:4
5' CUGUCUGACU-CACAAUCUAUU 3'
     o||  ||| |||||o|||oo 
3'  UUAGCGUGAGGUGUUGGAUGG 5'

>TGGTAGGTTGTGGAGTGCGAGT(6)	GCTGCCATTCCAACAACTTACT(1)/2-21	mis:4
5' GCUGCCAUUCCAACAACUUACU- 3'
   o||  ||o||| |||||o|||o  
3' UGAGCGUGAGG-UGUUGGAUGGU 5'

>TGGTAGGTTGTGGAGTGCGAG(11)	GCTGCCATTCCAACAACTTACT(1)/2-21	mis:4
5' GCUGCCAUUCCAACAACUUACU- 3'
    ||  ||o||| |||||o|||o  
3'  GAGCGUGAGG-UGUUGGAUGGU 5'

>TTGTAGGTTGTGGAGTGCGAG(1)	CTTGTGATGGGCAACCTGCAAC(1)/12-21	mis:4
5' CUUGUGAUGGGCAACCUGCAAC 3'
   ||o|oo |  o||||||o|||  
3' GAGCGUGAGGUGUUGGAUGUU- 5'

>TTGTAGGTTGTGGAGTGCGAG(1)	CCTGTGATGGGCAACCTGCAA(8)/12-21	mis:4
5' CCUGUGAUGGGCAACCUGCAA 3'
   | o|oo |  o||||||o||| 
3' GAGCGUGAGGUGUUGGAUGUU 5'

>TTGTAGGTTGTGGAGTGCGAG(1)	TCTCGTCCTCCATGTGTGTGCG(4)/2-12	mis:4
5' UCUCGUCCUCCAUGUGUGUGCG- 3'
    ||||o |||||oo oo |o|o  
3'  GAGCGUGAGGUGU-UGGAUGUU 5'

>TTGTAGGTTGTGGAGTGCGAG(1)	CTCGTCCTCCATGTGTGTGCG(5)/1-11	mis:4
5' CUCGUCCUCCAUGUGUGUGCG- 3'
   ||||o |||||oo oo |o|o  
3' GAGCGUGAGGUGU-UGGAUGUU 5'

>TTGTAGGTTGTGGAGTGCGAG(1)	CCTGCGCTCGATAATCAAAAA(1)/4-21	mis:4
5' CCUGCGCUCGAUAAUCAAAAA 3'
   | o||o||| |o||o| | || 
3' GAGCGUGAGGUGUUGGAUGUU 5'

>TGGTAGGTTGTGGAGTGCTAG(1)	GCTGCCATTCCAACAACTTACT(1)/2-21	mis:3
5' GCUGCCAUUCCAACAACUUACU- 3'
    ||o ||o||| |||||o|||o  
3'  GAUCGUGAGG-UGUUGGAUGGU 5'

>TGGTAGGTTGTGGAGTGCTAG(1)	TGCCATTCCAACAACTTACTC(1)/4-19	mis:4
5' -UGCCAUUCCAACAACUUACUC 3'
    |o ||o||| |||||o|||o  
3' GAUCGUGAGG-UGUUGGAUGGU 5'

>TGGTAGGTTGTGGAGTGCTAG(1)	TGCTATTCCAACAACTTACTC(1)/9-19	mis:4
5' -UGCUAUUCCAACAACUUACUC 3'
    |o o|o||| |||||o|||o  
3' GAUCGUGAGG-UGUUGGAUGGU 5'

>CTTTGGTAGGTTGTGGAGTGCG(4)	CCATTCCAACAACTTACTCAAG(1)/2-22	mis:4
5' -CCAUUCCAACAACUUACUCAAG 3'
     ||o||| |||||o|||o ||| 
3' GCGUGAGG-UGUUGGAUGGUUUC 5'

>CTTTGGTAGGTTGTGGAGTGC(59)	CATTCCAACAACTTACTCAAG(4)/1-21	mis:3
5' -CAUUCCAACAACUUACUCAAG 3'
    ||o||| |||||o|||o ||| 
3' CGUGAGG-UGUUGGAUGGUUUC 5'

>CTTTGGTAGGTTGTGGAGTGC(59)	CCATTCCAACAACTTACTCAAG(1)/2-22	mis:3
5' CCAUUCCAACAACUUACUCAAG 3'
    ||o||| |||||o|||o ||| 
3' CGUGAGG-UGUUGGAUGGUUUC 5'

>TTTTGGTAGGTTGTGGAGTGC(1)	CCATTCCAACAACTTACTCAAG(1)/2-21	mis:3
5' CCAUUCCAACAACUUACUCAAG 3'
    ||o||| |||||o|||o ||o 
3' CGUGAGG-UGUUGGAUGGUUUU 5'

>TTTTGGTAGGTTGTGGAGTGC(1)	CATTCCAACAACTTACTCAAG(4)/1-20	mis:3
5' -CAUUCCAACAACUUACUCAAG 3'
    ||o||| |||||o|||o ||o 
3' CGUGAGG-UGUUGGAUGGUUUU 5'

>CTTTGGTAGGTTGTGGAGTTC(1)	CAAGTTCCACATTGTACCTAGG(1)/6-22	mis:4
5' CAAGUUCCACAUUGUACCUAGG 3'
     |oo|||||| o |||| |o| 
3'  CUUGAGGUGUUGGAUGGUUUC 5'

>CTTTGGTAGGTTGTGGAGTTC(1)	AAGTTCCACATTGTACCTAGG(1)/5-21	mis:4
5' AAGUUCCACAUUGUACCUAGG 3'
    |oo|||||| o |||| |o| 
3' CUUGAGGUGUUGGAUGGUUUC 5'

>CCTTTGGTAGGTTGTGGAGTGC(3)	CCATTCCAACAACTTACTCAAG(1)/2-22	mis:4
5' CCAUUCCAACAACUUACUCAAG- 3'
    ||o||| |||||o|||o |||  
3' CGUGAGG-UGUUGGAUGGUUUCC 5'

>CCTTTGGTAGGTTGTGGAGTG(13)	AAGTTCCACATTGTACCTAGGG(1)/5-22	mis:4
5' AAGUUCCACAUUGUACCUAGGG 3'
     oo|||||| o |||| |o|| 
3'  GUGAGGUGUUGGAUGGUUUCC 5'

>CCTTTGGTAGGTTGTGGAGTG(13)	CCATTCCAACAACTTACTCAAG(1)/2-22	mis:3
5' CCAUUCCAACAACUUACUCAAG- 3'
    ||o||| |||||o|||o |||  
3'  GUGAGG-UGUUGGAUGGUUUCC 5'

>CCTTTGGTAGGTTGTGGAGTG(13)	CATTCCAACAACTTACTCAAG(4)/1-21	mis:3
5' CAUUCCAACAACUUACUCAAG- 3'
   ||o||| |||||o|||o |||  
3' GUGAGG-UGUUGGAUGGUUUCC 5'

>CCTTTGGTAGGTTGTGGAGTG(13)	ATTCCAACAACTTACTCAAGA(2)/5-20	mis:4
5' -AUUCCAACAACUUACUCAAGA 3'
    |o||| |||||o|||o |||  
3' GUGAGG-UGUUGGAUGGUUUCC 5'

>CCTTTGGTAGGTTGTGGAGTG(13)	ATCTCTATAGCCCTCCCGAAGG(1)/12-22	mis:4
5' AUCUCUAUAGCCCUCCCGAAGG 3'
     |||o|o|o ||| ||o|||| 
3' GUGAGGUGUU-GGAUGGUUUCC 5'

>CCTTTGGTAGGTTTTGGAGTG(1)	CCATTCCAACAACTTACTCAAG(1)/2-22	mis:3
5' CCAUUCCAACAACUUACUCAAG- 3'
    ||o||||| |||o|||o |||  
3'  GUGAGGUU-UUGGAUGGUUUCC 5'

>CCTTTGGTAGGTTTTGGAGTG(1)	CATTCCAACAACTTACTCAAG(4)/1-21	mis:3
5' CAUUCCAACAACUUACUCAAG- 3'
   ||o||||| |||o|||o |||  
3' GUGAGGUU-UUGGAUGGUUUCC 5'

>TCCTTTGGTAGGTTGTGGAGTG(19)	ATTCCAACAACTTACTCAAGAG(1)/5-20	mis:4
5' -AUUCCAACAACUUACUCAAGAG 3'
    |o||| |||||o|||o ||| o 
3' GUGAGG-UGUUGGAUGGUUUCCU 5'

>TCCTTTGGTAGGTTGTGGAGT(3)	AAGTTCCACATTGTACCTAGGG(1)/5-22	mis:4
5' AAGUUCCACAUUGUACCUAGGG- 3'
     oo|||||| o |||| |o||  
3'   UGAGGUGUUGGAUGGUUUCCU 5'

>TCCTTTGGTAGGTTGTGGAGT(3)	ATTCCAACAACTTACTCAAGAG(1)/5-20	mis:3
5' AUUCCAACAACUUACUCAAGAG 3'
   |o||| |||||o|||o ||| o 
3' UGAGG-UGUUGGAUGGUUUCCU 5'

>TCCTTTGGTAGGTTGTGGAGT(3)	ATTCCAACAACTTACTCAAGA(2)/5-20	mis:4
5' AUUCCAACAACUUACUCAAGA- 3'
   |o||| |||||o|||o |||   
3' UGAGG-UGUUGGAUGGUUUCCU 5'

>TCTTTTGGTAGGTTGTGGAGTG(1)	TGTGTCACAACCTCAGGTAGA(3)/6-13	mis:4
5' UGUGUCACAACCU-CAGGUAGA 3'
   ooo o|||||||| | oo ||| 
3' GUGAGGUGUUGGAUGGUUUUCU 5'

>TCTTTTGGTAGGTTGTGGAGTG(1)	ATTCCAACAACTTACTCAAGAG(1)/5-22	mis:4
5' -AUUCCAACAACUUACUCAAGAG 3'
    |o||| |||||o|||o ||o o 
3' GUGAGG-UGUUGGAUGGUUUUCU 5'

>TCTTTTGGTAGGTTGTGGAGTG(1)	CATTCTACTACCAGCGAGCAGA(1)/1-22	mis:4
5' CAUUCUACUACCAGCGAGCAGA 3'
   ||o||o|| ||| o| |o ||| 
3' GUGAGGUGUUGGAUGGUUUUCU 5'

>ATCCTTTGGTAGGTTGTGGAGT(1)	ATTCCAACAACTTACTCAAGAG(1)/5-20	mis:4
5' AUUCCAACAACUUACUCAAGAG- 3'
   |o||| |||||o|||o ||| o  
3' UGAGG-UGUUGGAUGGUUUCCUA 5'

>ATCCTTTGGTAGGTTGTGGAG(4)	TTCCACATTGTACCTAGGGTT(2)/2-21	mis:4
5' UUCCACAUUGUACCUAGGGUU 3'
   o|||||| o |||| |o|| | 
3' GAGGUGUUGGAUGGUUUCCUA 5'

>GGATCCTTTGGTAGGTTGTGG(4)	CAACAACTTACTCAAGAGTTTG(1)/1-16	mis:4
5' CAACAACUUACUCAAGAGUUUG 3'
   | |||||o|||o ||| o|oo  
3' GGUGUUGGAUGGUUUCCUAGG- 5'

>GGATCCTTTGGTAGGTTGTGG(4)	CCAACAACTTACTCAAGAGTT(4)/2-17	mis:4
5' CCAACAACUUACUCAAGAGUU- 3'
    | |||||o|||o ||| o|o  
3'  GGUGUUGGAUGGUUUCCUAGG 5'

>GGATCCTTTGGTAGGTTGTGG(4)	CCACATTGTACCTAGGGTTTC(1)/1-21	mis:4
5' CCACAUUGUACCUAGGGUUUC 3'
   ||||| o |||| |o|| |o| 
3' GGUGUUGGAUGGUUUCCUAGG 5'

>CGTCCAAAGGATCCTTTGGTAG(1)	CGTCCAAAGGATCCTTTGGTAG(1)/4-19	mis:4
5' CGUCCAAAGGAUCCUUUGGUAG 3'
   |  ||||||||||||||||  | 
3' GAUGGUUUCCUAGGAAACCUGC 5'

>ACGGGGAAAGACGTCCAAAGG(6)	ATTTATGTACGTTTGTCACTGT(1)/4-22	mis:4
5' AUUUAUGUACGUUUGUCACUGU 3'
    oo| || ||||o| || |o|| 
3'  GGAAACCUGCAGAAAGGGGCA 5'

>ACGGGGAAAGACGTCCAAAGG(6)	TTTATGTACGTTTGTCACTGT(3)/3-21	mis:4
5' UUUAUGUACGUUUGUCACUGU 3'
   oo| || ||||o| || |o|| 
3' GGAAACCUGCAGAAAGGGGCA 5'

>ACGGGGAAAGACGTCCAAAGGT(1)	ATTTATGTACGTTTGTCACTGT(1)/4-22	mis:4
5' AUUUAUGUACGUUUGUCACUGU 3'
   |oo| || ||||o| || |o|| 
3' UGGAAACCUGCAGAAAGGGGCA 5'

>CTGAACGGGGAAAGACGTCCA(7)	CGGACAGTTTTTCCCTGGGCAG(2)/2-22	mis:4
5' CGGACAGUUUUUCCCUGGGCAG 3'
    |||| ||o||||||o|  ||| 
3' ACCUG-CAGAAAGGGGCAAGUC 5'

>CCTGAACGGGGAAAGACGTCC(28)	CGGACAGTTTTTCCCTGGGCAG(2)/2-22	mis:4
5' CGGACAGUUUUUCCCUGGGCAG- 3'
    |||| ||o||||||o|  |||  
3'  CCUG-CAGAAAGGGGCAAGUCC 5'

>TTCCTGAACGGGGAAAGACGT(4)	ACAGTTTTTCCCTGGGCAGGGT(1)/4-20	mis:4
5' ACAGUUUUUCCCUGGGCAGGGU 3'
   || ||o||||||o|  ||||o  
3' UG-CAGAAAGGGGCAAGUCCUU 5'

>TTCCTGAACGGGGAAAGACGT(4)	ACAGTTTTTCCCTGGGCAGGG(1)/4-20	mis:4
5' ACAGUUUUUCCCUGGGCAGGG- 3'
   || ||o||||||o|  ||||o  
3' UG-CAGAAAGGGGCAAGUCCUU 5'

>TTTCCTGAACGGGGAAAGACG(20)	CAGTTTTTCCCTGGGCAGGGTA(5)/3-19	mis:4
5' CAGUUUUUCCCUGGGCAGGGUA 3'
     ||o||||||o|  ||||o | 
3'  GCAGAAAGGGGCAAGUCCUUU 5'

>CTTTCCTGAACGGGGAAAGACG(9)	AGTTTTTCCCTGGGCAGGGTAG(2)/2-22	mis:4
5' AGUUUUUCCCUGGGCAGGGUAG 3'
    ||o||||||o|  ||||o || 
3' GCAGAAAGGGGCAAGUCCUUUC 5'

>CTTTCCTGAACGGGGAAAGACG(9)	GTTTTTCCCTGGGCAGGGTAG(2)/1-21	mis:4
5' -GUUUUUCCCUGGGCAGGGUAG 3'
    ||o||||||o|  ||||o || 
3' GCAGAAAGGGGCAAGUCCUUUC 5'

>CTTTCCTGAACGGGGAAAGAC(5)	AGTTTTTCCCTGGGCAGGGTAG(2)/2-22	mis:3
5' AGUUUUUCCCUGGGCAGGGUAG 3'
    ||o||||||o|  ||||o || 
3'  CAGAAAGGGGCAAGUCCUUUC 5'

>CTTTCCTGAACGGGGAAAGAC(5)	GTTTTTCCCTGGGCAGGGTAG(2)/1-21	mis:3
5' GUUUUUCCCUGGGCAGGGUAG 3'
   ||o||||||o|  ||||o || 
3' CAGAAAGGGGCAAGUCCUUUC 5'

>CTTTCCTGAACGGGGAAAGAC(5)	CAGTTTTTCCCTGGGCAGGGTA(5)/3-19	mis:4
5' CAGUUUUUCCCUGGGCAGGGUA- 3'
     ||o||||||o|  ||||o |  
3'   CAGAAAGGGGCAAGUCCUUUC 5'

>CTTTCCTGAACGGGGAAAGACA(1)	GTTTTTCCCTGGGCAGGGTAG(2)/1-21	mis:4
5' -GUUUUUCCCUGGGCAGGGUAG 3'
    ||o||||||o|  ||||o || 
3' ACAGAAAGGGGCAAGUCCUUUC 5'

>CTTTCCTGAACGGGGAAAGACA(1)	AGTTTTTCCCTGGGCAGGGTAG(2)/2-22	mis:4
5' AGUUUUUCCCUGGGCAGGGUAG 3'
    ||o||||||o|  ||||o || 
3' ACAGAAAGGGGCAAGUCCUUUC 5'

>GCTTTCCTGAACGGGGAAAGA(1)	TCTTTCCCTGGGCAGGGTAGCG(3)/1-21	mis:4
5' UCUUUCCCUGGGCAGGGUAGCG 3'
   ||||||||o|  ||||o |||  
3' AGAAAGGGGCAAGUCCUUUCG- 5'

>GCTTTCCTGAACGGGGAAAGA(1)	TTTTTCCCTGGGCAGGGTAGCG(21)/1-21	mis:4
5' UUUUUCCCUGGGCAGGGUAGCG 3'
   |o||||||o|  ||||o |||  
3' AGAAAGGGGCAAGUCCUUUCG- 5'

>GCTTTCCTGAACGGGGAAAGA(1)	TTTTTCCCTGGGCAGGGTAGC(11)/1-21	mis:3
5' UUUUUCCCUGGGCAGGGUAGC 3'
   |o||||||o|  ||||o ||| 
3' AGAAAGGGGCAAGUCCUUUCG 5'

>GCTTTCCTGAACGGGGAAAGA(1)	AGTTTTTCCCTGGGCAGGGTAG(2)/3-22	mis:4
5' AGUUUUUCCCUGGGCAGGGUAG- 3'
     |o||||||o|  ||||o ||  
3'   AGAAAGGGGCAAGUCCUUUCG 5'

>GCTTTCCTGAACGGGGAAAGA(1)	GTTTTTCCCTGGGCAGGGTAG(2)/2-21	mis:4
5' GUUUUUCCCUGGGCAGGGUAG- 3'
    |o||||||o|  ||||o ||  
3'  AGAAAGGGGCAAGUCCUUUCG 5'

>TGCTTTCCTGAACGGGGAAAGA(2)	TCTTTCCCTGGGCAGGGTAGCG(3)/1-21	mis:3
5' UCUUUCCCUGGGCAGGGUAGCG 3'
   ||||||||o|  ||||o |||o 
3' AGAAAGGGGCAAGUCCUUUCGU 5'

>TGCTTTCCTGAACGGGGAAAGA(2)	TTTTTCCCTGGGCAGGGTAGCG(21)/1-21	mis:3
5' UUUUUCCCUGGGCAGGGUAGCG 3'
   |o||||||o|  ||||o |||o 
3' AGAAAGGGGCAAGUCCUUUCGU 5'

>TGCTTTCCTGAACGGGGAAAGA(2)	TTTTTCCCTGGGCAGGGTAGC(11)/1-21	mis:4
5' UUUUUCCCUGGGCAGGGUAGC- 3'
   |o||||||o|  ||||o |||  
3' AGAAAGGGGCAAGUCCUUUCGU 5'

>TGCTTTCCTGAACGGGGAAAGA(2)	TTTTCCCTGGGCAGGGTAGCG(4)/2-20	mis:4
5' -UUUUCCCUGGGCAGGGUAGCG 3'
    o||||||o|  ||||o |||o 
3' AGAAAGGGGCAAGUCCUUUCGU 5'

>TGCTTTCCTGAACGGGGAAAGA(2)	TTTTTCCCTAGGCAGGGTAGCG(1)/1-21	mis:4
5' UUUUUCCCUAGGCAGGGUAGCG 3'
   |o||||||o   ||||o |||o 
3' AGAAAGGGGCAAGUCCUUUCGU 5'

>TGCTTTCCTGAACGGGGAAAG(1)	TCTTTCCCTGGGCAGGGTAGCG(3)/2-21	mis:3
5' UCUUUCCCUGGGCAGGGUAGCG 3'
    |||||||o|  ||||o |||o 
3'  GAAAGGGGCAAGUCCUUUCGU 5'

>TGCTTTCCTGAACGGGGAAAG(1)	TTTTCCCTGGGCAGGGTAGCG(4)/2-20	mis:3
5' UUUUCCCUGGGCAGGGUAGCG 3'
   o||||||o|  ||||o |||o 
3' GAAAGGGGCAAGUCCUUUCGU 5'

>TGCTTTCCTGAACGGGGAAAG(1)	TTTTTCCCTGGGCAGGGTAGC(11)/3-21	mis:4
5' UUUUUCCCUGGGCAGGGUAGC- 3'
    o||||||o|  ||||o |||  
3'  GAAAGGGGCAAGUCCUUUCGU 5'

>TGCTTTCCTGAACGGGGAAAG(1)	TTTTCCCTGGGCAGGGTAGCGT(4)/2-20	mis:4
5' UUUUCCCUGGGCAGGGUAGCGU 3'
   o||||||o|  ||||o |||o  
3' GAAAGGGGCAAGUCCUUUCGU- 5'

>TGCTTTCCTGAACGGGGAAAG(1)	TTTTTCCCTGGGCAGGGTAGCG(21)/3-21	mis:3
5' UUUUUCCCUGGGCAGGGUAGCG 3'
    o||||||o|  ||||o |||o 
3'  GAAAGGGGCAAGUCCUUUCGU 5'

>TGCTTTCCTGAACGGGGAAAG(1)	TTTTTCCCTAGGCAGGGTAGCG(1)/3-21	mis:4
5' UUUUUCCCUAGGCAGGGUAGCG 3'
    o||||||o   ||||o |||o 
3'  GAAAGGGGCAAGUCCUUUCGU 5'

>CTGCTTTCCTGAACGGGGAAAG(3)	TCTTTCCCTGGGCAGGGTAGCG(3)/2-21	mis:4
5' UCUUUCCCUGGGCAGGGUAGCG- 3'
    |||||||o|  ||||o |||o  
3'  GAAAGGGGCAAGUCCUUUCGUC 5'

>CTGCTTTCCTGAACGGGGAAAG(3)	TTTTCCCTGGGCAGGGTAGCGT(4)/2-20	mis:4
5' UUUUCCCUGGGCAGGGUAGCGU 3'
   o||||||o|  ||||o |||o  
3' GAAAGGGGCAAGUCCUUUCGUC 5'

>CTGCTTTCCTGAACGGGGAAAG(3)	TTTTTCCCTGGGCAGGGTAGCG(21)/3-21	mis:4
5' UUUUUCCCUGGGCAGGGUAGCG- 3'
    o||||||o|  ||||o |||o  
3'  GAAAGGGGCAAGUCCUUUCGUC 5'

>CTGCTTTCCTGAACGGGGAAAG(3)	TTTTCCCTGGGCAGGGTAGCG(4)/2-20	mis:4
5' UUUUCCCUGGGCAGGGUAGCG- 3'
   o||||||o|  ||||o |||o  
3' GAAAGGGGCAAGUCCUUUCGUC 5'

>CTGCTTTCCTGAACGGGGAAAG(3)	TTCTCTGCTTTCACGAAGGTAG(1)/2-22	mis:4
5' UUCUCUGCUUUCACGAAGGUAG 3'
   o| ||o | |||| |||o|o|| 
3' GAAAGGGGCAAGUCCUUUCGUC 5'

>CTGCTTTCCTGAACGGGGAAA(13)	TTTTCCCTGGGCAGGGTAGCG(4)/2-20	mis:4
5' UUUUCCCUGGGCAGGGUAGCG- 3'
    ||||||o|  ||||o |||o  
3'  AAAGGGGCAAGUCCUUUCGUC 5'

>CTGCTTTCCTGAACGGGGAAA(13)	TTTCCCTGGGCAGGGTAGCGT(8)/1-19	mis:4
5' UUUCCCUGGGCAGGGUAGCGU 3'
   ||||||o|  ||||o |||o  
3' AAAGGGGCAAGUCCUUUCGUC 5'

>CTGCTTTCCTGAACGGGGAAA(13)	TTTTCCCTGGGCAGGGTAGCGT(4)/2-20	mis:4
5' UUUUCCCUGGGCAGGGUAGCGU 3'
    ||||||o|  ||||o |||o  
3'  AAAGGGGCAAGUCCUUUCGUC 5'

>CTGCTTTCCTGAACGGGGAAA(13)	TCTTTCCCTGGGCAGGGTAGCG(3)/3-21	mis:4
5' UCUUUCCCUGGGCAGGGUAGCG- 3'
     ||||||o|  ||||o |||o  
3'   AAAGGGGCAAGUCCUUUCGUC 5'

>CTGCTTTCCTGAACGGGGAAA(13)	TTTTTCCCTGGGCAGGGTAGCG(21)/3-21	mis:4
5' UUUUUCCCUGGGCAGGGUAGCG- 3'
     ||||||o|  ||||o |||o  
3'   AAAGGGGCAAGUCCUUUCGUC 5'

>CTGCTTTCCTGAACGGGGAAA(13)	TTCTCTGCTTTCACGAAGGTAG(1)/2-22	mis:4
5' UUCUCUGCUUUCACGAAGGUAG 3'
    | ||o | |||| |||o|o|| 
3'  AAAGGGGCAAGUCCUUUCGUC 5'

>ATGCTTTCCTGAACGGGGAAAG(1)	TCTTTCCCTGGGCAGGGTAGCG(3)/2-21	mis:4
5' UCUUUCCCUGGGCAGGGUAGCG- 3'
    |||||||o|  ||||o |||o  
3'  GAAAGGGGCAAGUCCUUUCGUA 5'

>ATGCTTTCCTGAACGGGGAAAG(1)	TTTTCCCTGGGCAGGGTAGCGT(4)/2-22	mis:3
5' UUUUCCCUGGGCAGGGUAGCGU 3'
   o||||||o|  ||||o |||o| 
3' GAAAGGGGCAAGUCCUUUCGUA 5'

>ATGCTTTCCTGAACGGGGAAAG(1)	TTTTTCCCTGGGCAGGGTAGCG(21)/3-21	mis:4
5' UUUUUCCCUGGGCAGGGUAGCG- 3'
    o||||||o|  ||||o |||o  
3'  GAAAGGGGCAAGUCCUUUCGUA 5'

>ATGCTTTCCTGAACGGGGAAAG(1)	TTTTCCCTGGGCAGGGTAGCG(4)/2-20	mis:4
5' UUUUCCCUGGGCAGGGUAGCG- 3'
   o||||||o|  ||||o |||o  
3' GAAAGGGGCAAGUCCUUUCGUA 5'

>ATGCTTTCCTGAACGGGGAAAG(1)	TTTCCCTGGGCAGGGTAGCGT(8)/1-21	mis:4
5' -UUUCCCUGGGCAGGGUAGCGU 3'
    ||||||o|  ||||o |||o| 
3' GAAAGGGGCAAGUCCUUUCGUA 5'

>ACTGCTTTCCTGAACGGGGAA(6)	CTCTGCTTTCACGAAGGTAGT(1)/2-21	mis:4
5' CUCUGCUUUCACGAAGGUAGU 3'
    ||o | |||| |||o|o||| 
3' AAGGGGCAAGUCCUUUCGUCA 5'

>ACTGCTTTCCTGAATGGGGAA(1)	CTCTGCTTTCACGAAGGTAGT(1)/2-21	mis:4
5' CUCUGCUUUCACGAAGGUAGU 3'
    ||o | |||| |||o|o||| 
3' AAGGGGUAAGUCCUUUCGUCA 5'

>AACTGCTTTCCTGAACGGGGA(3)	CTCTGCTTTCACGAAGGTAGT(1)/2-21	mis:4
5' CUCUGCUUUCACGAAGGUAGU- 3'
    ||o | |||| |||o|o|||  
3'  AGGGGCAAGUCCUUUCGUCAA 5'

>AACTGCTTTCCTGAACGGGGA(3)	TCTGCTTTCACGAAGGTAGTC(2)/1-20	mis:4
5' UCUGCUUUCACGAAGGUAGUC 3'
   ||o | |||| |||o|o|||  
3' AGGGGCAAGUCCUUUCGUCAA 5'

>AACTGCTTTCCTGAACGGGGA(3)	CTCTGCTTTCACGAAGGTAGTC(1)/2-21	mis:4
5' CUCUGCUUUCACGAAGGUAGUC 3'
    ||o | |||| |||o|o|||  
3'  AGGGGCAAGUCCUUUCGUCAA 5'

>CACAAACTGCTTTCCTGAACG(5)	CACGTTCTGGAGACGGAGTGTG(1)/3-22	mis:4
5' CACGUUCUGGAGA-CGGAGUGUG 3'
     ||||| |||o| |o|  |||| 
3'   GCAAGUCCUUUCGUCAAACAC 5'

>CATAAACTGCTTTCCTGAACG(1)	CACGTTCTGGAGACGGAGTGTG(1)/3-21	mis:4
5' CACGUUCUGGAGA-CGGAGUGUG 3'
     ||||| |||o| |o|  |o|| 
3'   GCAAGUCCUUUCGUCAAAUAC 5'

>AACCTTCTCACAAACTGTTTT(1)	CGGTTGCGGTTCGGAGAAGGTT(1)/8-22	mis:4
5' CGGUUGCGGUUCG-GAGAAGGUU 3'
     o  o|o||| | ||||||||| 
3'   UUUUGUCAAACACUCUUCCAA 5'

>AACCTTCTCACAAACTGTTTT(1)	CGGTTGCGGTTTGTAGAAGGTT(1)/7-22	mis:3
5' CGGUUGCGGUUUGU-AGAAGGUU 3'
     o  o|o|||||| |||||||| 
3'   UUUUGUCAAACACUCUUCCAA 5'

>AACCTTCTCACAAACTGTTTT(1)	CGGTTGCGGTTCGTAGAAGGTT(10)/7-22	mis:4
5' CGGUUGCGGUUCGU-AGAAGGUU 3'
     o  o|o||| || |||||||| 
3'   UUUUGUCAAACACUCUUCCAA 5'

>AACCTTCTCACAAACTGTTTT(1)	GGTTGCGGTTCGTAGAAGGTT(3)/6-21	mis:4
5' GGUUGCGGUUCGU-AGAAGGUU 3'
    o  o|o||| || |||||||| 
3'  UUUUGUCAAACACUCUUCCAA 5'

>CGTCATACCCTAAGCGATGGG(5)	CACCAATTCTTGGTGTGTGATG(1)/3-22	mis:4
5' CACCAAUUCUUGGUGUGUGAUG 3'
     ||| o |||o| ||o|||o| 
3'  GGGUAGCGAAUCCCAUACUGC 5'

>CAGGAACTCGTCATACCCTAA(1)	CGAAAGGGTGAGACGAGTTCCT(9)/5-22	mis:4
5' CGAAAGGGUGAGACGAGUUCCU- 3'
       |||||o |||||||||||  
3'   AAUCCCAUACUGCUCAAGGAC 5'

>CAGGAACTCGTCATACCCTAA(1)	GAAAGGGTGAGACGAGTTCCTC(2)/4-21	mis:4
5' GAAAGGGUGAGACGAGUUCCUC 3'
      |||||o |||||||||||  
3'  AAUCCCAUACUGCUCAAGGAC 5'

>CAGGAACTCGTCATACCCTAA(1)	AAAGGGTGAGACGAGTTCCTC(3)/3-20	mis:4
5' AAAGGGUGAGACGAGUUCCUC 3'
     |||||o |||||||||||  
3' AAUCCCAUACUGCUCAAGGAC 5'

>CAGGAACTCGTCATACCCTAA(1)	CGAAAGGGTGAGACGAGTTTCT(1)/5-22	mis:4
5' CGAAAGGGUGAGACGAGUUUCU- 3'
       |||||o ||||||||o||  
3'   AAUCCCAUACUGCUCAAGGAC 5'

>CACTGTAGTATGACAGGAACC(46)	TGTTCCGGTTGTCCGGCAGTG(1)/2-21	mis:4
5' UGUUCCGGUUGUCCGGCAGUG 3'
    ||||| ||oo| | o||||| 
3' CCAAGGACAGUAUGAUGUCAC 5'

>CACTGTAGTATGACAGGAACC(46)	GTATTTGGTCAAGCTACGGTG(1)/8-21	mis:4
5' GUAUUUGGUCAAGCUACGGUG 3'
   |  |oo |||| o||||o||| 
3' CCAAGGACAGUAUGAUGUCAC 5'

>CACTGTAGTATGACAGGAACC(46)	TGTATTTGGTCAAGCTACGGTG(1)/9-22	mis:4
5' UGUAUUUGGUCAAGCUACGGUG 3'
    |  |oo |||| o||||o||| 
3'  CCAAGGACAGUAUGAUGUCAC 5'

>CACTGTAGTATGACAGGAACC(46)	ATGTTCCGGTTGTCCGGTAGTG(5)/3-22	mis:4
5' AUGUUCCGGUUGUCCGGUAGUG 3'
     ||||| ||oo| | oo|||| 
3'  CCAAGGACAGUAUGAUGUCAC 5'

>CACTGTAGTATGACAGGAACC(46)	TGTTCCGGTTGTCCGGTAGTG(1)/2-21	mis:4
5' UGUUCCGGUUGUCCGGUAGUG 3'
    ||||| ||oo| | oo|||| 
3' CCAAGGACAGUAUGAUGUCAC 5'

>CACTGTAGTATGACAGGAACT(3)	TGTTCCGGTTGTCCGGCAGTG(1)/2-21	mis:4
5' UGUUCCGGUUGUCCGGCAGUG 3'
    ||||| ||oo| | o||||| 
3' UCAAGGACAGUAUGAUGUCAC 5'

>CACTGTAGTATGACAGGAACT(3)	TGTATTTGGTCAAGCTACGGTG(1)/9-22	mis:4
5' UGUAUUUGGUCAAGCUACGGUG 3'
    o  |oo |||| o||||o||| 
3'  UCAAGGACAGUAUGAUGUCAC 5'

>CACTGTAGTATGACAGGAACT(3)	GTATTTGGTCAAGCTACGGTG(1)/8-21	mis:4
5' GUAUUUGGUCAAGCUACGGUG 3'
   o  |oo |||| o||||o||| 
3' UCAAGGACAGUAUGAUGUCAC 5'

>CACTGTAGTATGACAGGAACT(3)	ATGTTCCGGTTGTCCGGTAGTG(5)/3-22	mis:4
5' AUGUUCCGGUUGUCCGGUAGUG 3'
     ||||| ||oo| | oo|||| 
3'  UCAAGGACAGUAUGAUGUCAC 5'

>CACTGTAGTATGACAGGAACT(3)	TGTTCCGGTTGTCCGGTAGTG(1)/2-21	mis:4
5' UGUUCCGGUUGUCCGGUAGUG 3'
    ||||| ||oo| | oo|||| 
3' UCAAGGACAGUAUGAUGUCAC 5'

>CCACTGTAGTATGACAGGAAC(130)	TGTTCCGGTTGTCCGGCAGTG(1)/2-21	mis:4
5' UGUUCCGGUUGUCCGGCAGUG- 3'
    ||||| ||oo| | o|||||  
3'  CAAGGACAGUAUGAUGUCACC 5'

>CCACTGTAGTATGACAGGAAC(130)	TGTATTTGGTCAAGCTACGGTG(1)/9-22	mis:4
5' UGUAUUUGGUCAAGCUACGGUG- 3'
    || |oo |||| o||||o|||  
3'  CA-AGGACAGUAUGAUGUCACC 5'

>CCACTGTAGTATGACAGGAAC(130)	GTATTTGGTCAAGCTACGGTG(1)/8-21	mis:4
5' GUAUUUGGUCAAGCUACGGUG- 3'
   || |oo |||| o||||o|||  
3' CA-AGGACAGUAUGAUGUCACC 5'

>CCACTGTAGTATGACAGGAAC(130)	ATGTTCCGGTTGTCCGGTAGTG(5)/3-22	mis:4
5' AUGUUCCGGUUGUCCGGUAGUG- 3'
     ||||| ||oo| | oo||||  
3'   CAAGGACAGUAUGAUGUCACC 5'

>CCACTGTAGTATGACAGGAAC(130)	TGTTCCGGTTGTCCGGTAGTGC(5)/2-21	mis:4
5' UGUUCCGGUUGUCCGGUAGUGC 3'
    ||||| ||oo| | oo||||  
3'  CAAGGACAGUAUGAUGUCACC 5'

>CCACTGTAGTATGACAGGAAC(130)	CGTTCCGGTTGTCCGGTAGTGC(1)/2-21	mis:4
5' CGUUCCGGUUGUCCGGUAGUGC 3'
    ||||| ||oo| | oo||||  
3'  CAAGGACAGUAUGAUGUCACC 5'

>CCACTGTAGTATGACAGGAAC(130)	TGTTCCGGTTGTCCGGTAGTG(1)/2-21	mis:4
5' UGUUCCGGUUGUCCGGUAGUG- 3'
    ||||| ||oo| | oo||||  
3'  CAAGGACAGUAUGAUGUCACC 5'

>CCACTGTAGTATGACAGGAAC(130)	GTTCCGGTTGTCCGGTAGTGC(4)/1-20	mis:4
5' GUUCCGGUUGUCCGGUAGUGC 3'
   ||||| ||oo| | oo||||  
3' CAAGGACAGUAUGAUGUCACC 5'

>TCACTGTAGTATGACAGGAAC(2)	TGTTCCGGTTGTCCGGCAGTG(1)/2-21	mis:4
5' UGUUCCGGUUGUCCGGCAGUG- 3'
    ||||| ||oo| | o|||||  
3'  CAAGGACAGUAUGAUGUCACU 5'

>TCACTGTAGTATGACAGGAAC(2)	GTATTTGGTCAAGCTACGGTG(1)/8-21	mis:4
5' GUAUUUGGUCAAGCUACGGUG- 3'
   || |oo |||| o||||o|||  
3' CA-AGGACAGUAUGAUGUCACU 5'

>TCACTGTAGTATGACAGGAAC(2)	TGTATTTGGTCAAGCTACGGTG(1)/9-22	mis:4
5' UGUAUUUGGUCAAGCUACGGUG- 3'
    || |oo |||| o||||o|||  
3'  CA-AGGACAGUAUGAUGUCACU 5'

>TCACTGTAGTATGACAGGAAC(2)	CGTTCCGGTTGTCCGGTAGTGC(1)/2-21	mis:4
5' CGUUCCGGUUGUCCGGUAGUGC 3'
    ||||| ||oo| | oo||||  
3'  CAAGGACAGUAUGAUGUCACU 5'

>TCACTGTAGTATGACAGGAAC(2)	TGTTCCGGTTGTCCGGTAGTGC(5)/2-21	mis:4
5' UGUUCCGGUUGUCCGGUAGUGC 3'
    ||||| ||oo| | oo||||  
3'  CAAGGACAGUAUGAUGUCACU 5'

>TCACTGTAGTATGACAGGAAC(2)	ATGTTCCGGTTGTCCGGTAGTG(5)/3-22	mis:4
5' AUGUUCCGGUUGUCCGGUAGUG- 3'
     ||||| ||oo| | oo||||  
3'   CAAGGACAGUAUGAUGUCACU 5'

>TCACTGTAGTATGACAGGAAC(2)	GTTCCGGTTGTCCGGTAGTGC(4)/1-20	mis:4
5' GUUCCGGUUGUCCGGUAGUGC 3'
   ||||| ||oo| | oo||||  
3' CAAGGACAGUAUGAUGUCACU 5'

>TCACTGTAGTATGACAGGAAC(2)	TGTTCCGGTTGTCCGGTAGTG(1)/2-21	mis:4
5' UGUUCCGGUUGUCCGGUAGUG- 3'
    ||||| ||oo| | oo||||  
3'  CAAGGACAGUAUGAUGUCACU 5'

>CCATTGTAGTATGACAGGAAC(1)	TGTTCCGGTTGTCCGGCAGTG(1)/2-21	mis:4
5' UGUUCCGGUUGUCCGGCAGUG- 3'
    ||||| ||oo| | o||o||  
3'  CAAGGACAGUAUGAUGUUACC 5'

>CCACTGTAGTATGACAGGCAC(1)	GTATTTGGTCAAGCTACGGTG(1)/8-21	mis:4
5' GUAUUUGGUCAAGCUACGGUG- 3'
   || oo| |||| o||||o|||  
3' CACGGA-CAGUAUGAUGUCACC 5'

>CCACTGTAGTATGACAGGCAC(1)	TGTATTTGGTCAAGCTACGGTG(1)/9-22	mis:4
5' UGUAUUUGGUCAAGCUACGGUG- 3'
    || oo| |||| o||||o|||  
3'  CACGGA-CAGUAUGAUGUCACC 5'

>CCACTGTAGTATGACAGGAAT(1)	TGTTCCGGTTGTCCGGCAGTG(1)/3-21	mis:4
5' UGUUCCGGUUGUCCGGCAGUG- 3'
    o|||| ||oo| | o|||||  
3'  UAAGGACAGUAUGAUGUCACC 5'

>CCACTGTAGTATGACAGGAAAC(1)	GTATTTGGTCAAGCTACGGTG(1)/8-21	mis:4
5' GUAUUUGGUCAAGCUACGGUG- 3'
   || |oo |||| o||||o|||  
3' CAAAGGACAGUAUGAUGUCACC 5'

>CCACTGTAGTATGACAGGAAAC(1)	TGTATTTGGTCAAGCTACGGTG(1)/9-22	mis:4
5' UGUAUUUGGUCAAGCUACGGUG- 3'
    || |oo |||| o||||o|||  
3'  CAAAGGACAGUAUGAUGUCACC 5'

>CCACTGTAGTATGACAGGAACA(1)	TGTTCCGGTTGTCCGGCAGTG(1)/1-21	mis:4
5' UGUUCCGGUUGUCCGGCAGUG- 3'
   |||||| ||oo| | o|||||  
3' ACAAGGACAGUAUGAUGUCACC 5'

>CCACTGTAGTATGACAGGAACA(1)	TGTATTTGGTCAAGCTACGGTG(1)/9-22	mis:4
5' UGUAUUUGGUCAAGCUACGGUG- 3'
   ||| |oo |||| o||||o|||  
3' ACA-AGGACAGUAUGAUGUCACC 5'

>CCACTGTAGTATGACAGGAACA(1)	TGTTCCGGTTGTCCGGTAGTGC(5)/1-21	mis:4
5' UGUUCCGGUUGUCCGGUAGUGC 3'
   |||||| ||oo| | oo||||  
3' ACAAGGACAGUAUGAUGUCACC 5'

>CCACTGTAGTATGACAGGAACA(1)	ATGTTCCGGTTGTCCGGTAGTG(5)/2-22	mis:4
5' AUGUUCCGGUUGUCCGGUAGUG- 3'
    |||||| ||oo| | oo||||  
3'  ACAAGGACAGUAUGAUGUCACC 5'

>CCACTGTAGTATGACAGGAACA(1)	TGTTCCGGTTGTCCGGTAGTG(1)/1-21	mis:4
5' UGUUCCGGUUGUCCGGUAGUG- 3'
   |||||| ||oo| | oo||||  
3' ACAAGGACAGUAUGAUGUCACC 5'

>ACCACTGTAGTATGACAGGAA(28)	TATTTGGTCATGCTACGGCGGA(3)/7-21	mis:4
5' UAUUUGGUCAUGCUACGGCGGA 3'
     |oo |||||o||||o| ||  
3'  AAGGACAGUAUGAUGUCACCA 5'

>AGCACTGTAGTATGACAGGAAC(1)	GTTCCGGTTGTCCGGTAGTGCC(1)/1-21	mis:4
5' GUUCCGGUUGUCCGGUAGUGCC 3'
   ||||| ||oo| | oo|||||  
3' CAAGGACAGUAUGAUGUCACGA 5'

>AGCACTGTAGTATGACAGGAAC(1)	CGTTCCGGTTGTCCGGTAGTGC(1)/2-22	mis:4
5' CGUUCCGGUUGUCCGGUAGUGC- 3'
    ||||| ||oo| | oo|||||  
3'  CAAGGACAGUAUGAUGUCACGA 5'

>AGCACTGTAGTATGACAGGAAC(1)	TGTTCCGGTTGTCCGGTAGTGC(5)/2-22	mis:4
5' UGUUCCGGUUGUCCGGUAGUGC- 3'
    ||||| ||oo| | oo|||||  
3'  CAAGGACAGUAUGAUGUCACGA 5'

>AGCACTGTAGTATGACAGGAAC(1)	GTTCCGGTTGTCCGGTAGTGC(4)/1-21	mis:4
5' GUUCCGGUUGUCCGGUAGUGC- 3'
   ||||| ||oo| | oo|||||  
3' CAAGGACAGUAUGAUGUCACGA 5'

>ACTACTGTAGTATGACAGGAA(1)	TATTTGGTCATGCTACGGCGGA(3)/7-18	mis:4
5' UAUUUGGUCAUGCUACGGCGGA 3'
     |oo |||||o||||o| o|  
3'  AAGGACAGUAUGAUGUCAUCA 5'

>ACCACTGTAGTATGACAGGAT(1)	TATTTGGTCAAGCTACAGCGG(1)/7-21	mis:4
5' UAUUUGGUCAAGCUACAGCGG- 3'
    ||oo |||| o|||||| ||  
3'  UAGGACAGUAUGAUGUCACCA 5'

>ACCACTGTAGTATGACAGGAT(1)	TATTTGGTCATGCTACGGCGGA(3)/7-21	mis:3
5' UAUUUGGUCAUGCUACGGCGGA 3'
    ||oo |||||o||||o| ||  
3'  UAGGACAGUAUGAUGUCACCA 5'

>ACCACTGTAGTATGACAGGAT(1)	TATTTGGTCAAGCTACGGCGGA(52)/7-21	mis:4
5' UAUUUGGUCAAGCUACGGCGGA 3'
    ||oo |||| o||||o| ||  
3'  UAGGACAGUAUGAUGUCACCA 5'

>ACCACTGTAGTATGACAGGAT(1)	ATTTGGTCAAGCTACGGCGGA(22)/6-20	mis:4
5' AUUUGGUCAAGCUACGGCGGA 3'
   ||oo |||| o||||o| ||  
3' UAGGACAGUAUGAUGUCACCA 5'

>ACCACTGTAGTATGACAGGAC(3)	TATTTGGTCATGCTACGGCGGA(3)/7-21	mis:4
5' UAUUUGGUCAUGCUACGGCGGA 3'
     |oo |||||o||||o| ||  
3'  CAGGACAGUAUGAUGUCACCA 5'

>ACCACTGTAGTATGACAGGAAA(1)	TATTTGGTCATGCTACGGCGGA(3)/7-21	mis:4
5' UAUUUGGUCAUGCUACGGCGGA 3'
   | |oo |||||o||||o| ||  
3' AAAGGACAGUAUGAUGUCACCA 5'

>CACCACTGTAGTATGACAGGA(98)	TATTTGGTCATGCTACGGCGGA(3)/7-21	mis:4
5' UAUUUGGUCAUGCUACGGCGGA- 3'
     |oo |||||o||||o| ||   
3'   AGGACAGUAUGAUGUCACCAC 5'

>CATCACTGTAGTATGACAGGA(1)	TATTTGGTCATGCTACGGCGGA(3)/7-20	mis:4
5' UAUUUGGUCAUGCUACGGCGGA- 3'
     |oo |||||o||||o| |o   
3'   AGGACAGUAUGAUGUCACUAC 5'

>CACTACTGTAGTATGACAGGA(2)	TATTTGGTCATGCTACGGCGGA(3)/7-18	mis:4
5' UAUUUGGUCAUGCUACGGCGGA- 3'
     |oo |||||o||||o| o|   
3'   AGGACAGUAUGAUGUCAUCAC 5'

>CACCGCTGTAGTATGACAGGA(1)	TATTTGGTCATGCTACGGCGGA(3)/7-21	mis:3
5' UAUUUGGUCAUGCUACGGCGGA- 3'
     |oo |||||o||||o||||   
3'   AGGACAGUAUGAUGUCGCCAC 5'

>CACCGCTGTAGTATGACAGGA(1)	ATTTGGTCAAGCTACGGCGGA(22)/6-20	mis:4
5' AUUUGGUCAAGCUACGGCGGA- 3'
    |oo |||| o||||o||||   
3'  AGGACAGUAUGAUGUCGCCAC 5'

>CACCGCTGTAGTATGACAGGA(1)	TTTGGTCAAGCTACGGCGGCA(2)/5-19	mis:4
5' UUUGGUCAAGCUACGGCGGCA 3'
   |oo |||| o||||o||||   
3' AGGACAGUAUGAUGUCGCCAC 5'

>CACCGCTGTAGTATGACAGGA(1)	TTTGGTCAAGCTACGGCGGAA(30)/5-19	mis:4
5' UUUGGUCAAGCUACGGCGGAA 3'
   |oo |||| o||||o||||   
3' AGGACAGUAUGAUGUCGCCAC 5'

>CACCGCTGTAGTATGACAGGA(1)	TTTGGTCACGCTACGGCGGAA(1)/5-19	mis:4
5' UUUGGUCACGCUACGGCGGAA 3'
   |oo |||| o||||o||||   
3' AGGACAGUAUGAUGUCGCCAC 5'

>CACCGCTGTAGTATGACAGGA(1)	TATTTGGTCAAGCTACGGCGGA(52)/7-21	mis:4
5' UAUUUGGUCAAGCUACGGCGGA- 3'
     |oo |||| o||||o||||   
3'   AGGACAGUAUGAUGUCGCCAC 5'

>CACCGCTGTAGTATGACAGGA(1)	ATTTGGTCAAGCTACGGCGGAA(22)/6-20	mis:4
5' AUUUGGUCAAGCUACGGCGGAA 3'
    |oo |||| o||||o||||   
3'  AGGACAGUAUGAUGUCGCCAC 5'

>CACCGCTGTAGTATGACAGGA(1)	TATTTGGTCAAGCTATGGCGGA(2)/7-21	mis:4
5' UAUUUGGUCAAGCUAUGGCGGA- 3'
     |oo |||| o|||oo||||   
3'   AGGACAGUAUGAUGUCGCCAC 5'

>TCGTACCACTGTAGTATGACA(1)	TTTCGTACCACTGTAGTATGA(2)/1-21	mis:4
5' UUUCGUACCACUGUAGUAUGA 3'
   | ||o||| || || |||o|| 
3' ACAGUAUGAUGUCACCAUGCU 5'

>TCGTACCACTGTAGTATGACA(1)	TTTCGCACTACTGTAGTATGA(1)/1-21	mis:4
5' UUUCGCACUACUGUAGUAUGA 3'
   | ||o ||||| || |||o|| 
3' ACAGUAUGAUGUCACCAUGCU 5'

>TCGTACCACTGTAGTATGACA(1)	GTTTCGCACTACTGTAGTATGA(1)/2-22	mis:4
5' GUUUCGCACUACUGUAGUAUGA 3'
    | ||o ||||| || |||o|| 
3'  ACAGUAUGAUGUCACCAUGCU 5'

>TTCTCACCACTGTAGTATGAC(2)	TCCTATTCATAGTGGTGGCAA(3)/1-21	mis:4
5' -UCCUAUUCAUAGUGGUGGCAA 3'
    || ||o| |o|||||||o || 
3' CAGUAUGA-UGUCACCACUCUU 5'

>TTCTCACCACTGTAGTATGAC(2)	TCTTATTCATAGTGGTGGCAA(1)/1-21	mis:4
5' -UCUUAUUCAUAGUGGUGGCAA 3'
    || ||o| |o|||||||o || 
3' CAGUAUGA-UGUCACCACUCUU 5'

>TTCGTACCACTGTAGTATGAC(5)	GTCAAGCTACGGCGGAATCAA(3)/1-21	mis:4
5' GUCAAGCUACGGCGGAAUCAA 3'
   |||| o||||o| || |o || 
3' CAGUAUGAUGUCACCAUGCUU 5'

>TTCGCACTACTGTAGTATGACA(1)	TGGTAGGTTGTGGAGTGCGAGT(6)/12-20	mis:4
5' UGGUAGGUUGUGG-AGUGCGAGU 3'
   || o| oo|ooo| |||||||o  
3' ACAGUAUGAUGUCAUCACGCUU- 5'

>TTCGCACTACTGTAGTATGACA(1)	TTGGTAGGTTGTGGAGTGCGAG(44)/13-21	mis:3
5' UUGGUAGGUUGUGG-AGUGCGAG 3'
    || o| oo|ooo| |||||||o 
3'  ACAGUAUGAUGUCAUCACGCUU 5'

>TTCGCACTACTGTAGTATGAC(12)	TTGGTAGGTTGTGGAGTGCGAG(44)/13-21	mis:3
5' UUGGUAGGUUGUGG-AGUGCGAG 3'
     | o| oo|ooo| |||||||o 
3'   CAGUAUGAUGUCAUCACGCUU 5'

>TTCGCACTACTGTAGTATGAC(12)	TGGTAGGTTGTGGAGTGCGAGT(6)/12-20	mis:4
5' UGGUAGGUUGUGG-AGUGCGAGU 3'
    | o| oo|ooo| |||||||o  
3'  CAGUAUGAUGUCAUCACGCUU- 5'

>TTCGCACTACTGTAGTATGAC(12)	GGTAGGTTGTGGAGTGCGAGT(1)/11-19	mis:4
5' GGUAGGUUGUGG-AGUGCGAGU 3'
   | o| oo|ooo| |||||||o  
3' CAGUAUGAUGUCAUCACGCUU- 5'

>TTCGCACTACTGTAGTATGAC(12)	TGGTAGGTTGTGGAGTGCGAG(11)/12-20	mis:3
5' UGGUAGGUUGUGG-AGUGCGAG 3'
    | o| oo|ooo| |||||||o 
3'  CAGUAUGAUGUCAUCACGCUU 5'

>TTCGCACTACTGTAGTATGAC(12)	TTGTAGGTTGTGGAGTGCGAG(1)/12-20	mis:4
5' UUGUAGGUUGUGG-AGUGCGAG 3'
      o| oo|ooo| |||||||o 
3'  CAGUAUGAUGUCAUCACGCUU 5'

>TTCGCACCACTGTGGTATGACA(1)	TCTTATTCATAGTGGTGGCAA(1)/8-21	mis:4
5' UCUUAU-UCAUAGUGGUGGCAA 3'
   | |o|| o||o|||||||  || 
3' ACAGUAUGGUGUCACCACGCUU 5'

>TTCGCACCACTGTAGTTTGAC(1)	GTCAAGCTACGGCGGAATCAA(3)/1-15	mis:4
5' GUCAAGCUACGGCGGAAUCAA 3'
   |||||o||||o| ||  o || 
3' CAGUUUGAUGUCACCACGCUU 5'

>TTTCTCACCACTGTAGTATGA(1)	TCTTATTCATAGTGGTGGCAAC(1)/1-21	mis:4
5' UCUUAUUCAUAGUGGUGGCAAC 3'
   || ||o| |o|||||||o ||  
3' AGUAUGA-UGUCACCACUCUUU 5'

>TTTCTCACCACTGTAGTATGA(1)	TCCTATTCATAGTGGTGGCAAC(7)/1-21	mis:4
5' UCCUAUUCAUAGUGGUGGCAAC 3'
   || ||o| |o|||||||o ||  
3' AGUAUGA-UGUCACCACUCUUU 5'

>TTTCTCACCACTGTAGTATGA(1)	TCCTATTCATAGTGGTGGCAA(3)/1-21	mis:4
5' UCCUAUUCAUAGUGGUGGCAA- 3'
   || ||o| |o|||||||o ||  
3' AGUAUGA-UGUCACCACUCUUU 5'

>TTTCTCACCACTGTAGTATGA(1)	TCTTATTCATAGTGGTGGCAA(1)/1-21	mis:4
5' UCUUAUUCAUAGUGGUGGCAA- 3'
   || ||o| |o|||||||o ||  
3' AGUAUGA-UGUCACCACUCUUU 5'

>TTTCGTACCACTGTAGTATGAC(4)	GTCAAGCTACGGCGGAATCAAG(1)/1-21	mis:4
5' GUCAAGCUACGGCGGAAUCAAG 3'
   |||| o||||o| || |o ||o 
3' CAGUAUGAUGUCACCAUGCUUU 5'

>TTTCGTACCACTGTAGTATGA(2)	TCGTACCACTGTAGTATGACA(1)/1-21	mis:4
5' UCGUACCACUGUAGUAUGACA 3'
   ||o||| || || |||o|| | 
3' AGUAUGAUGUCACCAUGCUUU 5'

>TTTCGTACCACTGTAGTATGA(2)	TTCGCACTACTGTAGTATGACA(1)/2-22	mis:4
5' UUCGCACUACUGUAGUAUGACA 3'
    ||o ||||| || |||o|| | 
3'  AGUAUGAUGUCACCAUGCUUU 5'

>TTTCGTACCACTGTAGTATGA(2)	TTCGCACCACTGTGGTATGACA(1)/2-22	mis:4
5' UUCGCACCACUGUGGUAUGACA 3'
    ||o || || ||||||o|| | 
3'  AGUAUGAUGUCACCAUGCUUU 5'

>TTTCGTACCACTGTAGTATGA(2)	GTCAAGCTACGGCGGAATCAAG(1)/2-21	mis:4
5' GUCAAGCUACGGCGGAAUCAAG 3'
    ||| o||||o| || |o ||o 
3'  AGUAUGAUGUCACCAUGCUUU 5'

>TTTCGTACCACTGTAGTATGA(2)	TCAAGCTACGGCGGAATCAAG(24)/1-20	mis:4
5' UCAAGCUACGGCGGAAUCAAG 3'
   ||| o||||o| || |o ||o 
3' AGUAUGAUGUCACCAUGCUUU 5'

>TTTCGCACTACTGTAGTATGAC(5)	TGGTAGGTTGTGGAGTGCGAGT(6)/12-20	mis:4
5' UGGUAGGUUGUGG-AGUGCGAGU 3'
    | o| oo|ooo| |||||||o  
3'  CAGUAUGAUGUCAUCACGCUUU 5'

>TTTCGCACTACTGTAGTATGAC(5)	GGTAGGTTGTGGAGTGCGAGT(1)/11-19	mis:4
5' GGUAGGUUGUGG-AGUGCGAGU 3'
   | o| oo|ooo| |||||||o  
3' CAGUAUGAUGUCAUCACGCUUU 5'

>TTTCGCACTACTGTAGTATGA(1)	TTCGCACTACTGTAGTATGACA(1)/2-22	mis:4
5' UUCGCACUACUGUAGUAUGACA 3'
    ||o ||||| ||||| o|| | 
3'  AGUAUGAUGUCAUCACGCUUU 5'

>TTTCGCACTACTGTAGTATGA(1)	TCGTACCACTGTAGTATGACA(1)/1-21	mis:4
5' UCGUACCACUGUAGUAUGACA 3'
   ||o||| || ||||| o|| | 
3' AGUAUGAUGUCAUCACGCUUU 5'

>TTTCGCACTACTGTAGTATGA(1)	TGGTAGGTTGTGGAGTGCGAGT(6)/12-20	mis:4
5' UGGUAGGUUGUGG-AGUGCGAGU 3'
      o| oo|ooo| |||||||o  
3'   AGUAUGAUGUCAUCACGCUUU 5'

>TTTCGCACTACTGTAGTATGA(1)	GGTAGGTTGTGGAGTGCGAGT(1)/11-19	mis:4
5' GGUAGGUUGUGG-AGUGCGAGU 3'
     o| oo|ooo| |||||||o  
3'  AGUAUGAUGUCAUCACGCUUU 5'

>TTTCGCACCACTGTAGAATGA(1)	TCTTATTCATAGTGGTGGCAAC(1)/3-21	mis:4
5' UCUUAUUC-AUAGUGGUGGCAAC 3'
     |o|||| |o|||||||  ||  
3'   AGUAAGAUGUCACCACGCUUU 5'

>GTTTCGCACCACTGTAGTATGA(10)	TCCTATTCATAGTGGTGGCAAC(7)/1-21	mis:4
5' UCCUAUUCAUAGUGGUG-GCAAC 3'
   || ||o| |o||||||| | ||| 
3' AGUAUGA-UGUCACCACGCUUUG 5'

>GTTTCGCACCACTGTAGTATGA(10)	TCTTATTCATAGTGGTGGCAAC(1)/1-21	mis:4
5' UCUUAUUCAUAGUGGUG-GCAAC 3'
   || ||o| |o||||||| | ||| 
3' AGUAUGA-UGUCACCACGCUUUG 5'

>GTTTCGCACCACTGTAGTATG(24)	TCTTATTCATAGTGGTGGCAAC(1)/9-21	mis:4
5' UCUUAUUCAUAGUGGUG-GCAAC 3'
    | ||o| |o||||||| | ||| 
3'  GUAUGA-UGUCACCACGCUUUG 5'

>GTTTCGCACCACTGTAGTATG(24)	TCCTATTCATAGTGGTGGCAAC(7)/9-21	mis:4
5' UCCUAUUCAUAGUGGUG-GCAAC 3'
    | ||o| |o||||||| | ||| 
3'  GUAUGA-UGUCACCACGCUUUG 5'

>GTTTCGCACCACTGTAGTATG(24)	CCTATTCATAGTGGTGGCAAC(5)/8-20	mis:4
5' CCUAUUCAUAGUGGUG-GCAAC 3'
   | ||o| |o||||||| | ||| 
3' GUAUGA-UGUCACCACGCUUUG 5'

>AGTTTCGCACCACTGTAGTAT(21)	CTATTCATAGTGGTGGCAACT(4)/7-21	mis:4
5' CUAUUCAUAGUGGUG-GCAACU 3'
    ||o| |o||||||| | |||| 
3' UAUGA-UGUCACCACGCUUUGA 5'

>GAGTTTCGCACCACTGTAGTAT(1)	CTATTCATAGTGGTGGCAACTC(1)/7-22	mis:4
5' CUAUUCAUAGUGGUG-GCAACUC 3'
    ||o| |o||||||| | ||||| 
3' UAUGA-UGUCACCACGCUUUGAG 5'

>GAGTTTCGCACCACTGTAGTA(13)	CTATTCATAGTGGTGGCAACTC(1)/7-22	mis:3
5' CUAUUCAUAGUGGUG-GCAACUC 3'
    ||o| |o||||||| | ||||| 
3'  AUGA-UGUCACCACGCUUUGAG 5'

>GAGTTTCGCACCACTGTAGTA(13)	CTATTCATAGTGGTGGCAACTA(1)/7-21	mis:4
5' CUAUUCAUAGUGGUG-GCAACUA 3'
    ||o| |o||||||| | ||||  
3'  AUGA-UGUCACCACGCUUUGAG 5'

>GAGTTTCGCACCACTGTAGTA(13)	TATTCATAGTGGTGGCAACTC(20)/6-21	mis:3
5' UAUUCAUAGUGGUG-GCAACUC 3'
   ||o| |o||||||| | ||||| 
3' AUGA-UGUCACCACGCUUUGAG 5'

>GGAGTTTCGCACCACTGTAGTA(4)	TATTCATAGTGGTGGCAACTCA(2)/6-21	mis:4
5' UAUUCAUAGUGGUG-GCAACUCA 3'
   ||o| |o||||||| | |||||  
3' AUGA-UGUCACCACGCUUUGAGG 5'

>CGGAGTTTCGCACCACTGTAG(3)	CTGCATTGCTGCAATGTTCCG(2)/1-21	mis:4
5' CUGCAUUGCUGCAAUGUUCCG 3'
   ||o|| || ||| | oo|||| 
3' GAUGUCACCACGCUUUGAGGC 5'

>CGGAGTTTCGCACCACTGTAG(3)	TTCATAGTGGTGGCAACTCCC(1)/4-20	mis:4
5' UUCAUAGUGGUG-GCAACUCCC 3'
    o |o||||||| | ||||||  
3'  GAUGUCACCACGCUUUGAGGC 5'

>CGGAGTTTTGCACCACTGTAGT(1)	CTGCATTGCTGCAATGTTCCG(2)/1-21	mis:4
5' -CUGCAUUGCUGCAAUGUUCCG 3'
    ||o|| || ||||| oo|||| 
3' UGAUGUCACCACGUUUUGAGGC 5'

>CGGAGTTTCGCACCACTGTAGA(1)	TTCATAGTGGTGGCAACTCCC(1)/4-20	mis:4
5' UUCAUAGUGGUG-GCAACUCCC 3'
   |o |o||||||| | ||||||  
3' AGAUGUCACCACGCUUUGAGGC 5'

>CGTGTAAGTACGGAGTTTCGC(22)	TTGAGACTAGGTATTTACCTG(1)/3-18	mis:4
5' UUGAGACUAGGUAUUUACCUG 3'
    o||o|||  |||o|||| o| 
3' CGCUUUGAGGCAUGAAUGUGC 5'

>TCGCGTGTAAGTACGGAGTTT(3)	GAATGCTATAGTTACATCCGA(1)/9-21	mis:4
5' GAAUGCUAUAGUUACAUCCGA 3'
   o||o |o || |||||o ||| 
3' UUUGAGGCAUGAAUGUGCGCU 5'

>ATGCAGACTCTCCACAGCTCG(1)	TTAGCTATGGGGGGTCCTGTG(1)/3-16	mis:4
5' UUAGCUAUGGGGGGUCCUGUG- 3'
   o |||| |||o|o|| |||oo  
3' GCUCGACACCUCUCA-GACGUA 5'

>ATGCAGACTCTCCACAGCTCG(1)	CTTAGCTATGGGAGGTCTTGT(1)/4-18	mis:4
5' CUUAGCUAUGGGAGGUCU-UGU 3'
    o |||| |||o o|||| oo| 
3'  GCUCGACACCUCUCAGACGUA 5'

>TGCTTTCACGAAGGTAGTCAGA(20)	CTGAGAATCTTTGTCAAAGTA(4)/1-21	mis:4
5' -CUGAGAAUCUUUGUCAAAGUA 3'
    ||||  |o|||o|| ||||o| 
3' AGACUGAUGGAAGCACUUUCGU 5'

>TGCTTTCACGAAGGTAGTCAG(5)	CTGAGAATCTTTGTCAAAGTA(4)/1-21	mis:3
5' CUGAGAAUCUUUGUCAAAGUA 3'
   ||||  |o|||o|| ||||o| 
3' GACUGAUGGAAGCACUUUCGU 5'

>TGCTTTCATGAAGGTAGTCAG(1)	CTGAGAATCTTTGTCAAAGTA(4)/1-21	mis:3
5' CUGAGAAUCUUUGUCAAAGUA 3'
   ||||  |o|||oo| ||||o| 
3' GACUGAUGGAAGUACUUUCGU 5'

>TGCTTTCATGAAGGTAGTCAG(1)	CTTCTCTGCTTTCACGAAGGTA(2)/6-22	mis:3
5' CUUCUCUGCUUUCACGAAGGUA 3'
    o|  ||o|o|||| |||o|o| 
3'  GACUGAUGGAAGUACUUUCGU 5'

>TGCTTTCATGAAGGTAGTCAG(1)	TTCTCTGCTTTCACGAAGGTAG(1)/5-21	mis:4
5' UUCUCUGCUUUCACGAAGGUAG 3'
   o|  ||o|o|||| |||o|o|  
3' GACUGAUGGAAGUACUUUCGU- 5'

>TGCTTTCATGAAGGTAGTCAG(1)	CTTCTCTGCTTTCACGAAGGT(3)/6-20	mis:4
5' CUUCUCUGCUUUCACGAAGGU- 3'
    o|  ||o|o|||| |||o|o  
3'  GACUGAUGGAAGUACUUUCGU 5'

>TGCTTTCACGAAGATAGTCAG(1)	CTGAGAATCTTTGTCAAAGTA(4)/1-21	mis:3
5' CUGAGAAUCUUUGUCAAAGUA 3'
   ||||  |||||o|| ||||o| 
3' GACUGAUAGAAGCACUUUCGU 5'

>TGCTTTCACGAAGATAGTCAG(1)	CTCGCTTTCTTCTTTGAAGGCA(1)/1-22	mis:4
5' CUCGCUUUCUUCUUUGAAGGCA 3'
   || o|| |||||  ||||o||| 
3' GACUGAUAGAAG-CACUUUCGU 5'

>TGCTTTCACGAAGGTGGTCAGA(1)	CTGAGAATCTTTGTCAAAGTA(4)/1-21	mis:4
5' -CUGAGAAUCUUUGUCAAAGUA 3'
    ||||  |o|||o|| ||||o| 
3' AGACUGGUGGAAGCACUUUCGU 5'

>CTGCTTTCACGAAGGTAGTCAG(1)	TGAGAATCTTTGTCAAAGTAG(2)/1-21	mis:4
5' -UGAGAAUCUUUGUCAAAGUAG 3'
    |||  |o|||o|| ||||o|| 
3' GACUGAUGGAAGCACUUUCGUC 5'

>CTGCTTTCACGAAGGTAGTCAG(1)	CTGAGAATCTTTGTCAAAGTA(4)/1-21	mis:4
5' CUGAGAAUCUUUGUCAAAGUA- 3'
   ||||  |o|||o|| ||||o|  
3' GACUGAUGGAAGCACUUUCGUC 5'

>CTGCTTTCACGAAGGTAGTCAG(1)	TTCTCTGCTTTCACGAAGGTAG(1)/5-22	mis:4
5' UUCUCUGCUUUCACGAAGGUAG 3'
   o|  ||o|o|||  |||o|o|| 
3' GACUGAUGGAAGCACUUUCGUC 5'

>TCTGCTTTCACGAAGGTAGTC(2)	GAGAATCTTTGTCAAAGTAGA(3)/1-21	mis:3
5' GAGAAUCUUUGUCAAAGUAGA 3'
   ||  |o|||o|| ||||o||| 
3' CUGAUGGAAGCACUUUCGUCU 5'

>TCTGCTTTCACGAAGGTAGTC(2)	TGAGAATCTTTGTCAAAGTAGA(4)/2-22	mis:3
5' UGAGAAUCUUUGUCAAAGUAGA 3'
    ||  |o|||o|| ||||o||| 
3'  CUGAUGGAAGCACUUUCGUCU 5'

>TCTGCTTTCACGAAGGTAGTC(2)	TGAGAATCTTTGTCAAAGTAG(2)/2-21	mis:4
5' UGAGAAUCUUUGUCAAAGUAG- 3'
    ||  |o|||o|| ||||o||  
3'  CUGAUGGAAGCACUUUCGUCU 5'

>TCTGCTTTCACGAAGGTAGTC(2)	AACTGCTTTCCTGAACGGGGA(3)/2-21	mis:4
5' AACUGCUUUCCUGAACGGGGA 3'
    |||o|o||| |||| | o|| 
3' CUGAUGGAAGCACUUUCGUCU 5'

>TCTGCTTTCACGAAGGTAGTC(2)	GAGAATTTTTGTCAAAGTAGA(1)/8-21	mis:3
5' GAGAAUUUUUGUCAAAGUAGA 3'
   ||  |oo||o|| ||||o||| 
3' CUGAUGGAAGCACUUUCGUCU 5'

>TCTGCTTTCACGAAGGTAGTC(2)	GAGAATCTTTGTCAAAGTATA(1)/1-21	mis:4
5' GAGAAUCUUUGUCAAAGUAUA 3'
   ||  |o|||o|| ||||o| | 
3' CUGAUGGAAGCACUUUCGUCU 5'

>CTCTGCTTTCACGAAGGTAGTC(1)	GAGAATCTTTGTCAAAGTAGA(3)/1-21	mis:4
5' GAGAAUCUUUGUCAAAGUAGA- 3'
   ||  |o|||o|| ||||o|||  
3' CUGAUGGAAGCACUUUCGUCUC 5'

>CTCTGCTTTCACGAAGGTAGTC(1)	TGAGAATCTTTGTCAAAGTAGA(4)/2-22	mis:4
5' UGAGAAUCUUUGUCAAAGUAGA- 3'
    ||  |o|||o|| ||||o|||  
3'  CUGAUGGAAGCACUUUCGUCUC 5'

>CTCTGCTTTCACGAAGGTAGTC(1)	GAGAATTTTTGTCAAAGTAGA(1)/8-21	mis:4
5' GAGAAUUUUUGUCAAAGUAGA- 3'
   ||  |oo||o|| ||||o|||  
3' CUGAUGGAAGCACUUUCGUCUC 5'

>CTCTGCTTTCACGAAGGTAGT(1)	GAGAATCTTTGTCAAAGTAGA(3)/5-21	mis:4
5' GAGAAUCUUUGUCAAAGUAGA- 3'
    |  |o|||o|| ||||o|||  
3'  UGAUGGAAGCACUUUCGUCUC 5'

>CTCTGCTTTCACGAAGGTAGT(1)	TGAGAATCTTTGTCAAAGTAGA(4)/6-22	mis:4
5' UGAGAAUCUUUGUCAAAGUAGA- 3'
     |  |o|||o|| ||||o|||  
3'   UGAUGGAAGCACUUUCGUCUC 5'

>CTCTGCTTTCACGAAGGTAGT(1)	ACTGCTTTCCTGAACGGGGAA(6)/1-20	mis:4
5' ACUGCUUUCCUGAACGGGGAA 3'
   |||o|o||| |||| | o||  
3' UGAUGGAAGCACUUUCGUCUC 5'

>CTCTGCTTTCACGAAGGTAGT(1)	ACTGCTTTCCTGAATGGGGAA(1)/1-20	mis:4
5' ACUGCUUUCCUGAAUGGGGAA 3'
   |||o|o||| |||| | o||  
3' UGAUGGAAGCACUUUCGUCUC 5'

>CTCTGCTTTCACGAAGGTAGT(1)	AACTGCTTTCCTGAACGGGGA(3)/2-21	mis:4
5' AACUGCUUUCCUGAACGGGGA- 3'
    |||o|o||| |||| | o||  
3'  UGAUGGAAGCACUUUCGUCUC 5'

>CTCTGCTTTCACGAAGGTAGT(1)	GAGAATTTTTGTCAAAGTAGA(1)/8-21	mis:4
5' GAGAAUUUUUGUCAAAGUAGA- 3'
    |  |oo||o|| ||||o|||  
3'  UGAUGGAAGCACUUUCGUCUC 5'

>TCTCTGCTTTCACGCAGGTAG(1)	ACAGCTCGCGTGTAAGTACGGA(2)/8-22	mis:4
5' ACAGCUCGCGUGUAAGUACGGA 3'
    | o|o ||||| |||o| o|| 
3'  GAUGGACGCACUUUCGUCUCU 5'

>TTCTCTGCTTTCACGAAGGTAG(1)	GAATCTTTGTCAAAGTAGATAG(1)/3-21	mis:4
5' GAAUCUUUGUCAAAGUAGAUAG 3'
     |o|||o|| ||||o||| |o 
3' GAUGGAAGCACUUUCGUCUCUU 5'

>TTCTCTGCTTTCACGAAGGTAG(1)	AATCTTTGTCAAAGTAGATAG(3)/2-20	mis:4
5' -AAUCUUUGUCAAAGUAGAUAG 3'
     |o|||o|| ||||o||| |o 
3' GAUGGAAGCACUUUCGUCUCUU 5'

>TTCTCTGCTTTCACGAAGGTAG(1)	CTGCTTTCCTGAACGGGGAAAG(3)/1-21	mis:4
5' CUGCUUUCCUGAACGGGGAAAG 3'
   ||o|o||| |||| | o|| |o 
3' GAUGGAAGCACUUUCGUCUCUU 5'

>TTCTCTGCTTTCACGAAGGTAG(1)	TGCTTTCATGAAGGTAGTCAG(1)/1-17	mis:4
5' -UGCUUUCAUGAAGGUAGUCAG 3'
    |o|o||| ||||o|o||  |o 
3' GAUGGAAGCACUUUCGUCUCUU 5'

>TTCTCTGCTTTCACGAAGGTAG(1)	CTGCTTTCACGAAGGTAGTCAG(1)/1-18	mis:4
5' CUGCUUUCACGAAGGUAGUCAG 3'
   ||o|o|||  |||o|o||  |o 
3' GAUGGAAGCACUUUCGUCUCUU 5'

>CTTCTCTGCTTTCACGAAGGTA(2)	GAATCTTTGTCAAAGTAGATAG(1)/3-21	mis:4
5' GAAUCUUUGUCAAAGUAGAUAG- 3'
     |o|||o|| ||||o||| |o  
3'  AUGGAAGCACUUUCGUCUCUUC 5'

>CTTCTCTGCTTTCACGAAGGTA(2)	AATCTTTGTCAAAGTAGATAGC(17)/2-20	mis:4
5' AAUCUUUGUCAAAGUAGAUAGC 3'
    |o|||o|| ||||o||| |o  
3' AUGGAAGCACUUUCGUCUCUUC 5'

>CTTCTCTGCTTTCACGAAGGTA(2)	AATCTTTGTCAAAGTAGATAG(3)/2-20	mis:4
5' AAUCUUUGUCAAAGUAGAUAG- 3'
    |o|||o|| ||||o||| |o  
3' AUGGAAGCACUUUCGUCUCUUC 5'

>CTTCTCTGCTTTCACGAAGGTA(2)	ATCTTTGTCAAAGTAGATAGC(18)/1-19	mis:4
5' -AUCUUUGUCAAAGUAGAUAGC 3'
    |o|||o|| ||||o||| |o  
3' AUGGAAGCACUUUCGUCUCUUC 5'

>CTTCTCTGCTTTCACGAAGGTA(2)	ATTTTTGTCAAAGTAGATAGC(2)/4-19	mis:4
5' -AUUUUUGUCAAAGUAGAUAGC 3'
    |oo||o|| ||||o||| |o  
3' AUGGAAGCACUUUCGUCUCUUC 5'

>CTTCTCTGCTTTCACGAAGGTA(2)	TGCTTTCATGAAGGTAGTCAG(1)/1-17	mis:4
5' UGCUUUCAUGAAGGUAGUCAG- 3'
   |o|o||| ||||o|o||  |o  
3' AUGGAAGCACUUUCGUCUCUUC 5'

>CTTCTCTGCTTTCACGAAGGT(3)	AATCTTTGTCAAAGTAGATAG(3)/2-20	mis:3
5' AAUCUUUGUCAAAGUAGAUAG- 3'
    |o|||o|| ||||o||| |o  
3'  UGGAAGCACUUUCGUCUCUUC 5'

>CTTCTCTGCTTTCACGAAGGT(3)	ATCTTTGTCAAAGTAGATACC(1)/1-19	mis:4
5' AUCUUUGUCAAAGUAGAUACC 3'
   |o|||o|| ||||o||| |   
3' UGGAAGCACUUUCGUCUCUUC 5'

>CTTCTCTGCTTTCACGAAGGT(3)	ATCTTTGTCAAAGTAGATAGC(18)/1-19	mis:3
5' AUCUUUGUCAAAGUAGAUAGC 3'
   |o|||o|| ||||o||| |o  
3' UGGAAGCACUUUCGUCUCUUC 5'

>CTTCTCTGCTTTCACGAAGGT(3)	ATCTTTGTCAAAGTAGATAGCC(13)/1-19	mis:4
5' AUCUUUGUCAAAGUAGAUAGCC 3'
   |o|||o|| ||||o||| |o   
3' UGGAAGCACUUUCGUCUCUUC- 5'

>CTTCTCTGCTTTCACGAAGGT(3)	AATCTTTGTCAAAGTAGATAGC(17)/2-20	mis:3
5' AAUCUUUGUCAAAGUAGAUAGC 3'
    |o|||o|| ||||o||| |o  
3'  UGGAAGCACUUUCGUCUCUUC 5'

>CTTCTCTGCTTTCACGAAGGT(3)	ATCTTTGTCAAAGTAGATAGCA(1)/1-19	mis:4
5' AUCUUUGUCAAAGUAGAUAGCA 3'
   |o|||o|| ||||o||| |o   
3' UGGAAGCACUUUCGUCUCUUC- 5'

>CTTCTCTGCTTTCACGAAGGT(3)	GAATCTTTGTCAAAGTAGATAG(1)/3-21	mis:3
5' GAAUCUUUGUCAAAGUAGAUAG- 3'
     |o|||o|| ||||o||| |o  
3'   UGGAAGCACUUUCGUCUCUUC 5'

>CTTCTCTGCTTTCACGAAGGT(3)	AAGCTTTGTCAAAGTAGATAGC(1)/2-20	mis:4
5' AAGCUUUGUCAAAGUAGAUAGC 3'
    | |||o|| ||||o||| |o  
3'  UGGAAGCACUUUCGUCUCUUC 5'

>CTTCTCTGCTTTCACGAAGGT(3)	ATTTTTGTCAAAGTAGATAGC(2)/4-19	mis:3
5' AUUUUUGUCAAAGUAGAUAGC 3'
   |oo||o|| ||||o||| |o  
3' UGGAAGCACUUUCGUCUCUUC 5'

>CTTCTCTGCTTTCACGAAGGT(3)	ATTTTTGTCAAAGTAGATAGCC(1)/4-19	mis:4
5' AUUUUUGUCAAAGUAGAUAGCC 3'
   |oo||o|| ||||o||| |o   
3' UGGAAGCACUUUCGUCUCUUC- 5'

>CTTCTCTGCTTTCACGAAGGT(3)	TGCTTTCATGAAGGTAGTCAG(1)/3-17	mis:4
5' UGCUUUCAUGAAGGUAGUCAG- 3'
    o|o||| ||||o|o||  |o  
3'  UGGAAGCACUUUCGUCUCUUC 5'

>CTTCTCTGTTTTCACGAAGGT(1)	AATCTTTGTCAAAGTAGATAGC(17)/2-20	mis:3
5' AAUCUUUGUCAAAGUAGAUAGC 3'
    |o|||o|| |||oo||| |o  
3'  UGGAAGCACUUUUGUCUCUUC 5'

>CTTCTCTGTTTTCACGAAGGT(1)	ATCTTTGTCAAAGTAGATAGCC(13)/1-19	mis:4
5' AUCUUUGUCAAAGUAGAUAGCC 3'
   |o|||o|| |||oo||| |o   
3' UGGAAGCACUUUUGUCUCUUC- 5'

>CTTCTCTGTTTTCACGAAGGT(1)	GAATCTTTGTCAAAGTAGATAG(1)/3-21	mis:3
5' GAAUCUUUGUCAAAGUAGAUAG- 3'
     |o|||o|| |||oo||| |o  
3'   UGGAAGCACUUUUGUCUCUUC 5'

>CTTCTCTGTTTTCACGAAGGT(1)	ATCTTTGTCAAAGTAGATAGCA(1)/1-19	mis:4
5' AUCUUUGUCAAAGUAGAUAGCA 3'
   |o|||o|| |||oo||| |o   
3' UGGAAGCACUUUUGUCUCUUC- 5'

>CTTCTCTGTTTTCACGAAGGT(1)	AAGCTTTGTCAAAGTAGATAGC(1)/2-20	mis:4
5' AAGCUUUGUCAAAGUAGAUAGC 3'
    | |||o|| |||oo||| |o  
3'  UGGAAGCACUUUUGUCUCUUC 5'

>CTTCTCTGTTTTCACGAAGGT(1)	ATCTTTGTCAAAGTAGATAGC(18)/1-19	mis:3
5' AUCUUUGUCAAAGUAGAUAGC 3'
   |o|||o|| |||oo||| |o  
3' UGGAAGCACUUUUGUCUCUUC 5'

>CTTCTCTGTTTTCACGAAGGT(1)	ATCTTTGTCAAAGTAGATACC(1)/1-19	mis:4
5' AUCUUUGUCAAAGUAGAUACC 3'
   |o|||o|| |||oo||| |   
3' UGGAAGCACUUUUGUCUCUUC 5'

>CTTCTCTGTTTTCACGAAGGT(1)	AATCTTTGTCAAAGTAGATAG(3)/2-20	mis:3
5' AAUCUUUGUCAAAGUAGAUAG- 3'
    |o|||o|| |||oo||| |o  
3'  UGGAAGCACUUUUGUCUCUUC 5'

>CTTCTCTGTTTTCACGAAGGT(1)	ATTTTTGTCAAAGTAGATAGCC(1)/4-19	mis:4
5' AUUUUUGUCAAAGUAGAUAGCC 3'
   |oo||o|| |||oo||| |o   
3' UGGAAGCACUUUUGUCUCUUC- 5'

>TCTTCTCTGCTTTCACGAAGG(1)	TCTTCGTCAAAGTAGATAGCC(1)/2-18	mis:4
5' UCUUCGUCAAAGUAGAUAGCC 3'
   o|||||| ||||o||| |o   
3' GGAAGCACUUUCGUCUCUUCU 5'

>TCTTCTCTGCTTTCACGAAGG(1)	ATCTTTGTCAAAGTAGATAGCC(13)/3-19	mis:4
5' AUCUUUGUCAAAGUAGAUAGCC 3'
    o|||o|| ||||o||| |o   
3'  GGAAGCACUUUCGUCUCUUCU 5'

>TCTTCTCTGCTTTCACGAAGG(1)	ATCTTTGTCAAAGTAGATAGCA(1)/3-19	mis:3
5' AUCUUUGUCAAAGUAGAUAGCA 3'
    o|||o|| ||||o||| |o | 
3'  GGAAGCACUUUCGUCUCUUCU 5'

>TCTTCTCTGCTTTCACGAAGG(1)	AATCTTTGTCAAAGTAGATAGC(17)/4-20	mis:4
5' AAUCUUUGUCAAAGUAGAUAGC- 3'
     o|||o|| ||||o||| |o   
3'   GGAAGCACUUUCGUCUCUUCU 5'

>TCTTCTCTGCTTTCACGAAGG(1)	TCTTTGTCAAAGTAGATAGCA(1)/2-18	mis:3
5' UCUUUGUCAAAGUAGAUAGCA 3'
   o|||o|| ||||o||| |o | 
3' GGAAGCACUUUCGUCUCUUCU 5'

>TCTTCTCTGCTTTCACGAAGG(1)	TCTTTGTTAAAGTAGATAGCC(2)/2-18	mis:4
5' UCUUUGUUAAAGUAGAUAGCC 3'
   o|||o|| ||||o||| |o   
3' GGAAGCACUUUCGUCUCUUCU 5'

>TCTTCTCTGCTTTCACGAAGG(1)	TCTTTGTCAAAGTAGATAGCT(1)/2-18	mis:4
5' UCUUUGUCAAAGUAGAUAGCU 3'
   o|||o|| ||||o||| |o   
3' GGAAGCACUUUCGUCUCUUCU 5'

>TCTTCTCTGCTTTCACGAAGG(1)	TCTTTGTCAAAGTAGATAGCC(70)/2-18	mis:4
5' UCUUUGUCAAAGUAGAUAGCC 3'
   o|||o|| ||||o||| |o   
3' GGAAGCACUUUCGUCUCUUCU 5'

>TCTTCTCTGCTTTCACGAAGG(1)	ATCTTTGTCAAAGTAGATAGC(18)/3-19	mis:4
5' AUCUUUGUCAAAGUAGAUAGC- 3'
    o|||o|| ||||o||| |o   
3'  GGAAGCACUUUCGUCUCUUCU 5'

>TCTTCTCTGCTTTCACGAAGG(1)	ATTTTTGTCAAAGTAGATAGC(2)/4-19	mis:4
5' AUUUUUGUCAAAGUAGAUAGC- 3'
    oo||o|| ||||o||| |o   
3'  GGAAGCACUUUCGUCUCUUCU 5'

>TCTTCTCTGCTTTCACGAAGG(1)	TTTTTGTCAAAGTAGATAGCC(1)/3-18	mis:4
5' UUUUUGUCAAAGUAGAUAGCC 3'
   oo||o|| ||||o||| |o   
3' GGAAGCACUUUCGUCUCUUCU 5'

>TCTTCTCTGCTTTCACGAAGG(1)	ATTTTTGTCAAAGTAGATAGCC(1)/4-19	mis:4
5' AUUUUUGUCAAAGUAGAUAGCC 3'
    oo||o|| ||||o||| |o   
3'  GGAAGCACUUUCGUCUCUUCU 5'

>TAGACGTCGATATCTTCTCTG(1)	ATCAGATGGGATATCTCGATTG(2)/3-15	mis:4
5' AUCAGAUGGGAUAUC-UCGAUUG 3'
     |||| oo||||||  || o|o 
3'   GUCUCUUCUAUAGCUGCAGAU 5'

>TAGACGTCGATATCTTCTCTG(1)	TCAGATGGGATATCTCGATTG(11)/2-14	mis:4
5' UCAGAUGGGAUAUC-UCGAUUG 3'
    |||| oo||||||  || o|o 
3'  GUCUCUUCUAUAGCUGCAGAU 5'

>TTAGACGTCGATATCTTCTCTG(6)	TCAGATGGGATATCTCGATTGA(3)/2-14	mis:4
5' UCAGAUGGGAUAUC-UCGAUUGA 3'
    |||| oo||||||  || o|o| 
3'  GUCUCUUCUAUAGCUGCAGAUU 5'

>TTAGACGTCGATATCTTCTCTG(6)	CAGATGGGATATCTCGATTGA(2)/1-13	mis:4
5' CAGAUGGGAUAUC-UCGAUUGA 3'
   |||| oo||||||  || o|o| 
3' GUCUCUUCUAUAGCUGCAGAUU 5'

>ACCTTAGACGTCGATATCTTC(1)	CTGGAGATCTCAACGTCACGGT(1)/3-17	mis:4
5' CUGGAGAUCUCAACGUC-ACGGU 3'
     |o|||| || ||||| | ||| 
3'   CUUCUAUAGCUGCAGAUUCCA 5'

>GTCACCCTTAGACGTCGATATC(1)	ATCTCGGTGTGTGATGGTGAC(1)/1-21	mis:4
5' -AUCUCGGUGUGUGAUGGUGAC 3'
    || |||oo|| |o| |||||| 
3' CUAUAGCUGCAGAUUCCCACUG 5'

>GTCACCTTTAGACGTCGATAT(1)	ATCTCGGTGTGTGATGGTGAC(1)/1-21	mis:3
5' AUCUCGGUGUGUGAUGGUGAC 3'
   || |||oo|| |o| |||||| 
3' UAUAGCUGCAGAUUUCCACUG 5'

>GTCACCTTTAGACGTCGATAT(1)	TTTCTCGGTGTGTGATGGTGAC(1)/3-22	mis:4
5' UUUCUCGGUGUGUGAUGGUGAC 3'
     | |||oo|| |o| |||||| 
3'  UAUAGCUGCAGAUUUCCACUG 5'

>GTCACCTTTAGACGTCGATAT(1)	ATTCTCGGTGTGTGATGGTGAC(77)/3-22	mis:4
5' AUUCUCGGUGUGUGAUGGUGAC 3'
     | |||oo|| |o| |||||| 
3'  UAUAGCUGCAGAUUUCCACUG 5'

>GTCACCTTTAGACGTCGATAT(1)	CTCTCGGTGTGTGATGGTGAC(1)/2-21	mis:4
5' CUCUCGGUGUGUGAUGGUGAC 3'
    | |||oo|| |o| |||||| 
3' UAUAGCUGCAGAUUUCCACUG 5'

>GTCACCTTTAGACGTCGATAT(1)	TTTTCGGTGTGTGATGGTGAC(3)/2-21	mis:4
5' UUUUCGGUGUGUGAUGGUGAC 3'
    | |||oo|| |o| |||||| 
3' UAUAGCUGCAGAUUUCCACUG 5'

>GTCACCTTTAGACGTCGATAT(1)	TTCTCGGTGTGTGATGGTGAC(239)/2-21	mis:4
5' UUCUCGGUGUGUGAUGGUGAC 3'
    | |||oo|| |o| |||||| 
3' UAUAGCUGCAGAUUUCCACUG 5'

>GGTCACCCTTAGACGTCGATA(1)	ATCTCGGTGTGTGATGGTGAC(1)/2-21	mis:4
5' AUCUCGGUGUGUGAUGGUGAC- 3'
    | |||oo|| |o| ||||||  
3'  AUAGCUGCAGAUUCCCACUGG 5'

>GGTCACCCTTAGACGTCGATA(1)	TTCTCGGTGTGTGATGGTGAC(239)/2-21	mis:4
5' UUCUCGGUGUGUGAUGGUGAC- 3'
    | |||oo|| |o| ||||||  
3'  AUAGCUGCAGAUUCCCACUGG 5'

>GGTCACCCTTAGACGTCGATA(1)	TTTTCGGTGTGTGATGGTGAC(3)/2-21	mis:4
5' UUUUCGGUGUGUGAUGGUGAC- 3'
    | |||oo|| |o| ||||||  
3'  AUAGCUGCAGAUUCCCACUGG 5'

>GGTCACCCTTAGACGTCGATA(1)	CTCTCGGTGTGTGATGGTGAC(1)/2-21	mis:4
5' CUCUCGGUGUGUGAUGGUGAC- 3'
    | |||oo|| |o| ||||||  
3'  AUAGCUGCAGAUUCCCACUGG 5'

>GGTCACCCTTAGACGTCGATA(1)	ATTCTCGGTGTGTGATGGTGAC(77)/3-22	mis:4
5' AUUCUCGGUGUGUGAUGGUGAC- 3'
     | |||oo|| |o| ||||||  
3'   AUAGCUGCAGAUUCCCACUGG 5'

>GGTCACCCTTAGACGTCGATA(1)	TTTCTCGGTGTGTGATGGTGAC(1)/3-22	mis:4
5' UUUCUCGGUGUGUGAUGGUGAC- 3'
     | |||oo|| |o| ||||||  
3'   AUAGCUGCAGAUUCCCACUGG 5'

>TGGGTCACCCTTAGACGTCGAT(4)	TCGGTGTGTGATGGTGACACA(1)/1-21	mis:4
5' -UCGGUGUGUGAUGGUGACACA 3'
    |||oo|| |o| |||||| || 
3' UAGCUGCAGAUUCCCACUGGGU 5'

>TGGGTCACCCTTAGACGTCGA(24)	TCGGTGTGTGATGGTGACACA(1)/1-21	mis:3
5' UCGGUGUGUGAUGGUGACACA 3'
   |||oo|| |o| |||||| || 
3' AGCUGCAGAUUCCCACUGGGU 5'

>TGGGTCACCCTTAGACGTCGA(24)	TCGGTGTGTGATGGTGACAGA(28)/1-18	mis:4
5' UCGGUGUGUGAUGGUGACAGA 3'
   |||oo|| |o| ||||||  | 
3' AGCUGCAGAUUCCCACUGGGU 5'

>TGGGTCACCCTTAGACGTCGA(24)	CTCGGTGTGTGATGGTGACAGA(2)/2-19	mis:4
5' CUCGGUGUGUGAUGGUGACAGA 3'
    |||oo|| |o| ||||||  | 
3'  AGCUGCAGAUUCCCACUGGGU 5'

>TAGGTCACCCTTAGACGTCGA(1)	TCGGTGTGTGATGGTGACACA(1)/1-18	mis:4
5' UCGGUGUGUGAUGGUGACACA 3'
   |||oo|| |o| ||||||  | 
3' AGCUGCAGAUUCCCACUGGAU 5'

>TAGGTCACCCTTAGACGTCGA(1)	TCGGTGTGTGATGGTGACAGA(28)/1-18	mis:4
5' UCGGUGUGUGAUGGUGACAGA 3'
   |||oo|| |o| ||||||  | 
3' AGCUGCAGAUUCCCACUGGAU 5'

>TAGGTCACCCTTAGACGTCGA(1)	CTCGGTGTGTGATGGTGACAGA(2)/2-19	mis:4
5' CUCGGUGUGUGAUGGUGACAGA 3'
    |||oo|| |o| ||||||  | 
3'  AGCUGCAGAUUCCCACUGGAU 5'

>TGGGTCACCTTTAGACGTCGA(1)	TCGGTGTGTGATGGTGACACA(1)/1-21	mis:3
5' UCGGUGUGUGAUGGUGACACA 3'
   |||oo|| |o| |||||| || 
3' AGCUGCAGAUUUCCACUGGGU 5'

>TGGGTCACCTTTAGACGTCGA(1)	CGGTCTCTGTAAGGTGACGCA(1)/11-21	mis:4
5' -CGGUCUCUGUAAGGUGACGCA 3'
    ||oo |||o |||||||| || 
3' AGCUGCAGAU-UUCCACUGGGU 5'

>TGGGTCACCTTTAGACGTCGA(1)	TCGGTGTGTGATGGTGACAGA(28)/1-18	mis:4
5' UCGGUGUGUGAUGGUGACAGA 3'
   |||oo|| |o| ||||||  | 
3' AGCUGCAGAUUUCCACUGGGU 5'

>TGGGTCACCTTTAGACGTCGA(1)	CTCGGTGTGTGATGGTGACAGA(2)/2-19	mis:4
5' CUCGGUGUGUGAUGGUGACAGA 3'
    |||oo|| |o| ||||||  | 
3'  AGCUGCAGAUUUCCACUGGGU 5'

>TGGGTCACCCTTAGACGCCGA(1)	TCGGTGTGTGATGGTGACACA(1)/1-21	mis:3
5' UCGGUGUGUGAUGGUGACACA 3'
   ||||o|| |o| |||||| || 
3' AGCCGCAGAUUCCCACUGGGU 5'

>TGGGTCACCCTTAGACGCCGA(1)	TCGGTGTGTGATGGTGACAGA(28)/1-18	mis:4
5' UCGGUGUGUGAUGGUGACAGA 3'
   ||||o|| |o| ||||||  | 
3' AGCCGCAGAUUCCCACUGGGU 5'

>TGGGTCACCCTTAGACGCCGA(1)	CTCGGTGTGTGATGGTGACAGA(2)/2-19	mis:4
5' CUCGGUGUGUGAUGGUGACAGA 3'
    ||||o|| |o| ||||||  | 
3'  AGCCGCAGAUUCCCACUGGGU 5'

>TGGGTCACCCTTAGACGCCGA(1)	TTGGTGTGTGATGGTGACAGA(1)/1-18	mis:4
5' UUGGUGUGUGAUGGUGACAGA 3'
   |o||o|| |o| ||||||  | 
3' AGCCGCAGAUUCCCACUGGGU 5'

>CTGGGTCACCCTTAGACGTCGA(1)	TCGGTGTGTGATGGTGACACA(1)/1-21	mis:4
5' UCGGUGUGUGAUGGUGACACA- 3'
   |||oo|| |o| |||||| ||  
3' AGCUGCAGAUUCCCACUGGGUC 5'

>CTGGGTCACCCTTAGACGTCG(14)	TCGGTGTGTGATGGTGACACA(1)/2-21	mis:4
5' UCGGUGUGUGAUGGUGACACA- 3'
    ||oo|| |o| |||||| ||  
3'  GCUGCAGAUUCCCACUGGGUC 5'

>CTGGGTCACCCTTAGACGTCGG(1)	TCGGTGTGTGATGGTGACACA(1)/2-21	mis:4
5' UCGGUGUGUGAUGGUGACACA- 3'
   o||oo|| |o| |||||| ||  
3' GGCUGCAGAUUCCCACUGGGUC 5'

>GCTGGGTCACCCTTAGACGTCG(1)	CGGTGTGTGATGGTGACCGAAC(1)/1-22	mis:4
5' CGGUGUGUGAUGGUGACCGAAC 3'
   ||oo|| |o| ||||||| | | 
3' GCUGCAGAUUCCCACUGGGUCG 5'

>AGGTGCTGGGTCACCCTTAGA(11)	TTCGAAGGGAGAAGTAGTACCT(1)/2-22	mis:4
5' UUCGAAGGGAGAAGUAGUACCU 3'
    || ||||| ||  o||o|||| 
3'  AGAUUCCCACUGGGUCGUGGA 5'

>AGGTGCTGGGTCACCCTTAGA(11)	TTTGAAGGGAGAAGTAGTACCT(22)/5-22	mis:4
5' UUUGAAGGGAGAAGUAGUACCU 3'
    |o ||||| ||  o||o|||| 
3'  AGAUUCCCACUGGGUCGUGGA 5'

>AGGTGCTGGGTCACCCTTAGA(11)	GTTTTAAGGGAGAAGTAGTACC(1)/3-22	mis:4
5' GUUUUAAGGGAGAAGUAGUACC- 3'
     |o|||||| ||  o||o|||  
3'   AGAUUCCCACUGGGUCGUGGA 5'

>AGGTGCTGGGTCACCCTTAGA(11)	TTGAAGGGAGAAGTAGTACCT(1)/4-21	mis:4
5' UUGAAGGGAGAAGUAGUACCU 3'
   |o ||||| ||  o||o|||| 
3' AGAUUCCCACUGGGUCGUGGA 5'

>TAGGTGCTGGGTCACCCTTAG(2)	CCGGAGGTGGCTAGAGCACCTA(1)/15-22	mis:4
5' CCGGAGGUGGCUAGAGCACCUA 3'
   | oo ||||o|o  |||||||| 
3' GAUUCCCACUGG-GUCGUGGAU 5'

>AGGCTGTATCACCCTAGGTGC(18)	TCTCCTTACTGTGATGTAGCCT(1)/5-22	mis:4
5' UCUCCUUACUGUGAUGUAGCCU 3'
     o |o||  |||||oo||||| 
3'  CGUGGAUCCCACUAUGUCGGA 5'

>AGGCTGTATCACCCTAGGAGC(1)	TCTCCTTACTGTGATGTAGCCT(1)/2-22	mis:4
5' UCUCCUUACUGUGAUGUAGCCU 3'
     o |o||  |||||oo||||| 
3'  CGAGGAUCCCACUAUGUCGGA 5'

>AGGCTGTATCACCCTAGGAGC(1)	CTCCTCACTGTGATGTAGCCT(4)/1-21	mis:4
5' -CUCCUCACUGUGAUGUAGCCU 3'
    ||||| |  |||||oo||||| 
3' CGAGGA-UCCCACUAUGUCGGA 5'

>AGGCTGTATCACCCTAGGAGC(1)	TCTCCTCACTGTGATGTAGCCT(1)/2-22	mis:4
5' UCUCCUCACUGUGAUGUAGCCU 3'
    ||||| |  |||||oo||||| 
3' CGAGGA-UCCCACUAUGUCGGA 5'

>GAGGCTGTATCACCCTAGGTGC(3)	CTCCTTACTGTGATGTAGCCTC(1)/4-22	mis:4
5' CUCCUUACUGUGAUGUAGCCUC 3'
    o |o||  |||||oo|||||| 
3' CGUGGAUCCCACUAUGUCGGAG 5'

>GAGGCTGTATCACCCTAGGTG(1)	TCCTTACTGTGATGTAGCCTCC(1)/3-21	mis:4
5' UCCUUACUGUGAUGUAGCCUCC 3'
   o |o||  |||||oo||||||  
3' GUGGAUCCCACUAUGUCGGAG- 5'

>GAGGCTGTATCACCCTAGGTG(1)	CTCCTTACTGTGATGTAGCCTC(1)/4-22	mis:3
5' CUCCUUACUGUGAUGUAGCCUC 3'
    o |o||  |||||oo|||||| 
3'  GUGGAUCCCACUAUGUCGGAG 5'

>GAGGCTGTATCACCCTAGGTG(1)	CTCTTCACTGTGATGTAGCCTC(1)/10-22	mis:4
5' CUCUUCACUGUGAUGUAGCCUC 3'
    o oo |  |||||oo|||||| 
3'  GUGGAUCCCACUAUGUCGGAG 5'

>GAGGCTGTATCACCCTAGGTG(1)	CTTCTCACTGTGATGTAGCCTC(1)/10-22	mis:4
5' CUUCUCACUGUGAUGUAGCCUC 3'
    o |o |  |||||oo|||||| 
3'  GUGGAUCCCACUAUGUCGGAG 5'

>GAGGCTGTATCACCCTAGGTG(1)	CTCCTCACTGTGATGTAGCCTC(8)/10-22	mis:4
5' CUCCUCACUGUGAUGUAGCCUC 3'
    o |o |  |||||oo|||||| 
3'  GUGGAUCCCACUAUGUCGGAG 5'

>GAGGCTGTATCACCCTAGGTG(1)	CTCCTCATTGTGATGTAGCCTC(1)/10-22	mis:4
5' CUCCUCAUUGUGAUGUAGCCUC 3'
    o |o |  |||||oo|||||| 
3'  GUGGAUCCCACUAUGUCGGAG 5'

>GAGGCTGTATCACCCTAGGTG(1)	TCTTCACTGTGATGTAGCCTC(1)/9-21	mis:4
5' UCUUCACUGUGAUGUAGCCUC 3'
   o oo |  |||||oo|||||| 
3' GUGGAUCCCACUAUGUCGGAG 5'

>GAGGCTGTATCACCCTAGGTG(1)	TCCTCACTGTGATGTAGCCTC(16)/9-21	mis:4
5' UCCUCACUGUGAUGUAGCCUC 3'
   o |o |  |||||oo|||||| 
3' GUGGAUCCCACUAUGUCGGAG 5'

>GAGGCTGTATCACCCTAGGTG(1)	TCTCCTTACTGTGATGTAGCCT(1)/5-22	mis:4
5' UCUCCUUACUGUGAUGUAGCCU- 3'
     o |o||  |||||oo|||||  
3'   GUGGAUCCCACUAUGUCGGAG 5'

>GAGGCTGTATCACCCTAGGTG(1)	CTCCTCACTGTGATGTAGCTTC(1)/10-22	mis:4
5' CUCCUCACUGUGAUGUAGCUUC 3'
    o |o |  |||||oo|||o|| 
3'  GUGGAUCCCACUAUGUCGGAG 5'

>CGAGGCTGTATCACCCTAGGTG(19)	CTCCTTACTGTGATGTAGCCTC(1)/4-22	mis:4
5' CUCCUUACUGUGAUGUAGCCUC- 3'
    o |o||  |||||oo||||||  
3'  GUGGAUCCCACUAUGUCGGAGC 5'

>CGAGGCTGTATCACCCTAGGTG(19)	TCCTTACTGTGATGTAGCCTCC(1)/3-21	mis:4
5' UCCUUACUGUGAUGUAGCCUCC 3'
   o |o||  |||||oo||||||  
3' GUGGAUCCCACUAUGUCGGAGC 5'

>CGAGGCTGTATCACCCTAGGT(6)	TCCTTACTGTGATGTAGCCTCC(1)/3-21	mis:4
5' UCCUUACUGUGAUGUAGCCUCC 3'
     |o||  |||||oo||||||  
3'  UGGAUCCCACUAUGUCGGAGC 5'

>CGAGGCTGTATCACCCTAGGT(6)	CTCCTTACTGTGATGTAGCCTC(1)/4-22	mis:4
5' CUCCUUACUGUGAUGUAGCCUC- 3'
      |o||  |||||oo||||||  
3'   UGGAUCCCACUAUGUCGGAGC 5'

>TCGAGGCTGTATCACCCTAGG(5)	TCCTTACTGTGATGTAGCCTCC(1)/3-21	mis:4
5' UCCUUACUGUGAUGUAGCCUCC- 3'
     |o||  |||||oo||||||   
3'   GGAUCCCACUAUGUCGGAGCU 5'

>TCGAGGCTGTATCACCCTAGG(5)	CTCACTGTGATGTAGCCTCCA(2)/7-21	mis:4
5' CUCACUGUGAUGUAGCCUCCA 3'
   |o |  |||||oo|||||| | 
3' GGAUCCCACUAUGUCGGAGCU 5'

>TCGAGGCTGTATCACTCTAGG(1)	TCCTTACTGTGATGTAGCCTCC(1)/3-21	mis:4
5' UCCUUACUGUGAUGUAGCCUCC- 3'
     |o||  |||||oo||||||   
3'   GGAUCUCACUAUGUCGGAGCU 5'

>TCGAGGCTGTATCACTCTAGG(1)	CTCACTGTGATGTAGCCTCCA(2)/7-21	mis:4
5' CUCACUGUGAUGUAGCCUCCA 3'
   |o |  |||||oo|||||| | 
3' GGAUCUCACUAUGUCGGAGCU 5'

>TTCGAGGCTGTATCACCCTAG(13)	TCACTGTGATGTAGCCTCCAA(1)/6-21	mis:4
5' UCACUGUGAUGUAGCCUCCAA 3'
   o |  |||||oo|||||| || 
3' GAUCCCACUAUGUCGGAGCUU 5'

>GTTTCGAGGCTGTATCACTCT(2)	GAAGTGTTGCAGCATTTGTGAT(2)/3-15	mis:4
5' GAAGUGUUGCAGCAUUUGUGAU 3'
   o |||| |o|||| o|o| o|o 
3' UCUCACUAUGUCG-GAGCUUUG 5'

>GTTTCGAGGCTGTATCACACT(1)	ACTGTGATGTAGCCTCCACTC(13)/1-18	mis:4
5' ACUGUGAUGUAGCCUCCACUC 3'
   | ||||||oo|||||| |  | 
3' UCACACUAUGUCGGAGCUUUG 5'

>GTTTCGAGGCTGTATCACACT(1)	CACTGTGATGTAGCCTCCACTC(1)/2-19	mis:4
5' CACUGUGAUGUAGCCUCCACUC 3'
    | ||||||oo|||||| |  | 
3'  UCACACUAUGUCGGAGCUUUG 5'

>CTAGGGTTTCGAGGCTGTATCA(4)	TGATGTAGCCTCCACTCATGG(7)/1-14	mis:4
5' UGAUGUAGCCUC-CACUCAUGG 3'
   ||||oo||||||  | o| |o| 
3' ACUAUGUCGGAGCUUUGGGAUC 5'

>CTAGGGTTTCGAGGCTGTATC(39)	TGATGTAGCCTCCACTCATGG(7)/2-14	mis:4
5' UGAUGUAGCCUC-CACUCAUGG 3'
    |||oo||||||  | o| |o| 
3'  CUAUGUCGGAGCUUUGGGAUC 5'

>CTAGGGTTTTGAGGCTGTATC(1)	TGATGTAGCCTCCACTCATGG(7)/2-14	mis:4
5' UGAUGUAGCCUC-CACUCAUGG 3'
    |||oo||||||  | o| |o| 
3'  CUAUGUCGGAGUUUUGGGAUC 5'

>CTAGGGTTTCGAGGCTGCATC(1)	TGATGTAGCCTCCACTCATGG(7)/2-14	mis:4
5' UGAUGUAGCCUC-CACUCAUGG 3'
    ||||o||||||  | o| |o| 
3'  CUACGUCGGAGCUUUGGGAUC 5'

>CTTAGGGTTTCGAGGCTGTAT(1)	CTACTGGTTCTAGATCCTGAG(6)/2-21	mis:4
5' CUACUGGUUCUAGAUCCUGAG 3'
    ||| | o|| |o|o|||o|| 
3' UAUGUCGGAGCUUUGGGAUUC 5'

>ACTTAGGGTTTCGAGGCTGTA(1)	CTACTGGTTCTAGATCCTGAGA(1)/2-21	mis:4
5' CUACUGGUUCUAGAUCCUGAGA 3'
    ||| | o|| |o|o|||o||  
3'  AUGUCGGAGCUUUGGGAUUCA 5'

>ACTTAGGGTTTCGAGGCTGTA(1)	TACTGGTTCTAGATCCTGAGA(8)/1-20	mis:4
5' UACUGGUUCUAGAUCCUGAGA 3'
   ||| | o|| |o|o|||o||  
3' AUGUCGGAGCUUUGGGAUUCA 5'

>ACTTAGGGTTTCGAGGCTGTA(1)	CTACTGGTTCTAGATCCTGAG(6)/2-21	mis:4
5' CUACUGGUUCUAGAUCCUGAG- 3'
    ||| | o|| |o|o|||o||  
3'  AUGUCGGAGCUUUGGGAUUCA 5'

>TACCTAGGGTTTCGAGGCTGT(7)	CCATATCTCCATCCCCTGGGTG(3)/7-21	mis:4
5' CCAUA-UCUCCAUCCCCUGGGUG 3'
     |o| o||| |  ||||o|||o 
3'   UGUCGGAGCUUUGGGAUCCAU 5'

>TACCTAGGGTTTCGAGGCTGT(7)	CATATCTCCATCCCCTGGGTG(14)/6-20	mis:4
5' CAUA-UCUCCAUCCCCUGGGUG 3'
    |o| o||| |  ||||o|||o 
3'  UGUCGGAGCUUUGGGAUCCAU 5'

>TACTTAGGGTTTCGAGGCTGTA(1)	TACTGGTTCTAGATCCTGAGAA(8)/1-22	mis:4
5' UACUGGUUCUAGAUCCUGAGAA 3'
   ||| | o|| |o|o|||o|| | 
3' AUGUCGGAGCUUUGGGAUUCAU 5'

>GTACCTAGGGTTTCGAGGCTGT(1)	GTAGACGTCAAACCTTAGGAC(2)/10-19	mis:4
5' GUAGACGUCAAACCUUAGG-AC 3'
   oo|| | o |||||o|||| || 
3' UGUCGGAGCUUUGGGAUCCAUG 5'

>GTACCTAGGGTTTCGAGGCTGT(1)	CGTAGACTTCAAACCTGAGGAC(1)/4-20	mis:4
5' CGUAGACUUCAAACCUGAGG-AC 3'
    oo|| ||o |||||o ||| || 
3'  UGUCGGAGCUUUGGGAUCCAUG 5'

>GTACCTAGGGTTTCGAGGCTG(1)	GTAGACGTCAAACCTTAGGAC(2)/10-19	mis:4
5' GUAGACGUCAAACCUUAGG-AC 3'
    o|| | o |||||o|||| || 
3'  GUCGGAGCUUUGGGAUCCAUG 5'

>GTACCTAGGGTTTCGAGGCTG(1)	CGTAGACTTCAAACCTGAGGAC(1)/4-20	mis:4
5' CGUAGACUUCAAACCUGAGG-AC 3'
     o|| ||o |||||o ||| || 
3'   GUCGGAGCUUUGGGAUCCAUG 5'

>TTGTACCTAGGGTTTCGAGGCT(2)	TAGACTTCAAACCTGAGGACGG(2)/2-18	mis:4
5' UAGACUUCAAACCUGAGG-ACGG 3'
    || ||o |||||o ||| ||oo 
3'  UCGGAGCUUUGGGAUCCAUGUU 5'

>CACATTCTACCTAGGGTTTCG(1)	AAGGATCCTTTGGTAGGTTGTG(4)/3-22	mis:4
5' AAGGAUCCUUUGGUAGGUUGUG 3'
     |o| ||o| |||||o |||| 
3'  GCUUUGGGAUCCAUCUUACAC 5'

>CCACATTGTACCTAGGGTTTC(1)	GGATCCTTTGGTAGGTTGTGG(4)/1-21	mis:4
5' GGAUCCUUUGGUAGGUUGUGG 3'
   |o| ||o| |||| o ||||| 
3' CUUUGGGAUCCAUGUUACACC 5'

>TTCCACATTGTACCTAGGGTT(2)	ATCCTTTGGTAGGTTGTGGAG(4)/1-20	mis:4
5' AUCCUUUGGUAGGUUGUGGAG 3'
   | ||o| |||| o ||||||o 
3' UUGGGAUCCAUGUUACACCUU 5'

>AAGTTCCACATTGTACCTAGG(1)	CTTTGGTAGGTTGTGGAGTTC(1)/1-17	mis:4
5' CUUUGGUAGGUUGUGGAGUUC 3'
   |o| |||| o ||||||oo|  
3' GGAUCCAUGUUACACCUUGAA 5'

>ATGCCGTAGATATCTTCCAAG(1)	TTGGAAGACATCTACCGGTAC(2)/1-17	mis:4
5' -UUGGAAGACAUCUACCGGUAC 3'
    |||||||| ||||| |||o|  
3' GAACCUUCUAUAGAU-GCCGUA 5'

>TATGCCGTAGATATCTTCCAA(4)	TTGGAAGACATCTACCGGTAC(2)/1-17	mis:4
5' UUGGAAGACAUCUACCGGUAC- 3'
   |||||||| ||||| |||o|   
3' AACCUUCUAUAGAU-GCCGUAU 5'

>TATGCCGTAGATATCTTCCAA(4)	TTGGAAGACATCTACCGGTACC(1)/1-17	mis:4
5' UUGGAAGACAUCUACCGGUACC 3'
   |||||||| ||||| |||o|   
3' AACCUUCUAUAGAU-GCCGUAU 5'

>TATGCCGTAGATATCTTCTAA(1)	TTGGAAGACATCTACCGGTAC(2)/1-17	mis:4
5' UUGGAAGACAUCUACCGGUAC- 3'
   ||o||||| ||||| |||o|   
3' AAUCUUCUAUAGAU-GCCGUAU 5'

>TATGCCGTAGATATCTTCTAA(1)	TTGGAAGACATCTACCGGTACC(1)/1-17	mis:4
5' UUGGAAGACAUCUACCGGUACC 3'
   ||o||||| ||||| |||o|   
3' AAUCUUCUAUAGAU-GCCGUAU 5'

>TTGGATTCCATATGCCGTAGA(6)	TTTCGCTGCATATGGTGTCCTG(4)/6-20	mis:4
5' UUUCGCUGCAUAUGGUGUCCUG 3'
    |o o| |||||||| o||| o 
3'  AGAUGCCGUAUACCUUAGGUU 5'

>TTAGTTTGGATTCCATATGCC(1)	CGCATATAGGAGCTAACGCTAG(2)/2-16	mis:4
5' CGCAUAUAGGAGCUAACGCUAG 3'
    |||||| |o| |o|| o|||o 
3' CCGUAUACCUUAGGUU-UGAUU 5'

>TTAGTTTGGATTCCATATGCC(1)	TCGTATTGGAGTTAAAAGTAA(1)/7-21	mis:4
5' UCGUAU-UGGAGUUAAAAGUAA 3'
     |o|| ||||o|o ||| ||| 
3'  CCGUAUACCUUAGGUUUGAUU 5'

>ATTAGTTTGGATTCCATATGC(1)	CGCATATAGGAGCTAACGCTAG(2)/2-16	mis:4
5' CGCAUAUAGGAGCUAACGCUAG- 3'
    |||||| |o| |o|| o|||o  
3'  CGUAUACCUUAGGUU-UGAUUA 5'

>ATTAGTTTGGATTCCATATGC(1)	GCATATAGGAGCTAACGCTAGG(2)/1-15	mis:4
5' GCAUAUAGGAGCUAACGCUAGG 3'
   |||||| |o| |o|| o|||o  
3' CGUAUACCUUAGGUU-UGAUUA 5'

>ATTAGTTTGGATTCCATATGC(1)	TCGTATTGGAGTTGAAAGTAAG(3)/7-21	mis:4
5' UCGUAU-UGGAGUUGAAAGUAAG 3'
     |o|| ||||o|o ||| |||  
3'   CGUAUACCUUAGGUUUGAUUA 5'

>ATTAGTTTGGATTCCATATGC(1)	CGTATTGGAGTTGAAAGTAAG(12)/6-20	mis:4
5' CGUAU-UGGAGUUGAAAGUAAG 3'
    |o|| ||||o|o ||| |||  
3'  CGUAUACCUUAGGUUUGAUUA 5'

>CATTAGTTTGGATTCCATATGC(2)	CGTATTGGAGTTGAAAGTAAGG(6)/6-22	mis:4
5' CGUAU-UGGAGUUGAAAGUAAGG 3'
    |o|| ||||o|o ||| ||| | 
3'  CGUAUACCUUAGGUUUGAUUAC 5'

>CATTAGTTTGGATTCCATATGC(2)	TGTATTGGAGTTGAAAGTAAGG(1)/6-22	mis:4
5' UGUAU-UGGAGUUGAAAGUAAGG 3'
    |o|| ||||o|o ||| ||| | 
3'  CGUAUACCUUAGGUUUGAUUAC 5'

>CATTAGTTTGGATTCCATATGC(2)	GTATTGGAGTTGAAAGTAAGG(3)/5-21	mis:4
5' GUAU-UGGAGUUGAAAGUAAGG 3'
   |o|| ||||o|o ||| ||| | 
3' CGUAUACCUUAGGUUUGAUUAC 5'

>CATTAGTTTGGATTCCATATG(9)	CGTATTGGAGTTGAAAGTAAGG(6)/6-22	mis:4
5' CGUAUUGGAGUUGAAAGUAAGG 3'
   |o|| ||||o|o ||| ||| | 
3' GUAU-ACCUUAGGUUUGAUUAC 5'

>CATTAGTTTGGATTCCATATG(9)	TGTATTGGAGTTGAAAGTAAGG(1)/6-22	mis:4
5' UGUAUUGGAGUUGAAAGUAAGG 3'
   oo|| ||||o|o ||| ||| | 
3' GUAU-ACCUUAGGUUUGAUUAC 5'

>CATTAGTTTGGATTCCATATG(9)	GTATTGGAGTTGAAAGTAAGG(3)/5-21	mis:4
5' GUAU-UGGAGUUGAAAGUAAGG 3'
    o|| ||||o|o ||| ||| | 
3'  GUAUACCUUAGGUUUGAUUAC 5'

>CATTAGTTTGGATTCCACATGC(1)	CGTATTGGAGTTGAAAGTAAGG(6)/6-22	mis:4
5' CGUAU-UGGAGUUGAAAGUAAGG 3'
    |o|| ||||o|o ||| ||| | 
3'  CGUACACCUUAGGUUUGAUUAC 5'

>CATTAGTTTGGATTCCACATGC(1)	TGTATTGGAGTTGAAAGTAAGG(1)/6-22	mis:4
5' UGUAU-UGGAGUUGAAAGUAAGG 3'
    |o|| ||||o|o ||| ||| | 
3'  CGUACACCUUAGGUUUGAUUAC 5'

>CATTAGTTTGGATTCCACATGC(1)	GTATTGGAGTTGAAAGTAAGG(3)/5-21	mis:4
5' GUAU-UGGAGUUGAAAGUAAGG 3'
   |o|| ||||o|o ||| ||| | 
3' CGUACACCUUAGGUUUGAUUAC 5'

>TCATTAGTTTGGATTCCATATG(2)	TATTGGAGTTGAAAGTAAGGG(6)/4-20	mis:4
5' UAU-UGGAGUUGAAAGUAAGGG 3'
   o|| ||||o|o ||| ||| |o 
3' GUAUACCUUAGGUUUGAUUACU 5'

>CGTCGTTTCGCCGAAAACGTC(3)	TGTGTATTTGGTCAAGCTACG(1)/4-21	mis:4
5' UGUGUAUUUGGUCAAGCUACG 3'
    oo|| ||o||o ||o| ||| 
3' CUGCAAAAGCCGCUUUGCUGC 5'

>CACGTCGTTTCGCCGAAAACG(2)	TGTATTTGGTCAAGCTACGGTG(1)/2-19	mis:4
5' UGUAUUUGGUCAAGCUACGGUG 3'
   o|| ||o||o ||o| || ||| 
3' GCAAAAGCCGCUUUGCUG-CAC 5'

>TGCACGTCGTTTCGCCGAAAAC(4)	TGTATTTGGTCAAGCTACGGCG(38)/2-19	mis:4
5' UGUAUUUGGUCAAGCUACG-GCG 3'
    || ||o||o ||o| ||| ||o 
3'  CAAAAGCCGCUUUGCUGCACGU 5'

>TGCACGTCGTTTCGCCGAAAAC(4)	TGTATTTGGTCAAGCTACGGCA(2)/2-19	mis:4
5' UGUAUUUGGUCAAGCUACG-GCA 3'
    || ||o||o ||o| ||| ||| 
3'  CAAAAGCCGCUUUGCUGCACGU 5'

>TGCACGTCGTTTCGCCGAAAAC(4)	GTATTTGGTCAAGCTACGGCG(14)/1-18	mis:4
5' GUAUUUGGUCAAGCUACG-GCG 3'
   || ||o||o ||o| ||| ||o 
3' CAAAAGCCGCUUUGCUGCACGU 5'

>TTGATGCACGTCGTTTCGCCG(1)	AACGGTGAGACGAGTTCCTCGA(1)/3-22	mis:3
5' AACGGUGAGACGA-GUUCCUCGA 3'
     |||o||o|||| || | ||o| 
3'   GCCGCUUUGCUGCACGUAGUU 5'

>TTGATGCACGTCGTTTCGCCG(1)	AAGGGTGAGACGAGTTCCTCGA(1)/4-22	mis:4
5' AAGGGUGAGACGA-GUUCCUCGA 3'
      ||o||o|||| || | ||o| 
3'   GCCGCUUUGCUGCACGUAGUU 5'

>TTGATGCACGTCGTTTCGCCG(1)	AAGGGTGAGACGATTTCCTCGA(1)/4-13	mis:4
5' AAGGGUGAGACGAUUUCC-UCGA 3'
      ||o||o||||o | | ||o| 
3'   GCCGCUUUGCUGCACGUAGUU 5'

>TTTGATGCACGTCGTTTCGCC(8)	GGTGAGACGAGTTCCTCGAAA(2)/1-20	mis:4
5' GGUGAGACGA-GUUCCUCGAAA 3'
   ||o||o|||| || | ||o||  
3' CCGCUUUGCUGCACGUAGUUU- 5'

>TTTGATGCACGTCGTTTCGCC(8)	AGGGTGAGACGAGTTCCTCGAA(2)/3-22	mis:3
5' AGGGUGAGACGA-GUUCCUCGAA 3'
     ||o||o|||| || | ||o|| 
3'   CCGCUUUGCUGCACGUAGUUU 5'

>CTTTGATGCACGTCGTTTCGC(1)	TGGAGACGGAGTGTGTTAAAC(1)/3-20	mis:4
5' UGGAGACGGAGUGUGUUAAAC 3'
     ||o|||o |||oo|o|||  
3' CGCUUUGCUGCACGUAGUUUC 5'

>ATCTTTGATGCACGTCGTTTC(1)	AGCTACGGCGGAATCAAGGAT(3)/5-21	mis:4
5' AGCUACGGCG-GAAUCAAGGAU 3'
    |  |||o|| | |||||o||| 
3'  CUUUGCUGCACGUAGUUUCUA 5'

>AACCTTTGATGCACGTCGTTT(2)	AGAGCTCTGTGCAATGAAGTTT(1)/9-22	mis:4
5' AGAGCUCUGUGCAAUGAAGUUU 3'
    o|o|  o||||| oo||| || 
3'  UUUGCUGCACGUAGUUUCCAA 5'

>AACCTTTGATGCACGTCGTTT(2)	GAGCTCTGTGCAATGAAGTTT(2)/8-21	mis:4
5' GAGCUCUGUGCAAUGAAGUUU 3'
   o|o|  o||||| oo||| || 
3' UUUGCUGCACGUAGUUUCCAA 5'

>CTCATCAGCTGTATAACTTTT(1)	GGAAGTAACACATCAGATGGG(7)/3-21	mis:4
5' GGAAGUAACACAUCAGAUGGG 3'
   oo|||| | ||| | ||||o| 
3' UUUUCAAUAUGUCGACUACUC 5'

>CTCATCAGCTGTATAACTTTT(1)	AGGAAGTAACACATCGGATGGG(1)/4-22	mis:4
5' AGGAAGUAACACAUCGGAUGGG 3'
    oo|||| | ||| | ||||o| 
3'  UUUUCAAUAUGUCGACUACUC 5'

>CTCATCAGCTGTATAACTTTT(1)	AGGAAGTAACACATCAGATGGG(4)/4-22	mis:4
5' AGGAAGUAACACAUCAGAUGGG 3'
    oo|||| | ||| | ||||o| 
3'  UUUUCAAUAUGUCGACUACUC 5'

>ACAGGTTTATCGAACCTATCC(1)	TGGGATATCTCGATTGATCTGT(1)/3-22	mis:4
5' UGGGAUA-UCUCGAUUGAUCUGU 3'
     |||||   ||||| o|o|||| 
3'   CCUAUCCAAGCUAUUUGGACA 5'

>ACAGGTTTATCGAACCTATCC(1)	GGGATATCTCGATTGATCTGT(2)/2-21	mis:4
5' GGGAUA-UCUCGAUUGAUCUGU 3'
    |||||   ||||| o|o|||| 
3'  CCUAUCCAAGCUAUUUGGACA 5'

>TGGCAACAGGTTTATCGAACCT(1)	TGGTTTATTAACTTGTTGGTA(1)/7-18	mis:4
5' UGGUUU-AUUAACUUGUUGGUA 3'
    ||||o || |||o||||| o| 
3' UCCAAGCUAUUUGGACAACGGU 5'

>TGGCAACAGGTTTATCGAACC(1)	TGGTTTATTAACTTGTTGGTA(1)/7-18	mis:3
5' UGGUUU-AUUAACUUGUUGGUA 3'
    ||||o || |||o||||| o| 
3'  CCAAGCUAUUUGGACAACGGU 5'

>TGGCAACAGGTTTATCGAACC(1)	TGGTTTATTAACTTGTTGGTAT(3)/7-18	mis:4
5' UGGUUU-AUUAACUUGUUGGUAU 3'
    ||||o || |||o||||| o|  
3'  CCAAGCUAUUUGGACAACGGU- 5'

>TGGCAACAGGTTTATCGAACC(1)	ATGGTTTATTAACTTGTTGGTA(2)/8-19	mis:3
5' AUGGUUU-AUUAACUUGUUGGUA 3'
     ||||o || |||o||||| o| 
3'   CCAAGCUAUUUGGACAACGGU 5'

>ATGGCAACAGGTTTATCGAACC(4)	TGGTTTATTAACTTGTTGGTAT(3)/7-22	mis:3
5' UGGUUU-AUUAACUUGUUGGUAU 3'
    ||||o || |||o||||| o|| 
3'  CCAAGCUAUUUGGACAACGGUA 5'

>ATGGCAACAGGTTTATCGAACC(4)	GGTTTATTAACTTGTTGGTATT(1)/6-21	mis:4
5' GGUUU-AUUAACUUGUUGGUAUU 3'
   ||||o || |||o||||| o||  
3' CCAAGCUAUUUGGACAACGGUA- 5'

>ATGGCAACAGGTTTATCGAAC(1)	GTTTATTAACTTGTTGGTATT(1)/5-20	mis:4
5' GUUU-AUUAACUUGUUGGUAUU 3'
   |||o || |||o||||| o||  
3' CAAGCUAUUUGGACAACGGUA- 5'

>ATGGCAACAGGTTTATCGAAC(1)	TGGTTTATTAACTTGTTGGTAT(3)/7-22	mis:4
5' UGGUUUAUUAACUUGUUGGUAU 3'
    | |o || |||o||||| o|| 
3'  CAAGCUAUUUGGACAACGGUA 5'

>AATGGCAACAGGTTTATCGAA(1)	GTTTATTAACTTGTTGGTATT(1)/5-21	mis:4
5' GUUUAUUAACUUGUUGGUAUU 3'
    |o || |||o||||| o||| 
3' AAGCUAUUUGGACAACGGUAA 5'

>AATGGCAACAGGTTTATCGAA(1)	GGTTTATTAACTTGTTGGTATT(1)/6-22	mis:4
5' GGUUUAUUAACUUGUUGGUAUU 3'
     |o || |||o||||| o||| 
3'  AAGCUAUUUGGACAACGGUAA 5'

>CAATGGCAACAGGTTTATCGA(1)	GGTTTATTAACTTGTTGGTATT(1)/6-22	mis:4
5' GGUUUAUUAACUUGUUGGUAUU- 3'
     |o || |||o||||| o|||  
3'   AGCUAUUUGGACAACGGUAAC 5'

>CAATGGCAACAGGTTTATCGA(1)	GTTTATTAACTTGTTGGTATTC(1)/5-21	mis:4
5' GUUUAUUAACUUGUUGGUAUUC 3'
    |o || |||o||||| o|||  
3'  AGCUAUUUGGACAACGGUAAC 5'

>CAATGGCAACAGGTTTATCGA(1)	GTTTATTAACTTGTTGGTATT(1)/5-21	mis:4
5' GUUUAUUAACUUGUUGGUAUU- 3'
    |o || |||o||||| o|||  
3'  AGCUAUUUGGACAACGGUAAC 5'

>CAATGGCAACAGGTTTATCGA(1)	TTTATTAACTTGTTGGTATTC(13)/4-20	mis:4
5' UUUAUUAACUUGUUGGUAUUC 3'
   |o || |||o||||| o|||  
3' AGCUAUUUGGACAACGGUAAC 5'

>CAATGGCAACAGGTTTATCGA(1)	TTCATAAATCTCTTGACGCTG(1)/4-21	mis:4
5' UUCAUAAAUCUCUUGACGCUG 3'
   |o |||||o|| ||| |o || 
3' AGCUAUUUGGACAACGGUAAC 5'

>CAATGGCAACAGGTTTATCGA(1)	TTGGTAGTTGTCATTGCCATTG(2)/14-22	mis:4
5' UUGGUAGUUGUCAUUGCCAUUG 3'
   |o|o||o o o  ||||||||| 
3' AGCUAUUUG-GACAACGGUAAC 5'

>CAATGGCAACAGGGTTATCGA(1)	TGGTAGTTGTCATTGCCATTG(1)/13-21	mis:4
5' -UGGUAGUUGUCAUUGCCAUUG 3'
    o|o||ooo o  ||||||||| 
3' AGCUAUUGG-GACAACGGUAAC 5'

>CAATGGCAACAGGGTTATCGA(1)	TTGGTAGTTGTCATTGCCATTG(2)/14-22	mis:3
5' UUGGUAGUUGUCAUUGCCAUUG 3'
   |o|o||ooo o  ||||||||| 
3' AGCUAUUGG-GACAACGGUAAC 5'

>CGTCGAGACTAATGGCAACAG(1)	TTGTTGTTGGTAGTTGTCATTG(3)/13-21	mis:4
5' UUGUUGUUGGUAGUUGUCAUUG 3'
   o|||||ooo ||||o ||  o| 
3' GACAACGGUAAUCAG-AGCUGC 5'

>CGTCGAGACTAATGGCAACAG(1)	ATTGTTGTTGGTAGTTGTCATT(2)/14-22	mis:4
5' AUUGUUGUUGGUAGUUGUCAUU 3'
    o|||||ooo ||||o o |o  
3'  GACAACGGUAAUCAGAGCUGC 5'

>CGTCGAGACTAATGGCAACAG(1)	TTGTTGTTGGTAGTTGTCATT(2)/13-21	mis:4
5' UUGUUGUUGGUAGUUGUCAUU 3'
   o|||||ooo ||||o o |o  
3' GACAACGGUAAUCAGAGCUGC 5'

>CGTCGAGACTAATGGCAACAG(1)	GATTGTTGTTGGTAGTTGTCAT(3)/7-20	mis:4
5' GAUUGUUGUUGGUAGUUGUCAU- 3'
     o|||||ooo ||||o o |o  
3'   GACAACGGUAAUCAGAGCUGC 5'

>CGCGTGGAGACCAATGGCAAC(1)	TAGTTGTCATTGCCATTGTGTA(1)/10-18	mis:4
5' UAGUUGUCAUU-GCCAUUGUGUA 3'
     ||||o|||| | | oooo|o  
3'   CAACGGUAACCAGAGGUGCGC 5'

>AGTGTTGATCAAATCTAGACG(9)	CATTGTGTATTTGGTCAAGCT(2)/9-18	mis:4
5' CAUUGUGUAUUUGGUCAA-GCU 3'
   | |o |o |||||o|||| o|| 
3' GCAG-AUCUAAACUAGUUGUGA 5'

>ATTGCAACGCTTCAACGGAAC(2)	CGTTTCGTAGAAGGTTACTGT(1)/2-13	mis:4
5' CGUUUCGUAGAAG-GUUACUGU 3'
    |||o||| |||| ||| | o| 
3'  CAAGGCAACUUCGCAACGUUA 5'

>CATATTGCAACGTTTCAACGG(1)	TCCTTTGGTAGGTTGTGGAGTG(19)/2-15	mis:4
5' UCCUUUGGUAGGUUGUGGAGUG 3'
    || |||o | ||||ooo o|| 
3'  GGCAACUUUGCAACGUUAUAC 5'

>CATATTGCAACGTTTCAACGG(1)	CCTTTGGTAGGTTGTGGAGTG(13)/1-14	mis:4
5' CCUUUGGUAGGUUGUGGAGUG 3'
   || |||o | ||||ooo o|| 
3' GGCAACUUUGCAACGUUAUAC 5'

>ATGCTCATATTGCAACGCTTC(2)	GAAGTGTTGCAGCATTTGTGA(23)/1-15	mis:4
5' GAAGUGUUGCAGCAUUUGUGA 3'
   ||||o||||||o ||  |oo  
3' CUUCGCAACGUUAUACUCGUA 5'

>ATGCTCATATTGCAACGCTTC(2)	CAGAAGTGTTGCAGCATTTGTA(1)/3-17	mis:4
5' CAGAAGUGUUGCAGCAUUUGUA- 3'
     ||||o||||||o ||  |o|  
3'   CUUCGCAACGUUAUACUCGUA 5'

>ATGCTCATATTGCAACGCTTC(2)	AGAAGTGTTGCAGCATTTGTGA(2)/2-16	mis:4
5' AGAAGUGUUGCAGCAUUUGUGA 3'
    ||||o||||||o ||  |oo  
3'  CUUCGCAACGUUAUACUCGUA 5'

>CTGTGGAAGCTATGCTCATAT(1)	CATATTGCAACGCTTCCACGG(1)/7-21	mis:4
5' CAUAU-UGCAACGCUUCCACGG 3'
    ||||  |||  ||||||||o| 
3'  UAUACUCGUAUCGAAGGUGUC 5'

>AGGGTACAAGGCCCTGTAGAAG(2)	TTTTTGAAGGCTTCAGTGCCTT(3)/11-22	mis:4
5' UUUUUGAAGGCUUCAGUGCCUU 3'
   o||o|o ||| oo  ||o||o| 
3' GAAGAUGUCCCGGAACAUGGGA 5'

>AGGGTACAAGGCCCTGTAGAA(4)	TTTTTGAAGGCTTCAGTGCCTT(3)/11-22	mis:4
5' UUUUUGAAGGCUUCAGUGCCUU 3'
    ||o|o ||| oo  ||o||o| 
3'  AAGAUGUCCCGGAACAUGGGA 5'

>TGTTGCCAGGGTACAAGGCCC(3)	GGGTTTTGATCCCCTGACAATC(1)/1-20	mis:4
5' GGGUUUUGAUCCCCUGACAAUC 3'
   |||oo||| | ||||| |||o  
3' CCCGGAAC-AUGGGACCGUUGU 5'

>TGTTGGCAGGGTACAAGGCCC(1)	GGGTTTTGATCCCCTGACAATC(1)/1-20	mis:4
5' GGGUUUUGAUCCCCUGACAAUC 3'
   |||oo||| | ||||| |||o  
3' CCCGGAAC-AUGGGACGGUUGU 5'

>AGTTTGTTGCCAGGGTACAATG(1)	TATTGTGTCCTGCGACGACGT(1)/2-12	mis:3
5' UAUUGUGUCCU-GCGACGACGU 3'
   o|||||oo||| ||o||o|  | 
3' GUAACAUGGGACCGUUGUUUGA 5'

>CAACAACTTACTCAAGAGTTTG(1)	GGATCCTTTGGTAGGTTGTGG(4)/6-21	mis:4
5' -GGAUCCUUUGGUAGGUUGUGG 3'
    oo|o ||| o|||o||||| | 
3' GUUUGAGAACUCAUUCAACAAC 5'

>CCAACAACTTACTCAAGAGTT(4)	GGATCCTTTGGTAGGTTGTGG(4)/6-21	mis:4
5' GGAUCCUUUGGUAGGUUGUGG- 3'
    o|o ||| o|||o||||| |  
3'  UUGAGAACUCAUUCAACAACC 5'

>ATTCCAACAACTTACTCAAGAG(1)	TCCTTTGGTAGGTTGTGGAGT(3)/3-18	mis:3
5' UCCUUUGGUAGGUUG-UGGAGU 3'
   o ||| o|||o|||| ||||o| 
3' GAGAACUCAUUCAACAACCUUA 5'

>ATTCCAACAACTTACTCAAGAG(1)	ATCCTTTGGTAGGTTGTGGAGT(1)/4-19	mis:3
5' AUCCUUUGGUAGGUUG-UGGAGU 3'
    o ||| o|||o|||| ||||o| 
3'  GAGAACUCAUUCAACAACCUUA 5'

>ATTCCAACAACTTACTCAAGAG(1)	TCCTTTGGTAGGTTGTGGAGTG(19)/3-18	mis:4
5' UCCUUUGGUAGGUUG-UGGAGUG 3'
   o ||| o|||o|||| ||||o|  
3' GAGAACUCAUUCAACAACCUUA- 5'

>ATTCCAACAACTTACTCAAGAG(1)	TCTTTTGGTAGGTTGTGGAGTG(1)/2-18	mis:4
5' UCUUUUGGUAGGUUG-UGGAGUG 3'
   o o|| o|||o|||| ||||o|  
3' GAGAACUCAUUCAACAACCUUA- 5'

>ATTCCAACAACTTACTCAAGA(2)	TCCTTTGGTAGGTTGTGGAGT(3)/3-18	mis:3
5' UCCUUUGGUAGGUUG-UGGAGU 3'
     ||| o|||o|||| ||||o| 
3'  AGAACUCAUUCAACAACCUUA 5'

>ATTCCAACAACTTACTCAAGA(2)	CCTTTGGTAGGTTGTGGAGTG(13)/2-17	mis:4
5' CCUUUGGUAGGUUG-UGGAGUG 3'
    ||| o|||o|||| ||||o|  
3' AGAACUCAUUCAACAACCUUA- 5'

>ATTCCAACAACTTACTCAAGA(2)	TCCTTTGGTAGGTTGTGGAGTG(19)/3-18	mis:4
5' UCCUUUGGUAGGUUG-UGGAGUG 3'
     ||| o|||o|||| ||||o|  
3'  AGAACUCAUUCAACAACCUUA- 5'

>ATTCCAACAACTTACTCAAGA(2)	ATCCTTTGGTAGGTTGTGGAGT(1)/4-19	mis:3
5' AUCCUUUGGUAGGUUG-UGGAGU 3'
      ||| o|||o|||| ||||o| 
3'   AGAACUCAUUCAACAACCUUA 5'

>ATTCCAACAACTTACTCAAGA(2)	TCTTTTGGTAGGTTGTGGAGTG(1)/4-18	mis:4
5' UCUUUUGGUAGGUUG-UGGAGUG 3'
     o|| o|||o|||| ||||o|  
3'  AGAACUCAUUCAACAACCUUA- 5'

>CATTCCAACAACTTACTCAAG(4)	CCTTTGGTAGGTTGTGGAGTGC(3)/2-21	mis:3
5' CCUUUGGUAGGUUG-UGGAGUGC 3'
    ||| o|||o|||| ||||o||  
3'  GAACUCAUUCAACAACCUUAC- 5'

>CATTCCAACAACTTACTCAAG(4)	TCCTTTGGTAGGTTGTGGAGTG(19)/3-22	mis:2
5' UCCUUUGGUAGGUUG-UGGAGUG 3'
     ||| o|||o|||| ||||o|| 
3'   GAACUCAUUCAACAACCUUAC 5'

>CATTCCAACAACTTACTCAAG(4)	CTTTGGTAGGTTGTGGAGTGC(59)/1-20	mis:3
5' CUUUGGUAGGUUG-UGGAGUGC 3'
   ||| o|||o|||| ||||o||  
3' GAACUCAUUCAACAACCUUAC- 5'

>CATTCCAACAACTTACTCAAG(4)	CCTTTGGTAGGTTGTGGAGTG(13)/2-21	mis:2
5' CCUUUGGUAGGUUG-UGGAGUG 3'
    ||| o|||o|||| ||||o|| 
3'  GAACUCAUUCAACAACCUUAC 5'

>CATTCCAACAACTTACTCAAG(4)	TCTTTTGGTAGGTTGTGGAGTG(1)/4-22	mis:2
5' UCUUUUGGUAGGUUG-UGGAGUG 3'
     o|| o|||o|||| ||||o|| 
3'   GAACUCAUUCAACAACCUUAC 5'

>CATTCCAACAACTTACTCAAG(4)	CCTTTGGTAGGTTTTGGAGTG(1)/2-21	mis:2
5' CCUUUGGUAGGUU-UUGGAGUG 3'
    ||| o|||o||| |||||o|| 
3'  GAACUCAUUCAACAACCUUAC 5'

>CATTCCAACAACTTACTCAAG(4)	TTTTGGTAGGTTGTGGAGTGC(1)/2-20	mis:3
5' UUUUGGUAGGUUG-UGGAGUGC 3'
   o|| o|||o|||| ||||o||  
3' GAACUCAUUCAACAACCUUAC- 5'

>CATTCCAACAAATTACTCAAG(1)	CCTTTGGTAGGTTGTGGAGTGC(3)/2-21	mis:4
5' CCUUUGGUAGGUUG-UGGAGUGC 3'
    ||| o|||o ||| ||||o||  
3'  GAACUCAUUAAACAACCUUAC- 5'

>CATTCCAACAAATTACTCAAG(1)	TCCTTTGGTAGGTTGTGGAGTG(19)/3-22	mis:3
5' UCCUUUGGUAGGUUG-UGGAGUG 3'
     ||| o|||o ||| ||||o|| 
3'   GAACUCAUUAAACAACCUUAC 5'

>CATTCCAACAAATTACTCAAG(1)	CTTTGGTAGGTTGTGGAGTGC(59)/1-20	mis:4
5' CUUUGGUAGGUUG-UGGAGUGC 3'
   ||| o|||o ||| ||||o||  
3' GAACUCAUUAAACAACCUUAC- 5'

>CATTCCAACAAATTACTCAAG(1)	CCTTTGGTAGGTTGTGGAGTG(13)/2-21	mis:3
5' CCUUUGGUAGGUUG-UGGAGUG 3'
    ||| o|||o ||| ||||o|| 
3'  GAACUCAUUAAACAACCUUAC 5'

>CCATTCCAACAACTTACTCAAG(1)	CTTTGGTAGGTTGTGGAGTGCG(4)/1-20	mis:4
5' CUUUGGUAGGUUG-UGGAGUGCG 3'
   ||| o|||o|||| ||||o||   
3' GAACUCAUUCAACAACCUUACC- 5'

>CCATTCCAACAACTTACTCAAG(1)	CCTTTGGTAGGTTGTGGAGTGC(3)/2-21	mis:3
5' CCUUUGGUAGGUUG-UGGAGUGC 3'
    ||| o|||o|||| ||||o||  
3'  GAACUCAUUCAACAACCUUACC 5'

>CCATTCCAACAACTTACTCAAG(1)	CTTTGGTAGGTTGTGGAGTGC(59)/1-20	mis:3
5' CUUUGGUAGGUUG-UGGAGUGC 3'
   ||| o|||o|||| ||||o||  
3' GAACUCAUUCAACAACCUUACC 5'

>CCATTCCAACAACTTACTCAAG(1)	TTTTGGTAGGTTGTGGAGTGC(1)/2-20	mis:3
5' UUUUGGUAGGUUG-UGGAGUGC 3'
   o|| o|||o|||| ||||o||  
3' GAACUCAUUCAACAACCUUACC 5'

>TGCCATTCCAACAACTTACTC(1)	TTTGGTAGGTTGTGGAGTGCGA(7)/5-19	mis:4
5' UUUGGUAGGUUG-UGGAGUGCGA 3'
      o|||o|||| ||||o||  | 
3'   CUCAUUCAACAACCUUACCGU 5'

>TGCCATTCCAACAACTTACTC(1)	TGGTAGGTTGTGGAGTGCTAG(1)/3-17	mis:4
5' UGGUAGGUUG-UGGAGUGCUAG 3'
    o|||o|||| ||||o|| o|  
3' CUCAUUCAACAACCUUACCGU- 5'

>TGCCATTCCAACAACTTACTC(1)	TTGGTAGGTTGTGGAGTGCGA(6)/4-18	mis:4
5' UUGGUAGGUUG-UGGAGUGCGA 3'
     o|||o|||| ||||o||  | 
3'  CUCAUUCAACAACCUUACCGU 5'

>TGCTATTCCAACAACTTACTC(1)	TTTGGTAGGTTGTGGAGTGCGA(7)/5-15	mis:4
5' UUUGGUAGGUUG-UGGAGUGCGA 3'
      o|||o|||| ||||o|o  | 
3'   CUCAUUCAACAACCUUAUCGU 5'

>TGCTATTCCAACAACTTACTC(1)	TGGTAGGTTGTGGAGTGCTAG(1)/3-13	mis:4
5' UGGUAGGUUG-UGGAGUGCUAG 3'
    o|||o|||| ||||o|o o|  
3' CUCAUUCAACAACCUUAUCGU- 5'

>TGCTATTCCAACAACTTACTC(1)	TTGGTAGGTTGTGGAGTGCGA(6)/4-14	mis:4
5' UUGGUAGGUUG-UGGAGUGCGA 3'
     o|||o|||| ||||o|o  | 
3'  CUCAUUCAACAACCUUAUCGU 5'

>GCTGCCATTCCAACAACTTACT(1)	TGGTAGGTTGTGGAGTGCGAGT(6)/3-21	mis:3
5' UGGUAGGUUG-UGGAGUGCGAGU 3'
    o|||o|||| ||||o||  ||o 
3'  UCAUUCAACAACCUUACCGUCG 5'

>GCTGCCATTCCAACAACTTACT(1)	GGTAGGTTGTGGAGTGCGAGTG(1)/2-20	mis:4
5' GGUAGGUUG-UGGAGUGCGAGUG 3'
   o|||o|||| ||||o||  ||o  
3' UCAUUCAACAACCUUACCGUCG- 5'

>GCTGCCATTCCAACAACTTACT(1)	GGTAGGTTGTGGAGTGCGATT(1)/2-16	mis:4
5' GGUAGGUUG-UGGAGUGCGAUU 3'
   o|||o|||| ||||o||  | o 
3' UCAUUCAACAACCUUACCGUCG 5'

>GCTGCCATTCCAACAACTTACT(1)	GGTAGGTTGTGGAGTGCGAGT(1)/2-20	mis:3
5' GGUAGGUUG-UGGAGUGCGAGU 3'
   o|||o|||| ||||o||  ||o 
3' UCAUUCAACAACCUUACCGUCG 5'

>GCTGCCATTCCAACAACTTAC(1)	TGGTAGGTTGTGGAGTGCGAGT(6)/3-21	mis:3
5' UGGUAGGUUG-UGGAGUGCGAGU 3'
     |||o|||| ||||o||  ||o 
3'   CAUUCAACAACCUUACCGUCG 5'

>GCTGCCATTCCAACAACTTAC(1)	GGTAGGTTGTGGAGTGCGAGTG(1)/2-20	mis:4
5' GGUAGGUUG-UGGAGUGCGAGUG 3'
    |||o|||| ||||o||  ||o  
3'  CAUUCAACAACCUUACCGUCG- 5'

>GCTGCCATTCCAACAACTTAC(1)	GTAGGTTGTGGAGTGCGAGCG(1)/1-20	mis:4
5' GUAGGUUG-UGGAGUGCGAGCG 3'
   |||o|||| ||||o||  |||  
3' CAUUCAACAACCUUACCGUCG- 5'

>GCTGCCATTCCAACAACTTAC(1)	GGTAGGTTGTGGAGTGCGATT(1)/2-16	mis:4
5' GGUAGGUUG-UGGAGUGCGAUU 3'
    |||o|||| ||||o||  | o 
3'  CAUUCAACAACCUUACCGUCG 5'

>GCTGCCATTCCAACAACTTAC(1)	GGTAGGTTGTGGAGTGCGAGT(1)/2-20	mis:3
5' GGUAGGUUG-UGGAGUGCGAGU 3'
    |||o|||| ||||o||  ||o 
3'  CAUUCAACAACCUUACCGUCG 5'

>GCTGCCATTCCAACAACTTAC(1)	GTAGGTTGTGGAGTGCGAGTG(4)/1-19	mis:4
5' GUAGGUUG-UGGAGUGCGAGUG 3'
   |||o|||| ||||o||  ||o  
3' CAUUCAACAACCUUACCGUCG- 5'

>AGCTGCCATTCCAACAACTTA(1)	ATTAACTTGTTGGTATTCAGTT(1)/3-16	mis:4
5' AUUAACUUGUUGGUAU-UCAGUU 3'
     ||| ||||||| ||  |||o| 
3'   AUUCAACAACCUUACCGUCGA 5'

>AGCTGCCATTCCAACAACTTA(1)	GTAGGTTGTGGAGTGCGAGCG(1)/2-20	mis:4
5' GUAGGUUG-UGGAGUGCGAGCG 3'
    ||o|||| ||||o||  |||  
3'  AUUCAACAACCUUACCGUCGA 5'

>CTTTGTTATGGAGCTGCCATT(4)	AATTGCTGTCCCATACCGGAG(1)/1-21	mis:4
5' AAUUGCUGUCCCAUACCGGAG 3'
   ||| || |o ||||| |oo|| 
3' UUACCGUCGAGGUAUUGUUUC 5'

>CTTTGTTATAGAGCTGCCATT(1)	GGATGGTGGCTATAGATAGAGG(2)/3-16	mis:4
5' GGAUGGUGGCUAUAGAUAGAGG 3'
    o||||oo||| || |  o|o| 
3'  UUACCGUCGAGAUAUUGUUUC 5'

>CTTTGTTATAGAGCTGCCATT(1)	GGATGGTGGCTATAGATAGAGA(1)/3-16	mis:3
5' GGAUGGUGGCUAUA-GAUAGAGA 3'
    o||||oo||| || o|o|o||  
3'  UUACCGUCGAGAUAUUGUUUC- 5'

>CCTTTGTTATGGAGCTGCCAT(1)	AATTGCTGTCCCATACCGGAGG(3)/2-22	mis:4
5' AAUUGCUGUCCCAUACCGGAGG 3'
    || || |o ||||| |oo||| 
3'  UACCGUCGAGGUAUUGUUUCC 5'

>CCTTTGTTATGGAGCTGCCAT(1)	ATTGCTGTCCCATACCGGAGG(4)/1-21	mis:4
5' AUUGCUGUCCCAUACCGGAGG 3'
   || || |o ||||| |oo||| 
3' UACCGUCGAGGUAUUGUUUCC 5'

>TACCTTTGTTATGGAGCTGCC(1)	TGCTGTCCCATACCGGAGGTG(3)/2-20	mis:4
5' UGCUGUCCCAUACCGGAGGUG 3'
    || |o ||||| |oo||||o 
3' CCGUCGAGGUAUUGUUUCCAU 5'

>TACCTTTGTTATGGAGCTGCC(1)	TTGCTGTCCCATACCGGAGGTG(4)/3-21	mis:4
5' UUGCUGUCCCAUACCGGAGGUG 3'
     || |o ||||| |oo||||o 
3'  CCGUCGAGGUAUUGUUUCCAU 5'

>TACCTTTGTTATGGAGTTGCC(1)	TTGCTGTCCCATACCGGAGGTG(4)/9-21	mis:4
5' UUGCUGUCCCAUACCGGAGGUG 3'
     || oo ||||| |oo||||o 
3'  CCGUUGAGGUAUUGUUUCCAU 5'

>TACCTTTGTTATGGAGTTGCC(1)	TGCTGTCCCATACCGGAGGTG(3)/8-20	mis:4
5' UGCUGUCCCAUACCGGAGGUG 3'
    || oo ||||| |oo||||o 
3' CCGUUGAGGUAUUGUUUCCAU 5'

>TTTACCTTTGTTATGGAGCTGC(1)	GCTGTCCCATACCGGAGGTGG(1)/1-19	mis:4
5' GCUGUCCCAUACCGGAGGUGG- 3'
   || |o ||||| |oo||||oo  
3' CGUCGAGGUAUUGUUUCCAUUU 5'

>TTTACCTTTGTTATGGAGCTGC(1)	TGCTGTCCCATACCGGAGGTGG(2)/2-20	mis:4
5' UGCUGUCCCAUACCGGAGGUGG- 3'
    || |o ||||| |oo||||oo  
3'  CGUCGAGGUAUUGUUUCCAUUU 5'

>TTTACCTTTGTTATGGAGCTGC(1)	CAGCTTTGGATCAACGGTGGA(1)/1-18	mis:4
5' -CAGCUUUGGAUCAACGGUGGA 3'
    |||||ooo | ||| |||oo| 
3' CGUCGAGGUAUUGUUUCCAUUU 5'

>TTTACCTTTGTTATGGAGCTG(1)	TAACTCCACAACGAACTTAGA(9)/2-21	mis:4
5' UAACUCCACAACGAACUUAGA 3'
   o| ||||| |||o||  ||o| 
3' GUCGAGGUAUUGUUUCCAUUU 5'

>TTTACCTTTGTTATGGAGCTG(1)	TAACTCCACAACGAATTTAGA(1)/2-21	mis:4
5' UAACUCCACAACGAAUUUAGA 3'
   o| ||||| |||o||  ||o| 
3' GUCGAGGUAUUGUUUCCAUUU 5'

>TTTACCTTTGTTATGGAGCTG(1)	TGCTGTCCCATACCGGAGGTGG(2)/8-20	mis:4
5' UGCUGUCCCAUACCGGAGGUGG- 3'
     | |o ||||| |oo||||oo  
3'   GUCGAGGUAUUGUUUCCAUUU 5'

>TTTACCTTTGTTATGGAGCTG(1)	CTGTCCCATACCGGAGGTGGC(5)/6-18	mis:4
5' CUGUCCCAUACCGGAGGUGGC 3'
   | |o ||||| |oo||||oo  
3' GUCGAGGUAUUGUUUCCAUUU 5'

>TTTACCTTTGTTATGGAGCTG(1)	GCTGTCCCATACCGGAGGTGG(1)/7-19	mis:4
5' GCUGUCCCAUACCGGAGGUGG- 3'
    | |o ||||| |oo||||oo  
3'  GUCGAGGUAUUGUUUCCAUUU 5'

>TTTACCTTTGTTATGGAGCTG(1)	CAGCTTTGGATCAACGGTGGA(1)/1-18	mis:3
5' CAGCUUUGGAUCAACGGUGGA 3'
   |||||ooo | ||| |||oo| 
3' GUCGAGGUAUUGUUUCCAUUU 5'

>TTTACTTTTGTTATGGAGCTG(1)	TAACTCCACAACGAATTTAGA(1)/2-21	mis:4
5' UAACUCCACAACGAAUUUAGA 3'
   o| ||||| |||o||  ||o| 
3' GUCGAGGUAUUGUUUUCAUUU 5'

>TTTACTTTTGTTATGGAGCTG(1)	TAACTCCACAACGAACTTAGA(9)/2-21	mis:4
5' UAACUCCACAACGAACUUAGA 3'
   o| ||||| |||o||  ||o| 
3' GUCGAGGUAUUGUUUUCAUUU 5'

>CTTTACCTTTGTTATGGAGCTG(4)	CAGCTTTGGATCAACGGTGGA(1)/1-18	mis:4
5' CAGCUUUGGAUCAACGGUGGA- 3'
   |||||ooo | ||| |||oo|  
3' GUCGAGGUAUUGUUUCCAUUUC 5'

>TAACTTTTACCTTTGTTATGGA(2)	TCGTATTGGAGTTAAAAGTAA(1)/10-21	mis:4
5' -UCGUAUUGGAGUUAAAAGUAA 3'
    o|o|| ooo|| ||||||| | 
3' AGGUAUUGUUUCCAUUUUCAAU 5'

>TAACCTTTACTTTTGTTATGGA(1)	TTGGAGTTGAAAGTAAGGGTAA(1)/10-22	mis:4
5' UUGGAGUUGAAAGUAAGGGUAA 3'
   |o o o oo|||||||o||| | 
3' AGGUAUUGUUUUCAUUUCCAAU 5'

>CATCAGGGACATAACCTTTAC(8)	CGTGAAGGTTGTAGCCCTTTG(10)/2-18	mis:4
5' CGUGAAGGUUGUAGCCCU-UUG 3'
    ||o||||||o|  ||||  || 
3'  CAUUUCCAAUACAGGGACUAC 5'

>CATCAGGGACATAACCTTTAC(8)	CCGTGAAGGTTGTAGCCCTTTG(1)/3-19	mis:4
5' CCGUGAAGGUUGUAGCCCU-UUG 3'
     ||o||||||o|  ||||  || 
3'   CAUUUCCAAUACAGGGACUAC 5'

>AAGTTTTGGTTCCATCAGGGA(1)	TGTGTGATGGTGACAGAACTT(1)/5-21	mis:4
5' UGUGUGAUGGUGACAGAACUU 3'
   | o |||||| o ||o||||| 
3' AGGGACUACCUUGGUUUUGAA 5'

>AAGTTTTGGTTCCATCAGGGA(1)	GTGTGTGATGGTGACAGAACTT(1)/6-22	mis:4
5' GUGUGUGAUGGUGACAGAACUU 3'
    | o |||||| o ||o||||| 
3'  AGGGACUACCUUGGUUUUGAA 5'

>AAGTTTTGGTTCCATCAGGGA(1)	TCACTCATGGAGACTCGGACTT(1)/1-11	mis:4
5' UCACUCAUGGAGACUCGGACUU 3'
   || || ||||| ||o oo|||| 
3' AGGGACUACCU-UGGUUUUGAA 5'

>TTCTTGTAAGTTATGGTTCCA(1)	TTGGACTTATAGCGCACGAGAT(1)/2-21	mis:4
5' UUGGACUUAUAGCGCACGAGAU 3'
    |||| oo|||o|  ||o|||  
3'  ACCUUGGUAUUGAAUGUUCUU 5'

>CTCTTTCTTGTAAGTTATGGT(1)	ATTGGAGTTGAAAGAAAGGGC(1)/6-20	mis:4
5' AUUGGAGUUGA-AAGAAAGGGC 3'
   |ooo |oo| | |||||||o|  
3' UGGUAUUGAAUGUUCUUUCUC- 5'

>TATTTATATCCCCACTCATAC(1)	CTGTGTAGTGGATGAATAAGTA(1)/7-22	mis:4
5' CUGUGU-AGUGGAUGAAUAAGUA 3'
     ||o| |||||  o ||||o|| 
3'   CAUACUCACCCCUAUAUUUAU 5'

>CAGGTAATTGCCCAACGAGGT(5)	CATGGTGTTGGGCATTACTTC(3)/7-20	mis:4
5' CAUGGUGUUGGGC-AUUACUUC 3'
    |o  o||||||| |||||o|  
3'  UGGAGCAACCCGUUAAUGGAC 5'

>CAGGTAATTGCCCAACGAGGT(5)	TGATTTTGGCGCGTGTTACCTG(1)/16-22	mis:4
5' GAUUUUGGCGCGU-GUUACCUG 3'
    |oo|o|  | |o o||||||| 
3'  UGGAGCAACCCGUUAAUGGAC 5'

>CAGGTAATTGCCCAACGAGGT(5)	GATTTTGGCGCGTGTTACCTG(2)/15-21	mis:4
5' GAUUUUGGCGCGU-GUUACCUG 3'
    |oo|o|  | |o o||||||| 
3'  UGGAGCAACCCGUUAAUGGAC 5'

>GCAGGTAATTGCCCAACGAGG(1)	ATTTTGGCGCGTATTACCTGC(1)/13-21	mis:4
5' AUUUUGGCGCGU-AUUACCUGC 3'
    oo|o|  | |o ||||||||| 
3'  GGAGCAACCCGUUAAUGGACG 5'

>GCAGGTAATTGCCCAACGAGG(1)	GATTTTGGCGCGTGTTACCTGC(1)/15-22	mis:4
5' GAUUUUGGCGCGU-GUUACCUGC 3'
     oo|o|  | |o o|||||||| 
3'   GGAGCAACCCGUUAAUGGACG 5'

>GCAGGTAATTGCCCAACGAGG(1)	ATTTTGGCGCGTGTTACCTGC(16)/14-21	mis:4
5' AUUUUGGCGCGU-GUUACCUGC 3'
    oo|o|  | |o o|||||||| 
3'  GGAGCAACCCGUUAAUGGACG 5'

>ATCGCGCACATCAGCAGGTAAT(3)	TATAACCTTTGATGCGCGTCGT(1)/2-18	mis:4
5' UAUAACCU-UUGAUGCGCGUCGU 3'
    || |||| o||||| |||o o| 
3'  UAAUGGACGACUACACGCGCUA 5'

>TACCATCGCGCACATCAGCAG(3)	AATTCTCGGTGTGTGATGGTG(11)/9-20	mis:4
5' AAUUCUCG-GUGUGUGAUGGUG 3'
     | || o |||o|o||||||o 
3'  GACGACUACACGCGCUACCAU 5'

>TGTACCATCGCGCACATCAGC(4)	CGCTGATGTTTGACGGGTATG(1)/2-9	mis:4
5' CGCUGAUGUUUGACG-GGUAUG 3'
    |||||||| o|  o ||||oo 
3'  CGACUACACGCGCUACCAUGU 5'

>TGACGCATGTACGCATGTACC(1)	ATGTGTGTGCGTGCCTCCGTCC(1)/8-21	mis:4
5' AUGUGUGUGCGUGCCUCCGUCC 3'
     ||ooo|||||o| | ||||  
3'  CCAUGUACGCAUGUACGCAGU 5'

>TGACGCATGTACGCATGTACC(1)	CATGTGTGTGCGTGCCTCCGTC(3)/9-22	mis:4
5' CAUGUGUGUGCGUGCCUCCGUC- 3'
      ||ooo|||||o| | ||||  
3'   CCAUGUACGCAUGUACGCAGU 5'

>TGACGCATGTACGCATGTACC(1)	TGTGTGTGCGTGCCTCCGTCC(1)/7-20	mis:4
5' UGUGUGUGCGUGCCUCCGUCC 3'
    ||ooo|||||o| | ||||  
3' CCAUGUACGCAUGUACGCAGU 5'

>TGACGCATGTACGCATGTACC(1)	ATGTGTGTGCGTGCCTCCGTC(1)/8-21	mis:4
5' AUGUGUGUGCGUGCCUCCGUC- 3'
     ||ooo|||||o| | ||||  
3'  CCAUGUACGCAUGUACGCAGU 5'

>CAGTCATTCCCGCAGTTTGCC(1)	CGTCAAACTTGAGGACGGTTG(2)/2-15	mis:4
5' CGUCAAACU-UGAGGACGGUUG 3'
    | |||||| o| |o| |oo|| 
3'  CCGUUUGACGCCCUUACUGAC 5'

>CGCAGTCATCCCCGCAGTTTGC(3)	TCAAACCTGAGGATGGTTGCG(1)/2-21	mis:4
5' UCAAACC-UGAGGAUGGUUGCG 3'
    |||||  o| |||||oo|||| 
3' CGUUUGACGCCCCUACUGACGC 5'

>CGCAGTCATCCCCGCAGTTTG(3)	TCAAACCTGAGGATGGTTGCG(1)/2-21	mis:3
5' UCAAACC-UGAGGAUGGUUGCG 3'
    |||||  o| |||||oo|||| 
3'  GUUUGACGCCCCUACUGACGC 5'

>GCTCGATAATCAAAACGCAGT(2)	ACGCTTGTTTTGCTGCTCGGGT(1)/7-21	mis:4
5' ACGCU-UGUUUUGCUGCUCGGGU 3'
     o|| o|||||| |  |||o|o 
3'   UGACGCAAAACUAAUAGCUCG 5'

>GCTCGATAATCAAAACGCAGT(2)	CGCTTGTTTTGCTGCTCGGGT(3)/6-20	mis:4
5' CGCU-UGUUUUGCUGCUCGGGU 3'
    o|| o|||||| |  |||o|o 
3'  UGACGCAAAACUAAUAGCUCG 5'

>AACCAGGAAGTGTTCCCTGTA(1)	TGTGTTGAACATTTACTGGTC(1)/7-20	mis:4
5' UGUGUUGAACAUUUACUGGUC 3'
   |ooo  |||||o|| |||||  
3' AUGUCCCUUGUGAAGGACCAA 5'

>TTAGGAAATAACCAGGAAGTG(4)	CACTGTCAGCTTGTTTCCTAAC(1)/1-21	mis:4
5' CACUGUCAGCUUGUUUCCUAAC 3'
   |||| o| | ||o||||||||  
3' GUGAAGGACCAAUAAAGGAUU- 5'

>TTAGGAAATAACCAGGAAGTG(4)	CACTGTCAGCTTGTTCCCTAA(3)/1-21	mis:4
5' CACUGUCAGCUUGUUCCCUAA 3'
   |||| o| | ||o|| ||||| 
3' GUGAAGGACCAAUAAAGGAUU 5'

>TTTAGGAAATAACCAGGAAGTG(14)	CACTGTCAGCTTGTTTCCTAAC(1)/1-21	mis:4
5' CACUGUCAGCUUGUUUCCUAAC 3'
   |||| o| | ||o||||||||  
3' GUGAAGGACCAAUAAAGGAUUU 5'

>TTTAGGAAATAACCAGGAAGT(4)	CACTGTCAGCTTGTTTCCTAAC(1)/2-21	mis:4
5' CACUGUCAGCUUGUUUCCUAAC 3'
    ||| o| | ||o||||||||  
3'  UGAAGGACCAAUAAAGGAUUU 5'

>CACCTTCATTGTATAACCTAG(2)	GGTAGGTTGTGGAGTGCGAGTG(1)/3-22	mis:4
5' GGUAGGUUGUGGAGUGCGAGUG 3'
     ||||||o|o |o|| o ||| 
3'  GAUCCAAUAUGUUACUUCCAC 5'

>CACCTTCATTGTATAACCTAG(2)	GTAGGTTGTGGAGTGCGAGTG(4)/2-21	mis:4
5' GUAGGUUGUGGAGUGCGAGUG 3'
    ||||||o|o |o|| o ||| 
3' GAUCCAAUAUGUUACUUCCAC 5'

>AATTCAACTTCTTCCAATTGA(1)	TTATTTGCAGGAAGTTACATT(1)/1-21	mis:4
5' UUAUUUGCAGGAAGUUACAUU 3'
   |o| ||| |o||||||  ||| 
3' AGUUAACCUUCUUCAACUUAA 5'

>AATTCAACTTCTTCCAATTGA(1)	TTATTTGCAGGAAGTTACAATT(14)/1-16	mis:4
5' UUAUUUGCAGGAAGUUACAAUU 3'
   |o| ||| |o||||||  |||| 
3' AGUUAACCUUCUUCAAC-UUAA 5'

>GTGTGCCTGGCAGAATTCAAC(10)	GCTGATGTTTGACGGGCATGT(1)/1-18	mis:4
5' GCUGAUGUUUGACGGGCAUGU 3'
   | |||  |o|| |o||||ooo 
3' CAACUUAAGACGGUCCGUGUG 5'

>CTGTACGGGGTGTGTCTGGCA(1)	GCCGGATTAATCTTGTACAGG(2)/1-20	mis:4
5' -GCCGGAUUAAUCUUGUACAGG 3'
    |||o||o  |o|oo||||||  
3' ACGGUCUGUGUGGGGCAUGUC- 5'

>CTGTACGGGGTGTGTCTGGCA(1)	AGCCGGATTAATCTTGTACAG(1)/2-21	mis:3
5' AGCCGGAUUAAUCUUGUACAG 3'
    |||o||o  |o|oo|||||| 
3' ACGGUCUGUGUGGGGCAUGUC 5'

>AAACTGTACGGGGTGTGCCTGG(3)	CCGGATTAATCTTGTACAGGTT(1)/14-22	mis:4
5' CCGGAUUAAUCUUGUACAGGUU 3'
   ||o| o  |o|oo|||||| || 
3' GGUCCGUGUGGGGCAUGUCAAA 5'

>TGCGGACATTTTTGACCATCT(3)	CGGATGCGCAACCATGTCTGTA(1)/3-22	mis:4
5' CGGAUGCGCAACCAUGUCUGUA 3'
    o||||  |||  |||||o|o| 
3'  UCUACCAGUUUUUACAGGCGU 5'

>TGTGCGGACATTTCTGACCAT(40)	TATTCTCAGGAGTGTTCCTGAG(2)/2-17	mis:4
5' UAUUCUCAGGAGUGUUCCUGAG 3'
    ||  ||||o|o|||o| oo o 
3'  UACCAGUCUUUACAGGCGUGU 5'

>CTGTGCGGACATTTCTGACCAT(42)	ATTCTCAGGAGTGTTCCTGAGG(1)/1-16	mis:4
5' AUUCUCAGGAGUGUUCCUGAGG 3'
   ||  ||||o|o|||o| oo o| 
3' UACCAGUCUUUACAGGCGUGUC 5'

>CTGTGCGAACATTTCTGACCA(1)	ATTCTCAGGAGTGTTCCTGAGG(1)/5-16	mis:4
5' AUUCUCAGGAGUGUUCCUGAGG 3'
    |  ||||o|o||||| oo o| 
3'  ACCAGUCUUUACAAGCGUGUC 5'

>CTGTGCGGACATTTCTGATCA(2)	ATTCTCAGGAGTGTTCCTGAGG(1)/5-16	mis:4
5' AUUCUCAGGAGUGUUCCUGAGG 3'
    |  ||||o|o|||o| oo o| 
3'  ACUAGUCUUUACAGGCGUGUC 5'

>GGCTGTGCGGACATTTCTGAC(3)	TCTCAGGAGTGTTCCTGAGGTA(2)/3-14	mis:4
5' UCUCAGGAGUGUUCCUGAGGUA 3'
     ||||o|o|||o| oo o|o  
3'  CAGUCUUUACAGGCGUGUCGG 5'

>TGGCTGTGCGGACATTTCTGA(26)	TCTCAGGAGTGTTCCTGAGGTA(2)/3-14	mis:4
5' UCUCAGGAGUGUUCCUGAGGUA- 3'
     ||||o|o|||o| oo o|o   
3'   AGUCUUUACAGGCGUGUCGGU 5'

>TGGCTGTCCGGACATTTCTGA(1)	TTCATAAATCTCTTGACGCTG(1)/2-17	mis:4
5' UUCAUAAAUCUCUUGAC-GCUG 3'
    ||| |||| ||o ||| ||oo 
3'  AGUCUUUACAGGCCUGUCGGU 5'

>TGGCTGTGCGGACATTCCTGA(1)	TCTCAGGAGTGTTCCTGAGGTA(2)/3-14	mis:4
5' UCUCAGGAGUGUUCCUGAGGUA- 3'
     ||||||o|||o| oo o|o   
3'   AGUCCUUACAGGCGUGUCGGU 5'

>TGGCTGTGCGGACATTCCTGA(1)	TCAGGAGTGTTCCTGAGGTAC(1)/1-12	mis:4
5' UCAGGAGUGUUCCUGAGGUAC 3'
   ||||||o|||o| oo o|o   
3' AGUCCUUACAGGCGUGUCGGU 5'

>TGGCTGTGCGGACATTCCTGA(1)	CTCAGGAGTGTTCCTGAGGTA(2)/2-13	mis:4
5' CUCAGGAGUGUUCCUGAGGUA- 3'
    ||||||o|||o| oo o|o   
3'  AGUCCUUACAGGCGUGUCGGU 5'

>ATGGCTGTGCGGACATTTCTG(3)	CAGAAGTGTTGCAGCATTTGT(6)/1-9	mis:4
5' CAGAAGUGUUGCAGCAUUUGU 3'
   |||||o|||o   o|| ooo| 
3' GUCUUUACAGGCGUGUCGGUA 5'

>ATTGCTCATGGCTGTGCGGAC(1)	CATCTAATAGCCATTGGCAAT(1)/7-21	mis:4
5' CAUCUA-AUAGCCAUUGGCAAU 3'
     ||o  |o|||||| o||||| 
3'  CAGGCGUGUCGGUACUCGUUA 5'

>ATTGCTCATGGCTGTGCGGAC(1)	CATCCAATAGCCATTGGCAAT(14)/7-21	mis:4
5' CAUCCA-AUAGCCAUUGGCAAU 3'
     |||  |o|||||| o||||| 
3'  CAGGCGUGUCGGUACUCGUUA 5'

>TTTGTTCATGGCTGTGCGGAC(3)	CTCCGCTAGTCGTGAACAAGA(23)/2-19	mis:3
5' CUCCGC-UAGUCGUGAACAAGA 3'
    ||||| o||o|o|||||||o  
3' CAGGCGUGUCGGUACUUGUUU- 5'

>TTTGTTCATGGCTGTGCGGAC(3)	TCTCCGCTAGTCGTGAACAAG(1)/3-20	mis:2
5' UCUCCGC-UAGUCGUGAACAAG 3'
     ||||| o||o|o|||||||o 
3'  CAGGCGUGUCGGUACUUGUUU 5'

>TTTGTTCATGGCTGTGCGGAC(3)	TTCTCCGCTAGTCGTGAACAAG(2)/4-21	mis:2
5' UUCUCCGC-UAGUCGUGAACAAG 3'
      ||||| o||o|o|||||||o 
3'   CAGGCGUGUCGGUACUUGUUU 5'

>TTTGTTCATGGCTGTGCGGAC(3)	TCTCCGCTAGTCGTGAACAAGA(4)/3-20	mis:3
5' UCUCCGC-UAGUCGUGAACAAGA 3'
     ||||| o||o|o|||||||o  
3'  CAGGCGUGUCGGUACUUGUUU- 5'

>TTTGTTCATGGCTGTGCGGAC(3)	TACTGTGTAGTGGATGAATAAA(1)/14-22	mis:4
5' UACUGUGUAGUGGAUGAAUAAA 3'
     |o|ooo||o  |||||o||| 
3' CAGGCGUGUCG-GUACUUGUUU 5'

>TTTGTTCATGGCTGTGCGGAC(3)	ACTGTGTAGTGGATGAATAAA(1)/13-21	mis:4
5' -ACUGUGUAGUGGAUGAAUAAA 3'
     |o|ooo||o  |||||o||| 
3' CAGGCGUGUCG-GUACUUGUUU 5'

>TTTGCTTATGGCTGTGCGGAC(2)	CTGTGTCACAACCCTAGGTAGA(1)/7-22	mis:4
5' CUGUGU-CACAACCCUAGGUAGA 3'
     || o |||| || ||o|o|o| 
3'   CAGGCGUGUCGGUAUUCGUUU 5'

>TTTGCTCATGGCTGTGTGGAC(1)	CATCCAATAGCCATTGGCAAT(14)/3-20	mis:4
5' CAUCCA-AUAGCCAUUGGCAAU 3'
     |||| |o|||||| o||||  
3'  CAGGUGUGUCGGUACUCGUUU 5'

>TTTGCTCATGGCTGTGTGGAC(1)	CATCTAATAGCCATTGGCAAT(1)/7-20	mis:4
5' CAUCUA-AUAGCCAUUGGCAAU 3'
     ||o| |o|||||| o||||  
3'  CAGGUGUGUCGGUACUCGUUU 5'

>TCTTTGTTCATGGCTGTGCGGA(1)	TCCGCTAGTCGTGAACAAGAA(26)/1-18	mis:2
5' UCCGC-UAGUCGUGAACAAGAA 3'
   ||||| o||o|o|||||||o | 
3' AGGCGUGUCGGUACUUGUUUCU 5'

>TCTTTGTTCATGGCTGTGCGGA(1)	CTCCGCTAGTCGTGAACAAGAA(6)/2-19	mis:2
5' CUCCGC-UAGUCGUGAACAAGAA 3'
    ||||| o||o|o|||||||o | 
3'  AGGCGUGUCGGUACUUGUUUCU 5'

>TCTTTGTTCATGGCTGTGCGGA(1)	TCCGCTAGTCGTGAACAAGAAT(2)/1-18	mis:3
5' UCCGC-UAGUCGUGAACAAGAAU 3'
   ||||| o||o|o|||||||o |  
3' AGGCGUGUCGGUACUUGUUUCU- 5'

>GTGGACATCTTTGTTCATGGC(1)	AGTCGTGAACAAGAATCCTATT(1)/2-16	mis:4
5' AGUCGUGAACAAGAAU-CCUAUU 3'
    |o|o|||||||o ||  |o|o  
3'  CGGUACUUGUUUCUACAGGUG- 5'

>GTGGACATCTTTGTTCATGGC(1)	TAGTCGTGAACAAGAATCCTAT(8)/3-17	mis:3
5' UAGUCGUGAACAAGAAU-CCUAU 3'
     |o|o|||||||o ||  |o|o 
3'   CGGUACUUGUUUCUACAGGUG 5'

>GTGGACATCTTTGTTCATGGC(1)	GTCGTGAACAAGAATCCTATT(1)/1-15	mis:4
5' GUCGUGAACAAGAAU-CCUAUU 3'
   |o|o|||||||o ||  |o|o  
3' CGGUACUUGUUUCUACAGGUG- 5'

>ATTGTTAACGTAGTGGACATC(1)	CTGTGTCAATACGTTGATGTT(1)/7-17	mis:4
5' CUGUGU-CAAUACGUUGAUGUU 3'
     o||| || ||||||o|oo | 
3'  CUACAGGUGAUGCAAUUGUUA 5'

>CGTATGTTGTTAACGCAGTGGA(1)	TTTGTTGCGTAGACGTCAAAC(1)/6-21	mis:4
5' UUUGUUGCGUAGACGUCAAAC- 3'
   |oooo||||| o||o || ||  
3' AGGUGACGCAAUUGUUGUAUGC 5'

>ATCGCGTATATTGTTAACGCA(1)	AGTGTGTTGAACATGTACTGGT(2)/3-18	mis:3
5' AGUGUGUUGAACAUGUAC-UGGU 3'
     ||o|||o|  ||o||| o|o| 
3'   ACGCAAUUGUUAUAUGCGCUA 5'

>ATCGCGTATATTGTTAACGCA(1)	GTGTGTTGAACATGTACTGGT(1)/2-17	mis:3
5' GUGUGUUGAACAUGUAC-UGGU 3'
    ||o|||o|  ||o||| o|o| 
3'  ACGCAAUUGUUAUAUGCGCUA 5'

>GATCGCGTATATTGTTAACGC(1)	TGCGTTGAACATGTACTGGTCG(1)/2-16	mis:4
5' UGCGUUGAACAUGUAC-UGGUCG 3'
    |||||o|  ||o||| o|o||  
3'  CGCAAUUGUUAUAUGCGCUAG- 5'

>AGATCGCGTATATTGTTAACG(2)	TGCGTTGAACATGTACTGGTCG(1)/3-16	mis:4
5' UGCGUUGAACAUGUAC-UGGUCG 3'
     ||||o|  ||o||| o|o||  
3'   GCAAUUGUUAUAUGCGCUAGA 5'

>GCCAGATCGCGTATATTGTTA(3)	CTATAGGTATATCCGATTTGGC(1)/8-22	mis:3
5' CUAUAGGUAUAUCCGAUUUGGC 3'
    ||  oo||||o ||||o|||| 
3'  AUUGUUAUAUGCGCUAGACCG 5'

>GCCAGATCGCGTATATTGTTA(3)	TATAGGTACATCCGATTTGGC(10)/7-21	mis:4
5' UAUAGGUACAUCCGAUUUGGC 3'
   ||  oo|| |o ||||o|||| 
3' AUUGUUAUAUGCGCUAGACCG 5'

>GCCAGATCGCGTATATTGTTA(3)	CTATAGGTACATCCGATTTGGC(17)/8-22	mis:4
5' CUAUAGGUACAUCCGAUUUGGC 3'
    ||  oo|| |o ||||o|||| 
3'  AUUGUUAUAUGCGCUAGACCG 5'

>TGCCAGATCGCGTATATTGTTA(1)	CTATAGGTATATCCGATTTGGC(1)/8-22	mis:4
5' CUAUAGGUAUAUCCGAUUUGGC- 3'
    ||  oo||||o ||||o||||  
3'  AUUGUUAUAUGCGCUAGACCGU 5'

>TGCCAGATCGCGTATATTGTT(7)	CTATAGGTATATCCGATTTGGC(1)/8-22	mis:4
5' CUAUAGGUAUAUCCGAUUUGGC- 3'
     |  oo||||o ||||o||||  
3'   UUGUUAUAUGCGCUAGACCGU 5'

>CTTGTTGCCAGATCGCGTATA(4)	TATATCCGATTTGGCTGAGAC(1)/1-15	mis:4
5' UAUAUCCGAUUUGGCUGAGAC 3'
   ||||o ||||o|||| o o|  
3' AUAUGCGCUAGACCGUUGUUC 5'

>TTTGTTGCCAGATCGCGTATA(1)	TATATCCGATTTGGCTGAGAC(1)/1-15	mis:4
5' UAUAUCCGAUUUGGCUGAGAC 3'
   ||||o ||||o|||| o o|  
3' AUAUGCGCUAGACCGUUGUUU 5'

>TTTGTTGCCAGATCGCGTATA(1)	TACATCCGATTTGGCTGAGAA(1)/1-15	mis:4
5' UACAUCCGAUUUGGCUGAGAA 3'
   || |o ||||o|||| o o|| 
3' AUAUGCGCUAGACCGUUGUUU 5'

>CTTCTTGCCAGATCGCGTATA(1)	TATATCCGATTTGGCTGAGAC(1)/1-15	mis:4
5' UAUAUCCGAUUUGGCUGAGAC 3'
   ||||o ||||o|||| o o|  
3' AUAUGCGCUAGACCGUUCUUC 5'

>TGGTGTTGGGCATTACTTCAA(1)	TGTAGAAGCTATGCTCATATTG(1)/3-17	mis:4
5' UGUAGAAGCUAUGCUC-AUAUUG 3'
     | ||||  ||||o| |o|ooo 
3'   AACUUCAUUACGGGUUGUGGU 5'

>TGGTGTTGGGCATTACTTCAA(1)	GTAGAAGCTATGCTCATATTG(1)/2-16	mis:4
5' GUAGAAGCUAUGCUC-AUAUUG 3'
    | ||||  ||||o| |o|ooo 
3'  AACUUCAUUACGGGUUGUGGU 5'

>CATGTCATACAGAGGAAACCT(10)	AGGGGCGTTCTCTGTAAGGTGT(1)/4-18	mis:4
5' AGGGGCGUUCUCUGUAAGGUGU- 3'
     o||  |o||||||| |ooo|  
3'   UCCAAAGGAGACAUACUGUAC 5'

>ACGGGCATGTCATACAGAGGA(42)	GTCTCTGTAAGGTGTCGCATGT(1)/3-11	mis:4
5' GUCUCUGUAAGGUGUCGCAUGU 3'
    o||||||| |ooo| || o|| 
3' AGGAGACAUACUGUA-CGGGCA 5'

>ACGGGCATTTCATACAGAGGA(1)	AATTCTCGGTGTGTGATGGTGT(1)/3-18	mis:4
5' AAUUCUCGGUGUGUGAUG-GUGU 3'
     |o||| ||o|| o|||  o|| 
3'   AGGAGACAUACUUUACGGGCA 5'

>ACGGGCATGTTATACAGAGGA(1)	TTCTTTGTATAGCTCGTTCCA(2)/1-13	mis:4
5' UUCUUUGUAUAGCUCGUUCCA 3'
   |o||o||||||o|  |oo|   
3' AGGAGACAUAUUGUACGGGCA 5'

>GACGGGCATGTCATACAGAGG(4)	TCTCTGTAAGGTGTCGCATGTT(1)/2-10	mis:3
5' UCUCUGUAAGGUGUCGCAUGUU 3'
   o||||||| |ooo| || o||o 
3' GGAGACAUACUGUA-CGGGCAG 5'

>TTTGACGGGCATGTCATACAG(3)	CAATATGACATCCCTGTCAAT(1)/4-20	mis:4
5' CAAUAUGACAUCCCUGUCAAU 3'
   |  |||||||| ||o|||||  
3' GACAUACUGUACGGGCAGUUU 5'

>TTTGACGGGCATGTCATACAG(3)	CAATATGACATTCCTGTCAAC(1)/4-20	mis:4
5' CAAUAUGACAUUCCUGUCAAC 3'
   |  |||||||| ||o|||||  
3' GACAUACUGUACGGGCAGUUU 5'

>TTTGACGGGCATGTCATACAG(3)	CAATATGACATCCCTGTCAAC(55)/4-20	mis:4
5' CAAUAUGACAUCCCUGUCAAC 3'
   |  |||||||| ||o|||||  
3' GACAUACUGUACGGGCAGUUU 5'

>TTTGACGGGCATGTCATACAG(3)	GCAATATGACATCCCTGTCAAC(1)/5-21	mis:4
5' GCAAUAUGACAUCCCUGUCAAC 3'
    |  |||||||| ||o|||||  
3'  GACAUACUGUACGGGCAGUUU 5'

>TTTGACGGGCATGTCATACAG(3)	CAATATGACATCTCTGTCAAC(1)/4-20	mis:4
5' CAAUAUGACAUCUCUGUCAAC 3'
   |  |||||||| o|o|||||  
3' GACAUACUGUACGGGCAGUUU 5'

>TTTGACGGGCATGTCATACAG(3)	CAATATGACATCCTTGTCAAC(4)/4-20	mis:4
5' CAAUAUGACAUCCUUGUCAAC 3'
   |  |||||||| |oo|||||  
3' GACAUACUGUACGGGCAGUUU 5'

>TGTTTGACGGGCATGTCATAC(6)	CAATATGACATCCCTGTCAACA(3)/4-20	mis:3
5' CAAUAUGACAUCCCUGUC-AACA 3'
      |||||||| ||o||| |||| 
3'   CAUACUGUACGGGCAGUUUGU 5'

>TGTTTGACGGGCATGTCATAC(6)	ATATGACATCCCTGTCAACATA(2)/2-18	mis:3
5' AUAUGACAUCCCUGUCAACAUA 3'
    |||||||| ||o||||| |o| 
3' CAUACUGUACGGGCAGUU-UGU 5'

>TGTTTGACGGGCATGTCATAC(6)	TATGACATCCCTGTCAACATA(2)/1-17	mis:3
5' -UAUGACAUCCCUGUCAACAUA 3'
    |||||||| ||o||||| |o| 
3' CAUACUGUACGGGCAGUU-UGU 5'

>TGTTTGACGGGCATGTCATAC(6)	TATGACATCTCTGTCAACATA(1)/1-17	mis:3
5' -UAUGACAUCUCUGUCAACAUA 3'
    |||||||| o|o||||| |o| 
3' CAUACUGUACGGGCAGUU-UGU 5'

>TGTTTGACGGGCATGTCATAC(6)	TATGACATCCTTGTCAACATA(1)/1-17	mis:3
5' -UAUGACAUCCUUGUCAACAUA 3'
    |||||||| |oo||||| |o| 
3' CAUACUGUACGGGCAGUU-UGU 5'

>TGTTTGACGGGCATGTCATAC(6)	ATATGACATCCTTGTCAACATA(1)/2-18	mis:3
5' AUAUGACAUCCUUGUCAACAUA 3'
    |||||||| |oo||||| |o| 
3' CAUACUGUACGGGCAGUU-UGU 5'

>ATGTTTGACGGGCATGTCATAC(4)	ATATGACATCCCTGTCAACATA(2)/2-18	mis:4
5' AUAUGACAUCCCUGUC-AACAUA 3'
    |||||||| ||o||| |||||  
3' CAUACUGUACGGGCAGUUUGUA- 5'

>ATGTTTGACGGGCATGTCATAC(4)	ATATGACATCCTTGTCAACATA(1)/2-18	mis:4
5' AUAUGACAUCCUUGUC-AACAUA 3'
    |||||||| |oo||| |||||  
3' CAUACUGUACGGGCAGUUUGUA- 5'

>ATGTTTGACGGGCATGTCATA(1)	TATGACATCCCTGTCAACATA(2)/1-17	mis:3
5' UAUGACAUCCCUGUC-AACAUA 3'
   |||||||| ||o||| |||||  
3' AUACUGUACGGGCAGUUUGUA- 5'

>ATGTTTGACGGGCATGTCATA(1)	ATATGACATCCCTGTCAACATA(2)/2-18	mis:3
5' AUAUGACAUCCCUGUC-AACAUA 3'
    |||||||| ||o||| |||||  
3'  AUACUGUACGGGCAGUUUGUA- 5'

>ATGTTTGACGGGCATGTCATA(1)	ATATGACATCCTTGTCAACATA(1)/2-18	mis:3
5' AUAUGACAUCCUUGUC-AACAUA 3'
    |||||||| |oo||| |||||  
3'  AUACUGUACGGGCAGUUUGUA- 5'

>ATGTTTGACGGGCATGTCATA(1)	TATGACATCCTTGTCAACATA(1)/1-17	mis:3
5' UAUGACAUCCUUGUC-AACAUA 3'
   |||||||| |oo||| |||||  
3' AUACUGUACGGGCAGUUUGUA- 5'

>ATGTTTGACGGGCATGTCATA(1)	TATGACATCTCTGTCAACATA(1)/1-17	mis:3
5' UAUGACAUCUCUGUC-AACAUA 3'
   |||||||| o|o||| |||||  
3' AUACUGUACGGGCAGUUUGUA- 5'

>ATGTTTGACGGGGATGTCATAC(1)	ATATGACATCCCTGTCAACATA(2)/2-18	mis:3
5' AUAUGACAUCCCUGUC-AACAUA 3'
    |||||||||||o||| |||||  
3' CAUACUGUAGGGGCAGUUUGUA- 5'

>ATGTTTGACGGGGATGTCATAC(1)	ATATGACATCCTTGTCAACATA(1)/2-18	mis:3
5' AUAUGACAUCCUUGUC-AACAUA 3'
    ||||||||||oo||| |||||  
3' CAUACUGUAGGGGCAGUUUGUA- 5'

>GATGTTTGACGGGCATGTCATA(1)	ATATGACATCCCTGTCAACATA(2)/2-18	mis:3
5' AUAUGACAUCCCUGUC-AACAUA 3'
    |||||||| ||o||| |||||  
3'  AUACUGUACGGGCAGUUUGUAG 5'

>GATGTTTGACGGGCATGTCATA(1)	TATGACATCCCTGTCAACATA(2)/1-17	mis:3
5' UAUGACAUCCCUGUC-AACAUA 3'
   |||||||| ||o||| |||||  
3' AUACUGUACGGGCAGUUUGUAG 5'

>GATGTTTGACGGGCATGTCATA(1)	ATGACATCCCTGTCAACATACC(1)/1-16	mis:4
5' -AUGACAUCCCUGUCAACAUACC 3'
    ||||||| ||o||||| |o| | 
3' AUACUGUACGGGCAGUU-UGUAG 5'

>GATGTTTGACGGGCATGTCATA(1)	ATATGACATCCTTGTCAACATA(1)/2-18	mis:3
5' AUAUGACAUCCUUGUC-AACAUA 3'
    |||||||| |oo||| |||||  
3'  AUACUGUACGGGCAGUUUGUAG 5'

>GATGTTTGACGGGCATGTCATA(1)	TATGACATCTCTGTCAACATA(1)/1-17	mis:3
5' UAUGACAUCUCUGUC-AACAUA 3'
   |||||||| o|o||| |||||  
3' AUACUGUACGGGCAGUUUGUAG 5'

>GATGTTTGACGGGCATGTCATA(1)	TATGACATCCTTGTCAACATA(1)/1-17	mis:3
5' UAUGACAUCCUUGUC-AACAUA 3'
   |||||||| |oo||| |||||  
3' AUACUGUACGGGCAGUUUGUAG 5'

>TGATGTTTGACGGGCATGTCA(4)	ATGACATCCCTGTCAACATAC(1)/2-16	mis:4
5' AUGACAUCCCUGUC-AACAUAC 3'
    |||||| ||o||| |||||   
3'  ACUGUACGGGCAGUUUGUAGU 5'

>TGATGTTTGACGGGCATGTCA(4)	ATGACATCCCTGTCAACATACC(1)/2-16	mis:4
5' AUGACAUCCCUGUCAACAUACC- 3'
    |||||| ||o||||| |o| |  
3'  ACUGUACGGGCAGUU-UGUAGU 5'

>TGATGTTTGACGGGCATGTCA(4)	GATGCTGGGCTCATGAGCGTCA(1)/12-22	mis:4
5' GAUGCUGGGCUCAU-GAGCGUCA 3'
     || oo ||o| | o|o|o||| 
3'   ACUGUACGGGCAGUUUGUAGU 5'

>TGATGTTTGACGGGCATGTCA(4)	ATGCTGGGCTCATGAGCGTCA(12)/11-21	mis:4
5' AUGCUGGGCUCAU-GAGCGUCA 3'
    || oo ||o| | o|o|o||| 
3'  ACUGUACGGGCAGUUUGUAGU 5'

>CTGATGTTTGACGGGCATGTC(18)	TGCTGGGCTCATGAGCGTCAG(1)/10-20	mis:4
5' UGCUGGGCUCAU-GAGCGUCAG 3'
    | oo ||o| | o|o|o|||| 
3'  CUGUACGGGCAGUUUGUAGUC 5'

>GCTGATGTTTGACGGGCATGT(1)	GTGTATTTGGTCAAACTACGGC(1)/10-22	mis:4
5' GUGUAUUUGGUCAAACUACGGC 3'
   ooo| ooo |||||||  |o|| 
3' UGUACGGG-CAGUUUGUAGUCG 5'

>CGCTGATGTTTGACGGGTATG(1)	GTGTATTTGGTCAAACTACGGC(1)/10-22	mis:4
5' GUGUAUUUGGUCAAACUACGGC- 3'
    oo||ooo |||||||  |o||  
3'  GUAUGGG-CAGUUUGUAGUCGC 5'

>CACTGTGTCAATACGTTGATG(1)	CTGTCAACATATCTGACGCAAT(1)/4-22	mis:4
5' CUGUCAACAUAUCUGACGCAAU- 3'
    oo||||| ||| ||||o|| |  
3'  GUAGUUGCAUA-ACUGUGUCAC 5'

>TGTCACTGTGTCAATACGCTG(3)	GTGGCTATAGATAGAGGGACA(1)/6-21	mis:4
5' GUGGC-UAUAGAUAGAGGGACA 3'
    oo|| ||| ||o| || |||| 
3'  GUCGCAUAACUGUGUCACUGU 5'

>TGTCACTGTGTCAATACGCTG(3)	GGTGGCTATAGATAGAGGGACG(8)/7-21	mis:4
5' GGUGGC-UAUAGAUAGAGGGACG 3'
     oo|| ||| ||o| || |||o 
3'   GUCGCAUAACUGUGUCACUGU 5'

>TGTCACTGTGTCAATACGCTG(3)	GTGGCTATAGATAGAGGGACG(51)/6-20	mis:4
5' GUGGC-UAUAGAUAGAGGGACG 3'
    oo|| ||| ||o| || |||o 
3'  GUCGCAUAACUGUGUCACUGU 5'

>TTTGTCATTGTGTCAATACGC(1)	CGCGTGGAGACCAATGGCAAC(1)/2-20	mis:4
5' CGCGUGGAGAC-CAAUGGCAAC 3'
    ||||o  ||| |||||o|||  
3'  CGCAUAACUGUGUUACUGUUU 5'

>ACGTTTGTCACTGTGTCAATA(9)	GCTATAGATAGAGGGACGATGT(4)/3-19	mis:4
5' GCUAUAGAUAGAGGGAC-GAUGU 3'
     ||| ||o| || ||| o|o|| 
3'   AUAACUGUGUCACUGUUUGCA 5'

>ACGTTTGTCACTGTGTCAATA(9)	CCTATAGATAGAGGGACGATGT(1)/3-19	mis:4
5' CCUAUAGAUAGAGGGAC-GAUGU 3'
     ||| ||o| || ||| o|o|| 
3'   AUAACUGUGUCACUGUUUGCA 5'

>ACGTTTGTCACTGTGTCAATA(9)	CTATAGATAGAGGGACGATGT(71)/2-18	mis:4
5' CUAUAGAUAGAGGGAC-GAUGU 3'
    ||| ||o| || ||| o|o|| 
3'  AUAACUGUGUCACUGUUUGCA 5'

>TACGTTTGTCACTGTGTCAATA(2)	CTATAGATAGAGGGACGATGTA(1)/2-18	mis:4
5' CUAUAGAUAGAGGGAC-GAUGUA 3'
    ||| ||o| || ||| o|o||| 
3'  AUAACUGUGUCACUGUUUGCAU 5'

>TACGTTTGTCACTGTGTCAATA(2)	TATAGATAGAGGGACGATGTA(33)/1-17	mis:4
5' UAUAGAUAGAGGGAC-GAUGUA 3'
   ||| ||o| || ||| o|o||| 
3' AUAACUGUGUCACUGUUUGCAU 5'

>TGTACGTTTGTCACTGTGTCAA(1)	CTTGAACGGGGAAAGACGTCCA(1)/2-22	mis:4
5' CUUGA-ACGGGGAAAGACGUCCA 3'
    |||| ||o| || |o|||| || 
3'  AACUGUGUCACUGUUUGCAUGU 5'

>TATGTACGTTTGTCACTGTGT(2)	CGTACATGGCCAGCGCGCATA(1)/1-7	mis:3
5' CGUACA-UGGCCAGCGCGCAUA 3'
    oo||| ||o| |o|| o|||| 
3'  UGUGUCACUGUUUGCAUGUAU 5'

>TTTATGTACGTTTGTCACTGT(3)	AACGGGGAAAGACGTCCAAAGG(1)/2-20	mis:4
5' AACGGGGAAAGACGUCCAAAGG 3'
    ||o| || |o|||| || |oo 
3'  UGUCACUGUUUGCAUGUAUUU 5'

>TTTATGTACGTTTGTCACTGT(3)	ACGGGGAAAGACGTCCAAAGG(6)/1-19	mis:4
5' ACGGGGAAAGACGUCCAAAGG 3'
   ||o| || |o|||| || |oo 
3' UGUCACUGUUUGCAUGUAUUU 5'

>ATTTATGTACGTTTGTCACTGT(1)	ACGGGGAAAGACGTCCAAAGGT(1)/1-19	mis:4
5' ACGGGGAAAGACGUCCAAAGGU 3'
   ||o| || |o|||| || |oo| 
3' UGUCACUGUUUGCAUGUAUUUA 5'

>ATTTATGTACGTTTGTCACTG(2)	ACGGGGAAAGACGTCCAAAGGT(1)/2-19	mis:4
5' ACGGGGAAAGACGUCCAAAGGU 3'
    |o| || |o|||| || |oo| 
3'  GUCACUGUUUGCAUGUAUUUA 5'

>CGCCTTTTATGTACGTTTGTC(1)	TGGTGGCTATAGATAGAGGGCC(1)/10-21	mis:4
5' UGGUGGCUAUAGAUAGAGGGCC 3'
    |oooo o || |||o|o|||  
3'  CUGUUUGCAUGUAUUUUCCGC 5'

>CATGGTAGTTCTCACCTGATC(1)	CGAAGGGTGAGAGCAACCGTG(1)/6-21	mis:4
5' CGAAGGGUGAGAGCAACCGUG 3'
    o  o|||||||o| |||o|| 
3' CUAGUCCACUCUUGAUGGUAC 5'

>CGGGGTCACATGGTAGTTCCCA(3)	TGGGAGGTCCTGTGTGAACCT(1)/1-20	mis:4
5' UGGGAGGUCCUGUGUGAACCU- 3'
   |||||o | |oo||||| ||o  
3' ACCCUUGAUGGUACACUGGGGC 5'

>TAGCTCTAGACTCCGGGGTCA(4)	GGTATTGGGATATTGGAGCTA(1)/8-21	mis:4
5' -GGUAUUGGGAUAUUGGAGCUA 3'
    |oo oo||o | o|o|||||| 
3' ACUGGGGCCUCA-GAUCUCGAU 5'

>CTAGCTCTAGACTCCGGGGTC(21)	GGTATTGGGATATTGGAGCTA(1)/8-21	mis:4
5' GGUAUUGGGAUAUUGGAGCUA- 3'
   |oo oo||o | o|o||||||  
3' CUGGGGCCUCA-GAUCUCGAUC 5'

>GTTCATCTCCCGTGAGTCCAA(1)	TTGGCACTTACTGGAGACGGA(1)/1-21	mis:4
5' UUGGCACUUACUGGAGACGGA- 3'
   |||| |||o|| ||||| |o|  
3' AACC-UGAGUGCCCUCUACUUG 5'

>TGTTCATCCCTCGTGAGTCCA(1)	CTGGGCTCATGAGCGTCAACAC(1)/2-21	mis:4
5' CUGGGCUCAUGAGCG-UCAACAC 3'
    |||o||||o||| | | ||||  
3'  ACCUGAGUGCUCCCUACUUGU- 5'

>TGTTCATCCCTCGTGAGTCCA(1)	GCTGGGCTCATGAGCGTCAACA(2)/3-22	mis:3
5' GCUGGGCUCAUGAGCG-UCAACA 3'
     |||o||||o||| | | |||| 
3'   ACCUGAGUGCUCCCUACUUGU 5'

>TGTTCATCCCTCGTGAGTCCA(1)	CTGGGCTCATGAGCGTTAACA(1)/2-21	mis:3
5' CUGGGCUCAUGAGCGUU-AACA 3'
    |||o||||o||| | | |||| 
3'  ACCUGAGUGCUCCCUACUUGU 5'

>TGTTCATCCCTCGTGAGTCCA(1)	CTGGGCTCATGAGCGTCAACA(31)/2-21	mis:3
5' CUGGGCUCAUGAGCG-UCAACA 3'
    |||o||||o||| | | |||| 
3'  ACCUGAGUGCUCCCUACUUGU 5'

>TGTTCATCCCTCGTGAGTCCA(1)	TGGGCTCATGAGCGTCAACAC(2)/1-20	mis:4
5' UGGGCUCAUGAGCG-UCAACAC 3'
   |||o||||o||| | | ||||  
3' ACCUGAGUGCUCCCUACUUGU- 5'

>ACCTGTTCATCCCCCGTGAGT(2)	ACTGTGTAGTGGATGAATAAGT(10)/9-22	mis:4
5' ACUGUGUAGUGGAUGAAUAAGU 3'
   ||| ooo | |||||||o| || 
3' UGA-GUGCCCCCUACUUGUCCA 5'

>ACTTGTTCATCCCCCGTGAGTC(1)	ACTGTGTAGTGGATGAATAAGT(10)/9-22	mis:4
5' -ACUGUGUAGUGGAUGAAUAAGU 3'
    ||| ooo | |||||||o|||| 
3' CUGA-GUGCCCCCUACUUGUUCA 5'

>ACCTGTTCATCTCCCGTGAGT(1)	ACTGTGTAGTGGATGAATAAGT(10)/12-22	mis:4
5' ACUGUGUAGUGGAUGAAUAAGU 3'
   ||| ooo | o||||||o| || 
3' UGA-GUGCCCUCUACUUGUCCA 5'

>ACCTGTTCATCCCCTGTGAGTC(1)	ACTGTGTAGTGGATGAATAAGT(10)/8-22	mis:4
5' -ACUGUGUAGUGGAUGAAUAAGU 3'
    ||| ooo|| |||||||o| || 
3' CUGA-GUGUCCCCUACUUGUCCA 5'

>CACCTGTTCATCCCCCGTGCG(1)	CTGTGTAGTGGATGAATAAGTA(1)/8-21	mis:4
5' CUGUGUAGUGGAUGAAUAAGUA 3'
    o|ooo | |||||||o| ||  
3'  GCGUGCCCCCUACUUGUCCAC 5'

>CACCTGTTCATCCCCCGTGCG(1)	CTGTGTAGTGGATGAATAAGTC(21)/8-21	mis:4
5' CUGUGUAGUGGAUGAAUAAGUC 3'
    o|ooo | |||||||o| ||  
3'  GCGUGCCCCCUACUUGUCCAC 5'

>CACCTGTTCATCCCCCGTGCG(1)	ACTGTGTAGTGGATGAATAAGT(10)/9-22	mis:4
5' ACUGUGUAGUGGAUGAAUAAGU- 3'
     o|ooo | |||||||o| ||  
3'   GCGUGCCCCCUACUUGUCCAC 5'

>CACCTGTTCATCCCCCGTGCG(1)	CTGTGTAGTGGATGAATAAGT(24)/8-21	mis:4
5' CUGUGUAGUGGAUGAAUAAGU- 3'
    o|ooo | |||||||o| ||  
3'  GCGUGCCCCCUACUUGUCCAC 5'

>CACCTGTTCATCCCCCGTGCG(1)	TGTATAGTGGATGAATAAGTC(1)/7-20	mis:4
5' UGUAUAGUGGAUGAAUAAGUC 3'
   o|o|o | |||||||o| ||  
3' GCGUGCCCCCUACUUGUCCAC 5'

>CACCTGTTCATCCCCCGTGCG(1)	TTGTGTAGTGGATGAATAAGT(1)/8-21	mis:4
5' UUGUGUAGUGGAUGAAUAAGU- 3'
    o|ooo | |||||||o| ||  
3'  GCGUGCCCCCUACUUGUCCAC 5'

>CACCTGTTCATCCCCCGTGCG(1)	TGTGTAGTGGATGAATAAGTC(51)/7-20	mis:4
5' UGUGUAGUGGAUGAAUAAGUC 3'
   o|ooo | |||||||o| ||  
3' GCGUGCCCCCUACUUGUCCAC 5'

>TATCCAGACGATCCTCAAGGG(4)	CTTTAGGGCGTCTTCTTGATA(1)/1-21	mis:4
5' CUUUAGGGCGUCUUCUUGAUA 3'
   |oo| |o| o|| ||| |||| 
3' GGGAACUCCUAGCAGACCUAU 5'

>CTCATGAGCGTCAACACCCTC(12)	CAAGGATGCTGGGCTCATGAG(10)/3-21	mis:4
5' CAAGGAUGCUGG-GCUCAUGAG 3'
     ||| || ||o ||||||||| 
3'  CUCCCACAACUGCGAGUACUC 5'

>CTCATGAGCGTCAACACCCTC(12)	TCAAGGATGCTGGGCTCATGAG(5)/4-22	mis:4
5' UCAAGGAUGCUGG-GCUCAUGAG 3'
      ||| || ||o ||||||||| 
3'   CUCCCACAACUGCGAGUACUC 5'

>CTTATGAGCGTCAACACCCTC(1)	TCAAGGATGCTGGGCTCATGAG(5)/4-22	mis:4
5' UCAAGGAUGCUGG-GCUCAUGAG 3'
      ||| || ||o ||||||o|| 
3'   CUCCCACAACUGCGAGUAUUC 5'

>CTTATGAGCGTCAACACCCTC(1)	CAAGGATGCTGGGCTCATGAG(10)/3-21	mis:4
5' CAAGGAUGCUGG-GCUCAUGAG 3'
     ||| || ||o ||||||o|| 
3'  CUCCCACAACUGCGAGUAUUC 5'

>GCTCATGAGCGTCAACACCCT(1)	AAGGATGCTGGGCTCATGAGCG(33)/2-21	mis:4
5' AAGGAUGCUGG-GCUCAUGAGCG 3'
    ||| || ||o ||||||||||  
3'  UCCCACAACUGCGAGUACUCG- 5'

>GCTCATGAGCGTCAACACCCT(1)	AAGGATGCTGGGCTCATGAGCA(1)/2-21	mis:4
5' AAGGAUGCUGG-GCUCAUGAGCA 3'
    ||| || ||o ||||||||||  
3'  UCCCACAACUGCGAGUACUCG- 5'

>GCTCATGAGCGTCAACACCCT(1)	CAAGGATGCTGGGCTCATGAGC(3)/3-22	mis:3
5' CAAGGAUGCUGG-GCUCAUGAGC 3'
     ||| || ||o |||||||||| 
3'   UCCCACAACUGCGAGUACUCG 5'

>GCTCATGAGCGTCAACACCCT(1)	AGGATGCTGGGCTCATGAGCG(23)/1-20	mis:4
5' AGGAUGCUGG-GCUCAUGAGCG 3'
   ||| || ||o ||||||||||  
3' UCCCACAACUGCGAGUACUCG- 5'

>GCTCATGAGCGTCAACACCCT(1)	AAGGATGCTGGGCTCATGAGC(11)/2-21	mis:3
5' AAGGAUGCUGG-GCUCAUGAGC 3'
    ||| || ||o |||||||||| 
3'  UCCCACAACUGCGAGUACUCG 5'

>GCTCATGAGCGTCAACACCTTC(1)	CAAGGATGCTGGGCTCATGAGC(3)/13-22	mis:4
5' CAAGGAUGCUGG-GCUCAUGAGC 3'
     |o| || ||o |||||||||| 
3'  CUUCCACAACUGCGAGUACUCG 5'

>GCTCATGAGCGTCAACACCTTC(1)	AAGGATGCTGGGCTCATGAGC(11)/12-21	mis:4
5' AAGGAUGCUGG-GCUCAUGAGC 3'
    |o| || ||o |||||||||| 
3' CUUCCACAACUGCGAGUACUCG 5'

>TGGGCTCATGAGCGTCAACACC(12)	GATGCTGGGCTCATGAGCGTCA(1)/9-18	mis:4
5' GAUGCUGG-GCUCAUGAGCGUCA 3'
   | || ||o |||||||||| o|| 
3' CCACAACUGCGAGUACUCG-GGU 5'

>TGGGCTCATGAGCGTCAACAC(2)	ATGCTGGGCTCATGAGCGTCA(12)/8-17	mis:4
5' AUGCUGG-GCUCAUGAGCGUCA 3'
    || ||o |||||||||| o|| 
3' CACAACUGCGAGUACUCG-GGU 5'

>TGGGCTCATGAGCGTCAACAC(2)	GATGCTGGGCTCATGAGCGTCA(1)/9-18	mis:4
5' GAUGCUGG-GCUCAUGAGCGUCA 3'
     || ||o |||||||||| o|| 
3'  CACAACUGCGAGUACUCG-GGU 5'

>TGGGCTCATGAGCGTCAACAC(2)	TGTTCATCCCTCGTGAGTCCA(1)/1-21	mis:4
5' -UGUUCAUCCCUCGUGAGUCCA 3'
    |||| | | |||o||||o||| 
3' CACAACU-GCGAGUACUCGGGU 5'

>TGGGCTTATGAGCGTCAACAC(1)	GATGCTGGGCTCATGAGCGTCA(1)/9-18	mis:4
5' GAUGCUGG-GCUCAUGAGCGUCA 3'
     || ||o ||||||o||| o|| 
3'  CACAACUGCGAGUAUUCG-GGU 5'

>TGGGCTTATGAGCGTCAACAC(1)	ATGCTGGGCTCATGAGCGTCA(12)/8-17	mis:4
5' AUGCUGG-GCUCAUGAGCGUCA 3'
    || ||o ||||||o||| o|| 
3' CACAACUGCGAGUAUUCG-GGU 5'

>TGGGCTCATGAGCGTCAATACC(3)	GATGCTGGGCTCATGAGCGTCA(1)/9-18	mis:4
5' GAUGCUGG-GCUCAUGAGCGUCA 3'
   | |o ||o |||||||||| o|| 
3' CCAUAACUGCGAGUACUCG-GGU 5'

>CTGGGCTCATGAGCGTCAACA(31)	TGCTGGGCTCATGAGCGTCAA(12)/7-16	mis:4
5' UGCUGG-GCUCAUGAGCGUCAA 3'
   || ||o |||||||||| o||  
3' ACAACUGCGAGUACUCG-GGUC 5'

>CTGGGCTCATGAGCGTCAACA(31)	TGCTGGGCTCATGAGCGTCAG(1)/7-16	mis:3
5' UGCUGG-GCUCAUGAGCGUCAG 3'
   || ||o |||||||||| o||| 
3' ACAACUGCGAGUACUCG-GGUC 5'

>CTGGGCTCATGAGCGTCAACA(31)	TGTTCATCCCTCGTGAGTCCA(1)/1-21	mis:4
5' UGUUCAUCCCUCGUGAGUCCA- 3'
   |||| | | |||o||||o|||  
3' ACAACU-GCGAGUACUCGGGUC 5'

>CTGGGTTCATGAGCGTCAACA(1)	TGCTGGGCTCATGAGCGTCAG(1)/7-16	mis:3
5' UGCUGG-GCUCAUGAGCGUCAG 3'
   || ||o ||||||||o| o||| 
3' ACAACUGCGAGUACUUG-GGUC 5'

>CTGGGTTCATGAGCGTCAACA(1)	TGCTGGGCTCATGAGCGTCAA(12)/7-16	mis:4
5' UGCUGG-GCUCAUGAGCGUCAA 3'
   || ||o ||||||||o| o||  
3' ACAACUGCGAGUACUUG-GGUC 5'

>CTGGGCTCATGAGCGTTAACA(1)	TGCTGGGCTCATGAGCGTCAA(12)/7-16	mis:4
5' UGCUGG-GCUCAUGAGCGUCAA 3'
   || |oo |||||||||| o||  
3' ACAAUUGCGAGUACUCG-GGUC 5'

>CTGGGCTCATGAGCGTTAACA(1)	TGCTGGGCTCATGAGCGTCAG(1)/7-16	mis:3
5' UGCUGG-GCUCAUGAGCGUCAG 3'
   || |oo |||||||||| o||| 
3' ACAAUUGCGAGUACUCG-GGUC 5'

>CTGGGCTCATGAGCGTTAACA(1)	TGTTCATCCCTCGTGAGTCCA(1)/1-21	mis:4
5' UGUUCAUCCCUCGUGAGUCCA- 3'
   |||| | | |||o||||o|||  
3' ACAA-UUGCGAGUACUCGGGUC 5'

>GCTGGGCTCATGAGCGTCAACA(2)	TGCTGGGCTCATGAGCGTCAAT(1)/7-16	mis:4
5' UGCUGG-GCUCAUGAGCGUCAAU 3'
   || ||o |||||||||| o|| o 
3' ACAACUGCGAGUACUCG-GGUCG 5'

>GCTGGGCTCATGAGCGTCAACA(2)	TGCTGGGCTCATGAGCGTCAAC(14)/7-16	mis:4
5' UGCUGG-GCUCAUGAGCGUCAAC 3'
   || ||o |||||||||| o|| | 
3' ACAACUGCGAGUACUCG-GGUCG 5'

>GCTGGGCTTATGAGCGTCAACA(1)	TGCTGGGCTCATGAGCGTCAAT(1)/7-16	mis:4
5' UGCUGG-GCUCAUGAGCGUCAAU 3'
   || ||o ||||||o||| o|| o 
3' ACAACUGCGAGUAUUCG-GGUCG 5'

>GCTGGGCTTATGAGCGTCAACA(1)	TGCTGGGCTCATGAGCGTCAAC(14)/7-16	mis:4
5' UGCUGG-GCUCAUGAGCGUCAAC 3'
   || ||o ||||||o||| o|| | 
3' ACAACUGCGAGUAUUCG-GGUCG 5'

>TGCTGGGCTCATGAGCGTCAAC(14)	GCTGGGCTCATGAGCGTCAACA(2)/6-15	mis:4
5' GCUGG-GCUCAUGAGCGUCAACA 3'
   | ||o |||||||||| o|| || 
3' CAACUGCGAGUACUCG-GGUCGU 5'

>TGCTGGGCTCATGAGCGTCAAC(14)	GCTGGGCTTATGAGCGTCAACA(1)/6-15	mis:4
5' GCUGG-GCUUAUGAGCGUCAACA 3'
   | ||o |||o|||||| o|| || 
3' CAACUGCGAGUACUCG-GGUCGU 5'

>TGCTGGGCTCATGAGCGTCAA(12)	CTGGGCTCATGAGCGTTAACA(1)/5-14	mis:4
5' CUGG-GCUCAUGAGCGUUAACA 3'
    ||o |||||||||| oo| || 
3' AACUGCGAGUACUCG-GGUCGU 5'

>TGCTGGGCTCATGAGCGTCAA(12)	CTGGGCTCATGAGCGTCAACA(31)/5-14	mis:4
5' CUGG-GCUCAUGAGCGUCAACA 3'
    ||o |||||||||| o|| || 
3' AACUGCGAGUACUCG-GGUCGU 5'

>TGCTGGGCTCATGAGCGTCAA(12)	GCTGGGCTCATGAGCGTCAACA(2)/6-15	mis:4
5' GCUGG-GCUCAUGAGCGUCAACA 3'
     ||o |||||||||| o|| || 
3'  AACUGCGAGUACUCG-GGUCGU 5'

>TGCTGGGCTCATGAGCGTCAA(12)	GCTGGGCTTATGAGCGTCAACA(1)/6-15	mis:4
5' GCUGG-GCUUAUGAGCGUCAACA 3'
     ||o |||o|||||| o|| || 
3'  AACUGCGAGUACUCG-GGUCGU 5'

>TGCTGGGCTCATGAGCGTCAA(12)	CTGGGTTCATGAGCGTCAACA(1)/5-14	mis:4
5' CUGG-GUUCAUGAGCGUCAACA 3'
    ||o |o|||||||| o|| || 
3' AACUGCGAGUACUCG-GGUCGU 5'

>TGCTGGGCTCATGAGCGTCAG(1)	CTGGGCTCATGAGCGTTAACA(1)/5-14	mis:3
5' CUGG-GCUCAUGAGCGUUAACA 3'
   |||o |||||||||| oo| || 
3' GACUGCGAGUACUCG-GGUCGU 5'

>TGCTGGGCTCATGAGCGTCAG(1)	CTGGGCTCATGAGCGTCAACA(31)/5-14	mis:3
5' CUGG-GCUCAUGAGCGUCAACA 3'
   |||o |||||||||| o|| || 
3' GACUGCGAGUACUCG-GGUCGU 5'

>TGCTGGGCTCATGAGCGTCAG(1)	GCTGGGCTCATGAGCGTCAACA(2)/6-15	mis:3
5' GCUGG-GCUCAUGAGCGUCAACA 3'
    |||o |||||||||| o|| || 
3'  GACUGCGAGUACUCG-GGUCGU 5'

>TGCTGGGCTCATGAGCGTCAG(1)	GCTGGGCTTATGAGCGTCAACA(1)/6-15	mis:3
5' GCUGG-GCUUAUGAGCGUCAACA 3'
    |||o |||o|||||| o|| || 
3'  GACUGCGAGUACUCG-GGUCGU 5'

>TGCTGGGCTCATGAGCGTCAG(1)	CTGGGTTCATGAGCGTCAACA(1)/5-14	mis:3
5' CUGG-GUUCAUGAGCGUCAACA 3'
   |||o |o|||||||| o|| || 
3' GACUGCGAGUACUCG-GGUCGU 5'

>TGCTGGGCTCATGAGCGTCAAT(1)	GCTGGGCTCATGAGCGTCAACA(2)/6-15	mis:4
5' GCUGG-GCUCAUGAGCGUCAACA 3'
   o ||o |||||||||| o|| || 
3' UAACUGCGAGUACUCG-GGUCGU 5'

>TGCTGGGCTCATGAGCGTCAAT(1)	GCTGGGCTTATGAGCGTCAACA(1)/6-15	mis:4
5' GCUGG-GCUUAUGAGCGUCAACA 3'
   o ||o |||o|||||| o|| || 
3' UAACUGCGAGUACUCG-GGUCGU 5'

>ATGCTGGGCTCATGAGCGTCA(12)	TGGGCTCATGAGCGTCAACAC(2)/4-13	mis:4
5' UGG-GCUCAUGAGCGUCAACAC 3'
   ||o |||||||||| o|| ||  
3' ACUGCGAGUACUCG-GGUCGUA 5'

>ATGCTGGGCTCATGAGCGTCA(12)	TGGGCTTATGAGCGTCAACAC(1)/4-13	mis:4
5' UGG-GCUUAUGAGCGUCAACAC 3'
   ||o |||o|||||| o|| ||  
3' ACUGCGAGUACUCG-GGUCGUA 5'

>GATGCTGGGCTCATGAGCGTCA(1)	TGGGCTCATGAGCGTCAACACC(12)/4-13	mis:4
5' UGG-GCUCAUGAGCGUCAACACC 3'
   ||o |||||||||| o|| || | 
3' ACUGCGAGUACUCG-GGUCGUAG 5'

>GATGCTGGGCTCATGAGCGTCA(1)	TGGGCTCATGAGCGTCAATACC(3)/4-13	mis:4
5' UGG-GCUCAUGAGCGUCAAUACC 3'
   ||o |||||||||| o|| o| | 
3' ACUGCGAGUACUCG-GGUCGUAG 5'

>AGGATGCTGGGCTCATGAGCG(23)	GCTCATGAGCGTCAACACCCT(1)/1-21	mis:4
5' -GCUCAUGAGCGUCAACACCCU 3'
    |||||||||| o|| || ||| 
3' GCGAGUACUCG-GGUCGUAGGA 5'

>AGGATGCTGGACTCATGAGCGT(1)	TGCGAGTGAGTTTACCGTCCT(1)/7-21	mis:4
5' -UGCGAGUGAGUUUACCGUCCU 3'
    o||  o|||||oo| |o|||| 
3' UGCGAGUACUCAGGUCGUAGGA 5'

>AAGGATGCTGGGCTCATGAGC(11)	GCTCATGAGCGTCAACACCCT(1)/1-21	mis:4
5' GCUCAUGAGCGUCAACACCCU- 3'
   |||||||||| o|| || |||  
3' CGAGUACUCG-GGUCGUAGGAA 5'

>AAGGATGCTGGGCTCATGAGC(11)	GCTCATGAGCGTCAACACCTTC(1)/1-10	mis:4
5' GCUCAUGAGCGUCAACACCUUC 3'
   |||||||||| o|| || |o|  
3' CGAGUACUCG-GGUCGUAGGAA 5'

>AAGGATGCTGGGCTCACGAGCG(1)	TGCGAGTGAGTTTACCGTCCT(1)/2-21	mis:4
5' UGCGAGUGAGUUUACCGUCCU- 3'
   o||  |||||ooo| |o||||  
3' GCGAGCACUCGGGUCGUAGGAA 5'

>AAGGATGCTGGGCTCATTAGCG(1)	TGCGAGTGAGTTTACCGTCCT(1)/2-21	mis:3
5' UGCGAGUGAGUUUACCGUCCU- 3'
   o|| |o||||ooo| |o||||  
3' GCGAUUACUCGGGUCGUAGGAA 5'

>CGGAATCAAGGATGCTGGGCTC(14)	TGTTGCAGCATTTGTGATTTTG(1)/6-19	mis:4
5' UGUUGCAGCAUUUGUGAUUUUG 3'
    o o ||||||oo |||||oo| 
3' CUCGGGUCGUAGGAACUAAGGC 5'

>CGGAATCAAGGATGCTGGGCT(6)	TGTTGCAGCATTTGTGATTTTG(1)/6-19	mis:3
5' UGUUGCAGCAUUUGUGAUUUUG 3'
    o o ||||||oo |||||oo| 
3'  UCGGGUCGUAGGAACUAAGGC 5'

>CGGAATCAAGGATGCTGGGCT(6)	GTTGCAGCATTTGTGATTTTGG(1)/5-18	mis:4
5' GUUGCAGCAUUUGUGAUUUUGG 3'
   o o ||||||oo |||||oo|  
3' UCGGGUCGUAGGAACUAAGGC- 5'

>CGGAATTAAGGATGCTGGGCT(1)	GTTGCAGCATTTGTGATTTTGG(1)/5-18	mis:4
5' GUUGCAGCAUUUGUGAUUUUGG 3'
   o o ||||||oo |o|||oo|  
3' UCGGGUCGUAGGAAUUAAGGC- 5'

>CGGAATTAAGGATGCTGGGCT(1)	TGTTGCAGCATTTGTGATTTTG(1)/6-19	mis:3
5' UGUUGCAGCAUUUGUGAUUUUG 3'
    o o ||||||oo |o|||oo| 
3'  UCGGGUCGUAGGAAUUAAGGC 5'

>GCGGAATCAAGGATGCTGGGC(18)	TTGCAGCATTTGTGATTTTGG(2)/4-17	mis:4
5' UUGCAGCAUUUGUGAUUUUGG 3'
    o ||||||oo |||||oo|  
3' CGGGUCGUAGGAACUAAGGCG 5'

>GCGGAATCAAGGATGCTGGGC(18)	TGTTGCAGCATTTGTGATTTTG(1)/6-19	mis:4
5' UGUUGCAGCAUUUGUGAUUUUG- 3'
      o ||||||oo |||||oo|  
3'   CGGGUCGUAGGAACUAAGGCG 5'

>GCGGAATCAAGGATGCTGGGC(18)	GTTGCAGCATTTGTGATTTTGG(1)/5-18	mis:4
5' GUUGCAGCAUUUGUGAUUUUGG 3'
     o ||||||oo |||||oo|  
3'  CGGGUCGUAGGAACUAAGGCG 5'

>TCGGAATCAAGGATGCTGGGC(1)	TTGCAGCATTTGTGATTTTGG(2)/4-17	mis:3
5' UUGCAGCAUUUGUGAUUUUGG 3'
    o ||||||oo |||||oo|o 
3' CGGGUCGUAGGAACUAAGGCU 5'

>TCGGAATCAAGGATGCTGGGC(1)	TGCAGCATTTGTGATTTTGGC(3)/3-16	mis:4
5' -UGCAGCAUUUGUGAUUUUGGC 3'
    o ||||||oo |||||oo|o  
3' CGGGUCGUAGGAACUAAGGCU- 5'

>TCGGAATCAAGGATGCTGGGC(1)	GTTGCAGCATTTGTGATTTTGG(1)/5-18	mis:3
5' GUUGCAGCAUUUGUGAUUUUGG 3'
     o ||||||oo |||||oo|o 
3'  CGGGUCGUAGGAACUAAGGCU 5'

>TCGGAATCAAGGATGCTGGGC(1)	TGTTGCAGCATTTGTGATTTTG(1)/6-19	mis:4
5' UGUUGCAGCAUUUGUGAUUUUG- 3'
      o ||||||oo |||||oo|  
3'   CGGGUCGUAGGAACUAAGGCU 5'

>TCGGAATCAAGGATGCTGGGC(1)	TTGCAGCATTTGTGATTTTGGC(1)/4-17	mis:4
5' UUGCAGCAUUUGUGAUUUUGGC 3'
    o ||||||oo |||||oo|o  
3' CGGGUCGUAGGAACUAAGGCU- 5'

>GGCGGAATCAAGGATGCTGGGC(8)	TTGCAGCATTTGTGATTTTGGC(1)/4-17	mis:4
5' UUGCAGCAUUUGUGAUUUUGGC 3'
    o ||||||oo |||||oo| | 
3' CGGGUCGUAGGAACUAAGGCGG 5'

>GGCGGAATCAAGGATGCTGGGC(8)	TGCAGCATTTGTGATTTTGGC(3)/3-16	mis:4
5' -UGCAGCAUUUGUGAUUUUGGC 3'
    o ||||||oo |||||oo| | 
3' CGGGUCGUAGGAACUAAGGCGG 5'

>GGCGGAATTAAGGATGCTGGGC(2)	TTGCAGCATTTGTGATTTTGGC(1)/4-17	mis:4
5' UUGCAGCAUUUGUGAUUUUGGC 3'
    o ||||||oo |o|||oo| | 
3' CGGGUCGUAGGAAUUAAGGCGG 5'

>GGCGGAATTAAGGATGCTGGGC(2)	TGCAGCATTTGTGATTTTGGC(3)/3-16	mis:4
5' -UGCAGCAUUUGUGAUUUUGGC 3'
    o ||||||oo |o|||oo| | 
3' CGGGUCGUAGGAAUUAAGGCGG 5'

>GGCGGAATCAAGGATGCTGTG(1)	GTTGCAGCATTTGTGATTTTGG(1)/5-18	mis:3
5' GUUGCAGCAUUUGUGAUUUUGG- 3'
     oo||||||oo |||||oo|   
3'   GUGUCGUAGGAACUAAGGCGG 5'

>GGCGGAATCAAGGATGCTGTG(1)	TTGCAGCATTTGTGATTTTGGC(1)/4-17	mis:2
5' UUGCAGCAUUUGUGAUUUUGGC 3'
    oo||||||oo |||||oo| | 
3'  GUGUCGUAGGAACUAAGGCGG 5'

>GGCGGAATCAAGGATGCTGTG(1)	TGCAGCATTTGTGATTTTGGC(3)/3-16	mis:2
5' UGCAGCAUUUGUGAUUUUGGC 3'
   oo||||||oo |||||oo| | 
3' GUGUCGUAGGAACUAAGGCGG 5'

>GGCGGAATCAAGGATGCTGTG(1)	TTGCAGCATTTGTGATTTTGG(2)/4-17	mis:3
5' UUGCAGCAUUUGUGAUUUUGG- 3'
    oo||||||oo |||||oo|   
3'  GUGUCGUAGGAACUAAGGCGG 5'

>CGGCGGAATCAAGGATGCTGGG(4)	TTGCAGCATTTGTGATTTTGGC(1)/4-17	mis:4
5' UUGCAGCAUUUGUGAUUUUGGC- 3'
    o ||||||oo |||||oo| |  
3'  GGGUCGUAGGAACUAAGGCGGC 5'

>CGGCGGAATCAAGGATGCTGGG(4)	TGCAGCATTTGTGATTTTGGC(3)/3-16	mis:4
5' UGCAGCAUUUGUGAUUUUGGC- 3'
   o ||||||oo |||||oo| |  
3' GGGUCGUAGGAACUAAGGCGGC 5'

>CGGCGGAATCAAGGATGCTGG(3)	CAGCATTTGTGATTTTGGCGC(8)/1-20	mis:4
5' -CAGCAUUUGUGAUUUUGGCGC 3'
    ||||||oo |||||oo| ||  
3' GGUCGUAGGAACUAAGGCGGC- 5'

>CGGCGGAATCAAGGATGCTGG(3)	TTGCAGCATTTGTGATTTTGGC(1)/4-17	mis:4
5' UUGCAGCAUUUGUGAUUUUGGC- 3'
      ||||||oo |||||oo| |  
3'   GGUCGUAGGAACUAAGGCGGC 5'

>CGGCGGAATCAAGGATGCTGG(3)	TGCAGCATTTGTGATTTTGGC(3)/3-16	mis:4
5' UGCAGCAUUUGUGAUUUUGGC- 3'
     ||||||oo |||||oo| |  
3'  GGUCGUAGGAACUAAGGCGGC 5'

>TACGGCGGAATCAAGGATGCTG(1)	CAGCATCTGTGATTTTGGCGCG(1)/1-20	mis:3
5' CAGCAUCUGUGAUUUUGGCGCG 3'
   |||||||o |||||oo| || o 
3' GUCGUAGGAACUAAGGCGGCAU 5'

>TACGGCGGAATCAAGGATGCTG(1)	CAGCATTTGTGATTTTGGCGCG(4)/1-20	mis:3
5' CAGCAUUUGUGAUUUUGGCGCG 3'
   ||||||oo |||||oo| || o 
3' GUCGUAGGAACUAAGGCGGCAU 5'

>TACGGCGGAATCAAGGATGCTG(1)	CAGCATTTGTGATTTTGGCGC(8)/1-20	mis:4
5' CAGCAUUUGUGAUUUUGGCGC- 3'
   ||||||oo |||||oo| ||   
3' GUCGUAGGAACUAAGGCGGCAU 5'

>TACGGCGGAATCAAGGATGCTG(1)	AGCATTTGTGATTTTGGCGCG(2)/1-19	mis:4
5' -AGCAUUUGUGAUUUUGGCGCG 3'
    |||||oo |||||oo| || o 
3' GUCGUAGGAACUAAGGCGGCAU 5'

>TACGGCGGAATCAAGGATGCT(3)	CAGCATCTGTGATTTTGGCGCG(1)/2-20	mis:3
5' CAGCAUCUGUGAUUUUGGCGCG 3'
    ||||||o |||||oo| || o 
3'  UCGUAGGAACUAAGGCGGCAU 5'

>TACGGCGGAATCAAGGATGCT(3)	CAGCATTTGTGATTTTGGCGCG(4)/2-20	mis:3
5' CAGCAUUUGUGAUUUUGGCGCG 3'
    |||||oo |||||oo| || o 
3'  UCGUAGGAACUAAGGCGGCAU 5'

>TACGGCGGAATCAAGGATGCT(3)	CAGCATTTGTGATTTTGGCGC(8)/2-20	mis:4
5' CAGCAUUUGUGAUUUUGGCGC- 3'
    |||||oo |||||oo| ||   
3'  UCGUAGGAACUAAGGCGGCAU 5'

>TACGGCGGAATCAAGGATGCT(3)	AGCATTTGTGATTTTGGCGCG(2)/1-19	mis:3
5' AGCAUUUGUGAUUUUGGCGCG 3'
   |||||oo |||||oo| || o 
3' UCGUAGGAACUAAGGCGGCAU 5'

>CTACGGCGGAATCAAGGATGCT(5)	CAGCATCTGTGATTTTGGCGCG(1)/2-20	mis:4
5' CAGCAUCUGUGAUUUUGGCGCG- 3'
    ||||||o |||||oo| || o  
3'  UCGUAGGAACUAAGGCGGCAUC 5'

>CTACGGCGGAATCAAGGATGCT(5)	AGCATTTGTGATTTTGGCGCG(2)/1-19	mis:4
5' AGCAUUUGUGAUUUUGGCGCG- 3'
   |||||oo |||||oo| || o  
3' UCGUAGGAACUAAGGCGGCAUC 5'

>CTACGGCGGAATCAAGGATGCT(5)	CAGCATTTGTGATTTTGGCGCG(4)/2-20	mis:4
5' CAGCAUUUGUGAUUUUGGCGCG- 3'
    |||||oo |||||oo| || o  
3'  UCGUAGGAACUAAGGCGGCAUC 5'

>CTACGGCGGAATCAAGGATGC(25)	CAGCATCTGTGATTTTGGCGCG(1)/3-20	mis:4
5' CAGCAUCUGUGAUUUUGGCGCG- 3'
     |||||o |||||oo| || o  
3'   CGUAGGAACUAAGGCGGCAUC 5'

>CTACGGCGGAATCAAGGATGC(25)	CAGCATTTGTGATTTTGGCGCG(4)/3-20	mis:4
5' CAGCAUUUGUGAUUUUGGCGCG- 3'
     ||||oo |||||oo| || o  
3'   CGUAGGAACUAAGGCGGCAUC 5'

>CTACGGCGGAATCAAGGATGC(25)	AGCATTTGTGATTTTGGCGCG(2)/2-19	mis:4
5' AGCAUUUGUGAUUUUGGCGCG- 3'
    ||||oo |||||oo| || o  
3'  CGUAGGAACUAAGGCGGCAUC 5'

>CTACGCCGGAATCAAGGATGC(1)	CAGCATCTGTGATTTTGGCGCG(1)/3-20	mis:3
5' CAGCAUCUGUGAUUUUGGCGCG- 3'
     |||||o |||||oo|||| o  
3'   CGUAGGAACUAAGGCCGCAUC 5'

>CTACGCCGGAATCAAGGATGC(1)	AGCATTTGTGATTTTGGCGCG(2)/2-19	mis:3
5' AGCAUUUGUGAUUUUGGCGCG- 3'
    ||||oo |||||oo|||| o  
3'  CGUAGGAACUAAGGCCGCAUC 5'

>CTACGCCGGAATCAAGGATGC(1)	CAGCATTTGTGATTTTGGCGCG(4)/3-20	mis:3
5' CAGCAUUUGUGAUUUUGGCGCG- 3'
     ||||oo |||||oo|||| o  
3'   CGUAGGAACUAAGGCCGCAUC 5'

>AAGCTACGGCGGAATCAAGGA(4)	ATTTGTGATTTTGGCGTGTGTT(1)/6-17	mis:4
5' AUUUGUGAUUUUGGCGUGUGUU 3'
    |oo |||||oo| |||o  || 
3'  AGGAACUAAGGCGGCAUCGAA 5'

>TCAAGCTACGGCGGAATCAAG(24)	TTTCGTACCACTGTAGTATGA(2)/2-21	mis:4
5' UUUCGUACCACUGUAGUAUGA 3'
   o|| o| || |o||||o ||| 
3' GAACUAAGGCGGCAUCGAACU 5'

>GTCAAGCTACGGCGGAATCAAG(1)	TTTCGTACCACTGTAGTATGAC(4)/2-22	mis:4
5' UUUCGUACCACUGUAGUAUGAC 3'
   o|| o| || |o||||o |||| 
3' GAACUAAGGCGGCAUCGAACUG 5'

>GTCAAGCTACGGCGGAATCAA(3)	TTCGCACCACTGTAGTTTGAC(1)/7-21	mis:4
5' UUCGCACCACUGUAGUUUGAC 3'
   || o  || |o||||o||||| 
3' AACUAAGGCGGCAUCGAACUG 5'

>GTCAAGCTACGGCGGAATCAA(3)	TTTCGTACCACTGTAGTATGAC(4)/2-22	mis:4
5' UUUCGUACCACUGUAGUAUGAC 3'
    || o| || |o||||o |||| 
3'  AACUAAGGCGGCAUCGAACUG 5'

>GTCAAGCTACGGCGGAATCAA(3)	TTCGTACCACTGTAGTATGAC(5)/1-21	mis:4
5' UUCGUACCACUGUAGUAUGAC 3'
   || o| || |o||||o |||| 
3' AACUAAGGCGGCAUCGAACUG 5'

>TTGGTCAAGCTACGGCGGAAT(22)	CGTACCACTGTAGTATGACAGG(1)/3-19	mis:4
5' CGUACCACUGUAGUAUGACAGG 3'
    o| || |o||||o |||| oo 
3'  UAAGGCGGCAUCGAACUGGUU 5'

>TTGGTCAAGCTACGGCGGCAT(1)	CGTACCACTGTAGTATGACAGG(1)/3-19	mis:4
5' CGUACCACUGUAGUAUGACAGG 3'
    o| || |o||||o |||| oo 
3'  UACGGCGGCAUCGAACUGGUU 5'

>TTTGGTCAAGCTACGGCGGAA(30)	CACCGCTGTAGTATGACAGGA(1)/3-17	mis:4
5' CACCGCUGUAGUAUGACAGGA 3'
     ||||o||||o |||| oo| 
3' AAGGCGGCAUCGAACUGGUUU 5'

>TTTGGTCACGCTACGGCGGAA(1)	CACCGCTGTAGTATGACAGGA(1)/3-17	mis:4
5' CACCGCUGUAGUAUGACAGGA 3'
     ||||o||||o |||| oo| 
3' AAGGCGGCAUCGCACUGGUUU 5'

>TTTGGTCAAGCTACGGCGGCA(2)	CACCGCTGTAGTATGACAGGA(1)/3-17	mis:4
5' CACCGCUGUAGUAUGACAGGA 3'
     ||||o||||o |||| oo| 
3' ACGGCGGCAUCGAACUGGUUU 5'

>TTTGGTCAAGCTACGGCGGCA(2)	AGTCGTCGTGGCTTTGGTAGC(1)/2-14	mis:4
5' AGUCGUCGUGGCUUUGGUAGC 3'
    |o||o|||o|||| o o|o  
3' ACGGCGGCAUCGAACUGGUUU 5'

>ATTTGGTCAAGCTACGGCGGA(22)	CACCGCTGTAGTATGACAGGA(1)/3-17	mis:4
5' CACCGCUGUAGUAUGACAGGA- 3'
     ||||o||||o |||| oo|  
3'  AGGCGGCAUCGAACUGGUUUA 5'

>ATTTGGTCAAGCTACGGCGGA(22)	ACCACTGTAGTATGACAGGAT(1)/2-16	mis:4
5' ACCACUGUAGUAUGACAGGAU 3'
    || |o||||o |||| oo|| 
3' AGGCGGCAUCGAACUGGUUUA 5'

>TATTTGGTCATGCTACGGCGGA(3)	ACCACTGTAGTATGACAGGAAA(1)/2-16	mis:4
5' ACCACUGUAGUAUGACAGGAAA 3'
    || |o||||o||||| oo| | 
3' AGGCGGCAUCGUACUGGUUUAU 5'

>TATTTGGTCATGCTACGGCGGA(3)	ACCACTGTAGTATGACAGGAT(1)/2-16	mis:4
5' ACCACUGUAGUAUGACAGGAU- 3'
    || |o||||o||||| oo||  
3' AGGCGGCAUCGUACUGGUUUAU 5'

>TATTTGGTCAAGCTACAGCGG(1)	ACCACTGTAGTATGACAGGAAA(1)/2-16	mis:4
5' ACCACUGUAGUAUGACAGGAAA 3'
    || ||||||o |||| oo| | 
3'  GGCGACAUCGAACUGGUUUAU 5'

>TATTTGGTCAAGCTACAGCGG(1)	ACCACTGTAGTATGACAGGAT(1)/2-16	mis:4
5' ACCACUGUAGUAUGACAGGAU- 3'
    || ||||||o |||| oo||  
3'  GGCGACAUCGAACUGGUUUAU 5'

>GTATTTGGTCAAGCTACGGCG(14)	TGCACGTCGTTTCGCCGAAAAC(4)/5-22	mis:4
5' UGCACGUCGUUUCGCCGAAAAC 3'
   o|| ||| |o|| o||o|| || 
3' GCG-GCAUCGAACUGGUUUAUG 5'

>GTATTTGGTCAAGCTACGGCG(14)	TACGCTGATGTTTGACGGGCAT(1)/3-16	mis:4
5' UACGCUGAUGUUUGA-CGGGCAU 3'
     |||o|  |o|||| |ooo |o 
3'   GCGGCAUCGAACUGGUUUAUG 5'

>GTATTTGGTCAAGCTACGGCG(14)	CGCTGATGTTTGACGGGTATG(1)/1-14	mis:4
5' CGCUGAUGUUUGA-CGGGUAUG 3'
   |||o|  |o|||| |ooo||o  
3' GCGGCAUCGAACUGGUUUAUG- 5'

>GTATTTGGTCAAGCTACGGTG(1)	CCACTGTAGTATGACAGGAAAC(1)/2-15	mis:3
5' CCACUGUAGUAUGACAGGAAAC 3'
    |||o||||o |||| oo| || 
3'  GUGGCAUCGAACUGGUUUAUG 5'

>GTATTTGGTCAAGCTACGGTG(1)	CCACTGTAGTATGACAGGAATC(1)/2-15	mis:4
5' CCACUGUAGUAUGACAGGAAUC 3'
    |||o||||o |||| oo|  | 
3'  GUGGCAUCGAACUGGUUUAUG 5'

>GTATTTGGTCAAGCTACGGTG(1)	CCACTGTAGTATGACAGGAACT(1)/2-15	mis:4
5' CCACUGUAGUAUGACAGGAACU 3'
    |||o||||o |||| oo|  o 
3'  GUGGCAUCGAACUGGUUUAUG 5'

>GTATTTGGTCAAGCTACGGTG(1)	ACCACTGTAGTATGACAGGAAC(34)/3-16	mis:3
5' ACCACUGUAGUAUGACAGGA-AC 3'
     |||o||||o |||| oo| || 
3'   GUGGCAUCGAACUGGUUUAUG 5'

>GTATTTGGTCAAGCTACGGTG(1)	ACCACTGTAGTATGACGGGAAC(1)/3-16	mis:3
5' ACCACUGUAGUAUGACGGGA-AC 3'
     |||o||||o |||| oo| || 
3'   GUGGCAUCGAACUGGUUUAUG 5'

>GTATTTGGTCAAGCTACGGTG(1)	ACCACTGTAGTATGACAGGAAA(1)/3-16	mis:4
5' ACCACUGUAGUAUGACAGGAAA- 3'
     |||o||||o |||| oo| |  
3'   GUGGCAUCGAACUGGUUUAUG 5'

>GTATTTGGTCAAGCTACGGTG(1)	CCACTGTAGTATGACAGGAACC(103)/2-15	mis:4
5' CCACUGUAGUAUGACAGGAACC 3'
    |||o||||o |||| oo|  | 
3'  GUGGCAUCGAACUGGUUUAUG 5'

>GTATTTGGTCAAGCTACGGTG(1)	TCACTGTAGTATGACAGGAACC(3)/2-15	mis:4
5' UCACUGUAGUAUGACAGGAACC 3'
    |||o||||o |||| oo|  | 
3'  GUGGCAUCGAACUGGUUUAUG 5'

>GTATTTGGTCAAGCTACGGTG(1)	AGCACTGTAGTATGACAGGAAC(1)/3-16	mis:3
5' AGCACUGUAGUAUGACAGGA-AC 3'
     |||o||||o |||| oo| || 
3'   GUGGCAUCGAACUGGUUUAUG 5'

>GTATTTGGTCAAGCTACGGTG(1)	CACTGTAGTATGACAGGAACT(3)/1-14	mis:4
5' CACUGUAGUAUGACAGGAACU 3'
   |||o||||o |||| oo|  o 
3' GUGGCAUCGAACUGGUUUAUG 5'

>GTATTTGGTCAAGCTACGGTG(1)	CCACTGTAGTATGACAGGAAC(130)/2-15	mis:3
5' CCACUGUAGUAUGACAGGA-AC 3'
    |||o||||o |||| oo| || 
3'  GUGGCAUCGAACUGGUUUAUG 5'

>GTATTTGGTCAAGCTACGGTG(1)	CCACTGTAGTATGACAGGCAC(1)/2-15	mis:3
5' CCACUGUAGUAUGA-CAGGCAC 3'
    |||o||||o ||| ||oo || 
3'  GUGGCAUCGAACUGGUUUAUG 5'

>GTATTTGGTCAAGCTACGGTG(1)	TCACTGTAGTATGACAGGAAC(2)/2-15	mis:3
5' UCACUGUAGUAUGACAGGA-AC 3'
    |||o||||o |||| oo| || 
3'  GUGGCAUCGAACUGGUUUAUG 5'

>GTATTTGGTCAAGCTACGGTG(1)	CACTGTAGTATGACAGGAACC(46)/1-14	mis:4
5' CACUGUAGUAUGACAGGAACC 3'
   |||o||||o |||| oo|  | 
3' GUGGCAUCGAACUGGUUUAUG 5'

>GTATTTGGTCAAGCTACGGTG(1)	ACCACTGTAGTATGATAGGAAC(1)/3-15	mis:3
5' ACCACUGUAGUAUGAUAGGA-AC 3'
     |||o||||o |||o oo| || 
3'   GUGGCAUCGAACUGGUUUAUG 5'

>GTATTTGGTCAAGCTACGGTG(1)	ACTACTGTAGTATGACAGGAAC(1)/4-16	mis:3
5' ACUACUGUAGUAUGACAGGA-AC 3'
     o||o||||o |||| oo| || 
3'   GUGGCAUCGAACUGGUUUAUG 5'

>GTATTTGGTCAAGCTACGGTG(1)	CAACTGTAGTATGACAGGAAC(1)/3-15	mis:4
5' CAACUGUAGUAUGACAGGA-AC 3'
     ||o||||o |||| oo| || 
3'  GUGGCAUCGAACUGGUUUAUG 5'

>GTATTTGGTCAAGCTACGGTG(1)	CAACCGTGTCTTGGTTGGTTTC(4)/3-13	mis:4
5' CAACCGUGUCUUGGUUGGUUUC 3'
     |||||o ||||ooooo | | 
3'  GUGGCAUCGAACUGGUUUAUG 5'

>GTATTTGGTCAAGCTACGGTG(1)	AACCGTGTCTTGGTTGGTTTC(5)/2-12	mis:4
5' AACCGUGUCUUGGUUGGUUUC 3'
    |||||o ||||ooooo | | 
3' GUGGCAUCGAACUGGUUUAUG 5'

>GTATTTGGTCAAGCTACGGTG(1)	TGCACGTCGTTTCGCCGAAAAC(4)/5-22	mis:4
5' UGCA-CGUCGUUUCGCCGAAAAC 3'
     || ||| |o|| o||o|| || 
3'   GUGGCAUCGAACUGGUUUAUG 5'

>GTATTTGGTCAAGCTACGGTG(1)	ACCACTGCAGTATGACAGGAAC(1)/3-16	mis:4
5' ACCACUGCAGUAUGACAGGA-AC 3'
     |||o| ||o |||| oo| || 
3'   GUGGCAUCGAACUGGUUUAUG 5'

>GTATTTGGTCAAGCTACGGTG(1)	CCATTGTAGTATGACAGGAAC(1)/2-15	mis:3
5' CCAUUGUAGUAUGACAGGA-AC 3'
    ||oo||||o |||| oo| || 
3'  GUGGCAUCGAACUGGUUUAUG 5'

>GTATTTGGTCAAGCTACGGTG(1)	CCACTGTAGTATTACAGGAAC(1)/2-15	mis:4
5' CCACUGUAGUAUUACAGGA-AC 3'
    |||o||||o | || oo| || 
3'  GUGGCAUCGAACUGGUUUAUG 5'

>TGTATTTGGTCAAGCTACGGCG(38)	ACGCTGATGTTTGACGGGCATG(1)/2-15	mis:4
5' ACGCUGAUGUUUGA-CGGGCAUG 3'
    |||o|  |o|||| |ooo |oo 
3'  GCGGCAUCGAACUGGUUUAUGU 5'

>TGTATTTGGTCAAGCTACGGCG(38)	CGCTGATGTTTGACGGGTATG(1)/1-14	mis:3
5' CGCUGAUGUUUGA-CGGGUAUG 3'
   |||o|  |o|||| |ooo||oo 
3' GCGGCAUCGAACUGGUUUAUGU 5'

>TGTATTTGGTCAAGCTACGGCG(38)	CGCTGATGTTTGACGGGCATG(12)/1-14	mis:4
5' CGCUGAUGUUUGA-CGGGCAUG 3'
   |||o|  |o|||| |ooo |oo 
3' GCGGCAUCGAACUGGUUUAUGU 5'

>TGTATTTGGTCAAGCTACGGTG(1)	CCACTGTAGTATGACAGGAACA(1)/2-15	mis:3
5' CCACUGUAGUAUGACAGGA-ACA 3'
    |||o||||o |||| oo| ||| 
3'  GUGGCAUCGAACUGGUUUAUGU 5'

>TGTATTTGGTCAAGCTACGGTG(1)	CCACTGTAGTATGACAGGAAAC(1)/2-15	mis:4
5' CCACUGUAGUAUGACAGGAAAC- 3'
    |||o||||o |||| oo| ||  
3'  GUGGCAUCGAACUGGUUUAUGU 5'

>TGTATTTGGTCAAGCTACGGTG(1)	CACGTCGTTTCGCCGAAAACG(2)/3-20	mis:4
5' CA-CGUCGUUUCGCCGAAAACG 3'
   || ||| |o|| o||o|| ||o 
3' GUGGCAUCGAACUGGUUUAUGU 5'

>GTGTATTTGGTCAAGCTACGG(5)	CACGTCGTTTCGCCGAAAACGT(2)/3-20	mis:4
5' CACGUCGUUUCGCCGAAAACGU 3'
     ||| |o|| o||o|| ||oo 
3'  GGCAUCGAACUGGUUUAUGUG 5'

>GTGTCTTTGGTCAAGCTACGG(1)	CACGTCGTTTCGCCGAAAACGT(2)/3-20	mis:4
5' CACGUCGUUUCGCCGAAAACGU 3'
     ||| |o|| o||o|| ||oo 
3'  GGCAUCGAACUGGUUUCUGUG 5'

>GTGTATTTGGTCAAACTACGGC(1)	GCTGATGTTTGACGGGCATGT(1)/1-13	mis:4
5' GCUGAUGUUUGA-CGGGCAUGU 3'
   ||o|  |||||| |ooo |ooo 
3' CGGCAUCAAACUGGUUUAUGUG 5'

>TGTGTATTTGGTCAAGCTACG(1)	CACGTCGTTTCGCCGAAAACGT(2)/3-20	mis:4
5' CACGUCGUUUCGCCGAAAACGU- 3'
     ||| |o|| o||o|| ||oo  
3'   GCAUCGAACUGGUUUAUGUGU 5'

>TGTGTATTTGGTCAAGCTACG(1)	CGTCGTTTCGCCGAAAACGTC(3)/1-18	mis:4
5' CGUCGUUUCGCCGAAAACGUC 3'
   ||| |o|| o||o|| ||oo  
3' GCAUCGAACUGGUUUAUGUGU 5'

>CATTGTGTATTTGGTCAAGCT(2)	AGTGTTGATCAAATCTAGACG(9)/5-14	mis:4
5' AGUGUUGAUCAAAUCUA-GACG 3'
   ||o ||||o||||| o| o| | 
3' UCG-AACUGGUUUAUGUGUUAC 5'

>CATTGTGTATTTGGTCAAGCT(2)	CAGTGTTGATCAAATCTAGACG(24)/6-15	mis:4
5' CAGUGUUGAUCAAAUCUA-GACG 3'
    ||o ||||o||||| o| o| | 
3'  UCG-AACUGGUUUAUGUGUUAC 5'

>CATTGTGTATTTGGTCAAGCT(2)	TAGTGTTGATCAAATCTAGACG(1)/6-15	mis:4
5' UAGUGUUGAUCAAAUCUA-GACG 3'
    ||o ||||o||||| o| o| | 
3'  UCG-AACUGGUUUAUGUGUUAC 5'

>CATTGCCTTTGTGTATTTGGT(1)	GAGTTGAAAGTAAGGGCAATG(2)/12-21	mis:4
5' GAGUUGAAA-GUAAGGGCAAUG 3'
    | o o| | oo||o||||||| 
3'  UGGUUUAUGUGUUUCCGUUAC 5'

>TCATTGCCATTGTGTATTTGG(18)	ATCCAAGAGCTCTGTGCAATGA(6)/16-22	mis:4
5' UCCAAGAGCUCUGU-GCAAUGA 3'
    ||||o o| | o| ||||||| 
3'  GGUUUAUGUGUUACCGUUACU 5'

>TGTCATTGCCATTGTGTATTTG(1)	CAAGAGCTCTGTGCAATGACG(2)/13-20	mis:4
5' CAAGAGCUCUGU-GCAAUGACG 3'
   |||o o| | o| ||||||||o 
3' GUUUAUGUGUUACCGUUACUGU 5'

>TGTCATTGCCATTGTGTATTT(1)	CAAGAGCTCTGTGCAATGACG(2)/13-20	mis:4
5' CAAGAGCUCUGU-GCAAUGACG 3'
    ||o o| | o| ||||||||o 
3'  UUUAUGUGUUACCGUUACUGU 5'

>TGTCATTGCCATTGTGTATTT(1)	AGAGCACCCAATGCCGGTAACG(2)/6-21	mis:4
5' AGAGCACCCAAUGCCGGUAACG 3'
    o|o || ||||| |oo| ||o 
3'  UUUAUGUGUUACCGUUACUGU 5'

>TCGTCATTGCCATTGTGTATT(1)	CCAATAGCCATTGGCAATATGA(1)/3-18	mis:4
5' CCAAUAGCCAUUGGCAAU-AUGA 3'
     ||||  || ||||||| |o|| 
3'   UUAUGUGUUACCGUUACUGCU 5'

>TCGTCATTGCCATTGTGTATT(1)	CAATAGCCATTGGCAATATGA(17)/2-17	mis:4
5' CAAUAGCCAUUGGCAAU-AUGA 3'
    ||||  || ||||||| |o|| 
3'  UUAUGUGUUACCGUUACUGCU 5'

>GTTGTCATTGCCATTGTTTATT(1)	AATAGTCATTGGCAATATGACA(2)/1-16	mis:4
5' AAUAGUCAUUGGCAAU-AUGACA 3'
   ||||o || ||||||| |oo||  
3' UUAUUUGUUACCGUUACUGUUG- 5'

>GTTGTCATTGCCATTGTTTATT(1)	CAATAGCCATTGGCAATATGAC(5)/2-17	mis:3
5' CAAUAGCCAUUGGCAAU-AUGAC 3'
    ||||o || ||||||| |oo|| 
3'  UUAUUUGUUACCGUUACUGUUG 5'

>GTTGTCATTGCCATTGTTTATT(1)	AATAGCCATTGGCAATATGACA(8)/1-16	mis:4
5' AAUAGCCAUUGGCAAU-AUGACA 3'
   ||||o || ||||||| |oo||  
3' UUAUUUGUUACCGUUACUGUUG- 5'

>GTTGTCATTGCCATTGTTTATT(1)	AATAGTCATTGGCAATATGAC(1)/1-16	mis:3
5' AAUAGUCAUUGGCAAU-AUGAC 3'
   ||||o || ||||||| |oo|| 
3' UUAUUUGUUACCGUUACUGUUG 5'

>GTTGTCATTGCCATTGTTTATT(1)	AATAGCCATTGGCAATATGAC(3)/1-16	mis:3
5' AAUAGCCAUUGGCAAU-AUGAC 3'
   ||||o || ||||||| |oo|| 
3' UUAUUUGUUACCGUUACUGUUG 5'

>TAGTTGTCATTGCCATTGTGTA(1)	CTATTCATAGTGGTGGCAACTA(1)/14-22	mis:3
5' CUAUUC-AUAGUGGUGGCAACUA 3'
    ||o | || |ooo||o|||||| 
3'  AUGUGUUACCGUUACUGUUGAU 5'

>TAGTTGTCATTGCCATTGTGT(5)	AAGTAAGGGCAATGGGCGTTA(4)/5-14	mis:4
5' AAGUAAGGGCAAUGGGCGUUA 3'
   | oo|| |||||||o  oo|| 
3' UGUGUUACCGUUACUGUUGAU 5'

>TAGTTGTCATTGCCATTGTGT(5)	CTATTCATAGTGGTGGCAACTA(1)/14-22	mis:3
5' CUAUUC-AUAGUGGUGGCAACUA 3'
     |o | || |ooo||o|||||| 
3'   UGUGUUACCGUUACUGUUGAU 5'

>TAGTTGTCATTGCCATTGTGT(5)	CACCCAATGCCGGTAACGCTTG(2)/2-17	mis:4
5' CACCCAAUGCCGGUAACGCUUG 3'
    || ||||| |oo| ||o o|o 
3'  UGUGUUACCGUUACUGUUGAU 5'

>TGGTAGTTGTCATTGCCATTG(1)	CAATGGCAACAGGGTTATCGA(1)/1-9	mis:4
5' CAAUGGCAAC-AGGGUUAUCGA 3'
   |||||||||  | ooo||o|o  
3' GUUACCGUUACUGUUGAUGGU- 5'

>TGGTAGTTGTCATTGCCATTG(1)	CCAATGGCAACAGGTTTATCG(1)/2-10	mis:4
5' CCAAUGGCAAC-AGGUUUAUCG 3'
    |||||||||  | o o||o|o 
3'  GUUACCGUUACUGUUGAUGGU 5'

>TGGTAGTTGTCATTGCCATTG(1)	TAAGGGCAATGGGCGTTACTC(25)/2-11	mis:4
5' UAAGGGCAAUGGGCGUUACUC 3'
   o|| |||||||o  oo|||o  
3' GUUACCGUUACUGUUGAUGGU 5'

>TGGTAGTTGTCATTGCCATTG(1)	GTAAGGGCAATGGGCGTTACT(2)/3-12	mis:4
5' GUAAGGGCAAUGGGCGUUACU- 3'
    o|| |||||||o  oo|||o  
3'  GUUACCGUUACUGUUGAUGGU 5'

>TGGTAGTTGTCATTGCCATTG(1)	AGTAAGGGCAATGGGCGTTACT(7)/4-13	mis:4
5' AGUAAGGGCAAUGGGCGUUACU- 3'
     o|| |||||||o  oo|||o  
3'   GUUACCGUUACUGUUGAUGGU 5'

>TGGTAGTTGTCATTGCCATTG(1)	GTAAGGGCAATGGGCGTTACTC(2)/3-12	mis:4
5' GUAAGGGCAAUGGGCGUUACUC 3'
    o|| |||||||o  oo|||o  
3'  GUUACCGUUACUGUUGAUGGU 5'

>TGGTAGTTGTCATTGCCATTG(1)	TTCATAGTGGTGGCAACTCCC(1)/11-21	mis:4
5' UUCAUAGUGGUGGCAACUCCC- 3'
    o || |ooo||o||||| ||  
3'  GUUACCGUUACUGUUGAUGGU 5'

>TGGTAGTTGTCATTGCCATTG(1)	CTGTGGTAGCCACAGCAACCA(1)/4-21	mis:4
5' CUGUGGUAGCCACAGCAACCA 3'
   | o|||o|o  |||o| |||| 
3' GUUACCGUUACUGUUGAUGGU 5'

>TGGTAGTTGTCATTGCCATTG(1)	TTCATAGTGGTGGCAATTCACG(1)/11-17	mis:4
5' UUCAUAGUGGUGGCAAUUCACG 3'
    o || |ooo||o|||o|  |o 
3'  GUUACCGUUACUGUUGAUGGU 5'

>TTGGTAGTTGTCATTGCCATTG(2)	CAATGGCAACAGGTTTATCGA(1)/1-9	mis:4
5' CAAUGGCAAC-AGGUUUAUCGA 3'
   |||||||||  | o o||o|o| 
3' GUUACCGUUACUGUUGAUGGUU 5'

>TTGGTAGTTGTCATTGCCATTG(2)	CAATGGCAACAGGGTTATCGA(1)/1-9	mis:3
5' CAAUGGCAAC-AGGGUUAUCGA 3'
   |||||||||  | ooo||o|o| 
3' GUUACCGUUACUGUUGAUGGUU 5'

>TTGGTAGTTGTCATTGCCATTG(2)	CAATTGGAAGACATCTACCGG(1)/1-19	mis:4
5' CAAUUGGAA-GACAUCUACCGG 3'
   |||| | || |||| |||||oo 
3' GUUACCGUUACUGUUGAUGGUU 5'

>GTTGGTAGTTGTCATTGCCAT(1)	CAATTGGAAGACATCTACCGGT(1)/8-19	mis:4
5' CAAUUGGAA-GACAUCUACCGGU 3'
     || | || |||| |||||ooo 
3'   UACCGUUACUGUUGAUGGUUG 5'

>GTTGGTAGTTGTCATTGCCAT(1)	AATTGGAAGACATCTACCGGT(1)/7-18	mis:4
5' AAUUGGAA-GACAUCUACCGGU 3'
    || | || |||| |||||ooo 
3'  UACCGUUACUGUUGAUGGUUG 5'

>GTTGGTAGTTGTCATTGCCAT(1)	TGTGGTAGCCACAGCAACCAGG(7)/3-20	mis:4
5' UGUGGUAGCCACAGCAACCAGG 3'
    o|||o|o  |||o| ||||o  
3'  UACCGUUACUGUUGAUGGUUG 5'

>GTTGGTAGTTGTCATTGCCAT(1)	TGTGGTAGCCACAGCAACCAG(4)/3-20	mis:4
5' UGUGGUAGCCACAGCAACCAG- 3'
    o|||o|o  |||o| ||||o  
3'  UACCGUUACUGUUGAUGGUUG 5'

>TTTTTGGTAGTTGTCATTGCC(1)	TGTGCAATGCAACTACAGAAGT(1)/4-20	mis:4
5' UGUGCAAUG-CAACUACAGAAGU 3'
      |||||| ||||||| o||o  
3'   CCGUUACUGUUGAUGGUUUUU 5'

>TTTTTGGTAGTTGTCATTGCC(1)	ATAGTGGTGGCAACTCCCGTGA(1)/8-18	mis:4
5' AUAGUGGUGGCAACUCCCGUGA- 3'
      |ooo||o||||| ||o o|  
3'   CCGUUACUGUUGAUGGUUUUU 5'

>TGTTGTTGGTAGTTGTCATTG(13)	CTTGGTCATTCTACTACCAGTG(1)/11-19	mis:4
5' CUUGGUCAU-UCUACUACCAGUG 3'
     ooo| |o  ||||o| ||ooo 
3'   GUUACUGUUGAUGGUUGUUGU 5'

>TGTTGTTGGTAGTTGTCATTGA(1)	TTCAATCACAGGTATACCAGCG(1)/2-14	mis:4
5' UUCAAUCACAGGUA-UACCAGCG 3'
    ||||| |||o || o| ||o|o 
3'  AGUUACUGUUGAUGGUUGUUGU 5'

>TTGTTGTTGGTAGTTGTCATTG(3)	CGTCGAGACTAATGGCAACAG(1)/11-19	mis:4
5' CGUCGA-GACUAAUGGCAACAG 3'
   |o  || o|||| ooo|||||o 
3' GUUACUGUUGAUGGUUGUUGUU 5'

>TTGTTGTTGGTAGTTGTCATT(2)	CGTCGAGACTAATGGCAACAG(1)/11-19	mis:4
5' CGUCGAGACUAAUGGCAACAG 3'
    o| o o|||| ooo|||||o 
3' UUACUGUUGAUGGUUGUUGUU 5'

>TTGTTGTTGGTATTTGTCATTG(1)	CATTGGCACATACTGGAGACG(2)/1-13	mis:4
5' CAUUGGCACAUACUGGAGACG- 3'
   || ||o|| ||||ooo o||o  
3' GUUACUGUUUAUGGUUGUUGUU 5'

>CGGTTGTTGTTGGTAGTTGTC(1)	AAGACATCTACCGGTACCGTCC(1)/3-12	mis:4
5' AAGACAUCUACCGGUACCGUCC- 3'
     |||| |||||ooo| |o ||  
3'   CUGUUGAUGGUUGUUGUUGGC 5'

>CCGATTGTTGTTGGTAGTTGTC(14)	AGCAGCATCCAATAGCCATTGG(1)/3-22	mis:4
5' AGCAGCAUCCAAUAGCCAUUGG 3'
    o||o|  ||||o|o| ||o|| 
3' CUGUUGAUGGUUGUUGUUAGCC 5'

>CCGATTGTTGTTGGTAGTTGT(5)	AGCAGCATCCAATAGCCATTGG(1)/3-22	mis:3
5' AGCAGCAUCCAAUAGCCAUUGG 3'
    o||o|  ||||o|o| ||o|| 
3'  UGUUGAUGGUUGUUGUUAGCC 5'

>CCCGATTGTTGTTGGTAGTTGT(8)	AGCAGCATCCAATAGCCATTGG(1)/3-22	mis:4
5' AGCAGCAUCCAAUAGCCAUUGG- 3'
    o||o|  ||||o|o| ||o||  
3'  UGUUGAUGGUUGUUGUUAGCCC 5'

>CCCGATTGTTGTTGGTAGTTG(15)	AGCAGCATCCAATAGCCATTGG(1)/3-22	mis:4
5' AGCAGCAUCCAAUAGCCAUUGG- 3'
     ||o|  ||||o|o| ||o||  
3'   GUUGAUGGUUGUUGUUAGCCC 5'

>CCCGATTGTTGTTGGTAGTTG(15)	CAGCATCCAATAGCTATTGGC(1)/1-20	mis:4
5' CAGCAUCCAAUAGCUAUUGGC 3'
   ||o|  ||||o|o| ||o||  
3' GUUGAUGGUUGUUGUUAGCCC 5'

>CCCGATTGTTGTTGGTAGTTG(15)	CAGCATCCAATAGCCATTGGC(23)/1-20	mis:4
5' CAGCAUCCAAUAGCCAUUGGC 3'
   ||o|  ||||o|o| ||o||  
3' GUUGAUGGUUGUUGUUAGCCC 5'

>CCCGATTGTTGTTGGTAGTTT(1)	CGTCCTATTAACACCGATCGCG(2)/5-22	mis:4
5' CGUCCUAUUAACACCGAUCGCG 3'
    o  |||oo|||| |o|||| | 
3'  UUUGAUGGUUGUUGUUAGCCC 5'

>CCCGATTGTTGTTGGTAGTTT(1)	CGGCCTATTAACACCGATCGC(1)/5-20	mis:4
5' CGGCCUAUUAACACCGAUCGC- 3'
    oo |||oo|||| |o||||   
3'  UUUGAUGGUUGUUGUUAGCCC 5'

>TCGCCCGATTGTTGTTGGTAG(1)	CCTATTAACACCGATCGCGGAA(17)/2-19	mis:4
5' CCUAUUAACACCGAUCGCGGAA 3'
    |||oo|||| |o|||| |  | 
3'  GAUGGUUGUUGUUAGCCCGCU 5'

>TCGCCCGATTGTTGTTGGTAG(1)	CTATTAACACCGATCGCGGAA(447)/1-18	mis:4
5' CUAUUAACACCGAUCGCGGAA 3'
   |||oo|||| |o|||| |  | 
3' GAUGGUUGUUGUUAGCCCGCU 5'

>TCGCCCGATTGTTGTTGGTAG(1)	CTATTAACATCGATCGCGAAA(1)/1-18	mis:4
5' CUAUUAACAUCGAUCGCGAAA 3'
   |||oo|||| |o|||| |  | 
3' GAUGGUUGUUGUUAGCCCGCU 5'

>TCGCCCGATTGTTGTTGGTAG(1)	CTATTAACACCGATCGCGAAA(1)/1-18	mis:4
5' CUAUUAACACCGAUCGCGAAA 3'
   |||oo|||| |o|||| |  | 
3' GAUGGUUGUUGUUAGCCCGCU 5'

>TCGCCCGATTGTTGTTGGTAG(1)	CTATTAACACTGATCGCGAAA(1)/1-18	mis:4
5' CUAUUAACACUGAUCGCGAAA 3'
   |||oo|||| oo|||| |  | 
3' GAUGGUUGUUGUUAGCCCGCU 5'

>ATCGCCCGATTGTTGTTGGTAG(1)	TATTAACACCGATCGCGCAAT(1)/1-21	mis:4
5' -UAUUAACACCGAUCGCGCAAU 3'
    ||oo|||| |o|||| || || 
3' GAUGGUUGUUGUUAGCCCGCUA 5'

>ATCGCCCGATTGTTGTTGGTAG(1)	CTATTAACACCGATCGCGGAAT(148)/1-22	mis:4
5' CUAUUAACACCGAUCGCGGAAU 3'
   |||oo|||| |o|||| |  || 
3' GAUGGUUGUUGUUAGCCCGCUA 5'

>ATCGCCCGATTGTTGTTGGTA(2)	TATTAACACCGATCGCGCAAT(1)/1-21	mis:3
5' UAUUAACACCGAUCGCGCAAU 3'
   ||oo|||| |o|||| || || 
3' AUGGUUGUUGUUAGCCCGCUA 5'

>ATCGCCCGATTGTTGTTGGTA(2)	TATTAACACCGATCGCGCAATC(1)/1-21	mis:4
5' UAUUAACACCGAUCGCGCAAUC 3'
   ||oo|||| |o|||| || ||  
3' AUGGUUGUUGUUAGCCCGCUA- 5'

>ATCGCCCGATTGTTGTTGGTA(2)	TATTAACACCGATCGCGAAAT(1)/1-21	mis:4
5' UAUUAACACCGAUCGCGAAAU 3'
   ||oo|||| |o|||| |  || 
3' AUGGUUGUUGUUAGCCCGCUA 5'

>ATCGCCCGATTGTTGTTGGTA(2)	TATTAACACCGATCGCGGAAT(378)/1-21	mis:4
5' UAUUAACACCGAUCGCGGAAU 3'
   ||oo|||| |o|||| |  || 
3' AUGGUUGUUGUUAGCCCGCUA 5'

>ATCGCCCGATTGTTGTTGGTA(2)	CTATTAACACCGATCGCGGAAT(148)/2-22	mis:4
5' CUAUUAACACCGAUCGCGGAAU 3'
    ||oo|||| |o|||| |  || 
3'  AUGGUUGUUGUUAGCCCGCUA 5'

>CATCGCCCGATTGTTGTTGGTA(1)	TATTAACACCGATCGCGCAAT(1)/1-21	mis:4
5' UAUUAACACCGAUCGCGCAAU- 3'
   ||oo|||| |o|||| || ||  
3' AUGGUUGUUGUUAGCCCGCUAC 5'

>CATCGCCCGATTGTTGTTGGTA(1)	TATTAACACCGATCGCGCAATC(1)/1-21	mis:4
5' UAUUAACACCGAUCGCGCAAUC 3'
   ||oo|||| |o|||| || ||  
3' AUGGUUGUUGUUAGCCCGCUAC 5'

>CATCGCCCGATTGTTGTTGGT(3)	TATTAACACCGATCGCGCAATC(1)/5-21	mis:4
5' UAUUAACACCGAUCGCGCAAUC 3'
    |oo|||| |o|||| || ||  
3'  UGGUUGUUGUUAGCCCGCUAC 5'

>CATCGCCCGATTGTTGTTGGT(3)	TATTAACACCGATCGCGCAAT(1)/5-21	mis:4
5' UAUUAACACCGAUCGCGCAAU- 3'
    |oo|||| |o|||| || ||  
3'  UGGUUGUUGUUAGCCCGCUAC 5'

>GGGTCATCGCCCGATTGTTGT(2)	TATGGTGTCCTGCGACGACTT(1)/8-19	mis:4
5' UAUGGU-GUCCUGCGACGACUU 3'
    |oooo o||  |||| |||oo 
3'  UGUUGUUAGCCCGCUACUGGG 5'

>CGGGTCATCGCCCGATTGTTG(1)	TTGCTGCTCGGGTCATCGCCCG(5)/8-22	mis:4
5' UUGCUGCUCGGGUCAUCGCCCG 3'
    oo oo |||||o || o|||| 
3'  GUUGUUAGCCCGCUACUGGGC 5'

>CGGGTCATCGCCCGATTGTTG(1)	TGCTGCTCGGGTCATAGCCCG(1)/7-21	mis:4
5' UGCUGCUCGGGUCAUAGCCCG 3'
   oo oo |||||o || o|||| 
3' GUUGUUAGCCCGCUACUGGGC 5'

>CGGGTCATCGCCCGATTGTTG(1)	TGCTGCTCGGGTCATCGCCCG(5)/7-21	mis:4
5' UGCUGCUCGGGUCAUCGCCCG 3'
   oo oo |||||o || o|||| 
3' GUUGUUAGCCCGCUACUGGGC 5'

>TCGGGTCATCGCCCGATTGTTG(1)	TGCTGCTCGGGTCATTGCCCGA(1)/7-22	mis:4
5' UGCUGCUCGGGUCAUUGCCCGA 3'
   oo oo |||||o || o||||| 
3' GUUGUUAGCCCGCUACUGGGCU 5'

>TCGGGTCATCGCCCGATTGTTG(1)	TGCTGCTCGGGTCATCGCCCGA(1)/7-22	mis:4
5' UGCUGCUCGGGUCAUCGCCCGA 3'
   oo oo |||||o || o||||| 
3' GUUGUUAGCCCGCUACUGGGCU 5'

>TGCTCGGGTCATCGCCCGATTG(4)	TGCTCGGGTCATCGCCCGATTG(4)/4-19	mis:4
5' UGCUCGGGUCAUCGCCCGAUUG 3'
   oo |||||o || o||||| oo 
3' GUUAGCCCGCUACUGGGCUCGU 5'

>TGCTCGGGTCATCGCCCGATTG(4)	TGTTCGGGTCATCGCCCGATTG(2)/4-19	mis:4
5' UGUUCGGGUCAUCGCCCGAUUG 3'
   oo |||||o || o||||| oo 
3' GUUAGCCCGCUACUGGGCUCGU 5'

>TGTTCGGGTCATCGCCCGATTG(2)	TGCTCGGGTCATCGCCCGATTG(4)/4-19	mis:4
5' UGCUCGGGUCAUCGCCCGAUUG 3'
   oo |||||o || o||||| oo 
3' GUUAGCCCGCUACUGGGCUUGU 5'

>TGTTCGGGTCATCGCCCGATTG(2)	TGTTCGGGTCATCGCCCGATTG(2)/4-19	mis:4
5' UGUUCGGGUCAUCGCCCGAUUG 3'
   oo |||||o || o||||| oo 
3' GUUAGCCCGCUACUGGGCUUGU 5'

>TGCTGCTCGGGTCATCGCCCGA(1)	TCGGGTCATCGCCCGATTGTTG(1)/1-16	mis:4
5' UCGGGUCAUCGCCCGAUUGUUG 3'
   |||||o || o||||| oo oo 
3' AGCCCGCUACUGGGCUCGUCGU 5'

>TGCTGCTCGGGTCATCGCCCG(5)	CGGCCGACAGTCTGAGGAGCA(1)/1-21	mis:4
5' CGGCCGACAGUCUGAGGAGCA 3'
   ||| |||  oo|o||| |||| 
3' GCCCGCUACUGGGCUCGUCGU 5'

>TGCTGCTCGGGTCATCGCCCG(5)	TCGGGTCATCGCCCGATTGTTG(1)/2-16	mis:4
5' UCGGGUCAUCGCCCGAUUGUUG 3'
    ||||o || o||||| oo oo 
3'  GCCCGCUACUGGGCUCGUCGU 5'

>TGCTGCTCGGGTCATCGCCCG(5)	CGGGTCATCGCCCGATTGTTG(1)/1-15	mis:4
5' CGGGUCAUCGCCCGAUUGUUG 3'
   ||||o || o||||| oo oo 
3' GCCCGCUACUGGGCUCGUCGU 5'

>TGCTGCTCGGGTCATTGCCCGA(1)	TCGGGTCATCGCCCGATTGTTG(1)/1-16	mis:4
5' UCGGGUCAUCGCCCGAUUGUUG 3'
   |||||o || o||||| oo oo 
3' AGCCCGUUACUGGGCUCGUCGU 5'

>TGCTGCTCGGGTCATAGCCCG(1)	TCGGGTCATCGCCCGATTGTTG(1)/2-16	mis:4
5' UCGGGUCAUCGCCCGAUUGUUG 3'
    ||||o || o||||| oo oo 
3'  GCCCGAUACUGGGCUCGUCGU 5'

>TGCTGCTCGGGTCATAGCCCG(1)	CGGGTCATCGCCCGATTGTTG(1)/1-15	mis:4
5' CGGGUCAUCGCCCGAUUGUUG 3'
   ||||o || o||||| oo oo 
3' GCCCGAUACUGGGCUCGUCGU 5'

>TTTGCTGCTCGGGTCATCGCC(7)	CGGAGGTGGCTAGAGCACCCAA(1)/2-22	mis:4
5' CGGAGGUGGCUAGAGCACCCAA 3'
    || |o||o|o ||||| | || 
3'  CCGCUACUGGGCUCGUCGUUU 5'

>TTTGCTGCTCGGGTCATTGCC(1)	CGGAGGTGGCTAGAGCACCCAA(1)/7-22	mis:4
5' CGGAGGUGGCUAGAGCACCCAA 3'
    || oo||o|o ||||| | || 
3'  CCGUUACUGGGCUCGUCGUUU 5'

>TTGTTTTGCTGCTCGGGTCAT(2)	TGCAACCAGGGCAACAAGACGG(1)/5-20	mis:4
5' UGCAACCAGGGCAACAAGACGG 3'
    o  ||| |o||| |||o||oo 
3'  UACUGGGCUCGUCGUUUUGUU 5'

>TAACGCTTGTTTTGCTGCTCG(2)	ACCAGGGTAGGCCCAGCGTTA(1)/13-21	mis:4
5' ACCAG-GGUAGGCCCAGCGUUA 3'
    | || o|o|oo | ||||||| 
3'  GCUCGUCGUUUUGUUCGCAAU 5'

>TGCCGGTAACGCTTGTTTTGC(2)	AGGGCAATGGGCGTTACTCCCG(2)/11-17	mis:4
5' AGGGCAAUGGGCGUUACUCCCG 3'
    | o ||ooo|||||||o  |o 
3'  CGUUUUGUUCGCAAUGGCCGU 5'

>TGCCGGTAACGCTTGTTTTGC(2)	AAGCGCAATGGGCGTTACTCCC(1)/12-18	mis:4
5' AAGCGCAAUGGGCGUUACUCCC- 3'
     ||o ||ooo|||||||o  |  
3'   CGUUUUGUUCGCAAUGGCCGU 5'

>TGCCGGTAACGCTTGTTTTGC(2)	GGGCAATGGGCGTTACTCCCG(1)/10-16	mis:4
5' GGGCAAUGGGCGUUACUCCCG 3'
   | o ||ooo|||||||o  |o 
3' CGUUUUGUUCGCAAUGGCCGU 5'

>ATGCCGGTAACGCTTGTTTTG(3)	GGCAATGGGCGTTACTCCCGT(1)/9-15	mis:4
5' GGCAAUGGGCGUUACUCCCGU 3'
    o ||ooo|||||||o  |o| 
3' GUUUUGUUCGCAAUGGCCGUA 5'

>AATGCCGGTAACGCTTGTTTT(1)	GGCAATGGGCGTTACTCCCGT(1)/9-15	mis:4
5' GGCAAUGGGCGUUACUCCCGU- 3'
    o ||ooo|||||||o  |o|  
3'  UUUUGUUCGCAAUGGCCGUAA 5'

>AATGCCGGTAACGCTTGTTTT(1)	CAAGACGGCATTATCCGGATT(1)/6-12	mis:4
5' CAAGAC-GGCAUUAUCCGGAUU 3'
    ||o|| o|| |||o| | ||| 
3'  UUUUGUUCGCAAUGGCCGUAA 5'

>AATGCCGGTAACGCTTGTTTT(1)	GCAATGGGCGTTACTCCCGTG(1)/8-14	mis:4
5' GCAAUGGGCGUUACUCCCGUG 3'
   o ||ooo|||||||o  |o|  
3' UUUUGUUCGCAAUGGCCGUAA 5'

>CAATGCCGGTAACGCTTGTTT(4)	AAATGGGCGTTACTCCCGTGA(1)/1-13	mis:4
5' AAAUGGGCGUUACUCCCGUGA 3'
   |||ooo|||||||o  |o|   
3' UUUGUUCGCAAUGGCCGUAAC 5'

>CCAATGCCGGTAACGCTTGTT(2)	CAATGGGCGTTACTCCCGTGAG(1)/7-13	mis:4
5' CAAUGGGCGUUACUCCCGUGAG 3'
    ||ooo|||||||o  |o|  | 
3'  UUGUUCGCAAUGGCCGUAACC 5'

>CACTCAATGCCGGTAACGCTT(1)	ATTAACTTGTTGGTATTCAGTG(5)/12-22	mis:4
5' AUUAAC-UUGUUGGUAUUCAGUG 3'
      | | ||ooo||o||| |||| 
3'   UUCGCAAUGGCCGUAACUCAC 5'

>CACTCAATGCCGGTAACGCTT(1)	TTAACTTGTTGGTATTCAGTG(16)/11-21	mis:4
5' UUAAC-UUGUUGGUAUUCAGUG 3'
     | | ||ooo||o||| |||| 
3'  UUCGCAAUGGCCGUAACUCAC 5'

>CACTCAATGCCGGTAACGCTT(1)	TTAACTTGTTGGTATTTAGTG(2)/11-21	mis:4
5' UUAAC-UUGUUGGUAUUUAGUG 3'
     | | ||ooo||o||| |||| 
3'  UUCGCAAUGGCCGUAACUCAC 5'

>CTAGAGCACTCAATGCCGGTA(1)	TTGTTGGTATTCAGTGTCCATG(2)/6-16	mis:4
5' UUGUUGGUAUUCAGUGUCCAUG 3'
    |ooo||o||| ||||o |  | 
3'  AUGGCCGUAACUCACGAGAUC 5'

>CTAGAGCACTCAATGCCGGTA(1)	TGTTGGTATTCAGTGTCCATG(2)/5-15	mis:4
5' UGUUGGUAUUCAGUGUCCAUG 3'
   |ooo||o||| ||||o |  | 
3' AUGGCCGUAACUCACGAGAUC 5'

>CCGGAGGTGGCTAGAGCATCC(1)	GAATGCTATAGTTACATCCGA(1)/1-20	mis:4
5' GAAUGCUAUAGUUACAUCCGA 3'
   | ||||| |||oo|| ||||  
3' CCUACGAGAUCGGUGGAGGCC 5'

>CCGGAGGTGGCTAGAGCACCTA(1)	CTAGGTGCTGGGTCACCCTTAG(1)/2-9	mis:4
5' CUAGGUGCU-GGGUCACCCUUAG 3'
    ||||||||  o|o|||| oo | 
3'  AUCCACGAGAUCGGUGGAGGCC 5'

>CCGGAGGTGGCTAGAGCACCTA(1)	TAGGTGCTGGGTCACCCTTAG(2)/1-8	mis:4
5' UAGGUGCU-GGGUCACCCUUAG 3'
   ||||||||  o|o|||| oo | 
3' AUCCACGAGAUCGGUGGAGGCC 5'

>CTGTCCCATACCGGAGGTGGC(5)	CTTTACCTTTGTTATGGAGCTG(4)/5-17	mis:4
5' CUUUACCUUUGUUAUGGAGCUG 3'
     oo||||oo| ||||| o| | 
3'  CGGUGGAGGCCAUACCCUGUC 5'

>CTGTCCCATACCGGAGGTGGC(5)	TTTACCTTTGTTATGGAGCTG(1)/4-16	mis:4
5' UUUACCUUUGUUAUGGAGCUG 3'
    oo||||oo| ||||| o| | 
3' CGGUGGAGGCCAUACCCUGUC 5'

>GCTGTCCCATACCGGAGGTGG(1)	TTTACCTTTGTTATGGAGCTGC(1)/4-22	mis:3
5' UUUACCUUUGUUAUGGAGCUGC 3'
    oo||||oo| ||||| o| || 
3'  GGUGGAGGCCAUACCCUGUCG 5'

>GCTGTCCCATACCGGAGGTGG(1)	CTTTACCTTTGTTATGGAGCTG(4)/5-17	mis:4
5' CUUUACCUUUGUUAUGGAGCUG- 3'
     oo||||oo| ||||| o| |  
3'   GGUGGAGGCCAUACCCUGUCG 5'

>GCTGTCCCATACCGGAGGTGG(1)	TTTACCTTTGTTATGGAGCTG(1)/4-16	mis:4
5' UUUACCUUUGUUAUGGAGCUG- 3'
    oo||||oo| ||||| o| |  
3'  GGUGGAGGCCAUACCCUGUCG 5'

>TGCTGTCCCATACCGGAGGTGG(2)	TTTACCTTTGTTATGGAGCTGC(1)/4-22	mis:4
5' UUUACCUUUGUUAUGGAGCUGC- 3'
    oo||||oo| ||||| o| ||  
3'  GGUGGAGGCCAUACCCUGUCGU 5'

>TGCTGTCCCATACCGGAGGTG(3)	TTTACCTTTGTTATGGAGCTGC(1)/4-22	mis:4
5' UUUACCUUUGUUAUGGAGCUGC- 3'
     o||||oo| ||||| o| ||  
3'   GUGGAGGCCAUACCCUGUCGU 5'

>TGCTGTCCCATACCGGAGGTG(3)	TACCTTTGTTATGGAGCTGCC(1)/2-20	mis:4
5' UACCUUUGUUAUGGAGCUGCC 3'
   o||||oo| ||||| o| ||  
3' GUGGAGGCCAUACCCUGUCGU 5'

>TGCTGTCCCATACCGGAGGTG(3)	TACCTTTGTTATGGAGTTGCC(1)/2-14	mis:4
5' UACCUUUGUUAUGGAGUUGCC 3'
   o||||oo| ||||| oo ||  
3' GUGGAGGCCAUACCCUGUCGU 5'

>TGCTGTCCCATACCGGAGGTG(3)	TGTTTCGGTTGTCCGGTAGTG(1)/12-18	mis:4
5' UGUUUCGGUUGUCCGGUAGUG 3'
   oooo|| | |o|  |oo||oo 
3' GUGGAGGCCAUACCCUGUCGU 5'

>TTGCTGTCCCATACCGGAGGT(1)	TTCTCGGTATGTGATGGTGAC(1)/5-14	mis:4
5' -UUCUCGGUAUGUGAUGGUGAC 3'
    oo o||||||| ||oo|oo|  
3' UGGAGGCCAUACCCUGUCGUU- 5'

>TTGCTGTCCCATACCGGAGGT(1)	TTCTCGGTGTGTGATGGTAAC(1)/5-20	mis:4
5' -UUCUCGGUGUGUGAUGGUAAC 3'
    oo o||||o|| ||oo|o||  
3' UGGAGGCCAUACCCUGUCGUU- 5'

>ATTGCTGTCCCATACCGGAGGT(1)	TTCTCGGTATGTGATGGTGAC(1)/5-14	mis:4
5' -UUCUCGGUAUGUGAUGGUGAC 3'
    oo o||||||| ||oo|oo|  
3' UGGAGGCCAUACCCUGUCGUUA 5'

>ATTGCTGTCCCATACCGGAGGT(1)	TTCTCGGTGTGTGATGGTAAC(1)/5-20	mis:4
5' -UUCUCGGUGUGUGAUGGUAAC 3'
    oo o||||o|| ||oo|o||  
3' UGGAGGCCAUACCCUGUCGUUA 5'

>ATTGCTGTCCCATACCGGAGG(4)	CCTTTGTTATGGAGCTGCCAT(1)/1-21	mis:4
5' CCUUUGUUAUGGAGCUGCCAU 3'
   |||oo| ||||| o| || || 
3' GGAGGCCAUACCCUGUCGUUA 5'

>ATTGCTGTCCCATACCGGAGG(4)	TTCTCGGTATGTGATGGTGAC(1)/5-14	mis:3
5' UUCUCGGUAUGUGAUGGUGAC 3'
   oo o||||||| ||oo|oo|  
3' GGAGGCCAUACCCUGUCGUUA 5'

>ATTGCTGTCCCATACCGGAGG(4)	TTCTCGGTGTGTGATGGTAAC(1)/5-20	mis:3
5' UUCUCGGUGUGUGAUGGUAAC 3'
   oo o||||o|| ||oo|o||  
3' GGAGGCCAUACCCUGUCGUUA 5'

>AATTGCTGTCCCATACCGGAGG(3)	TTCTCGGTATGTGATGGTGAC(1)/5-14	mis:4
5' UUCUCGGUAUGUGAUGGUGAC- 3'
   oo o||||||| ||oo|oo|   
3' GGAGGCCAUACCCUGUCGUUAA 5'

>AATTGCTGTCCCATACCGGAGG(3)	TTCTCGGTGTGTGATGGTAAC(1)/5-20	mis:4
5' UUCUCGGUGUGUGAUGGUAAC- 3'
   oo o||||o|| ||oo|o||   
3' GGAGGCCAUACCCUGUCGUUAA 5'

>AATTGCTGTCCCATACCGGAG(1)	CTTTGTTATGGAGCTGCCATT(4)/1-21	mis:4
5' CUUUGUUAUGGAGCUGCCAUU 3'
   ||oo| ||||| o| || ||| 
3' GAGGCCAUACCCUGUCGUUAA 5'

>AATTGCTGTCCCATACCGGAG(1)	TTCTCGGTATGTGATGGTGAC(1)/5-14	mis:4
5' UUCUCGGUAUGUGAUGGUGAC- 3'
    o o||||||| ||oo|oo|   
3'  GAGGCCAUACCCUGUCGUUAA 5'

>AATTGCTGTCCCATACCGGAG(1)	TTCTCGGTGTGTGATGGTAAC(1)/5-20	mis:4
5' UUCUCGGUGUGUGAUGGUAAC- 3'
    o o||||o|| ||oo|o||   
3'  GAGGCCAUACCCUGUCGUUAA 5'

>TAATTGCTGTCCCATACCGGA(1)	TCTCGGTGTGTGATGGTGACAG(3)/4-13	mis:4
5' UCUCGGUGUGUGAUGGUGACAG 3'
     o||||o|| ||oo|oo|  o 
3'  AGGCCAUACCCUGUCGUUAAU 5'

>ATAATTGCTGTCCCATACCGG(1)	CTCGGTGTGTGATGGTGACAGA(2)/3-12	mis:4
5' CUCGGUGUGUGAUGGUGACAGA 3'
    o||||o|| ||oo|oo|  o  
3'  GGCCAUACCCUGUCGUUAAUA 5'

>ATAATTGCTGTCCCATACCGG(1)	TCTCGGTGTGTGATGGTGACAG(3)/4-13	mis:4
5' UCUCGGUGUGUGAUGGUGACAG- 3'
     o||||o|| ||oo|oo|  o  
3'   GGCCAUACCCUGUCGUUAAUA 5'

>ATAATTGCTGTCCCATACCGG(1)	CTCGGTGTGTGATGGTGACAGC(1)/12-22	mis:4
5' CUCGGUGUGUGAUGGUGACAGC 3'
    o||||o|| ||oo|oo|  o  
3'  GGCCAUACCCUGUCGUUAAUA 5'

>ATAATTGCTGTCCCATACCGA(1)	CTCGGTGTGTGATGGTGACAGC(1)/2-12	mis:4
5' CUCGGUGUGUGAUGGUGACAGC 3'
    |||||o|| ||oo|oo|  o  
3'  AGCCAUACCCUGUCGUUAAUA 5'

>ATAATTGCTGTCCCATACCGA(1)	TCTCGGTGTGTGATGGTGACAG(3)/3-13	mis:4
5' UCUCGGUGUGUGAUGGUGACAG- 3'
     |||||o|| ||oo|oo|  o  
3'   AGCCAUACCCUGUCGUUAAUA 5'

>ATAATTGCTGTCCCATACCGA(1)	CTCGGTGTGTGATGGTGACAGA(2)/2-12	mis:4
5' CUCGGUGUGUGAUGGUGACAGA 3'
    |||||o|| ||oo|oo|  o  
3'  AGCCAUACCCUGUCGUUAAUA 5'

>ATAATTGCTGTCCCATACCGA(1)	TCTCGGTGTGTGATGGTGATAG(1)/3-13	mis:3
5' UCUCGGUGUGUGAUGGUGAUAG- 3'
     |||||o|| ||oo|oo|| o  
3'   AGCCAUACCCUGUCGUUAAUA 5'

>ATAATTGCTGTCCCATACCGA(1)	CTCGGTGTGTGATGGTGACAG(10)/2-12	mis:4
5' CUCGGUGUGUGAUGGUGACAG- 3'
    |||||o|| ||oo|oo|  o  
3'  AGCCAUACCCUGUCGUUAAUA 5'

>ATAATTGCTGTCCCATACCGA(1)	TCGGTGTGTGATGGTGACAGA(28)/1-11	mis:4
5' UCGGUGUGUGAUGGUGACAGA 3'
   |||||o|| ||oo|oo|  o  
3' AGCCAUACCCUGUCGUUAAUA 5'

>CTTATAAATAATTGCTGTCCC(1)	GAGGGATAGTGGCTATAGATAG(1)/3-21	mis:4
5' GAGGGAUAGUGGCUAUAGAUAG- 3'
     ||||o||ooo |||  |||o  
3'   CCCUGUCGUUAAUAAAUAUUC 5'

>CTTATAAATAATTGCTGTCCC(1)	GAGGGATGGTGGTTATAGATAG(1)/3-21	mis:3
5' GAGGGAUGGUGGUUAUAGAUAG- 3'
     ||||oo|ooo||||  |||o  
3'   CCCUGUCGUUAAUAAAUAUUC 5'

>TTTCTCTATAGCGTAGTTCAC(2)	ATGGATGGTGGCTATAGATAGA(1)/11-22	mis:4
5' AUGGAUGGUGGCUAUAGAUAGA 3'
    ||o|o oo |||||||| |o| 
3' CACUUGAUG-CGAUAUCUCUUU 5'

>CTTTCTCTATAGCGTAGTTCA(8)	ATGGATGGTGGCTATAGATAGA(1)/11-22	mis:4
5' AUGGAUGGUGGCUAUAGAUAGA- 3'
    ||o|o oo |||||||| |o|  
3'  ACUUGAUG-CGAUAUCUCUUUC 5'

>CCTTTCTCTATAGCGTAGTTCA(1)	GGATGGTGGCTATAGATAGAGG(2)/9-22	mis:4
5' -GGAUGGUGGCUAUAGAUAGAGG 3'
    |o|o oo |||||||| |o||| 
3' ACUUGAUG-CGAUAUCUCUUUCC 5'

>CCTTTCTCTATAGCGTAGTTC(3)	GGATGGTGGCTATAGATAGAGG(2)/9-22	mis:3
5' GGAUGGUGGCUAUAGAUAGAGG 3'
   |o|o oo |||||||| |o||| 
3' CUUGAUG-CGAUAUCUCUUUCC 5'

>CCTTTCTCTATAGCGTAGTTC(3)	GGATGGTGGCTATAGATAGAGA(1)/9-21	mis:4
5' GGAUGGUGGCUAUAGAUAGAGA 3'
   |o|o oo |||||||| |o||  
3' CUUGAUG-CGAUAUCUCUUUCC 5'

>CCCTTTCTCTATAGCGTAGTT(2)	GATGGTGGCTATAGATAGAGGG(5)/8-22	mis:3
5' GAUGGUGGCUAUAGAUAGAGGG 3'
   o|o oo |||||||| |o|||| 
3' UUGAUG-CGAUAUCUCUUUCCC 5'

>CCCTTTCTCTATAGCGTAGTT(2)	GATGGTGGCTATAGATAGAGG(8)/8-21	mis:4
5' GAUGGUGGCUAUAGAUAGAGG- 3'
   o|o oo |||||||| |o|||  
3' UUGAUG-CGAUAUCUCUUUCCC 5'

>CCCTTTCTCTATAGCGTAGTT(2)	GGATGGTGGCTATAGATAGAGG(2)/9-22	mis:4
5' GGAUGGUGGCUAUAGAUAGAGG- 3'
    o|o oo |||||||| |o|||  
3'  UUGAUG-CGAUAUCUCUUUCCC 5'

>TCCCTTTCTCTATAGCGTAGT(1)	TGGTGGCTATAGATAGAGGGAC(49)/6-21	mis:4
5' UGGUG-GCUAUAGAUAGAGGGAC 3'
    o |o |||||||| |o|||||  
3'  UGAUGCGAUAUCUCUUUCCCU- 5'

>TCCCTTTCTCTATAGCGTAGT(1)	ATGGTGGCTATAGATAGAGGGA(8)/7-22	mis:3
5' AUGGUGGCUAUAGAUAGAGGGA 3'
   |o oo |||||||| |o||||| 
3' UGAUG-CGAUAUCUCUUUCCCU 5'

>TCCCTTTCTCTATAGCGTAGT(1)	TGGTGGCTATAGATAGAGGGA(6)/6-21	mis:3
5' UGGUG-GCUAUAGAUAGAGGGA 3'
    o |o |||||||| |o||||| 
3'  UGAUGCGAUAUCUCUUUCCCU 5'

>TCCCTTTCTCTATAGCGTAGT(1)	GGTGGCTATAGATAGAGGGAC(5)/5-20	mis:4
5' GGUG-GCUAUAGAUAGAGGGAC 3'
   o |o |||||||| |o|||||  
3' UGAUGCGAUAUCUCUUUCCCU- 5'

>TCCCTTTCTCTATAGCGTAGT(1)	TGGCGGCTATAGATAGAGGGA(1)/6-21	mis:4
5' -UGGCGGCUAUAGAUAGAGGGA 3'
    o o| |||||||| |o||||| 
3' UGAUG-CGAUAUCUCUUUCCCU 5'

>TCCCTTTCTCTATAGCGTAGT(1)	GATGGTGGCTATAGATAGAGGG(5)/8-22	mis:4
5' GAUGGUGGCUAUAGAUAGAGGG- 3'
    |o oo |||||||| |o||||  
3'  UGAUG-CGAUAUCUCUUUCCCU 5'

>TCCCTTTCTCTATAGCGTAGT(1)	ATGGTGGCTATAGATAGAGGG(4)/7-21	mis:4
5' AUGGUGGCUAUAGAUAGAGGG- 3'
   |o oo |||||||| |o||||  
3' UGAUG-CGAUAUCUCUUUCCCU 5'

>TCCCTTTCTCTATAGCGTAGT(1)	TGGTGGTTATAGATAGAGGGAC(1)/6-21	mis:4
5' UGGUG-GUUAUAGAUAGAGGGAC 3'
    o |o |o|||||| |o|||||  
3'  UGAUGCGAUAUCUCUUUCCCU- 5'

>GTTGGGTACGAATTGTTTCCC(1)	TGGCTGAGTAATTGGTACCAGC(4)/10-19	mis:4
5' UGGCUGAGUAAUUGGUA-CCAGC 3'
     |  o|oo|||| ||| |||o| 
3'   CCCUUUGUUAAGCAUGGGUUG 5'

>TGTTGGGTACGAATTGTTTCC(4)	CTGAGTAATTGGTACCCGCCG(1)/7-17	mis:4
5' CUGAGUAAUUGGUACCCGCCG 3'
     o|oo|||| ||||||o |o 
3' CCUUUGUUAAGCAUGGGUUGU 5'

>CTGTTGGGTACGAATTGTTTCC(3)	CCGAGGTGGTACAACTCAACAG(4)/14-22	mis:4
5' CCGAGGUGGUACA-ACUCAACAG 3'
     ||ooooo| |  ||o|||||| 
3'  CCUUUGUUAAGCAUGGGUUGUC 5'

>CTGTTGGGTACGAATTGTTTCC(3)	CGAGGTGGTACAACTCAACAG(4)/13-21	mis:4
5' CGAGGUGGUACA-ACUCAACAG 3'
    ||ooooo| |  ||o|||||| 
3' CCUUUGUUAAGCAUGGGUUGUC 5'

>CTGTTGGGTACGAATTGTTTC(2)	CTGAGTAATTGGTACCCGCCG(1)/7-17	mis:4
5' CUGAGUAAUUGGUACCCGCCG- 3'
     o|oo|||| ||||||o |o  
3'  CUUUGUUAAGCAUGGGUUGUC 5'

>CTGTTGGGTACGAATTGTTTC(2)	CCGAGGTGGTACAACTCAACAG(4)/14-22	mis:3
5' CCGAGGUGGUACA-ACUCAACAG 3'
     ||ooooo| |  ||o|||||| 
3'   CUUUGUUAAGCAUGGGUUGUC 5'

>CTGTTGGGTACGAATTGTTTC(2)	CGAGGTGGTACAACTCAACAGC(2)/13-21	mis:4
5' CGAGGUGGUACA-ACUCAACAGC 3'
    ||ooooo| |  ||o||||||  
3'  CUUUGUUAAGCAUGGGUUGUC- 5'

>CTGTTGGGTACGAATTGTTTC(2)	CGAGGTGGTACAACTCAACAG(4)/13-21	mis:3
5' CGAGGUGGUACA-ACUCAACAG 3'
    ||ooooo| |  ||o|||||| 
3'  CUUUGUUAAGCAUGGGUUGUC 5'

>CTGTTGGGTACGAATTGTTTT(1)	CTGAGTAATTGGTACCCGCCG(1)/7-17	mis:4
5' CUGAGUAAUUGGUACCCGCCG- 3'
     o|oo|||| ||||||o |o  
3'  UUUUGUUAAGCAUGGGUUGUC 5'

>CTGTTGGGTACGAATTGTTTT(1)	AAGAGTAACCTGTACCCTCCAG(1)/12-22	mis:4
5' AAGAGUAACCUGUACCCUCCAG 3'
    |o|oo||  o||||||  ||| 
3'  UUUUGUUAAGCAUGGGUUGUC 5'

>CTGTTGGGTACGAATTGTTTT(1)	CGAGGTGGTACAACTCAACAGC(2)/13-21	mis:4
5' CGAGGUGGUACA-ACUCAACAGC 3'
    o|ooooo| |  ||o||||||  
3'  UUUUGUUAAGCAUGGGUUGUC- 5'

>CTGTTGGGTACGAATTGTTTT(1)	CCGAGGTGGTACAACTCAACAG(4)/14-22	mis:3
5' CCGAGGUGGUACA-ACUCAACAG 3'
     o|ooooo| |  ||o|||||| 
3'   UUUUGUUAAGCAUGGGUUGUC 5'

>CTGTTGGGTACGAATTGTTTT(1)	CGAGGTGGTACAACTCAACAG(4)/13-21	mis:3
5' CGAGGUGGUACA-ACUCAACAG 3'
    o|ooooo| |  ||o|||||| 
3'  UUUUGUUAAGCAUGGGUUGUC 5'

>CTGTTGGGTACGAATTGTTTT(1)	CAAAACGCATTCATCCCCGCAG(1)/2-18	mis:4
5' CAAAACGCAUUCAUCCCC-GCAG 3'
    |||||o |||| | ||| o||| 
3'  UUUUGU-UAAGCAUGGGUUGUC 5'

>CCTGTTGGGTACGAATTGTTTC(6)	CGAGGTGGTACAACTCAACAGC(2)/13-21	mis:4
5' CGAGGUGGUACA-ACUCAACAGC 3'
    ||ooooo| |  ||o||||||  
3'  CUUUGUUAAGCAUGGGUUGUCC 5'

>CCTGTTGGGTACGAATTGTTT(9)	TAAACCATTCCCACTTAGCAGC(3)/2-21	mis:4
5' UAAACCAUUCCCACUUAGCAGC 3'
    |||| ||||  ||oo|o|||  
3'  UUUGUUAAGCAUGGGUUGUCC 5'

>CCTGTTGGGTACGAATTGTTT(9)	AAACCATTCCCACTTAGCAGC(1)/1-20	mis:4
5' AAACCAUUCCCACUUAGCAGC 3'
   |||| ||||  ||oo|o|||  
3' UUUGUUAAGCAUGGGUUGUCC 5'

>CCTGTTGGGTACGAATTGTTT(9)	TGAGTAATTGGTACCAGCCGCG(1)/6-15	mis:4
5' UGAGUAAUUGGUACCAGCCGCG 3'
    o|oo|||| ||||| o |o | 
3'  UUUGUUAAGCAUGGGUUGUCC 5'

>CCTGTTGGGTACGAATTGTTT(9)	GAGTAATTGGTACCAGCCGCG(1)/5-14	mis:4
5' GAGUAAUUGGUACCAGCCGCG 3'
   o|oo|||| ||||| o |o | 
3' UUUGUUAAGCAUGGGUUGUCC 5'

>CCTGTTGGGTACGAATTGTTT(9)	CGAGGTGGTACAACTCAACAGC(2)/13-21	mis:4
5' CGAGGUGGUACA-ACUCAACAGC 3'
     |ooooo| |  ||o||||||  
3'   UUUGUUAAGCAUGGGUUGUCC 5'

>CGCCTGTTGGGTACGAATTGT(7)	GTAATTGGTACCAGCCGCGGTG(2)/3-12	mis:4
5' GUAAUUGGUACCAGCCGCGGUG 3'
   oo|||| ||||| o |o ||o| 
3' UGUUAAGCAUGGGUUGU-CCGC 5'

>TATTCTTCTTCCCTCCACGCC(1)	AAGTTTGAAGGGAGAAGGAGTA(1)/6-22	mis:4
5' AAGUUUGAAGGGAGAAGGAGUA 3'
     |o || |||||o |o||o|| 
3'  CCGCACCUCCCUUCUUCUUAU 5'

>ATGTCTGTATTCCTATTCTTC(1)	CGAGGTATTGGGATATAGGAGC(1)/2-18	mis:4
5' CGAGGUAUUGGGAUAUAGGAGC 3'
    ||o| || ||o|||o||o o  
3'  CUUCUUAUCCUUAUGUCUGUA 5'

>GATGCGCAACTATGTCTGTAT(1)	TGTGCGGACATTTTTGACCATC(2)/3-22	mis:4
5' UGUGCGGACAUUUUUGACCAUC 3'
    o|o|o|||||  |||  |||| 
3'  UAUGUCUGUAUCAACGCGUAG 5'

>GATGCGCAACTATGTCTGTAT(1)	TGTGCGGACATTTCTGCCCATC(1)/3-22	mis:4
5' UGUGCGGACAUUUCUGCCCAUC 3'
    o|o|o|||||   ||| |||| 
3'  UAUGUCUGUAUCAACGCGUAG 5'

>GATGCGCAACTATGTCTGTAT(1)	TGTGCGGACATATCTGACCATC(1)/3-22	mis:4
5' UGUGCGGACAUAUCUGACCAUC 3'
    o|o|o||||||  ||  |||| 
3'  UAUGUCUGUAUCAACGCGUAG 5'

>GATGCGCAACTATGTCTGTAT(1)	TATTCAGGCATAGATCCATGTT(1)/2-17	mis:4
5' UAUUCAGGCAUAGAUCCAUGUU 3'
    || |||o||||| | | oo|o 
3'  UAUGUCUGUAUCAACGCGUAG 5'

>GATGCGCAACTATGTCTGTAT(1)	ATTCAGGCATAGATCCATGTT(1)/1-16	mis:4
5' AUUCAGGCAUAGAUCCAUGUU 3'
   || |||o||||| | | oo|o 
3' UAUGUCUGUAUCAACGCGUAG 5'

>CCGGATGCGCAACCATGTCTG(2)	TGGGCAGGGTAGCGTATACGGC(1)/3-21	mis:4
5' UGGGCAGGGUAGCGUAUACGGC 3'
   oo|o|| ||| |||o|| |||  
3' GUCUGUACCAACGCGUAGGCC- 5'

>CCGGATGCGCAACCATGTCTG(2)	CTGGGCAGGGTAGCGTACACGG(7)/4-22	mis:4
5' CUGGGCAGGGUAGCGUACACGG 3'
    oo|o|| ||| |||o|  ||| 
3'  GUCUGUACCAACGCGUAGGCC 5'

>CCGGATGCGCAACCATGTCTG(2)	TGGGCAGGGTAGCGTACACGG(3)/3-21	mis:4
5' UGGGCAGGGUAGCGUACACGG 3'
   oo|o|| ||| |||o|  ||| 
3' GUCUGUACCAACGCGUAGGCC 5'

>CCCGGATGCGCAACCATGTCTG(1)	TGGGCAGGGTAGCGTATACGGC(1)/3-21	mis:4
5' UGGGCAGGGUAGCGUAUACGGC 3'
   oo|o|| ||| |||o|| |||  
3' GUCUGUACCAACGCGUAGGCCC 5'

>AGATTGCCACCGGTGCGGCCT(1)	AGATTGCCACCGGTGCGGCCT(1)/8-15	mis:4
5' AGAUUGCCACCGGU-GCGGCCU 3'
   || oo| ||||||| ||oo || 
3' UCCGGC-GUGGCCACCGUUAGA 5'

>AGAGATTGCCATCGGTGCGGC(1)	CTCGCACCAAGGGGCGGTCTCT(1)/3-22	mis:4
5' CUCGCACCAAGGGGCGGUCUCU 3'
    o|||||| |  |||oo||||| 
3' CGGCGUGGCU-ACCGUUAGAGA 5'

>AGAGATTGCCATCGGTGCGGC(1)	TTCGCACCAAGGGGCGGTCTCT(1)/3-22	mis:4
5' UUCGCACCAAGGGGCGGUCUCU 3'
    o|||||| |  |||oo||||| 
3' CGGCGUGGCU-ACCGUUAGAGA 5'

>AGAGATTGCCATCGGTGCGGC(1)	TCGCACCAAGGGGCGGTCTTT(1)/2-12	mis:4
5' -UCGCACCAAGGGGCGGUCUUU 3'
    o|||||| |  |||oo|||o| 
3' CGGCGUGGCU-ACCGUUAGAGA 5'

>CTAGAGATTGCCATCGGTGCG(1)	TCGCACCAAGGGGCGGTCTCTG(8)/2-21	mis:4
5' UCGCACCAAGGGGCGGUCUCUG- 3'
    |||||| |  |||oo|||||o  
3'  GCGUGGCU-ACCGUUAGAGAUC 5'

>CTAGAGATTGCCATCGGTGCG(1)	CGCACCAAGGGGCGGTCTCTGT(7)/1-20	mis:4
5' CGCACCAAGGGGCGGUCUCUGU 3'
   |||||| |  |||oo|||||o  
3' GCGUGGCU-ACCGUUAGAGAUC 5'

>CTAGAGATTGCCATCGGTGCG(1)	CGCACCAAGGGGCGGTCTCTG(8)/1-20	mis:4
5' CGCACCAAGGGGCGGUCUCUG- 3'
   |||||| |  |||oo|||||o  
3' GCGUGGCU-ACCGUUAGAGAUC 5'

>CTAGAGATTGCCACCTGTGCGG(1)	TCGCACCAAGGGGCGGTCTCTG(8)/2-21	mis:4
5' UCGCACCAAGGGGCGGUCUCUG- 3'
   o|||| || | |||oo|||||o  
3' GGCGU-GUCCACCGUUAGAGAUC 5'

>ATTCCCTGACAATCCTAGAGA(1)	CTTTTAAGGTTTTTCAGGCAGT(1)/7-22	mis:4
5' CUUUUAAGGUUUUUCAGGCAGU 3'
    |o|o ||| || ||||| |o| 
3'  AGAGAUCCUAACAGUCCCUUA 5'

>GTTTTGATCCCATGACAATCC(1)	CGGAGTGTGATGGTGACAGAAC(1)/2-22	mis:4
5' CGGAGUGUGAUGGUGACAGAAC 3'
    ||| ||| |||| o ||o||| 
3'  CCUAACAGUACCCUAGUUUUG 5'

>GGTTTTGATCCCCTGACAATC(9)	TTTGTTGCCAGGGTACAAGGCT(1)/5-15	mis:4
5' UUUGUUGCCAGGGUA-CAAGGCU 3'
      o||| ||||| | |||oo|o 
3'   CUAACAGUCCCCUAGUUUUGG 5'

>GGTTTTGATCCCCTGACAATC(9)	TTTGTTGACAGGGTACAAGGCC(1)/5-22	mis:4
5' UUUGUUGACAGGGUA-CAAGGCC 3'
      o||| ||||| | |||oo|| 
3'   CUAACAGUCCCCUAGUUUUGG 5'

>GGTTTTGATCCCCTGACAATC(9)	TTTGTTGCCAGGGTACAAGGCC(27)/5-22	mis:4
5' UUUGUUGCCAGGGUA-CAAGGCC 3'
      o||| ||||| | |||oo|| 
3'   CUAACAGUCCCCUAGUUUUGG 5'

>GGGTTTTGATCCCCTGACAATC(1)	TTGTTGCCAGGGTACAAGGCCC(18)/4-22	mis:4
5' UUGUUGCCAGGGUA-CAAGGCCC 3'
     o||| ||||| | |||oo||| 
3'  CUAACAGUCCCCUAGUUUUGGG 5'

>GGGTTTTGATCCCCTGACAATC(1)	TGTTGGCAGGGTACAAGGCCC(1)/3-21	mis:4
5' UGUUGGCAGGGUA-CAAGGCCC 3'
    o||| ||||| | |||oo||| 
3' CUAACAGUCCCCUAGUUUUGGG 5'

>GGGTTTTGATCCCCTGACAATC(1)	TGTTGCCAGGGTACAAGGCCC(3)/3-21	mis:4
5' UGUUGCCAGGGUA-CAAGGCCC 3'
    o||| ||||| | |||oo||| 
3' CUAACAGUCCCCUAGUUUUGGG 5'

>GGGTTTTGATCCCCTGACAAT(3)	TTGTTGCCAGGGTACAAGTCCC(1)/4-22	mis:4
5' UUGUUGCCAGGGUA-CAAGUCCC 3'
     o||| ||||| | |||o ||| 
3'   UAACAGUCCCCUAGUUUUGGG 5'

>GGGTTTTGATCCCCTGACAAT(3)	TGTTGCCAGGGTACAAGGCCCT(1)/3-21	mis:4
5' UGUUGCCAGGGUA-CAAGGCCCU 3'
    o||| ||||| | |||oo|||  
3'  UAACAGUCCCCUAGUUUUGGG- 5'

>GGGTTTTGATCCCCTGACAAT(3)	TTGTTGCCAGGGTACAAGGCCC(18)/4-22	mis:3
5' UUGUUGCCAGGGUA-CAAGGCCC 3'
     o||| ||||| | |||oo||| 
3'   UAACAGUCCCCUAGUUUUGGG 5'

>GGGTTTTGATCCCCTGACAAT(3)	TGTTGCCAGGGTACAAGGCCC(3)/3-21	mis:3
5' UGUUGCCAGGGUA-CAAGGCCC 3'
    o||| ||||| | |||oo||| 
3'  UAACAGUCCCCUAGUUUUGGG 5'

>GGGTTTTGATCCCCTGACAAT(3)	TGTTGGCAGGGTACAAGGCCC(1)/3-21	mis:3
5' UGUUGGCAGGGUA-CAAGGCCC 3'
    o||| ||||| | |||oo||| 
3'  UAACAGUCCCCUAGUUUUGGG 5'

>GGGTTTTGATCCCCTGACAAT(3)	GTTGCCAGGGTACAAGGCCCT(2)/2-20	mis:4
5' GUUGCCAGGGUA-CAAGGCCCU 3'
   o||| ||||| | |||oo|||  
3' UAACAGUCCCCUAGUUUUGGG- 5'

>CGGGGTTTTGATCCCCTGACA(1)	GTTGCCAGGGTATAAGGCCCTG(1)/3-22	mis:3
5' GUUGCCAGGGUAU-AAGGCCCUG 3'
     || ||||| || ||oo|||o| 
3'   ACAGUCCCCUAGUUUUGGGGC 5'

>ATGGTGACAGAACCTTTACTC(4)	AGACTGAAGAGTCTGTCCTAT(1)/2-17	mis:4
5' AGACUGAAGAGUCUGUC-CUAU 3'
    || |o|||  |||||| |o|| 
3'  CUCAUUUCCAAGACAGUGGUA 5'

>ATGGTGACAGAACCTTTACTC(4)	TAGACTGAAGAGTCTGTCCTAT(1)/3-18	mis:4
5' UAGACUGAAGAGUCUGUC-CUAU 3'
     || |o|||  |||||| |o|| 
3'   CUCAUUUCCAAGACAGUGGUA 5'

>TGATGGTGACAGAACCTTTACT(1)	CAATGAAGTTTCTGCCCCGTCG(1)/2-18	mis:4
5' CAAUGAAGUUUCUGCC-CCGUCG 3'
    | |o||| ||||| | ||o||o 
3'  UCAUUUCCAAGACAGUGGUAGU 5'

>TGATGGTGACAGAACCTTTAC(11)	CAATGAAGTTTCTGCCCCGTCG(1)/4-18	mis:4
5' CAAUGAAGUUUCUGCC-CCGUCG 3'
      |o||| ||||| | ||o||o 
3'   CAUUUCCAAGACAGUGGUAGU 5'

>TGATGGTGACAGAATCTTTAC(2)	CAATGAAGTTTCTGCCCCGTCG(1)/4-18	mis:4
5' CAAUGAAGUUUCUGCC-CCGUCG 3'
      |o||| ||||| | ||o||o 
3'   CAUUUCUAAGACAGUGGUAGU 5'

>TGATGGTGACAGAATCTTTAC(2)	AATGAAGTTTCTGCCCCGTCG(4)/3-17	mis:4
5' AAUGAAGUUUCUGCC-CCGUCG 3'
     |o||| ||||| | ||o||o 
3'  CAUUUCUAAGACAGUGGUAGU 5'

>TGTGATGGTGACAGAACCTTT(3)	CACGGGTACAGTCACATTGTA(2)/5-15	mis:4
5' CACGGGUACAGUCA-CAUUGUA 3'
    | o||| | |||| |||ooo| 
3'  UUUCCAAGACAGUGGUAGUGU 5'

>GTGTGATGGTGACAGAACTTT(1)	AAGTTTCTGTCCCGTCGTATC(1)/1-13	mis:3
5' AAGUUUCUGUC-CCGUCGUAUC 3'
   ||o ||||||| ||o||oo|o  
3' UUUCAAGACAGUGGUAGUGUG- 5'

>TGTGTGATGGTGACAGAACCTT(2)	AAGTTTCTGTCCCGTCGTATC(1)/1-13	mis:3
5' AAGUUUCUGUC-CCGUCGUAUC 3'
   ||| ||||||| ||o||oo|o  
3' UUCCAAGACAGUGGUAGUGUGU 5'

>TGTGTGATGGTGACAGAACCT(12)	AAGTTTCTGTCCCGTCGTATC(1)/2-13	mis:3
5' AAGUUUCUGUC-CCGUCGUAUC 3'
    || ||||||| ||o||oo|o  
3'  UCCAAGACAGUGGUAGUGUGU 5'

>TGTGTGGTGGTGACAGAACCT(1)	AAGTTTCTGTCCCGTCGTATC(1)/2-13	mis:3
5' AAGUUUCUGUC-CCGUCGUAUC 3'
    || ||||||| ||oo|oo|o  
3'  UCCAAGACAGUGGUGGUGUGU 5'

>TGTGTGATGGTGACAGAACTT(1)	AAGTTTTGGTTCCATCAGGGA(1)/1-17	mis:4
5' AAGUUUUGGUUCCAUCAGGGA 3'
   |||||o|| o |||||| o | 
3' UUCAAGACAGUGGUAGUGUGU 5'

>TGTGTGATGGTGACAGAACTT(1)	AAGTTTCTGTCCCGTCGTATC(1)/5-13	mis:3
5' AAGUUUCUGUC-CCGUCGUAUC 3'
    |o ||||||| ||o||oo|o  
3'  UUCAAGACAGUGGUAGUGUGU 5'

>CGGTGTGTGATGGTGACCGAAC(1)	GCTGGGTCACCCTTAGACGTCG(1)/1-22	mis:4
5' GCUGGGUCACCCUUAGACGUCG 3'
   | | ||||||| |o| ||oo|| 
3' CAAGCCAGUGGUAGUGUGUGGC 5'

>TCGGTGTGTGATGGTGACAGA(28)	TGGGTCACCCTTAGACGCCGA(1)/4-21	mis:4
5' UGGGUCACCCUUAGACGCCGA 3'
   |  |||||| |o| ||o|||| 
3' AGACAGUGGUAGUGUGUGGCU 5'

>TCGGTGTGTGATGGTGACAGA(28)	TAGGTCACCCTTAGACGTCGA(1)/4-21	mis:4
5' UAGGUCACCCUUAGACGUCGA 3'
   |  |||||| |o| ||oo||| 
3' AGACAGUGGUAGUGUGUGGCU 5'

>TCGGTGTGTGATGGTGACAGA(28)	TGGGTCACCCTTAGACGTCGA(24)/4-21	mis:4
5' UGGGUCACCCUUAGACGUCGA 3'
   |  |||||| |o| ||oo||| 
3' AGACAGUGGUAGUGUGUGGCU 5'

>TCGGTGTGTGATGGTGACAGA(28)	TGGGTCACCTTTAGACGTCGA(1)/4-21	mis:4
5' UGGGUCACCUUUAGACGUCGA 3'
   |  |||||| |o| ||oo||| 
3' AGACAGUGGUAGUGUGUGGCU 5'

>TCGGTGTGTGATGGTGACAGA(28)	CTGGGTCACCCTTAGACGTCGA(1)/5-22	mis:4
5' CUGGGUCACCCUUAGACGUCGA 3'
    |  |||||| |o| ||oo||| 
3'  AGACAGUGGUAGUGUGUGGCU 5'

>TCGGTGTGTGATGGTGACAGA(28)	CTGGGTCACCCTTAGACGTCGG(1)/5-21	mis:4
5' CUGGGUCACCCUUAGACGUCGG 3'
    |  |||||| |o| ||oo||o 
3'  AGACAGUGGUAGUGUGUGGCU 5'

>TCGGTGTGTGATGGTGACAGA(28)	ATAATTGCTGTCCCATACCGA(1)/11-21	mis:4
5' AUAAUUGCUGUCCCAUACCGA 3'
    o  |oo|oo|| ||o||||| 
3' AGACAGUGGUAGUGUGUGGCU 5'

>TTGGTGTGTGATGGTGACAGA(1)	TGGGTCACCCTTAGACGCCGA(1)/4-21	mis:4
5' UGGGUCACCCUUAGACGCCGA 3'
   |  |||||| |o| ||o||o| 
3' AGACAGUGGUAGUGUGUGGUU 5'

>TTGGTGTGTGATGGTGACAGA(1)	CATGTACCATCGCGCACATCAG(4)/6-17	mis:4
5' CAUGUACCAUCG-CGCACAUCAG 3'
     | |  ||o|o |o||||o||o 
3'   AGACAGUGGUAGUGUGUGGUU 5'

>TTGGTGTGTGATGGTGACAGA(1)	CTGGGTCACCCTTAGACGTCGA(1)/5-17	mis:4
5' CUGGGUCACCCUUAGACGUCGA 3'
    |  |||||| |o| ||oo|o| 
3'  AGACAGUGGUAGUGUGUGGUU 5'

>TTGGTGTGTGATGGTGACAGA(1)	CTGGGTCACCCTTAGACGTCGG(1)/5-17	mis:4
5' CUGGGUCACCCUUAGACGUCGG 3'
    |  |||||| |o| ||oo|oo 
3'  AGACAGUGGUAGUGUGUGGUU 5'

>TTGGTGTGTGATGGTGACAGA(1)	TGGGTCACCCTTAGACGTCGA(24)/4-16	mis:4
5' UGGGUCACCCUUAGACGUCGA 3'
   |  |||||| |o| ||oo|o| 
3' AGACAGUGGUAGUGUGUGGUU 5'

>TTGGTGTGTGATGGTGACAGA(1)	TAGGTCACCCTTAGACGTCGA(1)/4-16	mis:4
5' UAGGUCACCCUUAGACGUCGA 3'
   |  |||||| |o| ||oo|o| 
3' AGACAGUGGUAGUGUGUGGUU 5'

>TTGGTGTGTGATGGTGACAGA(1)	TGGGTCACCTTTAGACGTCGA(1)/4-16	mis:4
5' UGGGUCACCUUUAGACGUCGA 3'
   |  |||||| |o| ||oo|o| 
3' AGACAGUGGUAGUGUGUGGUU 5'

>TCGGTGTGTGATGGTTACAGA(1)	AGGCTGTAACATTGTGCGCTTA(2)/4-10	mis:3
5' AGGCUGUAA-CAUUGUGCGCUUA 3'
      |||||| |||oooo|o|o | 
3'   AGACAUUGGUAGUGUGUGGCU 5'

>TCGGTGTGTGATGGTGACACA(1)	TGGGTCACCCTTAGACGCCGA(1)/1-21	mis:3
5' UGGGUCACCCUUAGACGCCGA 3'
   || |||||| |o| ||o|||| 
3' ACACAGUGGUAGUGUGUGGCU 5'

>TCGGTGTGTGATGGTGACACA(1)	TGTGTCACAATCCCAGGTAGA(1)/1-15	mis:4
5' UGUGUCACAAUCCCAGGUAGA 3'
   |||||||| ||| || oo || 
3' ACACAGUGGUAGUGUGUGGCU 5'

>TCGGTGTGTGATGGTGACACA(1)	CTGTGTCACAATCCCAGGTAGA(2)/2-16	mis:4
5' CUGUGUCACAAUCCCAGGUAGA 3'
    |||||||| ||| || oo || 
3'  ACACAGUGGUAGUGUGUGGCU 5'

>TCGGTGTGTGATGGTGACACA(1)	TGGGTCACCCTTAGACGTCGA(24)/1-21	mis:3
5' UGGGUCACCCUUAGACGUCGA 3'
   || |||||| |o| ||oo||| 
3' ACACAGUGGUAGUGUGUGGCU 5'

>TCGGTGTGTGATGGTGACACA(1)	TGGGTCACCTTTAGACGTCGA(1)/1-21	mis:3
5' UGGGUCACCUUUAGACGUCGA 3'
   || |||||| |o| ||oo||| 
3' ACACAGUGGUAGUGUGUGGCU 5'

>TCGGTGTGTGATGGTGACACA(1)	CTGTGTCACAACCCCAGGTCGA(1)/2-22	mis:4
5' CUGUGUCACAACCCCAGGUCGA 3'
    |||||||| | | || oo||| 
3'  ACACAGUGGUAGUGUGUGGCU 5'

>TCGGTGTGTGATGGTGACACA(1)	CTGGGTCACCCTTAGACGTCGA(1)/2-22	mis:3
5' CUGGGUCACCCUUAGACGUCGA 3'
    || |||||| |o| ||oo||| 
3'  ACACAGUGGUAGUGUGUGGCU 5'

>TCGGTGTGTGATGGTGACACA(1)	TGGGTCACCCTTAGACGTCGAT(4)/1-21	mis:4
5' UGGGUCACCCUUAGACGUCGAU 3'
   || |||||| |o| ||oo|||  
3' ACACAGUGGUAGUGUGUGGCU- 5'

>TCGGTGTGTGATGGTGACACA(1)	TGTGTCACAACCCCATGTAGA(1)/1-15	mis:4
5' UGUGUCACAACCCCAUGUAGA 3'
   |||||||| | | ||ooo || 
3' ACACAGUGGUAGUGUGUGGCU 5'

>TCGGTGTGTGATGGTGACACA(1)	CTGGGTCACCCTTAGACGTCGG(1)/2-21	mis:3
5' CUGGGUCACCCUUAGACGUCGG 3'
    || |||||| |o| ||oo||o 
3'  ACACAGUGGUAGUGUGUGGCU 5'

>TCGGTGTGTGATGGTGACACA(1)	GCTGGGTCACCCTTAGACGTCG(1)/3-22	mis:4
5' GCUGGGUCACCCUUAGACGUCG- 3'
     || |||||| |o| ||oo||  
3'   ACACAGUGGUAGUGUGUGGCU 5'

>TCGGTGTGTGATGGTGACACA(1)	CTGGGTCACCCTTAGACGTCG(14)/2-21	mis:4
5' CUGGGUCACCCUUAGACGUCG- 3'
    || |||||| |o| ||oo||  
3'  ACACAGUGGUAGUGUGUGGCU 5'

>TCGGTGTGTGATGGTGACACA(1)	TAGGTCACCCTTAGACGTCGA(1)/4-21	mis:4
5' UAGGUCACCCUUAGACGUCGA 3'
   |  |||||| |o| ||oo||| 
3' ACACAGUGGUAGUGUGUGGCU 5'

>TCGGTGTGTGATGGTGACACA(1)	CATGTACCATCGCGCACATCAG(4)/6-17	mis:4
5' CAUGUACCAUCG-CGCACAUCAG 3'
     |||  ||o|o |o||||o| o 
3'   ACACAGUGGUAGUGUGUGGCU 5'

>TCGGTGTGTGATGGTGACACA(1)	GCTGTATCACCCTAGGTGCTGG(3)/3-13	mis:4
5' GCUGUAUCACCCU-AGGUGCUGG 3'
     ||| ||||| | | ooo|o|o 
3'   ACACAGUGGUAGUGUGUGGCU 5'

>TCGGTGTGTGATGGTGACACA(1)	CTGTATCACCCTAGGTGCTGG(2)/2-12	mis:4
5' CUGUAUCACCCU-AGGUGCUGG 3'
    ||| ||||| | | ooo|o|o 
3'  ACACAGUGGUAGUGUGUGGCU 5'

>CTCGGTGTGTGATGGTGACAG(10)	ATAATTGCTGTCCCATACCGA(1)/11-21	mis:4
5' AUAAUUGCUGUCCCAUACCGA- 3'
    o  |oo|oo|| ||o|||||  
3'  GACAGUGGUAGUGUGUGGCUC 5'

>TTCTCGGTGTGTGATGGTGAC(239)	GGGTCACCCTTAGACGTCGATA(1)/3-22	mis:4
5' GGGUCACCCUUAGACGUCGAUA- 3'
     |||||| |o| ||oo||| |  
3'   CAGUGGUAGUGUGUGGCUCUU 5'

>TTCTCGGTGTGTGATGGTGAC(239)	GTCACCTTTAGACGTCGATAT(1)/1-20	mis:4
5' GUCACCUUUAGACGUCGAUAU 3'
   |||||| |o| ||oo||| |  
3' CAGUGGUAGUGUGUGGCUCUU 5'

>TTCTCGGTGTGTGATGGTGAC(239)	GGTCACCCTTAGACGTCGATA(1)/2-21	mis:4
5' GGUCACCCUUAGACGUCGAUA- 3'
    |||||| |o| ||oo||| |  
3'  CAGUGGUAGUGUGUGGCUCUU 5'

>TTCTCGGTGTGTGATGGTGAC(239)	CTCCCTATTTCACACCCAGGG(1)/2-19	mis:4
5' CUCCCUAUUUCACACCCAGGG 3'
    || |o||o |||||| ||oo 
3' CAGUGGUAGUGUGUGGCUCUU 5'

>TTCTCGGTGTGTGATGGTGAC(239)	TTCACTGGCACCCGCAGAGAG(1)/2-20	mis:4
5' UUCACUGGCACCCGCAGAGAG 3'
    ||||oo ||| |o| ||||o 
3' CAGUGGUAGUGUGUGGCUCUU 5'

>CTCTCGGTGTGTGATGGTGAC(1)	TTCACTGGCACCCGCAGAGAG(1)/2-21	mis:4
5' UUCACUGGCACCCGCAGAGAG 3'
    ||||oo ||| |o| ||||| 
3' CAGUGGUAGUGUGUGGCUCUC 5'

>CTCTCGGTGTGTGATGGTGAC(1)	GGGTCACCCTTAGACGTCGATA(1)/3-22	mis:4
5' GGGUCACCCUUAGACGUCGAUA- 3'
     |||||| |o| ||oo||| |  
3'   CAGUGGUAGUGUGUGGCUCUC 5'

>CTCTCGGTGTGTGATGGTGAC(1)	GTCACCTTTAGACGTCGATAT(1)/1-20	mis:4
5' GUCACCUUUAGACGUCGAUAU 3'
   |||||| |o| ||oo||| |  
3' CAGUGGUAGUGUGUGGCUCUC 5'

>CTCTCGGTGTGTGATGGTGAC(1)	GGTCACCCTTAGACGTCGATA(1)/2-21	mis:4
5' GGUCACCCUUAGACGUCGAUA- 3'
    |||||| |o| ||oo||| |  
3'  CAGUGGUAGUGUGUGGCUCUC 5'

>CTCTCGGTGTGTGATGGTGAC(1)	CTCCCTATTTCACACCCAGGG(1)/2-21	mis:4
5' CUCCCUAUUUCACACCCAGGG 3'
    || |o||o |||||| ||o| 
3' CAGUGGUAGUGUGUGGCUCUC 5'

>ATCTCGGTGTGTGATGGTGAC(1)	GTCACCTTTAGACGTCGATAT(1)/1-21	mis:3
5' GUCACCUUUAGACGUCGAUAU 3'
   |||||| |o| ||oo||| || 
3' CAGUGGUAGUGUGUGGCUCUA 5'

>ATCTCGGTGTGTGATGGTGAC(1)	GTCACCCTTAGACGTCGATATC(1)/1-21	mis:4
5' GUCACCCUUAGACGUCGAUAUC 3'
   |||||| |o| ||oo||| ||  
3' CAGUGGUAGUGUGUGGCUCUA- 5'

>ATCTCGGTGTGTGATGGTGAC(1)	GGTCACCCTTAGACGTCGATA(1)/2-21	mis:4
5' GGUCACCCUUAGACGUCGAUA- 3'
    |||||| |o| ||oo||| |  
3'  CAGUGGUAGUGUGUGGCUCUA 5'

>ATCTCGGTGTGTGATGGTGAC(1)	GGGTCACCCTTAGACGTCGATA(1)/3-22	mis:4
5' GGGUCACCCUUAGACGUCGAUA- 3'
     |||||| |o| ||oo||| |  
3'   CAGUGGUAGUGUGUGGCUCUA 5'

>TTTTCGGTGTGTGATGGTGAC(3)	GGGTCACCCTTAGACGTCGATA(1)/3-22	mis:4
5' GGGUCACCCUUAGACGUCGAUA- 3'
     |||||| |o| ||oo||| |  
3'   CAGUGGUAGUGUGUGGCUUUU 5'

>TTTTCGGTGTGTGATGGTGAC(3)	GTCACCTTTAGACGTCGATAT(1)/1-20	mis:4
5' GUCACCUUUAGACGUCGAUAU 3'
   |||||| |o| ||oo||| |  
3' CAGUGGUAGUGUGUGGCUUUU 5'

>TTTTCGGTGTGTGATGGTGAC(3)	GGTCACCCTTAGACGTCGATA(1)/2-21	mis:4
5' GGUCACCCUUAGACGUCGAUA- 3'
    |||||| |o| ||oo||| |  
3'  CAGUGGUAGUGUGUGGCUUUU 5'

>TTTTCGGTGTGTGATGGTGAC(3)	CTCCCTATTTCACACCCAGGG(1)/2-18	mis:4
5' CUCCCUAUUUCACACCCAGGG 3'
    || |o||o |||||| |ooo 
3' CAGUGGUAGUGUGUGGCUUUU 5'

>TTCTTGGTGTGTGATGGTGAC(3)	CTCCCTATTTCACACCCAGGG(1)/2-19	mis:4
5' CUCCCUAUUUCACACCCAGGG 3'
    || |o||o |||||| ||oo 
3' CAGUGGUAGUGUGUGGUUCUU 5'

>TTCTTGGTGTGTGATGGTGAC(3)	GGGTCACCCTTAGACGTCGATA(1)/3-15	mis:4
5' GGGUCACCCUUAGACGUCGAUA- 3'
     |||||| |o| ||oo|o| |  
3'   CAGUGGUAGUGUGUGGUUCUU 5'

>TTCTTGGTGTGTGATGGTGAC(3)	GTCACCTTTAGACGTCGATAT(1)/1-13	mis:4
5' GUCACCUUUAGACGUCGAUAU 3'
   |||||| |o| ||oo|o| |  
3' CAGUGGUAGUGUGUGGUUCUU 5'

>TTCTTGGTGTGTGATGGTGAC(3)	GGTCACCCTTAGACGTCGATA(1)/2-14	mis:4
5' GGUCACCCUUAGACGUCGAUA- 3'
    |||||| |o| ||oo|o| |  
3'  CAGUGGUAGUGUGUGGUUCUU 5'

>TTCTCGGTATGTGATGGTGAC(1)	ATTGCTGTCCCATACCGGAGG(4)/8-17	mis:3
5' AUUGCUGUCCCAUACCGGAGG 3'
    |oo|oo|| |||||||o oo 
3' CAGUGGUAGUGUAUGGCUCUU 5'

>TTCTCGGTATGTGATGGTGAC(1)	AATTGCTGTCCCATACCGGAG(1)/9-18	mis:4
5' AAUUGCUGUCCCAUACCGGAG- 3'
     |oo|oo|| |||||||o o  
3'  CAGUGGUAGUGUAUGGCUCUU 5'

>TTCTCGGTATGTGATGGTGAC(1)	TTGCTGTCCCATACCGGAGGT(1)/7-16	mis:4
5' -UUGCUGUCCCAUACCGGAGGU 3'
    |oo|oo|| |||||||o oo  
3' CAGUGGUAGUGUAUGGCUCUU- 5'

>TTCTCGGTATGTGATGGTGAC(1)	AATTGCTGTCCCATACCGGAGG(3)/9-18	mis:3
5' AAUUGCUGUCCCAUACCGGAGG 3'
     |oo|oo|| |||||||o oo 
3'  CAGUGGUAGUGUAUGGCUCUU 5'

>TTCTCGGTATGTGATGGTGAC(1)	ATTGCTGTCCCATACCGGAGGT(1)/8-17	mis:4
5' AUUGCUGUCCCAUACCGGAGGU 3'
    |oo|oo|| |||||||o oo  
3' CAGUGGUAGUGUAUGGCUCUU- 5'

>TTCTCGGTATGTGATGGTGAC(1)	TAATTGCTGTCTCATACCGGAG(2)/10-19	mis:4
5' UAAUUGCUGUCUCAUACCGGAG- 3'
      |oo|oo|| |||||||o o  
3'   CAGUGGUAGUGUAUGGCUCUU 5'

>TTCTCGGTATGTGATGGTGAC(1)	CTGAGACTGCGCGTACCGAGGT(7)/10-20	mis:4
5' CUGAGACUG-CGCGUACCGAGGU 3'
     |  ||oo |o|o|||||||o  
3'   CAGUGGUAGUGUAUGGCUCUU 5'

>TTCTCGGTATGTGATGGTGAC(1)	CTGAGACTGTGCGTACCGAGGT(1)/12-20	mis:4
5' CUGAGACUGU-GCGUACCGAGGU 3'
     |  ||oo| o|o|||||||o  
3'   CAGUGGUAGUGUAUGGCUCUU 5'

>TTCTCGGTGGGTGATGGTGAC(1)	TTCACTGGCACCCGCAGAGAG(1)/2-20	mis:3
5' UUCACUGGCACCCGCAGAGAG 3'
    ||||oo |||||o| ||||o 
3' CAGUGGUAGUGGGUGGCUCUU 5'

>TTCTCGGTGGGTGATGGTGAC(1)	TCCACTGGCACCCGCAGAGAG(2)/3-20	mis:4
5' UCCACUGGCACCCGCAGAGAG 3'
     |||oo |||||o| ||||o 
3' CAGUGGUAGUGGGUGGCUCUU 5'

>TTCTCGGTGGGTGATGGTGAC(1)	ATCCACTGGCACCCGCAGAGAG(1)/4-21	mis:4
5' AUCCACUGGCACCCGCAGAGAG 3'
      |||oo |||||o| ||||o 
3'  CAGUGGUAGUGGGUGGCUCUU 5'

>TTCTCGGTGGGTGATGGTGAC(1)	TCCACTGGCACCTGCAGAGAG(1)/3-20	mis:4
5' UCCACUGGCACCUGCAGAGAG 3'
     |||oo ||||oo| ||||o 
3' CAGUGGUAGUGGGUGGCUCUU 5'

>TTCTCGGTGTGTGCTGGTGAC(1)	TTCACTGGCACCCGCAGAGAG(1)/2-20	mis:3
5' UUCACUGGCACCCGCAGAGAG 3'
    ||||oo|||| |o| ||||o 
3' CAGUGGUCGUGUGUGGCUCUU 5'

>TTCTCGGTGTGTGCTGGTGAC(1)	ATCCACTGGCACCCGCAGAGAG(1)/4-21	mis:4
5' AUCCACUGGCACCCGCAGAGAG 3'
      |||oo|||| |o| ||||o 
3'  CAGUGGUCGUGUGUGGCUCUU 5'

>TTCTCGGTGTGTGCTGGTGAC(1)	TCCACTGGCACCCGCAGAGAG(2)/3-20	mis:4
5' UCCACUGGCACCCGCAGAGAG 3'
     |||oo|||| |o| ||||o 
3' CAGUGGUCGUGUGUGGCUCUU 5'

>TTCTCGGTGTGTGCTGGTGAC(1)	TCCACTGGCACCTGCAGAGAG(1)/3-20	mis:4
5' UCCACUGGCACCUGCAGAGAG 3'
     |||oo|||| oo| ||||o 
3' CAGUGGUCGUGUGUGGCUCUU 5'

>TTCTCGGTGTGTGATGTTGAC(1)	GTAGACATCAAACCTGAGGAC(1)/1-20	mis:4
5' GUAGACAUCAAAC-CUGAGGAC 3'
   || o|||||| || |o|||o|  
3' CAGUUGUAGUGUGUGGCUCUU- 5'

>TTCTCGGTGTGTGATGGTTAC(2)	GTAGACATCAAACCTGAGGAC(1)/1-20	mis:4
5' GUAGACAUCAAAC-CUGAGGAC 3'
   |||o ||||| || |o|||o|  
3' CAUUGGUAGUGUGUGGCUCUU- 5'

>TTCTCGGTGTGTGATGGTTAC(2)	CATTAACCACCAAAGCCGAGGA(3)/4-22	mis:4
5' CAUUAACCACCA-AAGCCGAGGA 3'
      |||||| || | o|||||o| 
3'   CAUUGGUAGUGUGUGGCUCUU 5'

>TTCTCGGTGTGTGATGGTTAC(2)	ATTAACCACCAAAGCCGAGGA(1)/3-21	mis:4
5' AUUAACCACCA-AAGCCGAGGA 3'
     |||||| || | o|||||o| 
3'  CAUUGGUAGUGUGUGGCUCUU 5'

>TTCTCGGTGTGTGATGGTAAC(1)	TAATTGCTGTCTCATACCGGAG(2)/4-19	mis:4
5' UAAUUGCUGUCUCAUACCGGAG- 3'
      ||o|oo|| ||o||||o o  
3'   CAAUGGUAGUGUGUGGCUCUU 5'

>TTCTCGGTGTGTGATGGTAAC(1)	AATTGCTGTCCCATACCGGAGG(3)/3-18	mis:3
5' AAUUGCUGUCCCAUACCGGAGG 3'
     ||o|oo|| ||o||||o oo 
3'  CAAUGGUAGUGUGUGGCUCUU 5'

>ATTCTCGGTGTGTGATGGTGA(11)	CTCCCTATTTCACACCCAGGG(1)/2-19	mis:4
5' CUCCCUAUUUCACACCCAGGG- 3'
    || |o||o |||||| ||oo  
3'  AGUGGUAGUGUGUGGCUCUUA 5'

>ATTCTCGGTGTGTGATGGTGA(11)	TCCCTATTTCACACCCAGGGA(1)/1-18	mis:4
5' UCCCUAUUUCACACCCAGGGA 3'
   || |o||o |||||| ||oo  
3' AGUGGUAGUGUGUGGCUCUUA 5'

>ATTCTCGGTGTGTGATGGTGA(11)	TTCACTGGCACCCGCAGAGAG(1)/2-20	mis:4
5' UUCACUGGCACCCGCAGAGAG- 3'
    ||||oo ||| |o| ||||o  
3'  AGUGGUAGUGUGUGGCUCUUA 5'

>ATTCTCGGTGTGTGATGGTGA(11)	CTCCCTATTTCACACTCAGGGA(1)/10-22	mis:4
5' CUCCCUAUUUCACACUCAGGGA 3'
    || |o||o |||||o ||oo  
3'  AGUGGUAGUGUGUGGCUCUUA 5'

>TTTCTCGGTGTGTGATGGTGAC(1)	TCCCTATTTCACACCCAGGGA(1)/1-18	mis:4
5' -UCCCUAUUUCACACCCAGGGA 3'
    || |o||o |||||| ||oo| 
3' CAGUGGUAGUGUGUGGCUCUUU 5'

>TTTCTCGGTGTGTGATGGTGAC(1)	CTCCCTATTTCACACTCAGGGA(1)/10-22	mis:4
5' CUCCCUAUUUCACACUCAGGGA 3'
    || |o||o |||||o ||oo| 
3' CAGUGGUAGUGUGUGGCUCUUU 5'

>AATTCTCGGTGTGTGATGGTG(11)	CCATCGCGCACATCAGCAGGT(5)/1-11	mis:4
5' CCAUCG-CGCACAUCAGCAGGU 3'
    ||o|o |o||||o| o |o | 
3'  GUGGUAGUGUGUGGCUCUUAA 5'

>AATTCTCGGTTTGTGATGGTGA(1)	TTAACCATCAAAGCCGAGGAGC(1)/2-20	mis:4
5' UUAACCAUCA-AAGCCGAGGAGC 3'
    | ||||||| ||o|||||o|   
3'  AGUGGUAGUGUUUGGCUCUUAA 5'

>CCACCAATTCTTGGTGTGTGA(2)	GATTATGAACTAAGAACTGTGC(2)/9-19	mis:4
5' GAUUAUGAACUAAGAACU-GUGC 3'
     |o|oo ||o||||| | |||  
3'   AGUGUGUGGUUCUUAACCACC 5'

>AAAGTCGAGGAGCTATTGAAC(1)	CGTTCCATGGTTTATTAACTTG(1)/2-21	mis:4
5' CGUUCCAUGGUUUAUUAACUUG 3'
    |||| ||o|o|o |o ||||  
3'  CAAGUUAUCGAGGAGCUGAAA 5'

>CGGATTAATCTTGTACAGGTT(3)	CGGTTTGTAGAAGGTTACTGT(1)/6-19	mis:4
5' CGGUUUGUAGAAGGUUACUGU- 3'
    oooo|||| |||o||| | o  
3'  UUGGACAUGUUCUAAUUAGGC 5'

>CGGATTAATCTTGTACAGGTT(3)	CGGTTCGTAGAAGGTTATTGTG(1)/7-19	mis:4
5' CGGUUCGUAGAAGGUUAUUGUG 3'
    oooo ||| |||o||| | o| 
3'  UUGGACAUGUUCUAAUUAGGC 5'

>CGGATTAATCTTGTACAGGTT(3)	CGGTTCGTAGAAGGTTACTGTG(15)/7-19	mis:4
5' CGGUUCGUAGAAGGUUACUGUG 3'
    oooo ||| |||o||| | o| 
3'  UUGGACAUGUUCUAAUUAGGC 5'

>CGGATTAATCTTGTACAGGTT(3)	GGTTCGTAGAAGGTTACTGTG(2)/6-18	mis:4
5' GGUUCGUAGAAGGUUACUGUG 3'
   oooo ||| |||o||| | o| 
3' UUGGACAUGUUCUAAUUAGGC 5'

>CCGGATTAATCTTGTACAGGTT(1)	AAACTGTACGGGGTGTGCCTGG(3)/1-9	mis:4
5' AAACUGUACGGGGUGUGCCUGG 3'
   || ||||||oo|o|  o |o|| 
3' UUGGACAUGUUCUAAUUAGGCC 5'

>GCCGGATTAATCTTGTACAGG(2)	CTGTACGGGGTGTGTCTGGCA(1)/1-20	mis:4
5' -CUGUACGGGGUGUGUCUGGCA 3'
    ||||||oo|o|  o||o|||  
3' GGACAUGUUCUAAUUAGGCCG- 5'

>AGCCGGATTAATCTTGTACAG(1)	CTGTACGGGGTGTGTCTGGCA(1)/1-20	mis:3
5' CUGUACGGGGUGUGUCUGGCA 3'
   ||||||oo|o|  o||o|||  
3' GACAUGUUCUAAUUAGGCCGA 5'

>ATTAGCCGGATTAATCTTGTA(4)	TAGGCCAGATTAATCTCTTGAT(1)/5-15	mis:4
5' UAGGCCAGAUUAAUCU-CUUGAU 3'
      o| |||||||||o  o|o|| 
3'   AUGUUCUAAUUAGGCCGAUUA 5'

>CATTAGTCGGATTAATCTTGT(1)	ACGGCATTAGCCGGATTAATC(1)/14-21	mis:4
5' ACGGCAUUAGCCGGAUUAAUC 3'
   ||oo ||||o | ||o||||  
3' UGUUCUAAUUAGGCUGAUUAC 5'

>CATTAGCCGGATAAATCTTGT(1)	TTTAAGGTTTTTCAGGCAGTG(1)/4-17	mis:4
5' UUUAAGGUUUUUCAGGC-AGUG 3'
     o|||o||| || ||| |o|| 
3'  UGUUCUAAAUAGGCCGAUUAC 5'

>ACGGCATTAGCCGGATTAATC(1)	CATTAGTCGGATTAATCTTGT(1)/10-17	mis:4
5' CAUUAGUCGGAUUAAUCUUGU 3'
    ||||o|| | o|||| oo|| 
3' CUAAUUAGGCCGAUUACGGCA 5'

>TAGACGCCAATGTTTGCAACC(1)	AGGCTGTAACATTGTGCGCTTA(2)/8-22	mis:4
5' AGGCUGU-AACAUUGUGCGCUUA 3'
    || ||o ||||||| ||| o|| 
3'  CCAACGUUUGUAAC-CGCAGAU 5'

>AATTAGACGCCAATGTTTGCA(3)	CTGTAACATTGTGCGCTTAGTC(9)/5-21	mis:4
5' CUGU-AACAUUGUGCGCUUAGUC 3'
    ||o ||||||| ||| o||o|  
3'  ACGUUUGUAAC-CGCAGAUUAA 5'

>TGTGTTGAACATGTACTGGTC(12)	GAGACGGAGTGTGTTGAACATG(1)/12-20	mis:4
5' GAGACGGAGUGUGUUGAACAUG 3'
     o |o| ooo|||| ||||oo 
3'  CUGGUCAUGUACAAGUUGUGU 5'

>TGTGTTGAACATGTACTGGTC(12)	AGACGGAGCGTGTTGAACATG(1)/9-19	mis:4
5' AGACGGAGCGUGUUGAACAUG 3'
    o |o| o|o|||| ||||oo 
3' CUGGUCAUGUACAAGUUGUGU 5'

>TGTGTTGAACATTTACTGGTC(1)	AACCAGGAAGTGTTCCCTGTA(1)/2-15	mis:4
5' AACCAGGAAGUGUUCCCUGUA 3'
    ||||| ||o|||||  ooo| 
3' CUGGUCAUUUACAAGUUGUGU 5'

>GTGTGTTGAACATGTACTGGT(1)	AACCAGTCCCTGTTTGTAGCGT(1)/2-14	mis:4
5' AACCAGUCCCUGUUUGUAGCGU 3'
    |||||| | ||||oo  o|oo 
3'  UGGUCAUGUACAAGUUGUGUG 5'

>GTGTGTTGAACATGTACTGGT(1)	TAGCGTACATGGCCAGCGCGC(1)/5-21	mis:4
5' UAGC-GUACAUGGCCAGCGCGC 3'
    | | |||||||  ||o|o|o| 
3'  UGGUCAUGUACAAGUUGUGUG 5'

>GTGTGTTGAACATGTACTGGT(1)	TAGCGTACACGGTCAGCGCGC(1)/5-21	mis:4
5' UAGC-GUACACGGUCAGCGCGC 3'
    | | ||||| | |||o|o|o| 
3'  UGGUCAUGUACAAGUUGUGUG 5'

>GTGTGTTGAACATGTACTGGT(1)	GACGGAGTGTGTTGAACATGTA(2)/10-18	mis:4
5' GACGGAGUGUGUUGAACAUGUA 3'
   o |o| ooo|||| ||||ooo  
3' UGGUCAUGUACAAGUUGUGUG- 5'

>GTGTGTTGAACATGTACTGGT(1)	GAGACGGAGTGTGTTGAACATG(1)/12-20	mis:4
5' GAGACGGAGUGUGUUGAACAUG- 3'
     o |o| ooo|||| ||||oo  
3'   UGGUCAUGUACAAGUUGUGUG 5'

>AGTGTGTTGAACATGTACTGGT(2)	GACGGAGTGTGTTGAACATGTA(2)/10-18	mis:4
5' GACGGAGUGUGUUGAACAUGUA 3'
   o |o| ooo|||| ||||ooo  
3' UGGUCAUGUACAAGUUGUGUGA 5'

>AGTGTGTTGAACATGTACTGG(20)	GACGGAGTGTGTTGAACATGTA(2)/10-18	mis:4
5' GACGGAGUGUGUUGAACAUGUA 3'
     |o| ooo|||| ||||ooo  
3'  GGUCAUGUACAAGUUGUGUGA 5'

>AGTGTGTTGAACATGTACTGG(20)	GACGGAGTGTGTTGAACATGT(1)/10-18	mis:4
5' GACGGAGUGUGUUGAACAUGU- 3'
     |o| ooo|||| ||||ooo  
3'  GGUCAUGUACAAGUUGUGUGA 5'

>AGTGTGTTGAACATGTACTGG(20)	ACGGAGTGTGTTGAACATGTA(19)/9-17	mis:4
5' ACGGAGUGUGUUGAACAUGUA 3'
    |o| ooo|||| ||||ooo  
3' GGUCAUGUACAAGUUGUGUGA 5'

>GAGTGTGTTGAACATGTACTGG(5)	ACGGAGTGTGTTGAACATGTAC(9)/9-17	mis:4
5' ACGGAGUGUGUUGAACAUGUAC 3'
    |o| ooo|||| ||||ooo | 
3' GGUCAUGUACAAGUUGUGUGAG 5'

>GAGTGTGTTGAACATGTACTG(3)	GACGGAGTGTGTTGAACATGTA(2)/10-18	mis:4
5' GACGGAGUGUGUUGAACAUGUA- 3'
     |o| ooo|||| ||||ooo   
3'   GUCAUGUACAAGUUGUGUGAG 5'

>GAGTGTGTTGAACATGTACTG(3)	CGGAGTGTGTTGAACATGTACT(1)/8-16	mis:4
5' CGGAGUGUGUUGAACAUGUACU 3'
   |o| ooo|||| ||||ooo |  
3' GUCAUGUACAAGUUGUGUGAG- 5'

>GAGTGTGTTGAACATGTACTG(3)	ACGGAGTGTGTTGAACATGTAC(9)/9-17	mis:3
5' ACGGAGUGUGUUGAACAUGUAC 3'
    |o| ooo|||| ||||ooo | 
3'  GUCAUGUACAAGUUGUGUGAG 5'

>GAGTGTGTTGAACATGTACTG(3)	ACGGAGTGTGTTGAACATGTA(19)/9-17	mis:4
5' ACGGAGUGUGUUGAACAUGUA- 3'
    |o| ooo|||| ||||ooo   
3'  GUCAUGUACAAGUUGUGUGAG 5'

>GAGTGTGTTGAACATGTACTG(3)	CGGACTGTGTTGAACATGTAC(1)/8-16	mis:4
5' CGGACUGUGUUGAACAUGUAC 3'
   |o|  oo|||| ||||ooo | 
3' GUCAUGUACAAGUUGUGUGAG 5'

>CGGAGTGTGTTGAACATGTACT(1)	CGGAGTGTGTTGAACATGTACT(1)/8-16	mis:4
5' CGGAGUGUGUUGAACAUGUACU- 3'
    o| ooo|||| ||||ooo |o  
3'  UCAUGUACAAGUUGUGUGAGGC 5'

>CGGAGTGTGTTGAACATGTACT(1)	GAGTGTGTTGAACATGTACTG(3)/6-14	mis:4
5' -GAGUGUGUUGAACAUGUACUG 3'
    | ooo|||| ||||ooo |o| 
3' UCAUGUACAAGUUGUGUGAGGC 5'

>CGGAGTGTGTTGAACATGTAC(7)	GAGTGTGTTGAACATGTACTGG(5)/6-14	mis:4
5' GAGUGUGUUGAACAUGUACUGG 3'
   | ooo|||| ||||ooo |o|  
3' CAUGUACAAGUUGUGUGAGGC- 5'

>CGGAGTGTGTTGAACATGTAC(7)	CGGAGTGTGTTGAACATGTACT(1)/8-16	mis:4
5' CGGAGUGUGUUGAACAUGUACU- 3'
     | ooo|||| ||||ooo |o  
3'   CAUGUACAAGUUGUGUGAGGC 5'

>CGGAGTGTGTTGAACATGTAC(7)	GAGTGTGTTGAACATGTACTG(3)/6-14	mis:3
5' GAGUGUGUUGAACAUGUACUG 3'
   | ooo|||| ||||ooo |o| 
3' CAUGUACAAGUUGUGUGAGGC 5'

>CGGACTGTGTTGAACATGTAC(1)	GAGTGTGTTGAACATGTACTG(3)/6-14	mis:4
5' GAGUGUGUUGAACAUGUACUG 3'
   | ooo|||| ||||oo  |o| 
3' CAUGUACAAGUUGUGUCAGGC 5'

>ACGGAGTGTGTTGAACATGTAC(9)	GAGTGTGTTGAACATGTACTGG(5)/6-14	mis:4
5' GAGUGUGUUGAACAUGUACUGG 3'
   | ooo|||| ||||ooo |o|  
3' CAUGUACAAGUUGUGUGAGGCA 5'

>ACGGAGTGTGTTGAACATGTAC(9)	GAGTGTGTTGAACATGTACTG(3)/6-14	mis:4
5' GAGUGUGUUGAACAUGUACUG- 3'
   | ooo|||| ||||ooo |o|  
3' CAUGUACAAGUUGUGUGAGGCA 5'

>ACGGAGTGTGTTGAACATGTA(19)	AAGTGTGTTGAACATGTACTGG(1)/6-14	mis:4
5' AAGUGUGUUGAACAUGUACUGG 3'
     ooo|||| ||||ooo |o|  
3'  AUGUACAAGUUGUGUGAGGCA 5'

>ACGGAGTGTGTTGAACATGTA(19)	GAGTGTGTTGAACATGTACTGG(5)/6-14	mis:4
5' GAGUGUGUUGAACAUGUACUGG 3'
     ooo|||| ||||ooo |o|  
3'  AUGUACAAGUUGUGUGAGGCA 5'

>ACGGAGTGTGTTGAACATGTA(19)	GAGTGTGTTGAACATGTACTG(3)/6-14	mis:4
5' GAGUGUGUUGAACAUGUACUG- 3'
     ooo|||| ||||ooo |o|  
3'  AUGUACAAGUUGUGUGAGGCA 5'

>ACGGAGTGTGTTGAACATGTA(19)	AGTGTGTTGAACATGTACTGG(20)/5-13	mis:4
5' AGUGUGUUGAACAUGUACUGG 3'
    ooo|||| ||||ooo |o|  
3' AUGUACAAGUUGUGUGAGGCA 5'

>GACGGAGTGTGTTGAACATGTA(2)	AGTGTGTTGAACATGTACTGGT(2)/5-13	mis:4
5' AGUGUGUUGAACAUGUACUGGU 3'
    ooo|||| ||||ooo |o| o 
3' AUGUACAAGUUGUGUGAGGCAG 5'

>GACGGAGTGTGTTGAACATGTA(2)	GTGTGTTGAACATGTACTGGT(1)/4-12	mis:4
5' -GUGUGUUGAACAUGUACUGGU 3'
    ooo|||| ||||ooo |o| o 
3' AUGUACAAGUUGUGUGAGGCAG 5'

>GACGGAGTGTGTTGAACATGT(1)	AAGTGTGTTGAACATGTACTGG(1)/6-14	mis:4
5' AAGUGUGUUGAACAUGUACUGG- 3'
     ooo|||| ||||ooo |o|   
3'   UGUACAAGUUGUGUGAGGCAG 5'

>GACGGAGTGTGTTGAACATGT(1)	AGTGTGTTGAACATGTACTGGT(2)/5-13	mis:3
5' AGUGUGUUGAACAUGUACUGGU 3'
    ooo|||| ||||ooo |o| o 
3'  UGUACAAGUUGUGUGAGGCAG 5'

>GACGGAGTGTGTTGAACATGT(1)	GAGTGTGTTGAACATGTACTGG(5)/6-14	mis:4
5' GAGUGUGUUGAACAUGUACUGG- 3'
     ooo|||| ||||ooo |o|   
3'   UGUACAAGUUGUGUGAGGCAG 5'

>GACGGAGTGTGTTGAACATGT(1)	AGTGTGTTGAACATGTACTGG(20)/5-13	mis:4
5' AGUGUGUUGAACAUGUACUGG- 3'
    ooo|||| ||||ooo |o|   
3'  UGUACAAGUUGUGUGAGGCAG 5'

>GACGGAGTGTGTTGAACATGT(1)	GTGTGTTGAACATGTACTGGT(1)/4-12	mis:3
5' GUGUGUUGAACAUGUACUGGU 3'
   ooo|||| ||||ooo |o| o 
3' UGUACAAGUUGUGUGAGGCAG 5'

>AGACGGAGTGTGTTGAACATG(8)	AGTGTGTTGAACATGTACTGGT(2)/5-13	mis:4
5' AGUGUGUUGAACAUGUACUGGU- 3'
     oo|||| ||||ooo |o| o  
3'   GUACAAGUUGUGUGAGGCAGA 5'

>AGACGGAGTGTGTTGAACATG(8)	TGTGTTGAACATGTACTGGTC(12)/3-11	mis:4
5' UGUGUUGAACAUGUACUGGUC 3'
   oo|||| ||||ooo |o| o  
3' GUACAAGUUGUGUGAGGCAGA 5'

>AGACGGAGCGTGTTGAACATG(1)	AGTGTGTTGAACATGTACTGGT(2)/5-15	mis:4
5' AGUGUGUUGAACAUGUACUGGU- 3'
     oo|||| ||||o|o |o| o  
3'   GUACAAGUUGUGCGAGGCAGA 5'

>AGACGGAGCGTGTTGAACATG(1)	TGTGTTGAACATGTACTGGTC(12)/3-13	mis:4
5' UGUGUUGAACAUGUACUGGUC 3'
   oo|||| ||||o|o |o| o  
3' GUACAAGUUGUGCGAGGCAGA 5'

>AGACGGAGCGTGTTGAACATG(1)	GTGTGTTGAACATGTACTGGT(1)/4-14	mis:4
5' GUGUGUUGAACAUGUACUGGU- 3'
    oo|||| ||||o|o |o| o  
3'  GUACAAGUUGUGCGAGGCAGA 5'

>GGAGACGGAGTGTGTTGAACA(2)	CTTAGCAGCACAATCTGTCTTT(1)/6-20	mis:4
5' CUUAGCAGCACAAUCUGUCUUU 3'
    |   ||o|||| ||o||||oo 
3'  ACAAGUUGUGUGAGGCAGAGG 5'

>TGGAGACGGAGTGTGTTAAAC(1)	CCTTTGATGCACGTCGTTTCGC(2)/3-20	mis:4
5' CCUUUGAUGCACGUCGUUUCGC 3'
     |||o|oo||| o|||o||   
3'  CAAAUUGUGUGAGGCAGAGGU 5'

>TGGAGACGGAGTGTGTTGAAAA(1)	CTTAGCAGCACAATCTGTCTTT(1)/2-20	mis:4
5' CUUAGCAGCACAAUCUGUCUUU- 3'
    ||  ||o|||| ||o||||oo  
3'  AAAAGUUGUGUGAGGCAGAGGU 5'

>TGGAGACGGAGTGTGTTGAAA(1)	CTTAGCAGCACAATCTGTCTTT(1)/6-20	mis:4
5' CUUAGCAGCACAAUCUGUCUUU- 3'
     |  ||o|||| ||o||||oo  
3'   AAAGUUGUGUGAGGCAGAGGU 5'

>TTGGAGACGGAGTGTGTTGAA(2)	CGTCAACACCCTCTCTTCTAA(1)/3-13	mis:4
5' CGUCAACACCCUCU-CUUCUAA 3'
     ||||||| |||o  o||o|| 
3'  AAGUUGUGUGAGGCAGAGGUU 5'

>TTGGCACTTACTGGAGACGGA(1)	TGTCCATCCCCCGTGAGTCCAA(1)/3-22	mis:4
5' UGUCCAUCCCCCGUGAGU-CCAA 3'
     ||| || || ||o||| |||| 
3'   AGGCAGAGGUCAUUCACGGUU 5'

>TTGGCACTTACTGGAGACGGA(1)	GTTCATCTCCCGTGAGTCCAA(1)/2-21	mis:3
5' GUUCAUCUCCCGUGAGU-CCAA 3'
    |o| ||||| ||o||| |||| 
3'  AGGCAGAGGUCAUUCACGGUU 5'

>CATTGGCACATACTGGAGACG(2)	TTGTTGTTGGTATTTGTCATTG(1)/10-22	mis:3
5' UUGUUGUUGGUAUUUGUCAUUG 3'
    o||o ooo|||| ||o|| || 
3'  GCAGAGGUCAUACACGGUUAC 5'

>ACATTGGCACATACTGGAGAC(2)	TTGTTGTTGGTATTTGTCATTG(1)/10-22	mis:4
5' UUGUUGUUGGUAUUUGUCAUUG- 3'
     ||o ooo|||| ||o|| ||  
3'   CAGAGGUCAUACACGGUUACA 5'

>CACATTGGCACGTACTGGAGCC(2)	AGGCTTCAGTGCCTTCAGGGCG(7)/2-16	mis:4
5' AGGCUUCAGUGCCU-UCAGGGCG 3'
    ||||o||||o| | o||o | | 
3'  CCGAGGUCAUGCACGGUUACAC 5'

>TGCACACATTGGCACGTACTG(2)	CTTGGCACGTGCCACCTGTGCA(1)/5-22	mis:4
5' CUUGGCACGUGCCACC-UGUGCA 3'
     oo| ||||||||   |||||| 
3'   GUCAUGCACGGUUACACACGU 5'

>GTTGCACACATTGGCACGTACT(2)	TGGCACGTGCCACCTGTGCAAC(8)/3-22	mis:4
5' UGGCACGUGCC-ACCUGUGCAAC 3'
    o| ||||||| |  |||||||| 
3'  UCAUGCACGGUUACACACGUUG 5'

>TCTTTGTCAAAGTAGATAGCC(70)	TCTTCTCTGCTTTCACGAAGG(1)/4-20	mis:4
5' UCUUCUCUGCUUUCACGAAGG 3'
     o| |||o|||| ||o|||o 
3' CCGAUAGAUGAAACUGUUUCU 5'

>TTTTTGTCAAAGTAGATAGCC(1)	TCTTCTCTGCTTTCACGAAGG(1)/4-19	mis:4
5' UCUUCUCUGCUUUCACGAAGG 3'
     o| |||o|||| ||o||oo 
3' CCGAUAGAUGAAACUGUUUUU 5'

>TCTTCGTCAAAGTAGATAGCC(1)	TCTTCTCTGCTTTCACGAAGG(1)/4-20	mis:4
5' UCUUCUCUGCUUUCACGAAGG 3'
     o| |||o|||| ||||||o 
3' CCGAUAGAUGAAACUGCUUCU 5'

>TCTTTGTTAAAGTAGATAGCC(2)	TCTTCTCTGCTTTCACGAAGG(1)/4-20	mis:4
5' UCUUCUCUGCUUUCACGAAGG 3'
     o| |||o|||| ||o|||o 
3' CCGAUAGAUGAAAUUGUUUCU 5'

>TCTTTGTCAAAGTAGATAGCT(1)	TCTTCTCTGCTTTCACGAAGG(1)/4-20	mis:4
5' UCUUCUCUGCUUUCACGAAGG 3'
     o| |||o|||| ||o|||o 
3' UCGAUAGAUGAAACUGUUUCU 5'

>TCTTTGTCAAAGTAGATAGCA(1)	TCTTCTCTGCTTTCACGAAGG(1)/4-20	mis:3
5' UCUUCUCUGCUUUCACGAAGG 3'
   | o| |||o|||| ||o|||o 
3' ACGAUAGAUGAAACUGUUUCU 5'

>ATCTTTGTCAAAGTAGATAGCC(13)	CTTCTCTGCTTTCACGAAGGT(3)/3-21	mis:4
5' -CUUCUCUGCUUUCACGAAGGU 3'
     o| |||o|||| ||o|||o| 
3' CCGAUAGAUGAAACUGUUUCUA 5'

>ATCTTTGTCAAAGTAGATAGCC(13)	CTTCTCTGTTTTCACGAAGGT(1)/3-21	mis:4
5' -CUUCUCUGUUUUCACGAAGGU 3'
     o| |||oo||| ||o|||o| 
3' CCGAUAGAUGAAACUGUUUCUA 5'

>ATCTTTGTCAAAGTAGATAGC(18)	TCTTCTCTGCTTTCACGAAGG(1)/4-20	mis:4
5' UCUUCUCUGCUUUCACGAAGG- 3'
     o| |||o|||| ||o|||o  
3'  CGAUAGAUGAAACUGUUUCUA 5'

>ATCTTTGTCAAAGTAGATAGC(18)	CTTCTCTGCTTTCACGAAGGT(3)/3-21	mis:3
5' CUUCUCUGCUUUCACGAAGGU 3'
    o| |||o|||| ||o|||o| 
3' CGAUAGAUGAAACUGUUUCUA 5'

>ATCTTTGTCAAAGTAGATAGC(18)	CTTCTCTGCTTTCACGAAGGTA(2)/3-21	mis:4
5' CUUCUCUGCUUUCACGAAGGUA 3'
    o| |||o|||| ||o|||o|  
3' CGAUAGAUGAAACUGUUUCUA- 5'

>ATCTTTGTCAAAGTAGATAGC(18)	CTTCTCTGTTTTCACGAAGGT(1)/3-21	mis:3
5' CUUCUCUGUUUUCACGAAGGU 3'
    o| |||oo||| ||o|||o| 
3' CGAUAGAUGAAACUGUUUCUA 5'

>ATTTTTGTCAAAGTAGATAGCC(1)	CTTCTCTGCTTTCACGAAGGT(3)/3-18	mis:4
5' -CUUCUCUGCUUUCACGAAGGU 3'
     o| |||o|||| ||o||oo| 
3' CCGAUAGAUGAAACUGUUUUUA 5'

>ATTTTTGTCAAAGTAGATAGC(2)	TCTTCTCTGCTTTCACGAAGG(1)/4-19	mis:4
5' UCUUCUCUGCUUUCACGAAGG- 3'
     o| |||o|||| ||o||oo  
3'  CGAUAGAUGAAACUGUUUUUA 5'

>ATTTTTGTCAAAGTAGATAGC(2)	CTTCTCTGCTTTCACGAAGGT(3)/3-18	mis:3
5' CUUCUCUGCUUUCACGAAGGU 3'
    o| |||o|||| ||o||oo| 
3' CGAUAGAUGAAACUGUUUUUA 5'

>ATTTTTGTCAAAGTAGATAGC(2)	CTTCTCTGCTTTCACGAAGGTA(2)/3-18	mis:4
5' CUUCUCUGCUUUCACGAAGGUA 3'
    o| |||o|||| ||o||oo|  
3' CGAUAGAUGAAACUGUUUUUA- 5'

>ATCTTTGTCAAAGTAGATACC(1)	CTTCTCTGCTTTCACGAAGGT(3)/3-21	mis:4
5' CUUCUCUGCUUUCACGAAGGU 3'
     | |||o|||| ||o|||o| 
3' CCAUAGAUGAAACUGUUUCUA 5'

>ATCTTTGTCAAAGTAGATACC(1)	CTTCTCTGTTTTCACGAAGGT(1)/3-21	mis:4
5' CUUCUCUGUUUUCACGAAGGU 3'
     | |||oo||| ||o|||o| 
3' CCAUAGAUGAAACUGUUUCUA 5'

>ATCTTTGTCAAAGTAGATAGCA(1)	TCTTCTCTGCTTTCACGAAGG(1)/4-20	mis:4
5' UCUUCUCUGCUUUCACGAAGG- 3'
   | o| |||o|||| ||o|||o  
3' ACGAUAGAUGAAACUGUUUCUA 5'

>ATCTTTGTCAAAGTAGATAGCA(1)	CTTCTCTGCTTTCACGAAGGT(3)/3-21	mis:4
5' -CUUCUCUGCUUUCACGAAGGU 3'
     o| |||o|||| ||o|||o| 
3' ACGAUAGAUGAAACUGUUUCUA 5'

>ATCTTTGTCAAAGTAGATAGCA(1)	CTTCTCTGTTTTCACGAAGGT(1)/3-21	mis:4
5' -CUUCUCUGUUUUCACGAAGGU 3'
     o| |||oo||| ||o|||o| 
3' ACGAUAGAUGAAACUGUUUCUA 5'

>AATCTTTGTCAAAGTAGATAGC(17)	CTTCTCTGCTTTCACGAAGGT(3)/3-21	mis:4
5' CUUCUCUGCUUUCACGAAGGU- 3'
    o| |||o|||| ||o|||o|  
3' CGAUAGAUGAAACUGUUUCUAA 5'

>AATCTTTGTCAAAGTAGATAGC(17)	CTTCTCTGCTTTCACGAAGGTA(2)/3-21	mis:4
5' CUUCUCUGCUUUCACGAAGGUA 3'
    o| |||o|||| ||o|||o|  
3' CGAUAGAUGAAACUGUUUCUAA 5'

>AATCTTTGTCAAAGTAGATAGC(17)	CTTCTCTGTTTTCACGAAGGT(1)/3-21	mis:4
5' CUUCUCUGUUUUCACGAAGGU- 3'
    o| |||oo||| ||o|||o|  
3' CGAUAGAUGAAACUGUUUCUAA 5'

>AATCTTTGTCAAAGTAGATAG(3)	CTTCTCTGCTTTCACGAAGGT(3)/3-21	mis:3
5' CUUCUCUGCUUUCACGAAGGU- 3'
    o| |||o|||| ||o|||o|  
3'  GAUAGAUGAAACUGUUUCUAA 5'

>AATCTTTGTCAAAGTAGATAG(3)	TTCTCTGCTTTCACGAAGGTAG(1)/2-20	mis:4
5' UUCUCUGCUUUCACGAAGGUAG 3'
   o| |||o|||| ||o|||o|   
3' GAUAGAUGAAACUGUUUCUAA- 5'

>AATCTTTGTCAAAGTAGATAG(3)	CTTCTCTGCTTTCACGAAGGTA(2)/3-21	mis:3
5' CUUCUCUGCUUUCACGAAGGUA 3'
    o| |||o|||| ||o|||o|  
3'  GAUAGAUGAAACUGUUUCUAA 5'

>AATCTTTGTCAAAGTAGATAG(3)	CTTCTCTGTTTTCACGAAGGT(1)/3-21	mis:3
5' CUUCUCUGUUUUCACGAAGGU- 3'
    o| |||oo||| ||o|||o|  
3'  GAUAGAUGAAACUGUUUCUAA 5'

>GAATCTTTGTCAAAGTAGATAG(1)	CTTCTCTGCTTTCACGAAGGTA(2)/3-21	mis:4
5' CUUCUCUGCUUUCACGAAGGUA- 3'
    o| |||o|||| ||o|||o|   
3'  GAUAGAUGAAACUGUUUCUAAG 5'

>GAATCTTTGTCAAAGTAGATAG(1)	TTCTCTGCTTTCACGAAGGTAG(1)/2-20	mis:4
5' UUCUCUGCUUUCACGAAGGUAG 3'
   o| |||o|||| ||o|||o|   
3' GAUAGAUGAAACUGUUUCUAAG 5'

>GAATCTTTGTCAAAGTAGATA(1)	TTCTCTGCTTTCACGAAGGTAG(1)/2-20	mis:4
5' UUCUCUGCUUUCACGAAGGUAG 3'
    | |||o|||| ||o|||o|   
3'  AUAGAUGAAACUGUUUCUAAG 5'

>GAATCTTTGTCAAAGTAGATA(1)	CTTCTCTGCTTTCACGAAGGTA(2)/3-21	mis:4
5' CUUCUCUGCUUUCACGAAGGUA- 3'
     | |||o|||| ||o|||o|   
3'   AUAGAUGAAACUGUUUCUAAG 5'

>GAGAATCTTTGTCAAAGTAGA(3)	CTCTGCTTTCACGAAGGTAGTC(1)/2-22	mis:3
5' CUCUGCUUUCACGAAGGUAGUC 3'
    |||o|||| ||o|||o|  || 
3'  AGAUGAAACUGUUUCUAAGAG 5'

>GAGAATCTTTGTCAAAGTAGA(3)	TCTGCTTTCACGAAGGTAGTC(2)/1-21	mis:3
5' UCUGCUUUCACGAAGGUAGUC 3'
   |||o|||| ||o|||o|  || 
3' AGAUGAAACUGUUUCUAAGAG 5'

>GAGAATCTTTGTCAAAGTAGA(3)	CTCTGCTTTCACGAAGGTAGT(1)/2-18	mis:4
5' CUCUGCUUUCACGAAGGUAGU- 3'
    |||o|||| ||o|||o|  |  
3'  AGAUGAAACUGUUUCUAAGAG 5'

>GAGAATTTTTGTCAAAGTAGA(1)	CTCTGCTTTCACGAAGGTAGTC(1)/2-15	mis:3
5' CUCUGCUUUCACGAAGGUAGUC 3'
    |||o|||| ||o||oo|  || 
3'  AGAUGAAACUGUUUUUAAGAG 5'

>GAGAATTTTTGTCAAAGTAGA(1)	CTCTGCTTTCACGAAGGTAGT(1)/2-15	mis:4
5' CUCUGCUUUCACGAAGGUAGU- 3'
    |||o|||| ||o||oo|  |  
3'  AGAUGAAACUGUUUUUAAGAG 5'

>GAGAATTTTTGTCAAAGTAGA(1)	TCTGCTTTCACGAAGGTAGTC(2)/1-14	mis:3
5' UCUGCUUUCACGAAGGUAGUC 3'
   |||o|||| ||o||oo|  || 
3' AGAUGAAACUGUUUUUAAGAG 5'

>GAGAATCTTTGTCAAAGTATA(1)	CTCTGCTTTCACGAAGGTAGTC(1)/2-22	mis:4
5' CUCUGCUUUCACGAAGGUAGUC 3'
    | |o|||| ||o|||o|  || 
3'  AUAUGAAACUGUUUCUAAGAG 5'

>GAGAATCTTTGTCAAAGTATA(1)	TCTGCTTTCACGAAGGTAGTC(2)/1-21	mis:4
5' UCUGCUUUCACGAAGGUAGUC 3'
   | |o|||| ||o|||o|  || 
3' AUAUGAAACUGUUUCUAAGAG 5'

>TGAGAATCTTTGTCAAAGTAGA(4)	CTCTGCTTTCACGAAGGTAGTC(1)/2-22	mis:4
5' CUCUGCUUUCACGAAGGUAGUC- 3'
    |||o|||| ||o|||o|  ||  
3'  AGAUGAAACUGUUUCUAAGAGU 5'

>TGAGAATCTTTGTCAAAGTAGA(4)	TCTGCTTTCACGAAGGTAGTC(2)/1-21	mis:4
5' UCUGCUUUCACGAAGGUAGUC- 3'
   |||o|||| ||o|||o|  ||  
3' AGAUGAAACUGUUUCUAAGAGU 5'

>TGAGAATCTTTGTCAAAGTAG(2)	CTGCTTTCACGAAGGTAGTCAG(1)/1-21	mis:4
5' CUGCUUUCACGAAGGUAGUCAG 3'
   ||o|||| ||o|||o|  |||  
3' GAUGAAACUGUUUCUAAGAGU- 5'

>TGAGAATCTTTGTCAAAGTAG(2)	TCTGCTTTCACGAAGGTAGTC(2)/2-21	mis:4
5' UCUGCUUUCACGAAGGUAGUC- 3'
    ||o|||| ||o|||o|  ||  
3'  GAUGAAACUGUUUCUAAGAGU 5'

>TGAGAATCTTTGTCAAAGTAG(2)	CTCTGCTTTCACGAAGGTAGTC(1)/3-22	mis:4
5' CUCUGCUUUCACGAAGGUAGUC- 3'
     ||o|||| ||o|||o|  ||  
3'   GAUGAAACUGUUUCUAAGAGU 5'

>CTGAGAATCTTTGTCAAAGTA(4)	TGCTTTCACGAAGATAGTCAG(1)/1-21	mis:3
5' UGCUUUCACGAAGAUAGUCAG 3'
   |o|||| ||o|||||  |||| 
3' AUGAAACUGUUUCUAAGAGUC 5'

>CTGAGAATCTTTGTCAAAGTA(4)	TGCTTTCACGAAGGTAGTCAG(5)/1-21	mis:3
5' UGCUUUCACGAAGGUAGUCAG 3'
   |o|||| ||o|||o|  |||| 
3' AUGAAACUGUUUCUAAGAGUC 5'

>CTGAGAATCTTTGTCAAAGTA(4)	TGCTTTCACGAAGGTGGTCAGA(1)/1-21	mis:4
5' UGCUUUCACGAAGGUGGUCAGA 3'
   |o|||| ||o|||o|  ||||  
3' AUGAAACUGUUUCUAAGAGUC- 5'

>CTGAGAATCTTTGTCAAAGTA(4)	CTGCTTTCACGAAGGTAGTCAG(1)/2-22	mis:3
5' CUGCUUUCACGAAGGUAGUCAG 3'
    |o|||| ||o|||o|  |||| 
3'  AUGAAACUGUUUCUAAGAGUC 5'

>CTGAGAATCTTTGTCAAAGTA(4)	TGCTTTCACGAAGGTAGTCAGA(20)/1-21	mis:4
5' UGCUUUCACGAAGGUAGUCAGA 3'
   |o|||| ||o|||o|  ||||  
3' AUGAAACUGUUUCUAAGAGUC- 5'

>CTGAGAATCTTTGTCAAAGTA(4)	TGCTTTCATGAAGGTAGTCAG(1)/1-21	mis:3
5' UGCUUUCAUGAAGGUAGUCAG 3'
   |o|||| |oo|||o|  |||| 
3' AUGAAACUGUUUCUAAGAGUC 5'

>TACTGGTTCTAGATCCTGAGAA(8)	TACTTAGGGTTTCGAGGCTGTA(1)/1-22	mis:4
5' UACUUAGGGUUUCGAGGCUGUA 3'
   | ||o|||o|o| ||o | ||| 
3' AAGAGUCCUAGAUCUUGGUCAU 5'

>TACTGGTTCTAGATCCTGAGA(8)	TACTTAGGGTTTCGAGGCTGTA(1)/3-22	mis:4
5' UACUUAGGGUUUCGAGGCUGUA 3'
     ||o|||o|o| ||o | ||| 
3'  AGAGUCCUAGAUCUUGGUCAU 5'

>TACTGGTTCTAGATCCTGAGA(8)	ACTTAGGGTTTCGAGGCTGTA(1)/2-21	mis:4
5' ACUUAGGGUUUCGAGGCUGUA 3'
    ||o|||o|o| ||o | ||| 
3' AGAGUCCUAGAUCUUGGUCAU 5'

>CTACTGGTTCTAGATCCTGAG(6)	TACTTAGGGTTTCGAGGCTGTA(1)/3-22	mis:4
5' UACUUAGGGUUUCGAGGCUGUA- 3'
     ||o|||o|o| ||o | |||  
3'   GAGUCCUAGAUCUUGGUCAUC 5'

>CTACTGGTTCTAGATCCTGAG(6)	ACTTAGGGTTTCGAGGCTGTA(1)/2-21	mis:4
5' ACUUAGGGUUUCGAGGCUGUA- 3'
    ||o|||o|o| ||o | |||  
3'  GAGUCCUAGAUCUUGGUCAUC 5'

>CTACTGGTTCTAGATCCTGAG(6)	CTTAGGGTTTCGAGGCTGTAT(1)/1-20	mis:4
5' CUUAGGGUUUCGAGGCUGUAU 3'
   ||o|||o|o| ||o | |||  
3' GAGUCCUAGAUCUUGGUCAUC 5'

>CGCATGTTTGCTAGTTCGATGG(1)	TTATGAACTAATAACCGTGCC(1)/5-20	mis:4
5' UUAU-GAACUAAUAACCGUGCC 3'
   oo|| |||||| o|| |o|||  
3' GGUAGCUUGAUCGUUUGUACGC 5'

>TAAGGTGTCGCATGTTTGTTA(1)	GCTCATGAGCGTCAACACCTTC(1)/13-21	mis:4
5' GCUCAUGAGCGU-CAACACCUUC 3'
     | |oo|o|o| | |||||||  
3'   AUUGUUUGUACGCUGUGGAAU 5'

>TCTGTAAGGTGTCGCATGTTT(1)	TCGGTGTGTGATGGTTACAGA(1)/15-21	mis:3
5' UCGGUGUGUGAUG-GUUACAGA 3'
     oooo||o||oo  ||||||| 
3'  UUUGUACGCUGUGGAAUGUCU 5'

>TCTGTAAGGTGTCGCATGTTT(1)	ATGGCTGTGCGGACCTTTCTGA(1)/13-22	mis:4
5' AUGGCUGUGCGG-ACCUUUCUGA 3'
     oo oo||||o ||||| | || 
3'   UUUGUACGCUGUGGAAUGUCU 5'

>CTCTGTAAGGTGTCGCATGTT(3)	TGACGGGCATGTCATACAGAGG(3)/13-21	mis:4
5' UGACGGGC-AUGUCAUACAGAGG 3'
    o||o || |ooo| |||||||  
3'  UUGUACGCUGUGGAAUGUCUC- 5'

>CTCTGTAAGGTGTCGCATGTT(3)	TTGACGGGCATGTCATACAGAG(1)/14-22	mis:3
5' UUGACGGGC-AUGUCAUACAGAG 3'
     o||o || |ooo| ||||||| 
3'   UUGUACGCUGUGGAAUGUCUC 5'

>CTCTGTAAGGTGTCGCATGTT(3)	GACGGGCATGTCATACAGAGG(4)/12-20	mis:4
5' GACGGGC-AUGUCAUACAGAGG 3'
   o||o || |ooo| |||||||  
3' UUGUACGCUGUGGAAUGUCUC- 5'

>CTCTGTAAGGTGTCGCATGTT(3)	TGACGGGCATGTCATACAGAG(4)/13-21	mis:3
5' UGACGGGC-AUGUCAUACAGAG 3'
    o||o || |ooo| ||||||| 
3'  UUGUACGCUGUGGAAUGUCUC 5'

>TCTCTGTAAGGTGTCGCATGTT(1)	GACGGGCATGTCATACAGAGGA(4)/12-20	mis:4
5' GACGGGC-AUGUCAUACAGAGGA 3'
   o||o || |ooo| |||||||o  
3' UUGUACGCUGUGGAAUGUCUCU- 5'

>TCTCTGTAAGGTGTCGCATGTT(1)	TGACGGGCATGTCATACAGAGG(3)/13-21	mis:3
5' UGACGGGC-AUGUCAUACAGAGG 3'
    o||o || |ooo| |||||||o 
3'  UUGUACGCUGUGGAAUGUCUCU 5'

>TCTCTGTAAGGTGTCGCATGTT(1)	GACGGGCATGTCATACAGAGG(4)/12-20	mis:3
5' GACGGGC-AUGUCAUACAGAGG 3'
   o||o || |ooo| |||||||o 
3' UUGUACGCUGUGGAAUGUCUCU 5'

>TCTCTGTAAGGTGTCGCATGT(1)	TGACGGGCATGTCATACAGAGG(3)/13-21	mis:3
5' UGACGGGC-AUGUCAUACAGAGG 3'
     ||o || |ooo| |||||||o 
3'   UGUACGCUGUGGAAUGUCUCU 5'

>TCTCTGTAAGGTGTCGCATGT(1)	GACGGGCATGTCATACAGAGGA(4)/12-20	mis:4
5' GACGGGC-AUGUCAUACAGAGGA 3'
    ||o || |ooo| |||||||o  
3'  UGUACGCUGUGGAAUGUCUCU- 5'

>TCTCTGTAAGGTGTCGCATGT(1)	ACGGGCATGTCATACAGAGGA(42)/11-19	mis:4
5' ACGGGC-AUGUCAUACAGAGGA 3'
   ||o || |ooo| |||||||o  
3' UGUACGCUGUGGAAUGUCUCU- 5'

>TCTCTGTAAGGTGTCGCATGT(1)	GACGGGCATGTCATACAGAGG(4)/12-20	mis:3
5' GACGGGC-AUGUCAUACAGAGG 3'
    ||o || |ooo| |||||||o 
3'  UGUACGCUGUGGAAUGUCUCU 5'

>TCTCTGTAAGGTGTCGCATGT(1)	ACGGGCATGTTATACAGAGGA(1)/13-19	mis:4
5' ACGGGC-AUGUUAUACAGAGGA 3'
   ||o || |oooo |||||||o  
3' UGUACGCUGUGGAAUGUCUCU- 5'

>GTCTCTGTAAGGTGTCGCATGT(1)	GACGGGCATGTCATACAGAGGA(4)/12-20	mis:4
5' GACGGGC-AUGUCAUACAGAGGA 3'
    ||o || |ooo| |||||||o  
3'  UGUACGCUGUGGAAUGUCUCUG 5'

>GTCTCTGTAAGGTGTCGCATGT(1)	ACGGGCATGTTATACAGAGGA(1)/13-19	mis:4
5' ACGGGC-AUGUUAUACAGAGGA 3'
   ||o || |oooo |||||||o  
3' UGUACGCUGUGGAAUGUCUCUG 5'

>GTCTCTGTAAGGTGTCGCATGT(1)	ACGGGCATGTCATACAGAGGA(42)/11-19	mis:4
5' ACGGGC-AUGUCAUACAGAGGA 3'
   ||o || |ooo| |||||||o  
3' UGUACGCUGUGGAAUGUCUCUG 5'

>GTCTCTGTAAGGTGTCGCATG(1)	GACGGGCATGTCATACAGAGGA(4)/12-20	mis:4
5' GACGGGC-AUGUCAUACAGAGGA 3'
     |o || |ooo| |||||||o  
3'   GUACGCUGUGGAAUGUCUCUG 5'

>GTCTCTGTAAGGTGTCGCATG(1)	ACGGGCATGTTATACAGAGGA(1)/13-19	mis:4
5' ACGGGC-AUGUUAUACAGAGGA 3'
    |o || |oooo |||||||o  
3'  GUACGCUGUGGAAUGUCUCUG 5'

>GTCTCTGTAAGGTGTCGCATG(1)	ACGGGCATGTCATACAGAGGA(42)/11-19	mis:4
5' ACGGGC-AUGUCAUACAGAGGA 3'
    |o || |ooo| |||||||o  
3'  GUACGCUGUGGAAUGUCUCUG 5'

>CGGTCTCTGTAAGGTGACGCA(1)	TGGGTCACCTTTAGACGTCGA(1)/1-11	mis:4
5' UGGGUCACCUU-UAGACGUCGA 3'
   || |||||||| o||| oo||  
3' ACGCAGUGGAAUGUCUCUGGC- 5'

>CGGTCTCTGTAAGGTGACGCA(1)	GCTGGGTCACCCTTAGACGTCG(1)/3-13	mis:4
5' GCUGGGUCACCCU-UAGACGUCG 3'
     || |||||| | o||| oo|| 
3'   ACGCAGUGGAAUGUCUCUGGC 5'

>CGGTCTCTGTAAGGTGACGCA(1)	CTGGGTCACCCTTAGACGTCG(14)/2-12	mis:4
5' CUGGGUCACCCU-UAGACGUCG 3'
    || |||||| | o||| oo|| 
3'  ACGCAGUGGAAUGUCUCUGGC 5'

>GGGGCGGTCTCTGTAAGGTGT(1)	TGTATTTACCGAAGCCGGTCC(1)/6-21	mis:4
5' UGUA-UUUACCGAAGCCGGUCC 3'
    oo| o|||| || o||| o|| 
3'  UGUGGAAUGUCUCUGGCGGGG 5'

>GGGGCGGCCTCTGTAAGGTGT(1)	TGTATTTACCGAAGCCGGTCC(1)/6-21	mis:4
5' UGUA-UUUACCGAAGCCGGUCC 3'
    oo| o|||| || |||| o|| 
3'  UGUGGAAUGUCUCCGGCGGGG 5'

>AGGGGCGGTCTCTGTAAGGTG(12)	CACTTATGGAGACTCGGACTT(1)/3-13	mis:4
5' CA-CUUAUGGAGACUCGGACUU 3'
   || ||||oo||||| ||  |o| 
3' GUGGAAUGUCUCUG-GCGGGGA 5'

>AGGGGCGGGCTCTGTAAGGTG(1)	CTTCCTTGTATAGCTCGTTCCA(2)/4-21	mis:3
5' CUUCCUUGUAUAGCUCGUUCCA 3'
    o ||||oo| |||o||oo||  
3'  GUGGAAUGUCUCGGGCGGGGA 5'

>AGGGGCGGGCTCTGTAAGGTG(1)	CTTTGTTATAGAGCTGCCATT(1)/6-14	mis:4
5' CUUUGUUAUAGAG-CUGCCAUU 3'
    o o |||o|||| |o||| o| 
3'  GUGGAAUGUCUCGGGCGGGGA 5'

>AGGGGCGGGCTCTGTAAGGTG(1)	CTTCCTTGTATAGCTCGTTCC(2)/4-21	mis:3
5' CUUCCUUGUAUAGCUCGUUCC- 3'
    o ||||oo| |||o||oo||  
3'  GUGGAAUGUCUCGGGCGGGGA 5'

>AGGGGCGGGCTCTGTAAGGTG(1)	TTCCTTGTATAGCTCGTTCCA(1)/3-20	mis:3
5' UUCCUUGUAUAGCUCGUUCCA 3'
   o ||||oo| |||o||oo||  
3' GUGGAAUGUCUCGGGCGGGGA 5'

>AGGGGCGGGCTCTGTAAGGTG(1)	CTTCCTTGTATAGCTCGTTCT(1)/4-17	mis:3
5' CUUCCUUGUAUAGCUCGUUCU- 3'
    o ||||oo| |||o||oo|o  
3'  GUGGAAUGUCUCGGGCGGGGA 5'

>AAGGGGCGGTCTCTGTAAGGTG(24)	CACTTATGGAGACTCGGACTTT(1)/3-13	mis:4
5' CA-CUUAUGGAGACUCGGACUUU 3'
   || ||||oo||||| ||  |o|| 
3' GUGGAAUGUCUCUG-GCGGGGAA 5'

>ATGGGGCGGTCTCTGTAAGGTG(1)	CATCCACCGGTACCGTCCTAT(6)/6-21	mis:4
5' CAUC-CACCGGUACCGUCCUAU 3'
   ||o|  || |o ||||o||o|| 
3' GUGGAAUGUCUCUGGCGGGGUA 5'

>AAGGGGCGGTCTCTGTAAGGG(1)	CACTTATGGAGACTCGGACTTT(1)/1-13	mis:4
5' CACUUAUGGAGACUCGGACUUU 3'
   | ||||oo||||| ||  |o|| 
3' GGGAAUGUCUCUG-GCGGGGAA 5'

>CCAAGGGGCGGTCTCTGTAAGG(7)	CCTTGTATAGCTCGTTCCATGG(1)/1-22	mis:3
5' CCUUGUAUAGCUCGUUCCAUGG 3'
   ||||oo| || o||oo|| ||| 
3' GGAAUGUCUCUGGCGGGGAACC 5'

>CCAAGGGGCGGTCTCTGTAAG(31)	CTTATGGAGACTCGGACTTTCG(1)/1-11	mis:4
5' CUUAUGGAGACUCGGACUUUCG 3'
   ||||oo||||| ||  |o|| | 
3' GAAUGUCUCUG-GCGGGGAACC 5'

>ACCAAGGGGCGGTCTCTGTAAG(8)	CTTGTATAGCTCGTTCCATGGT(7)/1-22	mis:3
5' CUUGUAUAGCUCGUUCCAUGGU 3'
   |||oo| || o||oo|| |||| 
3' GAAUGUCUCUGGCGGGGAACCA 5'

>CGCACCAAGGGGCGGTCTCTGT(7)	CTAGAGATTGCCATCGGTGCG(1)/3-21	mis:4
5' CUAGAGAUUG-CCAUCGGUGCG 3'
    o|||||oo| || | |||||| 
3' UGUCUCUGGCGGGGAACCACGC 5'

>CGCACCAAGGGGCGGTCTCTG(8)	CTAGAGATTGCCACCTGTGCGG(1)/3-21	mis:4
5' CUAGAGAUUGCCACCU-GUGCGG 3'
    o|||||oo||| | | |||||  
3'  GUCUCUGGCGGGGAACCACGC- 5'

>CGCACCAAGGGGCGGTCTCTG(8)	CTAGAGATTGCCATCGGTGCG(1)/3-21	mis:3
5' CUAGAGAUUG-CCAUCGGUGCG 3'
    o|||||oo| || | |||||| 
3'  GUCUCUGGCGGGGAACCACGC 5'

>TCGCACCAAGGGGCGGTCTCTG(8)	CTAGAGATTGCCACCTGTGCGG(1)/3-21	mis:3
5' CUAGAGAUUGCCACCU-GUGCGG 3'
    o|||||oo||| | | |||||o 
3'  GUCUCUGGCGGGGAACCACGCU 5'

>TCGCACTAAGGGGCGGTCTCTG(1)	CTAGAGATTGCCACCTGTGCGG(1)/3-21	mis:3
5' CUAGAGAUUGCCACCU-GUGCGG 3'
    o|||||oo||| | | |||||o 
3'  GUCUCUGGCGGGGAAUCACGCU 5'

>TCGCACTAAGGGGCGGTCTCTG(1)	CTAGAGATTGCCACCGGTGCGG(28)/3-21	mis:3
5' CUAGAGAUUGCCAC-CGGUGCGG 3'
    o|||||oo||| |  o|||||o 
3'  GUCUCUGGCGGGGAAUCACGCU 5'

>TCGCACTAAGGGGCGGTCTCTG(1)	TAGAGATTGCCACCGGTGCGGC(23)/2-20	mis:4
5' UAGAGAUUGCCAC-CGGUGCGGC 3'
   o|||||oo||| |  o|||||o  
3' GUCUCUGGCGGGGAAUCACGCU- 5'

>TCGCACCAAGGGGCGGTCTTT(1)	AGAGATTGCCATCGGTGCGGC(1)/9-19	mis:4
5' AGAGAUUG-CCAUCGGUGCGGC 3'
   |o|||oo| || | ||||||o  
3' UUUCUGGCGGGGAACCACGCU- 5'

>CTCGCACCAAGGGGCGGTCTCT(1)	AGAGATTGCCATCGGTGCGGC(1)/1-19	mis:4
5' AGAGAUUG-CCAUCGGUGCGGC 3'
   |||||oo| || | ||||||o  
3' UCUCUGGCGGGGAACCACGCUC 5'

>CTCGCACCAAGGGGCGGTCTC(17)	AGAGATTGCCATCGGTGCGGC(1)/2-19	mis:4
5' AGAGAUUG-CCAUCGGUGCGGC 3'
    ||||oo| || | ||||||o  
3'  CUCUGGCGGGGAACCACGCUC 5'

>TTCGCACCAAGGGGCGGTCTCT(1)	AGAGATTGCCATCGGTGCGGC(1)/1-19	mis:4
5' AGAGAUUG-CCAUCGGUGCGGC 3'
   |||||oo| || | ||||||o  
3' UCUCUGGCGGGGAACCACGCUU 5'

>ATCGCACCAAGGGGCGGTCTC(1)	AGAGATTGCCATCGGTGCGGC(1)/2-19	mis:4
5' AGAGAUUG-CCAUCGGUGCGGC 3'
    ||||oo| || | ||||||o  
3'  CUCUGGCGGGGAACCACGCUA 5'

>CTCGCACCAAGGGGCGGTCTT(1)	AGAGATTGCCATCGGTGCGGC(1)/9-19	mis:4
5' AGAGAUUG-CCAUCGGUGCGGC 3'
    o|||oo| || | ||||||o  
3'  UUCUGGCGGGGAACCACGCUC 5'

>GGCCTCGCACCAAGGGGCGGT(4)	GTATCACCCTAGGTGCTGGGTC(1)/7-22	mis:4
5' GUAUCA-CCCUAGGUGCUGGGUC 3'
     |o|  |||| ||||| o||o| 
3'   UGGCGGGGAACCACGCUCCGG 5'

>GGCCTCGCACCAAGGGGCGGT(4)	TATCACCCTAGGTGCTGGGTC(9)/6-21	mis:4
5' UAUCA-CCCUAGGUGCUGGGUC 3'
    |o|  |||| ||||| o||o| 
3'  UGGCGGGGAACCACGCUCCGG 5'

>TCCACTGGCACCCGCAGAGAG(2)	TTCTCGGTGGGTGATGGTGAC(1)/2-19	mis:4
5' UUCUCGGUGGGUGAUGGUGAC 3'
   o|||| |o||||| oo|||   
3' GAGAGACGCCCACGGUCACCU 5'

>TCCACTGGCACCCGCAGAGAG(2)	TTCTCGGTGTGTGCTGGTGAC(1)/2-19	mis:4
5' UUCUCGGUGUGUGCUGGUGAC 3'
   o|||| |o| ||||oo|||   
3' GAGAGACGCCCACGGUCACCU 5'

>TTCACTGGCACCCGCAGAGAG(1)	TTCTCGGTGGGTGATGGTGAC(1)/2-20	mis:3
5' UUCUCGGUGGGUGAUGGUGAC 3'
   o|||| |o||||| oo||||  
3' GAGAGACGCCCACGGUCACUU 5'

>TTCACTGGCACCCGCAGAGAG(1)	TTCTCGGTGTGTGCTGGTGAC(1)/2-20	mis:3
5' UUCUCGGUGUGUGCUGGUGAC 3'
   o|||| |o| ||||oo||||  
3' GAGAGACGCCCACGGUCACUU 5'

>TTCACTGGCACCCGCAGAGAG(1)	CTCTCGGTGTGTGATGGTGAC(1)/1-20	mis:4
5' CUCUCGGUGUGUGAUGGUGAC 3'
   ||||| |o| ||| oo||||  
3' GAGAGACGCCCACGGUCACUU 5'

>TTCACTGGCACCCGCAGAGAG(1)	ATTCTCGGTGTGTGATGGTGAC(77)/3-21	mis:4
5' AUUCUCGGUGUGUGAUGGUGAC 3'
    o|||| |o| ||| oo||||  
3'  GAGAGACGCCCACGGUCACUU 5'

>TTCACTGGCACCCGCAGAGAG(1)	TTTCTCGGTGTGTGATGGTGAC(1)/3-21	mis:4
5' UUUCUCGGUGUGUGAUGGUGAC 3'
    o|||| |o| ||| oo||||  
3'  GAGAGACGCCCACGGUCACUU 5'

>TTCACTGGCACCCGCAGAGAG(1)	AATTCTCGGTGTGTGGTGGTGA(1)/4-22	mis:4
5' AAUUCUCGGUGUGUGGUGGUGA- 3'
     o|||| |o| ||| oo||||  
3'   GAGAGACGCCCACGGUCACUU 5'

>TTCACTGGCACCCGCAGAGAG(1)	AATTCTCGGTGTGTGATGGTGA(15)/4-22	mis:4
5' AAUUCUCGGUGUGUGAUGGUGA- 3'
     o|||| |o| ||| oo||||  
3'   GAGAGACGCCCACGGUCACUU 5'

>TTCACTGGCACCCGCAGAGAG(1)	ATTCTCGGTGTGTGATGGTGA(11)/3-21	mis:4
5' AUUCUCGGUGUGUGAUGGUGA- 3'
    o|||| |o| ||| oo||||  
3'  GAGAGACGCCCACGGUCACUU 5'

>TTCACTGGCACCCGCAGAGAG(1)	TTCTCGGTGTGTGATGGTGAC(239)/2-20	mis:4
5' UUCUCGGUGUGUGAUGGUGAC 3'
   o|||| |o| ||| oo||||  
3' GAGAGACGCCCACGGUCACUU 5'

>TCCACTGGCACCTGCAGAGAG(1)	CTTCTTTGAAGGCTTCAGTGCA(1)/3-22	mis:4
5' CUUCUUUGAAGGCUUCAGUGCA 3'
    o|||o|| |||  o||||| | 
3'  GAGAGACGUCCACGGUCACCU 5'

>TCCACTGGCACCTGCAGAGAG(1)	TTCTCGGTGTGTGCTGGTGAC(1)/2-19	mis:4
5' UUCUCGGUGUGUGCUGGUGAC 3'
   o|||| |oo ||||oo|||   
3' GAGAGACGUCCACGGUCACCU 5'

>TTGTCCACTGGCACCCGCAGA(1)	TCTCGGTGTGTGATGGTGACAG(3)/9-22	mis:4
5' UCUCGGUGUGUGAUGGU-GACAG 3'
     || |o| ||| oo|| ||||o 
3'   AGACGCCCACGGUCACCUGUU 5'

>TTGTCCACTGGCACCCGCAGA(1)	CTCGGTGTGTGATGGTGACAG(10)/8-21	mis:4
5' CUCGGUGUGUGAUGGU-GACAG 3'
    || |o| ||| oo|| ||||o 
3'  AGACGCCCACGGUCACCUGUU 5'

>CTGTCTACTGGCACCCGCAGA(1)	TCTCGGTGTGTGATGGTGACAG(3)/9-22	mis:4
5' UCUCGGUGUGUGAUGGU-GACAG 3'
     || |o| ||| oo|| ||||| 
3'   AGACGCCCACGGUCAUCUGUC 5'

>TCTCTTGACGCTGTCCACTGG(2)	CTGATGTGTAGTGAACAGGAGA(7)/10-18	mis:4
5' CUGAUGUGUAGUGAACAGGAGA 3'
   |oo || oo||o|  ||o|||| 
3' GGUCACCUGUCGC-AGUUCUCU 5'

>TTCATAAATCTCTTGACGCTG(1)	CAATGGCAACAGGTTTATCGA(1)/1-18	mis:4
5' CAAUGGCAACAGGUUUAUCGA 3'
   || o| ||| ||o||||| o| 
3' GUCGCAGUUCUCUAAAUACUU 5'

>TCATTCATAAATCTCTTGACG(2)	CGTCAGGAAGTTTGAAGGGAGA(4)/1-13	mis:4
5' CGUCAGGAAGUUUGAAGGGAGA 3'
   |||||o|| o||| | |oo || 
3' GCAGUUCUCUAAA-UACUUACU 5'

>TCATTCATAAATCTCTTGACG(2)	TTCGTCAGGAAGTTTGAAGGGA(102)/3-15	mis:4
5' UUCGUCAGGAAGUUUG-AAGGGA 3'
     |||||o|| o|||o  |o || 
3'   GCAGUUCUCUAAAUACUUACU 5'

>TCATTCATAAATCTCTTGACG(2)	TCGTCAGGAAGTTTGAAGGGA(8)/2-14	mis:4
5' UCGUCAGGAAGUUUG-AAGGGA 3'
    |||||o|| o|||o  |o || 
3'  GCAGUUCUCUAAAUACUUACU 5'

>TGTCATTCATAAATCTCTTGA(5)	CAAGAGCTTTGTGCAATGAAG(1)/1-19	mis:4
5' -CAAGAGCUUUGUGCAAUGAAG 3'
    |||||| |||o|| ||||| o 
3' AGUUCUCUAAAUAC-UUACUGU 5'

>TGTCATTCATAAATCTCTTGA(5)	CCAAGAGCTTTGTGCAATGAAG(1)/2-20	mis:4
5' CCAAGAGCUUUGUGCAAUGAAG 3'
    |||||| |||o|| ||||| o 
3' AGUUCUCUAAAUAC-UUACUGU 5'

>TGTCATTCATAAATCTCTTGA(5)	CAAGAGCTCTGTGCAATGACG(2)/1-20	mis:4
5' -CAAGAGCUCUGUGCAAUGACG 3'
    |||||| | |o|| ||||||o 
3' AGUUCUCUAAAUAC-UUACUGU 5'

>TGTCATTCATGAATCTCTTGA(1)	CCAAGAGCTTTGTGCAATGAAG(1)/2-20	mis:4
5' CCAAGAGCUUUGUGCAAUGAAG 3'
    |||||| ||oo|| ||||| o 
3' AGUUCUCUAAGUAC-UUACUGU 5'

>TGTCATTCATGAATCTCTTGA(1)	CAAGAGCTTTGTGCAATGAAG(1)/1-19	mis:4
5' -CAAGAGCUUUGUGCAAUGAAG 3'
    |||||| ||oo|| ||||| o 
3' AGUUCUCUAAGUAC-UUACUGU 5'

>TGTCATTCATAAATTTCTTGA(1)	CCAAGAGCTTTGTGCAATGAAG(1)/2-20	mis:4
5' CCAAGAGCUUUGUGCAAUGAAG 3'
    |||||o |||o|| ||||| o 
3' AGUUCUUUAAAUAC-UUACUGU 5'

>TGTCATTCATAAATTTCTTGA(1)	CAAGAGCTTTGTGCAATGAAG(1)/1-19	mis:4
5' -CAAGAGCUUUGUGCAAUGAAG 3'
    |||||o |||o|| ||||| o 
3' AGUUCUUUAAAUAC-UUACUGU 5'

>TGTCATTCATAAATTTCTTGA(1)	CGTCAGGAAGTTTGAAGGGAGA(4)/3-13	mis:4
5' CGUCAGGAAGUUUG-AAGGGAGA 3'
     |||o|||o|||o  |o || | 
3'   AGUUCUUUAAAUACUUACUGU 5'

>TGTCATTCATAAATTTCTTGA(1)	GTCAGGAAGTTTGAAGGGAGA(8)/2-12	mis:4
5' GUCAGGAAGUUUG-AAGGGAGA 3'
    |||o|||o|||o  |o || | 
3'  AGUUCUUUAAAUACUUACUGU 5'

>TTGTCATTCATAAATCTCTTG(1)	CCAAGAGCTTTGTGCAATGAAG(1)/2-20	mis:4
5' CCAAGAGCUUUGUGCAAUGAAG- 3'
    |||||| |||o|| ||||| o  
3'  GUUCUCUAAAUAC-UUACUGUU 5'

>TTGTCATTCATAAATCTCTTG(1)	CAAGAGCTTTGTGCAATGAAG(1)/1-19	mis:4
5' CAAGAGCUUUGUGCAAUGAAG- 3'
   |||||| |||o|| ||||| o  
3' GUUCUCUAAAUAC-UUACUGUU 5'

>TTGTCATTCATAAATCTCTTG(1)	CAAGAGCTCTGTGCAATGAAGG(1)/1-19	mis:4
5' CAAGAGCUCUGUGCAAUGAAGG 3'
   |||||| | |o|| ||||| oo 
3' GUUCUCUAAAUAC-UUACUGUU 5'

>TTGTCATTCATAAATCTCTTG(1)	CAAGAGCTCTGTGCAATGAAGA(12)/1-19	mis:4
5' CAAGAGCUCUGUGCAAUGAAGA 3'
   |||||| | |o|| ||||| o| 
3' GUUCUCUAAAUAC-UUACUGUU 5'

>TTGTCATTCATAAATCTCTTG(1)	CAAGAGCTCTGTGCAATGACG(2)/1-20	mis:4
5' CAAGAGCUCUGUGCAAUGACG- 3'
   |||||| | |o|| ||||||o  
3' GUUCUCUAAAUAC-UUACUGUU 5'

>GTGGAATTGTCATTCATAAAT(1)	CTCTGTGCAATGACGTTTCTGC(1)/9-19	mis:4
5' CUCUGUGCAAUGACGUUUCUGC 3'
    | |o|| ||||||o |||oo| 
3' UAAAUAC-UUACUGUUAAGGUG 5'

>GATCGACGGTGGAATTGTCAT(4)	CATGGTAGTTTCCACCTGATC(1)/10-16	mis:4
5' CAUGGUAGUUUCCACCU-GAUC 3'
    |||oo|o||o|  | | |||| 
3'  UACUGUUAAGGUGGCAGCUAG 5'

>TGGATCGACGGTGGAATTGTC(4)	ATGGTAGTTTCCACCTGATCCG(2)/9-21	mis:4
5' AUGGUAGUUUCCACCU-GAUCCG 3'
     |oo|o||o|  | | |||||o 
3'   CUGUUAAGGUGGCAGCUAGGU 5'

>TGGATCGACGGTGGAATTGTC(4)	TGGTAGTTTCCACCTGATCCG(2)/8-20	mis:4
5' UGGUAGUUUCCACCU-GAUCCG 3'
    |oo|o||o|  | | |||||o 
3'  CUGUUAAGGUGGCAGCUAGGU 5'

>TGGATCGACGGTGGAATTGTT(1)	ATGGTAGTTTCCACCTGATCCG(2)/9-21	mis:4
5' AUGGUAGUUUCCACCU-GAUCCG 3'
     ooo|o||o|  | | |||||o 
3'   UUGUUAAGGUGGCAGCUAGGU 5'

>TGGATCGACGGTGGAATTGTT(1)	TGGTAGTTTCCACCTGATCCG(2)/8-20	mis:4
5' UGGUAGUUUCCACCU-GAUCCG 3'
    ooo|o||o|  | | |||||o 
3'  UUGUUAAGGUGGCAGCUAGGU 5'

>GTTTTGGATCGACGGTGGAAT(1)	CTCCCCCGTCGTATCTGAGAT(2)/2-11	mis:4
5' -CUCCCCCGUCGUAUCUGAGAU 3'
     ||| |||||| |||oo|o|o 
3' UAAGGUGGCAGC-UAGGUUUUG 5'

>GTTTTGGATCGACGGTGGAAT(1)	TTTGCCCCGTCGTATCTGAGAT(2)/2-12	mis:4
5' UUUGCCCCGUCGUAUCUGAGAU 3'
    || | |||||| |||oo|o|o 
3' UAAGGUGGCAGC-UAGGUUUUG 5'

>GCTTTGGATCGATGGTGGAAT(1)	ATATCTCCATTGATCTGTGTC(1)/1-15	mis:4
5' AUAUCUCCAUUGAUCUGUGUC 3'
   || o| ||||o||||oo o | 
3' UAAGGUGGUAGCUAGGUUUCG 5'

>AGTTTTGGATCGACGGTGGAA(1)	CTCCCCCGTCGTATCTGAGAT(2)/2-11	mis:4
5' CUCCCCCGUCGUAUCUGAGAU- 3'
    ||| |||||| |||oo|o|o  
3' AAGGUGGCAGC-UAGGUUUUGA 5'

>AGTTTTGGATCGACGGTGGAA(1)	CTGCACCGTCGTATCTGAGATA(1)/2-11	mis:4
5' CUGCACCGUCGUAUCUGAGAUA 3'
    | |||||||| |||oo|o|o  
3' AAGGUGGCAGC-UAGGUUUUGA 5'

>AGTTTTGGATCGACGGTGGAA(1)	TTTGCCCCGTCGTATCTGAGAT(2)/2-12	mis:4
5' UUUGCCCCGUCGUAUCUGAGAU- 3'
    || | |||||| |||oo|o|o  
3'  AAGGUGGCAGC-UAGGUUUUGA 5'

>CAGCTTTGGATCAACGGTGGA(1)	TTTACCTTTGTTATGGAGCTGC(1)/4-21	mis:4
5' UUUACCUUUGUUAUGGAGCUGC 3'
   |oo||| ||| | ooo|||||  
3' AGGUGGCAACUAGGUUUCGAC- 5'

>CAGCTTTGGATCAACGGTGGA(1)	CTTTACCTTTGTTATGGAGCTG(4)/5-22	mis:3
5' CUUUACCUUUGUUAUGGAGCUG 3'
    |oo||| ||| | ooo||||| 
3'  AGGUGGCAACUAGGUUUCGAC 5'

>CAGCTTTGGATCAACGGTGGA(1)	TTTACCTTTGTTATGGAGCTG(1)/4-21	mis:3
5' UUUACCUUUGUUAUGGAGCUG 3'
   |oo||| ||| | ooo||||| 
3' AGGUGGCAACUAGGUUUCGAC 5'

>TCAGCTTTGGATCGACGGTGG(3)	GCCATCTCAATGCGACGCTGA(1)/7-21	mis:4
5' GCCAUC-UCAAUGCGACGCUGA 3'
    |||o| || || |o| ||||| 
3'  GGUGGCAGCUAGGUUUCGACU 5'

>GTCTATCAGCTTTGGATCGAC(2)	CGTAGACGTCAAAGCTGAGGAC(1)/10-18	mis:4
5' CGUAGACGUCAAAGCUGA-GGAC 3'
    || ||  o||||||||| o||| 
3'  CAGCUA-GGUUUCGACUAUCUG 5'

>AAGTCTATCATCTTTGGATCG(1)	CGGAATCAAGGATGCTGGGCTC(14)/3-21	mis:4
5' CGGAAUCAAGGAUGCUGGGCUC 3'
     || o|||o|||| |o|o||  
3'  GCUAGGUUUCUACUAUCUGAA 5'

>AAGTCTATCATCTTTGGATCG(1)	GGAATCAAGGATGCTGGGCTC(4)/2-20	mis:4
5' GGAAUCAAGGAUGCUGGGCUC 3'
    || o|||o|||| |o|o||  
3' GCUAGGUUUCUACUAUCUGAA 5'

>AAGTCTATCATCTTTGGATCG(1)	CGGAATCAAGGATGCTGGGCT(6)/3-21	mis:4
5' CGGAAUCAAGGAUGCUGGGCU- 3'
     || o|||o|||| |o|o||  
3'  GCUAGGUUUCUACUAUCUGAA 5'

>TTTGTTCCGGGCCCTCCATAC(3)	CTATGGGAGGTCCTGTACGAA(1)/2-21	mis:4
5' CUAUGGGAGGUCCUGUACGAA 3'
    |||||o ||o|| | ||o|| 
3' CAUACCUCCCGGGCCUUGUUU 5'

>TTTGTTCCGGGCCCTCCATAC(3)	GCTATGGGAGGTCCTGTGCGAA(2)/3-22	mis:4
5' GCUAUGGGAGGUCCUGUGCGAA 3'
     |||||o ||o|| | o|o|| 
3'  CAUACCUCCCGGGCCUUGUUU 5'

>TTTGTTCCGGGCCCTCCATAC(3)	CTATGGGAGGTCCTGTGCGAA(20)/2-21	mis:4
5' CUAUGGGAGGUCCUGUGCGAA 3'
    |||||o ||o|| | o|o|| 
3' CAUACCUCCCGGGCCUUGUUU 5'

>GTTTGTTCCGGGCCCTCCATA(14)	TATGGGAGGTCCTGTGCAAAC(1)/1-21	mis:3
5' UAUGGGAGGUCCUGUGCAAAC 3'
   |||||o ||o|| | o||||| 
3' AUACCUCCCGGGCCUUGUUUG 5'

>GTTTGTTCCGGGCCCTCCATA(14)	CTATGGGAGGTCCTGTACGAA(1)/2-21	mis:4
5' CUAUGGGAGGUCCUGUACGAA- 3'
    |||||o ||o|| | ||o||  
3'  AUACCUCCCGGGCCUUGUUUG 5'

>GTTTGTTCCGGGCCCTCCATA(14)	TATGGGAGGTCCTGTGCGAAC(62)/1-21	mis:3
5' UAUGGGAGGUCCUGUGCGAAC 3'
   |||||o ||o|| | o|o||| 
3' AUACCUCCCGGGCCUUGUUUG 5'

>GTTTGTTCCGGGCCCTCCATA(14)	TATGGGAGGTCCTGTGCGAACC(33)/1-21	mis:4
5' UAUGGGAGGUCCUGUGCGAACC 3'
   |||||o ||o|| | o|o|||  
3' AUACCUCCCGGGCCUUGUUUG- 5'

>GTTTGTTCCGGGCCCTCCATA(14)	CTATGGGAGGTCCTGTGCGAAC(69)/2-22	mis:3
5' CUAUGGGAGGUCCUGUGCGAAC 3'
    |||||o ||o|| | o|o||| 
3'  AUACCUCCCGGGCCUUGUUUG 5'

>GTTTGTTCCGGGCCCTCCATA(14)	GCTATGGGAGGTCCTGTGCGAA(2)/3-22	mis:4
5' GCUAUGGGAGGUCCUGUGCGAA- 3'
     |||||o ||o|| | o|o||  
3'   AUACCUCCCGGGCCUUGUUUG 5'

>GTTTGTTCCGGGCCCTCCATA(14)	CTATGGGAGGTCCTGTGCGAA(20)/2-21	mis:4
5' CUAUGGGAGGUCCUGUGCGAA- 3'
    |||||o ||o|| | o|o||  
3'  AUACCUCCCGGGCCUUGUUUG 5'

>GTTTGTTCCGGGCCCTCCATA(14)	TATGGGAGGTCCTGTGTGAACC(1)/1-14	mis:4
5' UAUGGGAGGUCCUGUGUGAACC 3'
   |||||o ||o|| | ooo|||  
3' AUACCUCCCGGGCCUUGUUUG- 5'

>GTTTGTTCCGGGCCCTCCATA(14)	CTATGGGAGGTCCTGTGCGCAC(1)/2-15	mis:4
5' CUAUGGGAGGUCCUGUGCGCAC 3'
    |||||o ||o|| | o|o || 
3'  AUACCUCCCGGGCCUUGUUUG 5'

>GTTTGTTCCGGGCCCTCCATA(14)	TATGGGAGGTCCTGTGTGAAC(2)/1-14	mis:3
5' UAUGGGAGGUCCUGUGUGAAC 3'
   |||||o ||o|| | ooo||| 
3' AUACCUCCCGGGCCUUGUUUG 5'

>GTTTGTTCCGGGCCCTCCATA(14)	TATGGGAGGTCCTGTGCGCAC(2)/1-14	mis:4
5' UAUGGGAGGUCCUGUGCGCAC 3'
   |||||o ||o|| | o|o || 
3' AUACCUCCCGGGCCUUGUUUG 5'

>GTTTGTTCCGGGCCCTCCATA(14)	CTATGGGAGGTCTTGTGCGAAC(1)/2-22	mis:3
5' CUAUGGGAGGUCUUGUGCGAAC 3'
    |||||o ||o|o | o|o||| 
3'  AUACCUCCCGGGCCUUGUUUG 5'

>CGTTTGTTCCGGGCCCTCCATA(5)	TATGGGAGGTCCTGTGCAAAC(1)/1-21	mis:4
5' UAUGGGAGGUCCUGUGCAAAC- 3'
   |||||o ||o|| | o|||||  
3' AUACCUCCCGGGCCUUGUUUGC 5'

>CGTTTGTTCCGGGCCCTCCATA(5)	TATGGGAGGTCCTGTGCGAAC(62)/1-21	mis:4
5' UAUGGGAGGUCCUGUGCGAAC- 3'
   |||||o ||o|| | o|o|||  
3' AUACCUCCCGGGCCUUGUUUGC 5'

>CGTTTGTTCCGGGCCCTCCATA(5)	TATGGGAGGTCCTGTGCGAACC(33)/1-21	mis:4
5' UAUGGGAGGUCCUGUGCGAACC 3'
   |||||o ||o|| | o|o|||  
3' AUACCUCCCGGGCCUUGUUUGC 5'

>CGTTTGTTCCGGGCCCTCCATA(5)	CTATGGGAGGTCCTGTGCGAAC(69)/2-22	mis:4
5' CUAUGGGAGGUCCUGUGCGAAC- 3'
    |||||o ||o|| | o|o|||  
3'  AUACCUCCCGGGCCUUGUUUGC 5'

>CGTTTGTTCCGGGCCCTCCATA(5)	TATGGGAGGTCCTGTGTGAACC(1)/1-14	mis:4
5' UAUGGGAGGUCCUGUGUGAACC 3'
   |||||o ||o|| | ooo|||  
3' AUACCUCCCGGGCCUUGUUUGC 5'

>CGTTTGTTCCGGGCCCTCCATA(5)	TATGGGAGGTCCTGTGTGAAC(2)/1-14	mis:4
5' UAUGGGAGGUCCUGUGUGAAC- 3'
   |||||o ||o|| | ooo|||  
3' AUACCUCCCGGGCCUUGUUUGC 5'

>CGTTTGTTCCGGGCCCTCCAT(11)	TATGGGAGGTCCTGTGCAAAC(1)/2-21	mis:4
5' UAUGGGAGGUCCUGUGCAAAC- 3'
    ||||o ||o|| | o|||||  
3'  UACCUCCCGGGCCUUGUUUGC 5'

>CGTTTGTTCCGGGCCCTCCAT(11)	TATGGGAGGTCCTGTGCGAACC(33)/2-21	mis:4
5' UAUGGGAGGUCCUGUGCGAACC 3'
    ||||o ||o|| | o|o|||  
3'  UACCUCCCGGGCCUUGUUUGC 5'

>CGTTTGTTCCGGGCCCTCCAT(11)	CTATGGGAGGTCCTGTGCGAAC(69)/3-22	mis:4
5' CUAUGGGAGGUCCUGUGCGAAC- 3'
     ||||o ||o|| | o|o|||  
3'   UACCUCCCGGGCCUUGUUUGC 5'

>CGTTTGTTCCGGGCCCTCCAT(11)	TATGGGAGGTCCTGTGCGAAC(62)/2-21	mis:4
5' UAUGGGAGGUCCUGUGCGAAC- 3'
    ||||o ||o|| | o|o|||  
3'  UACCUCCCGGGCCUUGUUUGC 5'

>CGTTTGTTCCGGGCCCTCCAT(11)	ATGGGAGGTCCTGTGCGAACC(2)/1-20	mis:4
5' AUGGGAGGUCCUGUGCGAACC 3'
   ||||o ||o|| | o|o|||  
3' UACCUCCCGGGCCUUGUUUGC 5'

>GATGAATAAGTCATCCACTGC(1)	TGTAGTGGATGAATCAGTCACC(1)/2-22	mis:4
5' UGUAGUGGAUGAAUCAGUCACC 3'
    |o||||||||| | | ||| | 
3'  CGUCACCUACUGAAUAAGUAG 5'

>GATGAATAAGTCATCCACTGC(1)	TGTAGTGGATGAATAAGTCACC(8)/2-22	mis:4
5' UGUAGUGGAUGAAUAAGUCACC 3'
    |o||||||||| | | ||| | 
3'  CGUCACCUACUGAAUAAGUAG 5'

>GATGAATAAGTCATCCACTGC(1)	GTAGTGGATGAATAAGTCACC(3)/1-21	mis:4
5' GUAGUGGAUGAAUAAGUCACC 3'
   |o||||||||| | | ||| | 
3' CGUCACCUACUGAAUAAGUAG 5'

>TGGTGGATGAATAAGTCACCC(1)	AGGGCCACCTGTTCATCCCCCG(4)/2-21	mis:4
5' AGGGCCACCUGUUCAUCCCCCG 3'
    |||  || |o||||||| ||o 
3'  CCCACUGAAUAAGUAGGUGGU 5'

>GTAGTGGATGAATAAGTCACC(3)	GATGAATAAGTCATCCACTGC(1)/1-21	mis:4
5' GAUGAAUAAGUCAUCCACUGC 3'
   | ||| | | |||||||||o| 
3' CCACUGAAUAAGUAGGUGAUG 5'

>GTAGTGGATGAATAAGTCACC(3)	GGATGAATAAGTCATCCACTGC(1)/2-22	mis:4
5' GGAUGAAUAAGUCAUCCACUGC 3'
    | ||| | | |||||||||o| 
3'  CCACUGAAUAAGUAGGUGAUG 5'

>TGTAGTGGATGAATAAGTCAC(2)	CGTGACTTATTCAGGCATAGA(32)/2-17	mis:4
5' CGUGACUUAUUCAGGCA-UAGA 3'
    ||||||||||||  || || | 
3'  CACUGAAUAAGUAGGUGAUGU 5'

>TGTAGTGGATGAATAAGTCAC(2)	ACGTGACTTATTCAGGCATAGA(9)/3-18	mis:4
5' ACGUGACUUAUUCAGGCA-UAGA 3'
     ||||||||||||  || || | 
3'   CACUGAAUAAGUAGGUGAUGU 5'

>TGTAGTGGATGAATAAGTCAC(2)	CGTGATTTATTCAGGCATAGA(1)/2-17	mis:4
5' CGUGAUUUAUUCAGGCA-UAGA 3'
    ||||o|||||||  || || | 
3'  CACUGAAUAAGUAGGUGAUGU 5'

>TGTAGTGGATGAATAAGTCAC(2)	CGTGACTTATTTAGGCATAGA(1)/2-17	mis:4
5' CGUGACUUAUUUAGGCA-UAGA 3'
    ||||||||||o|  || || | 
3'  CACUGAAUAAGUAGGUGAUGU 5'

>TGTAGTGGATGAATAAGTTAC(1)	ACGTGACTTATTCAGGCATAGA(9)/3-18	mis:4
5' ACGUGACUUAUUCAGGCA-UAGA 3'
     ||o|||||||||  || || | 
3'   CAUUGAAUAAGUAGGUGAUGU 5'

>TGTAGTGGATGAATAAGTTAC(1)	CGTGACTTATTCAGGCATAGA(32)/2-17	mis:4
5' CGUGACUUAUUCAGGCA-UAGA 3'
    ||o|||||||||  || || | 
3'  CAUUGAAUAAGUAGGUGAUGU 5'

>TGTAGTGGATGAATAAGTTAC(1)	CGTGATTTATTCAGGCATAGA(1)/2-17	mis:4
5' CGUGAUUUAUUCAGGCA-UAGA 3'
    ||o|o|||||||  || || | 
3'  CAUUGAAUAAGUAGGUGAUGU 5'

>TGTAGTGGATGAATAAGTTAC(1)	CGTGACTTATTTAGGCATAGA(1)/2-17	mis:4
5' CGUGACUUAUUUAGGCA-UAGA 3'
    ||o|||||||o|  || || | 
3'  CAUUGAAUAAGUAGGUGAUGU 5'

>GTGTAGTGGATGAATAAGTCA(3)	CGTGACTTATTCAGGCATAGAT(3)/3-17	mis:4
5' CGUGACUUAUUCAGGCA-UAGAU 3'
     |||||||||||  || || |o 
3'   ACUGAAUAAGUAGGUGAUGUG 5'

>GTGTAGTGGATGCATAAGTCA(1)	AGTGACGCATGTACCCATGTAC(1)/3-17	mis:4
5' AGUGACGCAUGUACCCA-UGUAC 3'
     ||||  |||o| ||| |oo|| 
3'   ACUGAAUACGUAGGUGAUGUG 5'

>TGTGTAGTGGATGAATAAGTC(51)	CACCTGTTCATCCCCCGTGCG(1)/2-15	mis:4
5' CACCUGUUCAUCCCCCGUGCG 3'
    || |o||||||| | ooo|o 
3' CUGAAUAAGUAGGUGAUGUGU 5'

>TGTATAGTGGATGAATAAGTC(1)	CACCTGTTCATCCCCCGTGCG(1)/2-15	mis:4
5' CACCUGUUCAUCCCCCGUGCG 3'
    || |o||||||| | o|o|o 
3' CUGAAUAAGUAGGUGAUAUGU 5'

>CTGTGTAGTGGATGAATAAGT(24)	CACCTGTTCATCCCCCGTGCG(1)/2-15	mis:4
5' CACCUGUUCAUCCCCCGUGCG- 3'
    || |o||||||| | ooo|o  
3'  UGAAUAAGUAGGUGAUGUGUC 5'

>TTGTGTAGTGGATGAATAAGT(1)	AACTCATTTATCCCCAAGTGA(1)/2-17	mis:4
5' AACUCAUUUAUCC-CCAAGUGA 3'
    ||| |||o|||| | | ooo| 
3'  UGAAUAAGUAGGUGAUGUGUU 5'

>TTGTGTAGTGGATGAATAAGT(1)	CACCTGTTCATCCCCCGTGCG(1)/2-15	mis:4
5' CACCUGUUCAUCCCCCGUGCG- 3'
    || |o||||||| | ooo|o  
3'  UGAAUAAGUAGGUGAUGUGUU 5'

>TTGTGTAGTGGATGAATAAGT(1)	AAACTCATTTATCCCCAAGTGA(1)/3-18	mis:4
5' AAACUCAUUUAUCC-CCAAGUGA 3'
     ||| |||o|||| | | ooo| 
3'   UGAAUAAGUAGGUGAUGUGUU 5'

>TTGTGTAGTGGATGAATAAGT(1)	AACTCATTTATCTCCAAGTGA(1)/2-12	mis:4
5' AACUCAUUUAUCU-CCAAGUGA 3'
    ||| |||o|||o | | ooo| 
3'  UGAAUAAGUAGGUGAUGUGUU 5'

>ACTGTGTAGTGGATGAATAAGT(10)	ACTTGTTCATCCCCCGTGAGTC(1)/1-14	mis:4
5' ACUUGUUCAUCCCCCGUG-AGUC 3'
   ||||o||||||| | ooo |||  
3' UGAAUAAGUAGGUGAUGUGUCA- 5'

>ACTGTGTAGTGGATGAATAAGT(10)	ACCTGTTCATCCCCTGTGAGTC(1)/1-15	mis:4
5' ACCUGUUCAUCCCCUGUG-AGUC 3'
   || |o||||||| ||ooo |||  
3' UGAAUAAGUAGGUGAUGUGUCA- 5'

>ACTGTGTAGTGGATGAATAAGT(10)	ACCTGTTCATCCCCCGTGAGT(2)/1-14	mis:4
5' ACCUGUUCAUCCCCCGUG-AGU 3'
   || |o||||||| | ooo ||| 
3' UGAAUAAGUAGGUGAUGUGUCA 5'

>ACTGTGTAGTGGATGAATAAGT(10)	ACCTGTTCATCTCCCGTGAGT(1)/1-11	mis:4
5' ACCUGUUCAUCUCCCGUG-AGU 3'
   || |o||||||o | ooo ||| 
3' UGAAUAAGUAGGUGAUGUGUCA 5'

>ACTGTGTAGTGGATGAATAAGT(10)	CATCTGTTCATCCCCCGTGAGT(1)/5-15	mis:4
5' CAUCUGUUCAUCCCCCGUG-AGU 3'
    |o |o||||||| | ooo ||| 
3'  UGAAUAAGUAGGUGAUGUGUCA 5'

>ACTGTGTAGTGGATGAATAAG(10)	ACTTGTTCATCCCCCGTGAGTC(1)/2-14	mis:4
5' ACUUGUUCAUCCCCCGUG-AGUC 3'
    |||o||||||| | ooo |||  
3'  GAAUAAGUAGGUGAUGUGUCA- 5'

>ACTGTGTAGTGGATGAATAAG(10)	ACCTGTTCATCCCCTGTGAGTC(1)/2-15	mis:4
5' ACCUGUUCAUCCCCUGUG-AGUC 3'
    | |o||||||| ||ooo |||  
3'  GAAUAAGUAGGUGAUGUGUCA- 5'

>ACTGTGTAGTGGATGAATAAG(10)	CATCTGTTCATCCCCCGTGAGT(1)/5-15	mis:4
5' CAUCUGUUCAUCCCCCGUG-AGU 3'
     o |o||||||| | ooo ||| 
3'   GAAUAAGUAGGUGAUGUGUCA 5'

>ACTGTGTAGTGGATGAATAAG(10)	ACCTGTTCATCCCCCGTGAGT(2)/2-14	mis:4
5' ACCUGUUCAUCCCCCGUG-AGU 3'
    | |o||||||| | ooo ||| 
3'  GAAUAAGUAGGUGAUGUGUCA 5'

>ACTGTGTAGTGTATGAATAAG(1)	CTTAGTTTATACACGGACAGT(1)/1-21	mis:3
5' CUUAGUUUAUACAC-GGACAGU 3'
   |||| ||o|||||| o ||||| 
3' GAAU-AAGUAUGUGAUGUGUCA 5'

>ACTGTGTAGTGGATGAATAAA(1)	TCTTTGTTCATGGCTGTGCGGA(1)/3-11	mis:3
5' UCUUUGUUCAU-GGCUGUGCGGA 3'
     |||o|||||  o||ooo|o|  
3'   AAAUAAGUAGGUGAUGUGUCA 5'

>ACTGTGTAGTGGATGAATAAA(1)	TTTGTTCATGGCTGTGCGGAC(3)/1-9	mis:4
5' UUUGUUCAU-GGCUGUGCGGAC 3'
   |||o|||||  o||ooo|o|   
3' AAAUAAGUAGGUGAUGUGUCA- 5'

>ACTGTGTAGTGGATGAATAAA(1)	CATCTGTTCATCCCCCGTGAGT(1)/3-15	mis:4
5' CAUCUGUUCAUCCCCCGUG-AGU 3'
     | |o||||||| | ooo ||| 
3'   AAAUAAGUAGGUGAUGUGUCA 5'

>TACTGTGTAGTGGATGAATAAG(4)	ACTTGTTCATCCCCCGTGAGTC(1)/2-14	mis:4
5' ACUUGUUCAUCCCCCGUG-AGUC 3'
    |||o||||||| | ooo |||  
3'  GAAUAAGUAGGUGAUGUGUCAU 5'

>TACTGTGTAGTGGATGAATAAG(4)	ACCTGTTCATCCCCTGTGAGTC(1)/2-15	mis:4
5' ACCUGUUCAUCCCCUGUG-AGUC 3'
    | |o||||||| ||ooo |||  
3'  GAAUAAGUAGGUGAUGUGUCAU 5'

>TACTGTGTAGTGGATGAATAA(2)	ACCTGTTCATCCCCTGTGAGTC(1)/4-15	mis:4
5' ACCUGUUCAUCCCCUGUG-AGUC 3'
      |o||||||| ||ooo |||  
3'   AAUAAGUAGGUGAUGUGUCAU 5'

>TACTGTGTAGTGGATGAATAA(2)	ACTTGTTCATCCCCCGTGAGTC(1)/3-14	mis:4
5' ACUUGUUCAUCCCCCGUG-AGUC 3'
     ||o||||||| | ooo |||  
3'   AAUAAGUAGGUGAUGUGUCAU 5'

>TACTGTGTAGTGGATGAATAG(1)	ACCTGTTCATCCCCTGTGAGTC(1)/3-15	mis:3
5' ACCUGUUCAUCCCCUGUG-AGUC 3'
     ||o||||||| ||ooo |||  
3'   GAUAAGUAGGUGAUGUGUCAU 5'

>TACTGTGTAGTGGATGAATAG(1)	CCTGTTCATCCCCCGTGAGTGC(1)/2-13	mis:4
5' CCUGUUCAUCCCCCGUG-AGUGC 3'
    ||o||||||| | ooo |||o  
3'  GAUAAGUAGGUGAUGUGUCAU- 5'

>TACTGTGTAGTGGATGAATAG(1)	ACCTGTTCATCCCCCGTGAGTC(4)/3-14	mis:4
5' ACCUGUUCAUCCCCCGUG-AGUC 3'
     ||o||||||| | ooo |||  
3'   GAUAAGUAGGUGAUGUGUCAU 5'

>TACTGTGTAGTGGATGAATAG(1)	CCTGTTCATCCCCCGTGAGTC(2)/2-13	mis:4
5' CCUGUUCAUCCCCCGUG-AGUC 3'
    ||o||||||| | ooo |||  
3'  GAUAAGUAGGUGAUGUGUCAU 5'

>TACTGTGTAGTGGATGAATAG(1)	ACCTGTTCATCTCCCGTGAGTC(1)/3-11	mis:4
5' ACCUGUUCAUCUCCCGUG-AGUC 3'
     ||o||||||o | ooo |||  
3'   GAUAAGUAGGUGAUGUGUCAU 5'

>TACTGTGTAGTGGATGAATAG(1)	ACTTGTTCATCCCCCGTGAGTC(1)/4-14	mis:4
5' ACUUGUUCAUCCCCCGUG-AGUC 3'
     o|o||||||| | ooo |||  
3'   GAUAAGUAGGUGAUGUGUCAU 5'

>TACTGTGTAGTGGATGAATAAA(1)	TTTGTTCATGGCTGTGCGGAC(3)/1-9	mis:4
5' UUUGUUCAU-GGCUGUGCGGAC 3'
   |||o|||||  o||ooo|o|   
3' AAAUAAGUAGGUGAUGUGUCAU 5'

>TTACTGTGTAGTGGATGAATA(20)	CCTGTTCATCCCCCGTGAGTGC(1)/3-13	mis:4
5' CCUGUUCAUCCCCCGUG-AGUGC 3'
     |o||||||| | ooo |||o  
3'   AUAAGUAGGUGAUGUGUCAUU 5'

>AGGTTACTGTGTAGTGGATGA(46)	TAGTCTCACTAAGAGTAACCT(1)/7-21	mis:4
5' UAGUCUCACUA-AGAGUAACCU 3'
   | o|| ||||| | |||||||| 
3' AGUAG-GUGAUGUGUCAUUGGA 5'

>GAAGGTTACTGTGTAGTGGAT(3)	CCTCACTGTGATGTAGCCTTC(1)/13-21	mis:4
5' CCUCACUGUGAUGUAGCCUUC 3'
     o||||ooo  |||o||||| 
3' UAGGUGAUGUGUCAUUGGAAG 5'

>AGAAGGTTACTGTGTAGTGGA(3)	CCTCACTGTGATGTAGCCTTC(1)/13-21	mis:4
5' CCUCACUGUGAUGUAGCCUUC- 3'
     o||||ooo  |||o|||||  
3'  AGGUGAUGUGUCAUUGGAAGA 5'

>TAGAAGGTTACTGTGTAGTGG(3)	CTCACTGTGATGTAGCCTTCAC(1)/12-20	mis:4
5' CUCACUGUGAUGUAGCCUUCAC 3'
    o||||ooo  |||o|||||   
3'  GGUGAUGUGUCAUUGGAAGAU 5'

>CAGAAGGTTACTGTGTAGTGG(1)	CTCACTGTGATGTAGCCTTCAC(1)/12-20	mis:4
5' CUCACUGUGAUGUAGCCUUCAC 3'
    o||||ooo  |||o|||||   
3'  GGUGAUGUGUCAUUGGAAGAC 5'

>GTTCGTAGAAGGTTACTGTGT(2)	CTATGGGAGGTCTTGTGCGAAC(1)/12-22	mis:4
5' CUAUGGGAGGUCUUGUGCGAAC 3'
    o|oo| | oo||| |o||||| 
3' UGUGUCAU-UGGAAGAUGCUUG 5'

>GGTTCGTAGAAGGTTACTGTG(2)	CCGGATTAATCTTGTACAGGTT(1)/5-17	mis:4
5' CCGGAUUAAUCUUGUACAGGUU 3'
    |o | |||o||| ||| oooo 
3'  GUGUCAUUGGAAGAUGCUUGG 5'

>GGTTCGTAGAAGGTTACTGTG(2)	CTATGGGAGGTCTTGTGCGAAC(1)/12-22	mis:4
5' CUAUGGGAGGUCUUGUGCGAAC- 3'
    o|oo| | oo||| |o|||||  
3'  GUGUCAU-UGGAAGAUGCUUGG 5'

>GGTTCGTAGAAGGTTACTGTG(2)	CGGATTAATCTTGTACAGGTT(3)/4-16	mis:4
5' CGGAUUAAUCUUGUACAGGUU 3'
   |o | |||o||| ||| oooo 
3' GUGUCAUUGGAAGAUGCUUGG 5'

>CGGTTTGTAGAAGGTTACTGT(1)	CGGATTAATCTTGTACAGGTT(3)/4-17	mis:4
5' CGGAUUAAUCUUGUACAGGUU- 3'
    o | |||o||| ||||oooo  
3'  UGUCAUUGGAAGAUGUUUGGC 5'

>CGGTTTGTAGAAGGTTACTGT(1)	CCGGATTAATCTTGTACAGGTT(1)/5-18	mis:4
5' CCGGAUUAAUCUUGUACAGGUU- 3'
     o | |||o||| ||||oooo  
3'   UGUCAUUGGAAGAUGUUUGGC 5'

>CGGTTTGTAGAAGGTTACTGT(1)	AATGATTACCTTCTGGTAGATC(1)/6-14	mis:4
5' AAUGAUUACCUUCUGGUAGAUC- 3'
    |oo | ||||||| oo|o|o|  
3'  UGUCAUUGGAAGA-UGUUUGGC 5'

>TTGCGTTTCGTAGAAGGTTAC(1)	GAAATCCTCTACGCAAAGCAA(1)/1-21	mis:4
5' GAAAUCCUCUACGCAAAGCAA 3'
   | ||o| |||||| || |||| 
3' CAUUGGAAGAUGCUUUGCGUU 5'

>CGGTTGCGGTTCGTAGAAGGT(11)	ATCAACTAAGAACCGTGCCTG(1)/6-15	mis:4
5' AUCAACUAAGAACCGUGCCUG 3'
   |o|  ||| ||||||oo |o| 
3' UGGAAGAUGCUUGGCGUUGGC 5'

>CGGTTGCGGTTCGTAGAAGGT(11)	ACCGTTCTATTAACACCGATCG(3)/3-22	mis:4
5' ACCGUUCUAUUAACACCGAUCG 3'
   ||| |||||o |||  |o|o|| 
3' UGG-AAGAUGCUUGGCGUUGGC 5'

>GAGGACGGTTGCGGTTCGTAG(1)	CTACAAACCGCATCTGTGCAC(1)/1-21	mis:4
5' CUACAAACCGCAUCUGUGCAC 3'
   |||| ||||||| |o|| | | 
3' GAUGCUUGGCGUUGGCAGGAG 5'

>TGAGGACGGTTGCGGTTCGTA(2)	TATGAACTAAGAACCGTGCTTG(3)/8-16	mis:4
5' UAUGAACUAAGAACCGUGCUUG 3'
   ||o||||o   |||||| ||oo 
3' AUGCUUGG-CGUUGGCAGGAGU 5'

>CTGAGGACGGTTGCGGTTCGT(6)	TAAGAACCGTGCCTGTGCTGGG(1)/2-19	mis:4
5' UAAGAACCGUGCCUGUGCUGGG 3'
    | ||||||oo |o|| || o| 
3'  UGCUUGGCGUUGGCAGGAGUC 5'

>CTGACGACGGTTGCGGTTCGT(1)	GCAAGCTCAACCTTCGTTAGA(1)/3-20	mis:4
5' GCAAGCU-CAACCUUCGUUAGA 3'
   o| |o|o ||||| ||||o||  
3' UGCUUGGCGUUGGCAGCAGUC- 5'

>CTGAGGACGGTCGCGGTTCGT(1)	TAAGAACCGTGCCTGTGCTGGG(1)/2-19	mis:4
5' UAAGAACCGUGCCUGUGCUGGG 3'
    | ||||||o| |o|| || o| 
3'  UGCUUGGCGCUGGCAGGAGUC 5'

>TCAAACCTGAGGATGGTTGCG(1)	CGCAGTCATCCCCGCAGTTTGC(3)/1-21	mis:4
5' CGCAGUCAUCCCCGCAGUUUGC 3'
   ||||oo||||| |o  |||||  
3' GCGUUGGUAGGAGU-CCAAACU 5'

>TCAAACCTGAGGATGGTTGCG(1)	CGCAGTCATCCCCGCAGTTTG(3)/1-21	mis:4
5' CGCAGUCAUCCCCGCAGUUUG- 3'
   ||||oo||||| |o  |||||  
3' GCGUUGGUAGGAGU-CCAAACU 5'

>TCAAACCTGAGGACGGTTGTG(1)	TATTACGGTCCTTAGCTATGG(2)/5-20	mis:4
5' UAUUACGGUCCUUAGCUAUGG 3'
   o|o || |||||o|| | ||o 
3' GUGUUGGCAGGAGUCCAAACU 5'

>TCAAACCTGAGGACGGTTGTG(1)	ATATTACGGTCCTTAGCTATGG(1)/6-21	mis:4
5' AUAUUACGGUCCUUAGCUAUGG 3'
    o|o || |||||o|| | ||o 
3'  GUGUUGGCAGGAGUCCAAACU 5'

>AGACGTCAAACCTGAGGACGG(180)	CCTGTTTGTAGCGTAGACGTCT(1)/10-22	mis:4
5' CCUGUUUGUAGCGUAGACGUCU 3'
    |o||oo o||  | ||||||| 
3'  GGCAGGAGUCCAAACUGCAGA 5'

>TGACGTCAAACCTGAGGACGG(2)	CCTGTTTGTAGCGTAGACGTCA(1)/10-22	mis:4
5' CCUGUUUGUAGCGUAGACGUCA 3'
    |o||oo o||  | ||||||| 
3'  GGCAGGAGUCCAAACUGCAGU 5'

>TGACGTCAAACCTGAGGACGG(2)	CTGTTTGTAGCGTAGACGTCA(8)/9-21	mis:4
5' CUGUUUGUAGCGUAGACGUCA 3'
   |o||oo o||  | ||||||| 
3' GGCAGGAGUCCAAACUGCAGU 5'

>AGACGTCAACCCTGAGGACGG(1)	CCTGTTTGTAGCGTAGACGTCT(1)/10-22	mis:3
5' CCUGUUUGUAGCGUAGACGUCU 3'
    |o||oo o|| || ||||||| 
3'  GGCAGGAGUCCCAACUGCAGA 5'

>AGACGTCAACCCTGAGGACGG(1)	CTCTGTTTGTAGCGTAGACGTC(1)/11-22	mis:4
5' CUCUGUUUGUAGCGUAGACGUC- 3'
     |o||oo o|| || ||||||  
3'   GGCAGGAGUCCCAACUGCAGA 5'

>AGACGTCAACCCTGAGGACGG(1)	CCCTGTTTGTAGCGTAGACGTC(7)/11-22	mis:4
5' CCCUGUUUGUAGCGUAGACGUC- 3'
     |o||oo o|| || ||||||  
3'   GGCAGGAGUCCCAACUGCAGA 5'

>AGACGTCAACCCTGAGGACGG(1)	CCTGTTTGTAGCGTAGACGTCA(1)/10-21	mis:4
5' CCUGUUUGUAGCGUAGACGUCA 3'
    |o||oo o|| || ||||||  
3'  GGCAGGAGUCCCAACUGCAGA 5'

>AGACGTCAACCCTGAGGACGG(1)	CCTGTTTGTAGCGTAGACGTC(15)/10-21	mis:4
5' CCUGUUUGUAGCGUAGACGUC- 3'
    |o||oo o|| || ||||||  
3'  GGCAGGAGUCCCAACUGCAGA 5'

>AGACGTCAACCCTGAGGACGG(1)	CTGTTTGTAGCGTAGACGTCA(8)/9-20	mis:4
5' CUGUUUGUAGCGUAGACGUCA 3'
   |o||oo o|| || ||||||  
3' GGCAGGAGUCCCAACUGCAGA 5'

>AGACGTCAACCCTGAGGACGG(1)	CTTGTTTGTAGCGTAGACGTC(1)/10-21	mis:4
5' CUUGUUUGUAGCGUAGACGUC- 3'
    oo||oo o|| || ||||||  
3'  GGCAGGAGUCCCAACUGCAGA 5'

>AGACGTCAAATCTGAGGACGG(1)	CCTGTTTGTAGCGTAGACGTCT(1)/10-22	mis:4
5' CCUGUUUGUAGCGUAGACGUCU 3'
    |o||oo o||  | ||||||| 
3'  GGCAGGAGUCUAAACUGCAGA 5'

>AGACGTCAAACCTGCGGACGGT(3)	CCTGTTTGTAGCGTAGACGTCT(1)/2-22	mis:4
5' CCUGUUUGUAGCGUAGACGUCU 3'
    |o||oo|o||  | ||||||| 
3' UGGCAGGCGUCCAAACUGCAGA 5'

>AGACGTCAAACCTGCGGACGG(1)	CCTGTTTGTAGCGTAGACGTCT(1)/2-22	mis:3
5' CCUGUUUGUAGCGUAGACGUCU 3'
    |o||oo|o||  | ||||||| 
3'  GGCAGGCGUCCAAACUGCAGA 5'

>AGACGTCAAACCTGCGGACGG(1)	CTCTGTTTGTAGCGTAGACGTC(1)/3-22	mis:4
5' CUCUGUUUGUAGCGUAGACGUC- 3'
     |o||oo|o||  | ||||||  
3'   GGCAGGCGUCCAAACUGCAGA 5'

>AGACGTCAAACCTGCGGACGG(1)	CCCTGTTTGTAGCGTAGACGTC(7)/3-22	mis:4
5' CCCUGUUUGUAGCGUAGACGUC- 3'
     |o||oo|o||  | ||||||  
3'   GGCAGGCGUCCAAACUGCAGA 5'

>AGACGTCAAACCTGCGGACGG(1)	CCTGTTTGTAGCGTAGACGTCA(1)/2-21	mis:4
5' CCUGUUUGUAGCGUAGACGUCA 3'
    |o||oo|o||  | ||||||  
3'  GGCAGGCGUCCAAACUGCAGA 5'

>AGACGTCAAACCTGCGGACGG(1)	CCTGTTTGTAGCGTAGACGTC(15)/2-21	mis:4
5' CCUGUUUGUAGCGUAGACGUC- 3'
    |o||oo|o||  | ||||||  
3'  GGCAGGCGUCCAAACUGCAGA 5'

>AGACGTCAAACCTGCGGACGG(1)	CTGTTTGTAGCGTAGACGTCA(8)/1-20	mis:4
5' CUGUUUGUAGCGUAGACGUCA 3'
   |o||oo|o||  | ||||||  
3' GGCAGGCGUCCAAACUGCAGA 5'

>AGACGTCAAACCTGCGGACGG(1)	CTTGTTTGTAGCGTAGACGTC(1)/4-21	mis:4
5' CUUGUUUGUAGCGUAGACGUC- 3'
    oo||oo|o||  | ||||||  
3'  GGCAGGCGUCCAAACUGCAGA 5'

>TAGACGTCAAACCTGCGGACGG(4)	CCTGTTTGTAGCGTAGACGTCT(1)/2-22	mis:4
5' CCUGUUUGUAGCGUAGACGUCU- 3'
    |o||oo|o||  | |||||||  
3'  GGCAGGCGUCCAAACUGCAGAU 5'

>TAGACGTCAAACCTGCGGACGG(4)	CTGTTTGTAGCGTAGACGTCAA(1)/1-22	mis:4
5' CUGUUUGUAGCGUAGACGUCAA 3'
   |o||oo|o||  | |||||| | 
3' GGCAGGCGUCCAAACUGCAGAU 5'

>GTAGACATCAAACCTGAGGAC(1)	TTCTCGGTGTGTGATGTTGAC(1)/1-21	mis:4
5' -UUCUCGGUGUGUGAUGUUGAC 3'
    |o|||o| || ||||||o || 
3' CAGGAGUC-CAAACUACAGAUG 5'

>GTAGACATCAAACCTGAGGAC(1)	TTCTCGGTGTGTGATGGTTAC(2)/1-21	mis:4
5' -UUCUCGGUGUGUGAUGGUUAC 3'
    |o|||o| || ||||| o||| 
3' CAGGAGUC-CAAACUACAGAUG 5'

>GTAGACGTCAAACCTTAGGAC(2)	GTACCTAGGGTTTCGAGGCTGT(1)/4-13	mis:4
5' GUACCUAGGGUUUCGAGGCUGU 3'
   || ||||o||||| o | ||oo 
3' CA-GGAUUCCAAACUGCAGAUG 5'

>GTAGACGTCAAACCTGCGGAC(1)	TGTTTGTAGCGTAGACGTCAAT(1)/2-21	mis:4
5' UGUUUGUAGCGUAGACGUCAAU 3'
    ||oo|o||  | |||||| |o 
3'  CAGGCGUCCAAACUGCAGAUG 5'

>GTAGACGTCAAACCTGCGGAC(1)	CTGTTTGTAGCGTAGACGTCAC(1)/3-20	mis:4
5' CUGUUUGUAGCGUAGACGUC-AC 3'
     ||oo|o||  | |||||| || 
3'   CAGGCGUCCAAACUGCAGAUG 5'

>TTTGTAGCGTGGACGTCAAAC(2)	GAGTTTGTTGCCAGGGTACAAG(1)/3-21	mis:4
5' GAGUUUGUUG-CCAGGGUACAAG 3'
     ||||| o| ||| | |||||o 
3'   CAAACUGCAGGUGCGAUGUUU 5'

>TTTGTAGCGTGGACGTCAAAC(2)	AGTTTGTTGCCAGGGTACAAG(1)/2-20	mis:4
5' AGUUUGUUG-CCAGGGUACAAG 3'
    ||||| o| ||| | |||||o 
3'  CAAACUGCAGGUGCGAUGUUU 5'

>CTGTTTGTAGCGTAGACGTCAA(1)	TAGACGTCAAACCTGCGGACGG(4)/1-22	mis:4
5' UAGACGUCAAACCUGCGGACGG 3'
   | |||||| |  ||o|oo||o| 
3' AACUGCAGAUGCGAUGUUUGUC 5'

>CTGTTTGTAGCGTAGACGTCA(8)	AGACGTCAACCCTGAGGACGG(1)/2-13	mis:4
5' AGACGUCAACCCUGAGGACGG 3'
    |||||| || ||o oo||o| 
3' ACUGCAGAUGCGAUGUUUGUC 5'

>CTGTTTGTAGCGTAGACGTCA(8)	TGACGTCAAACCTGAGGACGG(2)/1-13	mis:4
5' UGACGUCAAACCUGAGGACGG 3'
   ||||||| |  ||o oo||o| 
3' ACUGCAGAUGCGAUGUUUGUC 5'

>CTGTTTGTAGCGTAGACGTCA(8)	TAGACGTCAAACCTGCGGACGG(4)/3-22	mis:4
5' UAGACGUCAAACCUGCGGACGG 3'
     |||||| |  ||o|oo||o| 
3'  ACUGCAGAUGCGAUGUUUGUC 5'

>CTGTTTGTAGCGTAGACGTCA(8)	AGACGTCAAACCTGCGGACGG(1)/2-21	mis:4
5' AGACGUCAAACCUGCGGACGG 3'
    |||||| |  ||o|oo||o| 
3' ACUGCAGAUGCGAUGUUUGUC 5'

>CCTGTTTGTAGCGTAGACGTC(15)	AGACGTCAACCCTGAGGACGG(1)/2-13	mis:4
5' AGACGUCAACCCUGAGGACGG- 3'
    |||||| || ||o oo||o|  
3'  CUGCAGAUGCGAUGUUUGUCC 5'

>CCTGTTTGTAGCGTAGACGTC(15)	AGACGTCAAACCTGCGGACGGT(3)/2-21	mis:4
5' AGACGUCAAACCUGCGGACGGU 3'
    |||||| |  ||o|oo||o|  
3'  CUGCAGAUGCGAUGUUUGUCC 5'

>CCTGTTTGTAGCGTAGACGTC(15)	TAGACGTCAAACCTGCGGACGG(4)/3-22	mis:4
5' UAGACGUCAAACCUGCGGACGG- 3'
     |||||| |  ||o|oo||o|  
3'   CUGCAGAUGCGAUGUUUGUCC 5'

>CCTGTTTGTAGCGTAGACGTC(15)	AGACGTCAAACCTGCGGACGG(1)/2-21	mis:4
5' AGACGUCAAACCUGCGGACGG- 3'
    |||||| |  ||o|oo||o|  
3'  CUGCAGAUGCGAUGUUUGUCC 5'

>CTTGTTTGTAGCGTAGACGTC(1)	AGACGTCAACCCTGAGGACGG(1)/2-13	mis:4
5' AGACGUCAACCCUGAGGACGG- 3'
    |||||| || ||o oo||oo  
3'  CUGCAGAUGCGAUGUUUGUUC 5'

>CTTGTTTGTAGCGTAGACGTC(1)	TAGACGTCAAACCTGCGGACGG(4)/3-20	mis:4
5' UAGACGUCAAACCUGCGGACGG- 3'
     |||||| |  ||o|oo||oo  
3'   CUGCAGAUGCGAUGUUUGUUC 5'

>CTTGTTTGTAGCGTAGACGTC(1)	AGACGTCAAACCTGCGGACGGT(3)/2-19	mis:4
5' AGACGUCAAACCUGCGGACGGU 3'
    |||||| |  ||o|oo||oo  
3'  CUGCAGAUGCGAUGUUUGUUC 5'

>CTTGTTTGTAGCGTAGACGTC(1)	AGACGTCAAACCTGCGGACGG(1)/2-19	mis:4
5' AGACGUCAAACCUGCGGACGG- 3'
    |||||| |  ||o|oo||oo  
3'  CUGCAGAUGCGAUGUUUGUUC 5'

>CCTGTTTGTAGCGTAGACGTCT(1)	AGACGTCAACCCTGAGGACGG(1)/1-13	mis:4
5' AGACGUCAACCCUGAGGACGG- 3'
   ||||||| || ||o oo||o|  
3' UCUGCAGAUGCGAUGUUUGUCC 5'

>CCTGTTTGTAGCGTAGACGTCT(1)	AGACGTCAAACCTGCGGACGG(1)/1-21	mis:4
5' AGACGUCAAACCUGCGGACGG- 3'
   ||||||| |  ||o|oo||o|  
3' UCUGCAGAUGCGAUGUUUGUCC 5'

>CCTGTTTGTAGCGTAGACGTCT(1)	AGACGTCAAACCTGCGGACGGT(3)/1-21	mis:4
5' AGACGUCAAACCUGCGGACGGU 3'
   ||||||| |  ||o|oo||o|  
3' UCUGCAGAUGCGAUGUUUGUCC 5'

>CCTGTTTGTAGCGTAGACGTCT(1)	TAGACGTCAAACCTGCGGACGG(4)/2-22	mis:4
5' UAGACGUCAAACCUGCGGACGG- 3'
    ||||||| |  ||o|oo||o|  
3'  UCUGCAGAUGCGAUGUUUGUCC 5'

>GGTAGGCCCAGCGTTAGCTGA(3)	AGGAGCTAACGCTAGGCCGGCC(11)/4-22	mis:4
5' AGGAGCUAACGCUAGGCCGGCC 3'
      |||||||||| |||| o|| 
3'  AGUCGAUUGCGACCCGGAUGG 5'

>GGTAGGCCCAGCGTTAGCTGA(3)	AGGAGCTAACGCTAGGCCAGCC(1)/4-22	mis:4
5' AGGAGCUAACGCUAGGCCAGCC 3'
      |||||||||| |||| o||
[truncated: 139,769 more chars]
