# Supplementary material for: Structural and Functional Analysis of Viral siRNAs
Source: PLoS Pathog. 2010 Apr 1;6(4):e1000838. doi: 10.1371/journal.ppat.1000838 (PMC2848561; doi:10.1371/journal.ppat.1000838)
Supplement: Table S3 — Sequences of oligonucleotides. Sequences of oligonucleotides used for the dot blot and northern blots are listed. (0.09 MB XLS) [file ppat.1000838.s011.xls]

## Sheet: Sheet1
Oligo name	Sequence (5' - 3')
Cym0001	tcg ggt cat cgc ccg att gtt
Cym0002	ctc ggg tca tcg ccc gat tgt
Cym0003	gct cgg gtc atc gcc cga ttg
Cym0004	tgc tcg ggt cat cgc ccg att
Cym0005	ctg ctc ggg tca tcg ccc gat
Cym0006	gct gct cgg gtc atc gcc cga
Cym0007	tgc tgc tcg ggt cat cgc ccg
Cym0008	ttg ctg ctc ggg tca tcg ccc
Cym0009	ttt gct gct cgg gtc atc gcc
Cym0010	ttt tgc tgc tcg ggt cat cgc
Cym0011	gtt ttg ctg ctc ggg tca tcg
Cym0012	tgt ttt gct gct cgg gtc atc
Cym0013	ttg ttt tgc tgc tcg ggt cat
Cym0014	ctt gtt ttg ctg ctc ggg tca
Cym0015	gct tgt ttt gct gct cgg gtc
Cym0016	cgc ttg ttt tgc tgc tcg ggt
Cym0017	acg ctt gtt ttg ctg ctc ggg
Cym0018	aac gct tgt ttt gct gct cgg
Cym0019	taa cgc ttg ttt tgc tgc tcg
Cym0020	gta acg ctt gtt ttg ctg ctc
Cym0021	ggt aac gct tgt ttt gct gct
Cym0022	cgg taa cgc ttg ttt tgc tgc
Cym0023	ccg gta acg ctt gtt ttg ctg
Cym0024	gcc ggt aac gct tgt ttt gct
Cym0025	tgc cgg taa cgc ttg ttt tgc
Cym0026	atg ccg gta acg ctt gtt ttg
Cym0027	aat gcc ggt aac gct tgt ttt
Cym0028	caa tgc cgg taa cgc ttg ttt
Cym0029	cca atg ccg gta acg ctt gtt
Cym0030	ccc aat gcc ggt aac gct tgt
Cym0031	acc caa tgc cgg taa cgc ttg
Cym0032	cac cca atg ccg gta acg ctt
Cym0033	gca ccc aat gcc ggt aac gct
Cym0034	agc acc caa tgc cgg taa cgc
Cym0035	gag cac cca atg ccg gta acg
Cym0036	aga gca ccc aat gcc ggt aac
Cym0037	tag agc acc caa tgc cgg taa
Cym0038	cta gag cac cca atg ccg gta
Cym0039	gct aga gca ccc aat gcc ggt
Cym0040	ggc tag agc acc caa tgc cgg
Cym0041	tgg cta gag cac cca atg ccg
Cym0042	gtg gct aga gca ccc aat gcc
Cym0043	ggt ggc tag agc acc caa tgc
Cym0044	agg tgg cta gag cac cca atg
Cym0045	gag gtg gct aga gca ccc aat
Cym0046	gga ggt ggc tag agc acc caa
Cym0047	cgg agg tgg cta gag cac cca
Cym0048	ccg gag gtg gct aga gca ccc
Cym0049	acc gga ggt ggc tag agc acc
Cym0050	tac cgg agg tgg cta gag cac
Cym0051	ata ccg gag gtg gct aga gca
Cym0052	cat acc gga ggt ggc tag agc
Cym0053	cca tac cgg agg tgg cta gag
Cym0054	ccc ata ccg gag gtg gct aga
Cym0055	tcc cat acc gga ggt ggc tag
Cym0056	gtc cca tac cgg agg tgg cta
Cym0057	tgt ccc ata ccg gag gtg gct
Cym0058	ctg tcc cat acc gga ggt ggc
Cym0059	gct gtc cca tac cgg agg tgg
Cym0060	tgc tgt ccc ata ccg gag gtg
Cym0061	ttg ctg tcc cat acc gga ggt
Cym0062	att gct gtc cca tac cgg agg
Cym0063	aat tgc tgt ccc ata ccg gag
Cym0064	taa ttg ctg tcc cat acc gga
Cym0065	ata att gct gtc cca tac cgg
Cym0066	aat aat tgc tgt ccc ata ccg
Cym0067	aaa taa ttg ctg tcc cat acc
Cym0068	taa ata att gct gtc cca tac
Cym0069	ata aat aat tgc tgt ccc ata
Cym0070	cat aaa taa ttg ctg tcc cat
Cym0071	tca taa ata att gct gtc cca
Cym0072	ctc ata aat aat tgc tgt ccc
Cym0073	gct cat aaa taa ttg ctg tcc
Cym0074	cgc tca taa ata att gct gtc
Cym0075	ccg ctc ata aat aat tgc tgt
Cym0076	ccc gct cat aaa taa ttg ctg
Cym0077	ccc cgc tca taa ata att gct
Cym0078	acc ccg ctc ata aat aat tgc
Cym0079	cac ccc gct cat aaa taa ttg
Cym0080	tca ccc cgc tca taa ata att
Cym0081	ttc acc ccg ctc ata aat aat
Cym0082	gtt cac ccc gct cat aaa taa
Cym0083	agt tca ccc cgc tca taa ata
Cym0084	tag ttc acc ccg ctc ata aat
Cym0085	gta gtt cac ccc gct cat aaa
Cym0086	cgt agt tca ccc cgc tca taa
Cym0087	gcg tag ttc acc ccg ctc ata
Cym0088	agc gta gtt cac ccc gct cat
Cym0089	tag cgt agt tca ccc cgc tca
Cym0090	ata gcg tag ttc acc ccg ctc
Cym0091	tat agc gta gtt cac ccc gct
Cym0092	cta tag cgt agt tca ccc cgc
Cym0093	tct ata gcg tag ttc acc ccg
Cym0094	ctc tat agc gta gtt cac ccc
Cym0095	tct cta tag cgt agt tca ccc
Cym0096	ttc tct ata gcg tag ttc acc
Cym0097	ttt ctc tat agc gta gtt cac
Cym0098	ctt tct cta tag cgt agt tca
Cym0099	cct ttc tct ata gcg tag ttc
Cym0100	ccc ttt ctc tat agc gta gtt
Cym0101	tcc ctt tct cta tag cgt agt
Cym0102	ttc cct ttc tct ata gcg tag
Cym0103	ttt ccc ttt ctc tat agc gta
Cym0104	gtt tcc ctt tct cta tag cgt
Cym0105	tgt ttc cct ttc tct ata gcg
Cym0106	ttg ttt ccc ttt ctc tat agc
Cym0107	att gtt tcc ctt tct cta tag
Cym0108	aat tgt ttc cct ttc tct ata
Cym0109	gaa ttg ttt ccc ttt ctc tat
Cym0110	cga att gtt tcc ctt tct cta
Cym0111	acg aat tgt ttc cct ttc tct
Cym0112	tac gaa ttg ttt ccc ttt ctc
Cym0113	gta cga att gtt tcc ctt tct
Cym0114	ggt acg aat tgt ttc cct ttc
Cym0115	ggg tac gaa ttg ttt ccc ttt
Cym0116	tgg gta cga att gtt tcc ctt
Cym0117	ttg ggt acg aat tgt ttc cct
Cym0118	gtt ggg tac gaa ttg ttt ccc
Cym0119	tgt tgg gta cga att gtt tcc
Cym0120	ctg ttg ggt acg aat tgt ttc
Cym0121	cct gtt ggg tac gaa ttg ttt
Cym0122	gcc tgt tgg gta cga att gtt
Cym0123	cgc ctg ttg ggt acg aat tgt
Cym0124	acg cct gtt ggg tac gaa ttg
Cym0125	cac gcc tgt tgg gta cga att
Cym0126	cca cgc ctg ttg ggt acg aat
Cym0127	tcc acg cct gtt ggg tac gaa
Cym0128	ctc cac gcc tgt tgg gta cga
Cym0129	cct cca cgc ctg ttg ggt acg
Cym0130	ccc tcc acg cct gtt ggg tac
Cym0131	tcc ctc cac gcc tgt tgg gta
Cym0132	ttc cct cca cgc ctg ttg ggt
Cym0133	ctt ccc tcc acg cct gtt ggg
Cym0134	tct tcc ctc cac gcc tgt tgg
Cym0135	ttc ttc cct cca cgc ctg ttg
Cym0136	ctt ctt ccc tcc acg cct gtt
Cym0137	tct tct tcc ctc cac gcc tgt
Cym0138	ttc ttc ttc cct cca cgc ctg
Cym0139	att ctt ctt ccc tcc acg cct
Cym0140	tat tct tct tcc ctc cac gcc
Cym0141	cta ttc ttc ttc cct cca cgc
Cym0142	cct att ctt ctt ccc tcc acg
Cym0143	tcc tat tct tct tcc ctc cac
Cym0144	ttc cta ttc ttc ttc cct cca
Cym0145	att cct att ctt ctt ccc tcc
Cym0146	tat tcc tat tct tct tcc ctc
Cym0147	gta ttc cta ttc ttc ttc cct
Cym0148	tgt att cct att ctt ctt ccc
Cym0149	ctg tat tcc tat tct tct tcc
Cym0150	tct gta ttc cta ttc ttc ttc
Cym0151	gtc tgt att cct att ctt ctt
Cym0152	tgt ctg tat tcc tat tct tct
Cym0153	atg tct gta ttc cta ttc ttc
Cym0154	cat gtc tgt att cct att ctt
Cym0155	cca tgt ctg tat tcc tat tct
Cym0156	acc atg tct gta ttc cta ttc
Cym0157	aac cat gtc tgt att cct att
Cym0158	caa cca tgt ctg tat tcc tat
Cym0159	gca acc atg tct gta ttc cta
Cym0160	cgc aac cat gtc tgt att cct
Cym0161	gcg caa cca tgt ctg tat tcc
Cym0162	tgc gca acc atg tct gta ttc
Cym0163	atg cgc aac cat gtc tgt att
Cym0164	gat gcg caa cca tgt ctg tat
Cym0165	gga tgc gca acc atg tct gta
Cym0166	cgg atg cgc aac cat gtc tgt
Cym0167	ccg gat gcg caa cca tgt ctg
Cym0168	ccc gga tgc gca acc atg tct
Cym0169	gcc cgg atg cgc aac cat gtc
Cym0170	cgc ccg gat gcg caa cca tgt
Cym0171	gcg ccc gga tgc gca acc atg
Cym0172	ggc gcc cgg atg cgc aac cat
Cym0173	ggg cgc ccg gat gcg caa cca
Cym0174	agg gcg ccc gga tgc gca acc
Cym0175	aag ggc gcc cgg atg cgc aac
Cym0176	aaa ggg cgc ccg gat gcg caa
Cym0177	gaa agg gcg ccc gga tgc gca
Cym0178	tga aag ggc gcc cgg atg cgc
Cym0179	ctg aaa ggg cgc ccg gat gcg
Cym0180	cct gaa agg gcg ccc gga tgc
Cym0181	ccc tga aag ggc gcc cgg atg
Cym0182	tcc ctg aaa ggg cgc ccg gat
Cym0183	ctc cct gaa agg gcg ccc gga
Cym0184	gct ccc tga aag ggc gcc cgg
Cym0185	tgc tcc ctg aaa ggg cgc ccg
Cym0186	atg ctc cct gaa agg gcg ccc
Cym0187	cat gct ccc tga aag ggc gcc
Cym0188	cca tgc tcc ctg aaa ggg cgc
Cym0189	gcc atg ctc cct gaa agg gcg
Cym0190	ggc cat gct ccc tga aag ggc
Cym0191	cgg cca tgc tcc ctg aaa ggg
Cym0192	gcg gcc atg ctc cct gaa agg
Cym0193	tgc ggc cat gct ccc tga aag
Cym0194	gtg cgg cca tgc tcc ctg aaa
Cym0195	ggt gcg gcc atg ctc cct gaa
Cym0196	cgg tgc ggc cat gct ccc tga
Cym0197	ccg gtg cgg cca tgc tcc ctg
Cym0198	acc ggt gcg gcc atg ctc cct
Cym0199	cac cgg tgc ggc cat gct ccc
Cym0200	cca ccg gtg cgg cca tgc tcc
Cym0201	gcc acc ggt gcg gcc atg ctc
Cym0202	tgc cac cgg tgc ggc cat gct
Cym0203	ttg cca ccg gtg cgg cca tgc
Cym0204	att gcc acc ggt gcg gcc atg
Cym0205	gat tgc cac cgg tgc ggc cat
Cym0206	aga ttg cca ccg gtg cgg cca
Cym0207	gag att gcc acc ggt gcg gcc
Cym0208	aga gat tgc cac cgg tgc ggc
Cym0209	tag aga ttg cca ccg gtg cgg
Cym0210	cta gag att gcc acc ggt gcg
Cym0211	cct aga gat tgc cac cgg tgc
Cym0212	tcc tag aga ttg cca ccg gtg
Cym0213	atc cta gag att gcc acc ggt
Cym0214	aat cct aga gat tgc cac cgg
Cym0215	caa tcc tag aga ttg cca ccg
Cym0216	aca atc cta gag att gcc acc
Cym0217	gac aat cct aga gat tgc cac
Cym0218	tga caa tcc tag aga ttg cca
Cym0219	ctg aca atc cta gag att gcc
Cym0220	cct gac aat cct aga gat tgc
Cym0221	ccc tga caa tcc tag aga ttg
Cym0222	ccc ctg aca atc cta gag att
Cym0223	tcc cct gac aat cct aga gat
Cym0224	atc ccc tga caa tcc tag aga
Cym0225	gat ccc ctg aca atc cta gag
Cym0226	tga tcc cct gac aat cct aga
Cym0227	ttg atc ccc tga caa tcc tag
Cym0228	ttt gat ccc ctg aca atc cta
Cym0229	ttt tga tcc cct gac aat cct
Cym0230	gtt ttg atc ccc tga caa tcc
Cym0231	ggt ttt gat ccc ctg aca atc
Cym0232	ggg ttt tga tcc cct gac aat
Cym0233	ggg gtt ttg atc ccc tga caa
Cym0234	cgg ggt ttt gat ccc ctg aca
Cym0235	ccg ggg ttt tga tcc cct gac
Cym0236	acc ggg gtt ttg atc ccc tga
Cym0237	aac cgg ggt ttt gat ccc ctg
Cym0238	aaa ccg ggg ttt tga tcc cct
Cym0239	taa acc ggg gtt ttg atc ccc
Cym0240	ata aac cgg ggt ttt gat ccc
Cym0241	gat aaa ccg ggg ttt tga tcc
Cym0242	tga taa acc ggg gtt ttg atc
Cym0243	ctg ata aac cgg ggt ttt gat
Cym0244	cct gat aaa ccg ggg ttt tga
Cym0245	tcc tga taa acc ggg gtt ttg
Cym0246	ctc ctg ata aac cgg ggt ttt
Cym0247	act cct gat aaa ccg ggg ttt
Cym0248	tac tcc tga taa acc ggg gtt
Cym0249	tta ctc ctg ata aac cgg ggt
Cym0250	ttt act cct gat aaa ccg ggg
Cym0251	ctt tac tcc tga taa acc ggg
Cym0252	cct tta ctc ctg ata aac cgg
Cym0253	acc ttt act cct gat aaa ccg
Cym0254	aac ctt tac tcc tga taa acc
Cym0255	gaa cct tta ctc ctg ata aac
Cym0256	aga acc ttt act cct gat aaa
Cym0257	cag aac ctt tac tcc tga taa
Cym0258	aca gaa cct tta ctc ctg ata
Cym0259	gac aga acc ttt act cct gat
Cym0260	tga cag aac ctt tac tcc tga
Cym0261	gtg aca gaa cct tta ctc ctg
Cym0262	ggt gac aga acc ttt act cct
Cym0263	tgg tga cag aac ctt tac tcc
Cym0264	atg gtg aca gaa cct tta ctc
Cym0265	gat ggt gac aga acc ttt act
Cym0266	tga tgg tga cag aac ctt tac
Cym0267	gtg atg gtg aca gaa cct tta
Cym0268	tgt gat ggt gac aga acc ttt
Cym0269	gtg tga tgg tga cag aac ctt
Cym0270	tgt gtg atg gtg aca gaa cct
Cym0271	gtg tgt gat ggt gac aga acc
Cym0272	ggt gtg tga tgg tga cag aac
Cym0273	cgg tgt gtg atg gtg aca gaa
Cym0274	tcg gtg tgt gat ggt gac aga
Cym0275	ctc ggt gtg tga tgg tga cag
Cym0276	tct cgg tgt gtg atg gtg aca
Cym0277	ttc tcg gtg tgt gat ggt gac
Cym0278	att ctc ggt gtg tga tgg tga
Cym0279	aat tct cgg tgt gtg atg gtg
Cym0280	caa ttc tcg gtg tgt gat ggt
Cym0281	cca att ctc ggt gtg tga tgg
Cym0282	acc aat tct cgg tgt gtg atg
Cym0283	cac caa ttc tcg gtg tgt gat
Cym0284	cca cca att ctc ggt gtg tga
Cym0285	ccc acc aat tct cgg tgt gtg
Cym0286	acc cac caa ttc tcg gtg tgt
Cym0287	gac cca cca att ctc ggt gtg
Cym0288	tga ccc acc aat tct cgg tgt
Cym0289	ctg acc cac caa ttc tcg gtg
Cym0290	act gac cca cca att ctc ggt
Cym0291	aac tga ccc acc aat tct cgg
Cym0292	gaa ctg acc cac caa ttc tcg
Cym0293	tga act gac cca cca att ctc
Cym0294	ttg aac tga ccc acc aat tct
Cym0295	att gaa ctg acc cac caa ttc
Cym0296	tat tga act gac cca cca att
Cym0297	cta ttg aac tga ccc acc aat
Cym0298	gct att gaa ctg acc cac caa
Cym0299	agc tat tga act gac cca cca
Cym0300	gag cta ttg aac tga ccc acc
Cym0301	gga gct att gaa ctg acc cac
Cym0302	agg agc tat tga act gac cca
Cym0303	gag gag cta ttg aac tga ccc
Cym0304	cga gga gct att gaa ctg acc
Cym0305	ccg agg agc tat tga act gac
Cym0306	gcc gag gag cta ttg aac tga
Cym0307	agc cga gga gct att gaa ctg
Cym0308	aag ccg agg agc tat tga act
Cym0309	aaa gcc gag gag cta ttg aac
Cym0310	caa agc cga gga gct att gaa
Cym0311	cca aag ccg agg agc tat tga
Cym0312	acc aaa gcc gag gag cta ttg
Cym0313	cac caa agc cga gga gct att
Cym0314	cca cca aag ccg agg agc tat
Cym0315	acc acc aaa gcc gag gag cta
Cym0316	aac cac caa agc cga gga gct
Cym0317	taa cca cca aag ccg agg agc
Cym0318	tta acc acc aaa gcc gag gag
Cym0319	att aac cac caa agc cga gga
Cym0320	cat taa cca cca aag ccg agg
Cym0321	cca tta acc acc aaa gcc gag
Cym0322	ccc att aac cac caa agc cga
Cym0323	ccc cat taa cca cca aag ccg
Cym0324	ccc cca tta acc acc aaa gcc
Cym0325	tcc ccc att aac cac caa agc
Cym0326	ttc ccc cat taa cca cca aag
Cym0327	att ccc cca tta acc acc aaa
Cym0328	gat tcc ccc att aac cac caa
Cym0329	tga ttc ccc cat taa cca cca
Cym0330	gtg att ccc cca tta acc acc
Cym0331	cgt gat tcc ccc att aac cac
Cym0332	ccg tga ttc ccc cat taa cca
Cym0333	ccc gtg att ccc cca tta acc
Cym0334	ccc cgt gat tcc ccc att aac
Cym0335	tcc ccg tga ttc ccc cat taa
Cym0336	ttc ccc gtg att ccc cca tta
Cym0337	gtt ccc cgt gat tcc ccc att
Cym0338	ggt tcc ccg tga ttc ccc cat
Cym0339	agg ttc ccc gtg att ccc cca
Cym0340	cag gtt ccc cgt gat tcc ccc
Cym0341	aca ggt tcc ccg tga ttc ccc
Cym0342	tac agg ttc ccc gtg att ccc
Cym0343	gta cag gtt ccc cgt gat tcc
Cym0344	tgt aca ggt tcc ccg tga ttc
Cym0345	ttg tac agg ttc ccc gtg att
Cym0346	ctt gta cag gtt ccc cgt gat
Cym0347	tct tgt aca ggt tcc ccg tga
Cym0348	atc ttg tac agg ttc ccc gtg
Cym0349	aat ctt gta cag gtt ccc cgt
Cym0350	taa tct tgt aca ggt tcc ccg
Cym0351	tta atc ttg tac agg ttc ccc
Cym0352	att aat ctt gta cag gtt ccc
Cym0353	gat taa tct tgt aca ggt tcc
Cym0354	gga tta atc ttg tac agg ttc
Cym0355	cgg att aat ctt gta cag gtt
Cym0356	ccg gat taa tct tgt aca ggt
Cym0357	gcc gga tta atc ttg tac agg
Cym0358	agc cgg att aat ctt gta cag
Cym0359	tag ccg gat taa tct tgt aca
Cym0360	tta gcc gga tta atc ttg tac
Cym0361	att agc cgg att aat ctt gta
Cym0362	cat tag ccg gat taa tct tgt
Cym0363	gca tta gcc gga tta atc ttg
Cym0364	ggc att agc cgg att aat ctt
Cym0365	cgg cat tag ccg gat taa tct
Cym0366	acg gca tta gcc gga tta atc
Cym0367	gac ggc att agc cgg att aat
Cym0368	aga cgg cat tag ccg gat taa
Cym0369	aag acg gca tta gcc gga tta
Cym0370	caa gac ggc att agc cgg att
Cym0371	aca aga cgg cat tag ccg gat
Cym0372	aac aag acg gca tta gcc gga
Cym0373	gaa caa gac ggc att agc cgg
Cym0374	gga aca aga cgg cat tag ccg
Cym0375	ggg aac aag acg gca tta gcc
Cym0376	ggg gaa caa gac ggc att agc
Cym0377	agg gga aca aga cgg cat tag
Cym0378	cag ggg aac aag acg gca tta
Cym0379	cca ggg gaa caa gac ggc att
Cym0380	acc agg gga aca aga cgg cat
Cym0381	aac cag ggg aac aag acg gca
Cym0382	caa cca ggg gaa caa gac ggc
Cym0383	gca acc agg gga aca aga cgg
Cym0384	tgc aac cag ggg aac aag acg
Cym0385	ttg caa cca ggg gaa caa gac
Cym0386	ttt gca acc agg gga aca aga
Cym0387	gtt tgc aac cag ggg aac aag
Cym0388	tgt ttg caa cca ggg gaa caa
Cym0389	atg ttt gca acc agg gga aca
Cym0390	aat gtt tgc aac cag ggg aac
Cym0391	caa tgt ttg caa cca ggg gaa
Cym0392	cca atg ttt gca acc agg gga
Cym0393	gcc aat gtt tgc aac cag ggg
Cym0394	cgc caa tgt ttg caa cca ggg
Cym0395	acg cca atg ttt gca acc agg
Cym0396	gac gcc aat gtt tgc aac cag
Cym0397	aga cgc caa tgt ttg caa cca
Cym0398	tag acg cca atg ttt gca acc
Cym0399	tta gac gcc aat gtt tgc aac
Cym0400	att aga cgc caa tgt ttg caa
Cym0401	aat tag acg cca atg ttt gca
Cym0402	aaa tta gac gcc aat gtt tgc
Cym0403	gaa att aga cgc caa tgt ttg
Cym0404	cga aat tag acg cca atg ttt
Cym0405	tcg aaa tta gac gcc aat gtt
Cym0406	gtc gaa att aga cgc caa tgt
Cym0407	ggt cga aat tag acg cca atg
Cym0408	tgg tcg aaa tta gac gcc aat
Cym0409	ctg gtc gaa att aga cgc caa
Cym0410	act ggt cga aat tag acg cca
Cym0411	tac tgg tcg aaa tta gac gcc
Cym0412	gta ctg gtc gaa att aga cgc
Cym0413	tgt act ggt cga aat tag acg
Cym0414	atg tac tgg tcg aaa tta gac
Cym0415	cat gta ctg gtc gaa att aga
Cym0416	aca tgt act ggt cga aat tag
Cym0417	aac atg tac tgg tcg aaa tta
Cym0418	gaa cat gta ctg gtc gaa att
Cym0419	tga aca tgt act ggt cga aat
Cym0420	ttg aac atg tac tgg tcg aaa
Cym0421	gtt gaa cat gta ctg gtc gaa
Cym0422	tgt tga aca tgt act ggt cga
Cym0423	gtg ttg aac atg tac tgg tcg
Cym0424	tgt gtt gaa cat gta ctg gtc
Cym0425	gtg tgt tga aca tgt act ggt
Cym0426	agt gtg ttg aac atg tac tgg
Cym0427	gag tgt gtt gaa cat gta ctg
Cym0428	gga gtg tgt tga aca tgt act
Cym0429	cgg agt gtg ttg aac atg tac
Cym0430	acg gag tgt gtt gaa cat gta
Cym0431	gac gga gtg tgt tga aca tgt
Cym0432	aga cgg agt gtg ttg aac atg
Cym0433	gag acg gag tgt gtt gaa cat
Cym0434	gga gac gga gtg tgt tga aca
Cym0435	tgg aga cgg agt gtg ttg aac
Cym0436	ctg gag acg gag tgt gtt gaa
Cym0437	act gga gac gga gtg tgt tga
Cym0438	tac tgg aga cgg agt gtg ttg
Cym0439	gta ctg gag acg gag tgt gtt
Cym0440	cgt act gga gac gga gtg tgt
Cym0441	acg tac tgg aga cgg agt gtg
Cym0442	cac gta ctg gag acg gag tgt
Cym0443	gca cgt act gga gac gga gtg
Cym0444	ggc acg tac tgg aga cgg agt
Cym0445	tgg cac gta ctg gag acg gag
Cym0446	ttg gca cgt act gga gac gga
Cym0447	att ggc acg tac tgg aga cgg
Cym0448	cat tgg cac gta ctg gag acg
Cym0449	aca ttg gca cgt act gga gac
Cym0450	cac att ggc acg tac tgg aga
Cym0451	aca cat tgg cac gta ctg gag
Cym0452	cac aca ttg gca cgt act gga
Cym0453	gca cac att ggc acg tac tgg
Cym0454	tgc aca cat tgg cac gta ctg
Cym0455	ttg cac aca ttg gca cgt act
Cym0456	ctt gca cac att ggc acg tac
Cym0457	gct tgc aca cat tgg cac gta
Cym0458	tgc ttg cac aca ttg gca cgt
Cym0459	gtg ctt gca cac att ggc acg
Cym0460	ggt gct tgc aca cat tgg cac
Cym0461	cgg tgc ttg cac aca ttg gca
Cym0462	tcg gtg ctt gca cac att ggc
Cym0463	ctc ggt gct tgc aca cat tgg
Cym0464	tct cgg tgc ttg cac aca ttg
Cym0465	gtc tcg gtg ctt gca cac att
Cym0466	agt ctc ggt gct tgc aca cat
Cym0467	cag tct cgg tgc ttg cac aca
Cym0468	cca gtc tcg gtg ctt gca cac
Cym0469	ccc agt ctc ggt gct tgc aca
Cym0470	tcc cag tct cgg tgc ttg cac
Cym0471	ctc cca gtc tcg gtg ctt gca
Cym0472	cct ccc agt ctc ggt gct tgc
Cym0473	ccc tcc cag tct cgg tgc ttg
Cym0474	acc ctc cca gtc tcg gtg ctt
Cym0475	cac cct ccc agt ctc ggt gct
Cym0476	cca ccc tcc cag tct cgg tgc
Cym0477	gcc acc ctc cca gtc tcg gtg
Cym0478	agc cac cct ccc agt ctc ggt
Cym0479	tag cca ccc tcc cag tct cgg
Cym0480	ata gcc acc ctc cca gtc tcg
Cym0481	gat agc cac cct ccc agt ctc
Cym0482	aga tag cca ccc tcc cag tct
Cym0483	tag ata gcc acc ctc cca gtc
Cym0484	gta gat agc cac cct ccc agt
Cym0485	agt aga tag cca ccc tcc cag
Cym0486	aag tag ata gcc acc ctc cca
Cym0487	aaa gta gat agc cac cct ccc
Cym0488	caa agt aga tag cca ccc tcc
Cym0489	tca aag tag ata gcc acc ctc
Cym0490	gtc aaa gta gat agc cac cct
Cym0491	tgt caa agt aga tag cca ccc
Cym0492	ttg tca aag tag ata gcc acc
Cym0493	ttt gtc aaa gta gat agc cac
Cym0494	ctt tgt caa agt aga tag cca
Cym0495	tct ttg tca aag tag ata gcc
Cym0496	atc ttt gtc aaa gta gat agc
Cym0497	aat ctt tgt caa agt aga tag
Cym0498	gaa tct ttg tca aag tag ata
Cym0499	aga atc ttt gtc aaa gta gat
Cym0500	gag aat ctt tgt caa agt aga
Cym12_-1	gtt ttg ctg ctc ggg tca tc
Cym12_-2	ttt tgc tgc tcg ggt cat c
Cym12_-3	ttt gct gct cgg gtc atc
Cym12_-4	ttg ctg ctc ggg tca tc
Cym12_-5	tgc tgc tcg ggt cat c
Cym87_-1	cgt agt tca ccc cgc tca ta
Cym87_-2	gta gtt cac ccc gct cat a
Cym87_-3	tag ttc acc ccg ctc ata
Cym87_-4	agt tca ccc cgc tca ta
Cym87_-5	gtt cac ccc gct cat a
pUC/M13 Primer, Reverse	tca cac agg aaa cag cta tga c
pUC/M13 Primer, Forward	cgc cag ggt ttt ccc agt cac gac
CymRSV_3025	gct aat gcc gtc ttg ttc ccc tgg t
Cym 4632 LNA	aaa tgt tct ccg cta gtc gtg aac
Cym1021_minus	AAA GTG CCG CCG ACT CCT CCA CTC C
Cym3710_minus	AAG CCG GTC CCT ACA AAC CGC ATC T
Cym 3125	gca ccg aga ctg gga ggg tgg cta t
Cym 3196	gaa cta gca aac atg cga cac ctt a
Cym 3420	tcc tca ggt ttg acg tct acg cta c
Cym 3950	agt ccg agtc tcc atg agt gga ggc
Cym 4240	ggt cgg gaa ctc ttc agc gtc tca t
miR159_LNA3	tag agc tcc ctt caa tcc aaa
19mer sense RNA	ccu ggc uac ccc aag cac a
19mer antisense RNA	ugc uug ggg uag cca ggu u
19mer sense detector	tgt gct tgg ggt agc cag g
19mer antisense RNA 1mism_end	ugc uug ggg uau cca gau u
19mer antisense RNA 2mism_end	ugc uug ggg uau cca aau u
19mer antisense RNA 3mism_end	ugc uug ggg uau ccu aau u
19mer antisense RNA 3mism_middl	ugc uug gcc aau cca ggu u
Cym4302	GTCTTCTTGATACATTACCTT
Cym4303	CGTCTTCTTGATACATTACCT
Cym4304	GCGTCTTCTTGATACATTACC
Cym4305	GGCGTCTTCTTGATACATTAC
Cym4306	GGGCGTCTTCTTGATACATTA
Cym4307	AGGGCGTCTTCTTGATACATT
Cym4308	CAGGGCGTCTTCTTGATACAT
Cym4309	TCAGGGCGTCTTCTTGATACA
Cym4310	TTCAGGGCGTCTTCTTGATAC
Cym4311	CTTCAGGGCGTCTTCTTGATA
Cym4312	CCTTCAGGGCGTCTTCTTGAT
Cym4313	GCCTTCAGGGCGTCTTCTTGA
Cym4314	TGCCTTCAGGGCGTCTTCTTG
Cym4315	GTGCCTTCAGGGCGTCTTCTT
Cym4316	AGTGCCTTCAGGGCGTCTTCT
Cym4317	CAGTGCCTTCAGGGCGTCTTC
Cym4318	TCAGTGCCTTCAGGGCGTCTT
Cym4319	TTCAGTGCCTTCAGGGCGTCT
Cym4320	CTTCAGTGCCTTCAGGGCGTC
Cym4321	GCTTCAGTGCCTTCAGGGCGT
Cym4322	GGCTTCAGTGCCTTCAGGGCG
Cym4323	AGGCTTCAGTGCCTTCAGGGC
Cym4324	AAGGCTTCAGTGCCTTCAGGG
Cym4325	GAAGGCTTCAGTGCCTTCAGG
Cym4326	TGAAGGCTTCAGTGCCTTCAG
Cym4327	TTGAAGGCTTCAGTGCCTTCA
Cym4328	TTTGAAGGCTTCAGTGCCTTC
Cym4329	CTTTGAAGGCTTCAGTGCCTT
Cym4330	TCTTTGAAGGCTTCAGTGCCT
Cym4331	TTCTTTGAAGGCTTCAGTGCC
Cym4332	CTTCTTTGAAGGCTTCAGTGC
Cym4333	TCTTCTTTGAAGGCTTCAGTG
Cym4334	TTCTTCTTTGAAGGCTTCAGT
Cym4335	TTTCTTCTTTGAAGGCTTCAG
Cym4336	CTTTCTTCTTTGAAGGCTTCA
Cym4337	GCTTTCTTCTTTGAAGGCTTC
Cym4338	CGCTTTCTTCTTTGAAGGCTT
Cym4339	TCGCTTTCTTCTTTGAAGGCT
Cym4340	CTCGCTTTCTTCTTTGAAGGC
Cym4341	ACTCGCTTTCTTCTTTGAAGG
Cym4342	TACTCGCTTTCTTCTTTGAAG
Cym4343	CTACTCGCTTTCTTCTTTGAA
Cym4344	CCTACTCGCTTTCTTCTTTGA
Cym4345	TCCTACTCGCTTTCTTCTTTG
Cym4346	GTCCTACTCGCTTTCTTCTTT
Cym4347	TGTCCTACTCGCTTTCTTCTT
Cym4348	CTGTCCTACTCGCTTTCTTCT
Cym4349	TCTGTCCTACTCGCTTTCTTC
Cym4350	GTCTGTCCTACTCGCTTTCTT
Cym4351	AGTCTGTCCTACTCGCTTTCT
Cym4352	GAGTCTGTCCTACTCGCTTTC
Cym4353	AGAGTCTGTCCTACTCGCTTT
Cym4354	AAGAGTCTGTCCTACTCGCTT
Cym4355	GAAGAGTCTGTCCTACTCGCT
Cym4356	TGAAGAGTCTGTCCTACTCGC
Cym4357	CTGAAGAGTCTGTCCTACTCG
Cym4358	ACTGAAGAGTCTGTCCTACTC
Cym4359	GACTGAAGAGTCTGTCCTACT
Cym4360	AGACTGAAGAGTCTGTCCTAC
Cym4361	TAGACTGAAGAGTCTGTCCTA
Cym4362	CTAGACTGAAGAGTCTGTCCT
Cym4363	CCTAGACTGAAGAGTCTGTCC
Cym4364	ACCTAGACTGAAGAGTCTGTC
Cym4365	AACCTAGACTGAAGAGTCTGT
Cym4366	CAACCTAGACTGAAGAGTCTG
Cym4367	CCAACCTAGACTGAAGAGTCT
Cym4368	TCCAACCTAGACTGAAGAGTC
Cym4369	CTCCAACCTAGACTGAAGAGT
Cym4370	CCTCCAACCTAGACTGAAGAG
Cym4371	TCCTCCAACCTAGACTGAAGA
Cym4372	TTCCTCCAACCTAGACTGAAG
Cym4373	CTTCCTCCAACCTAGACTGAA
Cym4374	GCTTCCTCCAACCTAGACTGA
Cym4375	TGCTTCCTCCAACCTAGACTG
Cym4376	CTGCTTCCTCCAACCTAGACT
Cym4377	CCTGCTTCCTCCAACCTAGAC
Cym4378	TCCTGCTTCCTCCAACCTAGA
Cym4379	CTCCTGCTTCCTCCAACCTAG
Cym4380	TCTCCTGCTTCCTCCAACCTA
Cym4381	TTCTCCTGCTTCCTCCAACCT
Cym4382	GTTCTCCTGCTTCCTCCAACC
Cym4383	TGTTCTCCTGCTTCCTCCAAC
Cym4384	GTGTTCTCCTGCTTCCTCCAA
Cym4385	AGTGTTCTCCTGCTTCCTCCA
Cym4386	CAGTGTTCTCCTGCTTCCTCC
Cym4387	GCAGTGTTCTCCTGCTTCCTC
Cym4388	AGCAGTGTTCTCCTGCTTCCT
Cym4389	AAGCAGTGTTCTCCTGCTTCC
Cym4390	CAAGCAGTGTTCTCCTGCTTC
Cym4391	TCAAGCAGTGTTCTCCTGCTT
Cym4392	CTCAAGCAGTGTTCTCCTGCT
Cym4393	CCTCAAGCAGTGTTCTCCTGC
Cym4394	CCCTCAAGCAGTGTTCTCCTG
Cym4395	ACCCTCAAGCAGTGTTCTCCT
Cym4396	TACCCTCAAGCAGTGTTCTCC
Cym4397	GTACCCTCAAGCAGTGTTCTC
Cym4398	TGTACCCTCAAGCAGTGTTCT
Cym4399	CTGTACCCTCAAGCAGTGTTC
Cym4400	CCTGTACCCTCAAGCAGTGTT
Cym4401	ACCTGTACCCTCAAGCAGTGT
Cym4402	AACCTGTACCCTCAAGCAGTG
Cym4403	TAACCTGTACCCTCAAGCAGT
Cym4404	GTAACCTGTACCCTCAAGCAG
Cym4405	AGTAACCTGTACCCTCAAGCA
Cym4406	GAGTAACCTGTACCCTCAAGC
Cym4407	AGAGTAACCTGTACCCTCAAG
Cym4408	AAGAGTAACCTGTACCCTCAA
Cym4409	TAAGAGTAACCTGTACCCTCA
Cym4410	CTAAGAGTAACCTGTACCCTC
Cym4411	ACTAAGAGTAACCTGTACCCT
Cym4412	CACTAAGAGTAACCTGTACCC
Cym4413	TCACTAAGAGTAACCTGTACC
Cym4414	CTCACTAAGAGTAACCTGTAC
Cym4415	TCTCACTAAGAGTAACCTGTA
Cym4416	GTCTCACTAAGAGTAACCTGT
Cym4417	AGTCTCACTAAGAGTAACCTG
Cym4418	TAGTCTCACTAAGAGTAACCT
Cym4419	CTAGTCTCACTAAGAGTAACC
Cym4420	CCTAGTCTCACTAAGAGTAAC
Cym4421	ACCTAGTCTCACTAAGAGTAA
Cym4422	AACCTAGTCTCACTAAGAGTA
Cym4423	GAACCTAGTCTCACTAAGAGT
Cym4424	CGAACCTAGTCTCACTAAGAG
Cym4425	ACGAACCTAGTCTCACTAAGA
Cym4426	CACGAACCTAGTCTCACTAAG
Cym4427	ACACGAACCTAGTCTCACTAA
Cym4428	CACACGAACCTAGTCTCACTA
Cym4429	TCACACGAACCTAGTCTCACT
Cym4430	ATCACACGAACCTAGTCTCAC
Cym4431	CATCACACGAACCTAGTCTCA
Cym4432	TCATCACACGAACCTAGTCTC
Cym4433	GTCATCACACGAACCTAGTCT
Cym4434	CGTCATCACACGAACCTAGTC
Cym4435	TCGTCATCACACGAACCTAGT
Cym4436	CTCGTCATCACACGAACCTAG
Cym4437	ACTCGTCATCACACGAACCTA
Cym4438	GACTCGTCATCACACGAACCT
Cym4439	TGACTCGTCATCACACGAACC
Cym4440	CTGACTCGTCATCACACGAAC
Cym4441	CCTGACTCGTCATCACACGAA
Cym4442	ACCTGACTCGTCATCACACGA
Cym4443	GACCTGACTCGTCATCACACG
Cym4444	CGACCTGACTCGTCATCACAC
Cym4445	CCGACCTGACTCGTCATCACA
Cym4446	CCCGACCTGACTCGTCATCAC
Cym4447	GCCCGACCTGACTCGTCATCA
Cym4448	AGCCCGACCTGACTCGTCATC
Cym4449	GAGCCCGACCTGACTCGTCAT
Cym4450	GGAGCCCGACCTGACTCGTCA
Cym4451	CGGAGCCCGACCTGACTCGTC
Cym4452	GCGGAGCCCGACCTGACTCGT
Cym4453	CGCGGAGCCCGACCTGACTCG
Cym4454	GCGCGGAGCCCGACCTGACTC
Cym4455	AGCGCGGAGCCCGACCTGACT
Cym4456	CAGCGCGGAGCCCGACCTGAC
Cym4457	CCAGCGCGGAGCCCGACCTGA
Cym4458	CCCAGCGCGGAGCCCGACCTG
Cym4459	ACCCAGCGCGGAGCCCGACCT
Cym4460	AACCCAGCGCGGAGCCCGACC
Cym4461	AAACCCAGCGCGGAGCCCGAC
Cym4462	CAAACCCAGCGCGGAGCCCGA
Cym4463	CCAAACCCAGCGCGGAGCCCG
Cym4464	ACCAAACCCAGCGCGGAGCCC
Cym4465	GACCAAACCCAGCGCGGAGCC
Cym4466	TGACCAAACCCAGCGCGGAGC
Cym4467	GTGACCAAACCCAGCGCGGAG
Cym4468	GGTGACCAAACCCAGCGCGGA
Cym4469	GGGTGACCAAACCCAGCGCGG
Cym4470	TGGGTGACCAAACCCAGCGCG
Cym4471	CTGGGTGACCAAACCCAGCGC
Cym4472	CCTGGGTGACCAAACCCAGCG
Cym4473	CCCTGGGTGACCAAACCCAGC
Cym4474	CCCCTGGGTGACCAAACCCAG
Cym4475	TCCCCTGGGTGACCAAACCCA
Cym4476	ATCCCCTGGGTGACCAAACCC
Cym4477	CATCCCCTGGGTGACCAAACC
Cym4478	CCATCCCCTGGGTGACCAAAC
Cym4479	TCCATCCCCTGGGTGACCAAA
Cym4480	CTCCATCCCCTGGGTGACCAA
Cym4481	TCTCCATCCCCTGGGTGACCA
Cym4482	ATCTCCATCCCCTGGGTGACC
Cym4483	TATCTCCATCCCCTGGGTGAC
Cym4484	ATATCTCCATCCCCTGGGTGA
Cym4485	CATATCTCCATCCCCTGGGTG
siRNA171a sense RNA	ugauugagccgcgccaauauc
siRNA171a antisense RNA	uauuggcgcggcucaaucaga
siRNA171b sense RNA	uugagccgugccaauaucacg
siRNA171b antisense RNA	ugauauuggcacggcucaauc
2mm siRNA171a antisense RNA	uauuggccugguucacucaga
3mm siRNA171c antisense RNA	agauauuggugcguucaauc
siRNA171a sense detector	GATATTGGCGCGGCTCAATCA
siRNA171b sense detector	CGTGATATTGGCACGGCTCAA
